# Supplementary material for: Next-generation large-scale binary protein interaction network for Drosophila melanogaster
Source: Nat Commun. 2023 Apr 15;14:2162. doi: 10.1038/s41467-023-37876-0 (PMC10105736; doi:10.1038/s41467-023-37876-0)
Supplement: Supplementary file 4 — Supplementary Data 1 [file 41467_2023_37876_MOESM4_ESM.xlsx]

## Sheet: PRS_RRS
class	fbgn1 r645	gene2 r645	fbgn2 r645	gene2 r645	Source databases	Reference	Exp_Direct	Exp_Indirect
PRS	FBgn0015618	Cdk8	FBgn0004597	CycC	mentha;BioGrid;DroID;FlyBase;IntAct	8730095;22036573;17290221	MI:0018	MI:1022;MI:0113;MI:0314;MI:0007;MI:0045;MI:0096;MI:0004
PRS	FBgn0261854	aPKC	FBgn0026192	par-6	BioGrid;DIP;DroID;FlyBase;IntAct;mentha	22174071;FBrf0218395;19789180;12629552;15177032;27089924;15907474;14605208;18854163;22036573;31405903;19375318	MI:0018	MI:0833;MI:0943;MI:0705;MI:0096;MI:0082;MI:0019;MI:0007;MI:0006;MI:0113;MI:0004;MI:0046
PRS	FBgn0000117	arm	FBgn0026598	Apc2	BioGrid;DIP;DroID;FlyBase;IntAct;mentha	24931405;22174073;10491393;14605208;11584277;22036573;18268102;15525529;25369031;27068743	MI:0018	MI:0113;MI:1022;MI:0403;MI:0007;MI:0045;MI:0004;MI:0006;MI:0705
PRS	FBgn0030891	Ada3	FBgn0037555	Ada2b	BioGrid;DIP;DroID;FlyBase;IntAct;mentha	21764853;30715476;23336284;14605208;17030603;12697829;12482983;20008933;30559249	MI:0018	MI:0943;MI:0082;MI:0705;MI:0007;MI:0006;MI:0113;MI:0004;MI:1022
PRS	FBgn0261854	aPKC	FBgn0000163	baz	DroID;BioGrid;mentha;FlyBase;IntAct	20833361;19789180;14675534;12629552;10995441;20434988;30872455;27074039;16129788;15907474;20388653;18854163;23835532;19531360;17656094	MI:0018	MI:0833;MI:0663;MI:0096;MI:0113;MI:0705;MI:0007;MI:0006;MI:0401;MI:0004;MI:0415;MI:0424;MI:0019;MI:0045
PRS	FBgn0004636	Rap1	FBgn0259212	cno	DroID;FlyBase;BioGrid	17846121;15710747;14504224	MI:0018	MI:0045
PRS	FBgn0003460	so	FBgn0001139	gro	BioGrid;DIP;DroID;FlyBase;IntAct;mentha	12917324;16125693;12050133;14605208	MI:0018	MI:0045;MI:0004
PRS	FBgn0010583	dock	FBgn0267698	Pak	BioGrid;DroID;FlyBase	10399914;14527437;21645617	MI:0018	MI:0113;MI:0006;MI:0004
PRS	FBgn0020510	Abi	FBgn0011771	Hem	DroID;BioGrid;mentha;FlyBase;IntAct	12900458;21900504;16155589;30737382	MI:0018	MI:0004;MI:0113;MI:0071;MI:1022;MI:0096
PRS	FBgn0000117	arm	FBgn0085432	pan	BioGrid;DIP;DroID;FlyBase;IntAct;mentha	14605208;17113388;21393571;10075848;17113272;9751710;9039917;9118222;11955446;16169192	MI:0018	MI:0113;MI:0006;MI:0705;MI:0007;MI:0096;MI:0045;MI:0004;MI:0833
PRS	FBgn0002945	nkd	FBgn0000499	dsh	DroID;FlyBase;BioGrid;IntAct	11356022;11274052;12354775;18423435;16849595	MI:0018	MI:0833;MI:0096;MI:0705;MI:0006;MI:0113;MI:0004
PRS	FBgn0040078	pont	FBgn0040075	rept	BioGrid;DIP;DroID;FlyBase;IntAct;mentha	FBrf0218395;16618800;16087886;14605208;15528408;22036573	MI:0018	MI:0943;MI:0082;MI:0007;MI:0004;MI:0046
PRS	FBgn0039861	pasha	FBgn0026722	drosha	BioGrid;DIP;DroID;FlyBase;IntAct;mentha	14605208;26308709;24474768;22036573;15531879;25993106	MI:0018	MI:0071;MI:0091;MI:0226;MI:0007;MI:0006;MI:0113;MI:0004;MI:1022;MI:0705;MI:0019
PRS	FBgn0003134	Pp1alpha-96A	FBgn0026402	NiPp1	BioGrid;DIP;DroID;FlyBase;IntAct;mentha	14605208;18412953;17007873	MI:0018
PRS	FBgn0020388	Gcn5	FBgn0037555	Ada2b	BioGrid;DIP;DroID;FlyBase;IntAct;mentha	18034162;18188155;12697829;16428443;21764853;30715476;14605208;17030603;19947544;29995556;12482983;15340070;FBrf0218779;20008933;30559249	MI:0018	MI:0071;MI:0833;MI:0943;MI:0096;MI:0091;MI:0082;MI:0007;MI:0006;MI:0113;MI:0004;MI:1022;MI:0028;MI:0226
PRS	FBgn0005355	Su(fu)	FBgn0001079	fu	BioGrid;DIP;DroID;FlyBase;IntAct;mentha	14611647;19717563;15710747;21844892;26271100;9601642;14636583;10825151	MI:0018	MI:0071;MI:0833;MI:0096;MI:0314;MI:0401;MI:0705;MI:0007;MI:0006;MI:0113;MI:0004;MI:1022;MI:0415;MI:0424;MI:0045
PRS	FBgn0003079	Raf	FBgn0010269	Dsor1	DroID;BioGrid;mentha;FlyBase;DIP;IntAct	18494562;16600911;11850406;9814705;22028469;FBrf0224702	MI:0018	MI:0943;MI:0082;MI:0007;MI:0004;MI:0424;MI:0045
PRS	FBgn0027889	ball	FBgn0031977	baf	mentha;BioGrid;DroID;FlyBase;DIP;IntAct	14605208;18039935	MI:0018	MI:0096;MI:0401;MI:0415
PRS	FBgn0011710	Septin1	FBgn0014029	Septin2	BioGrid;DIP;DroID;FlyBase;IntAct;mentha	FBrf0218395;30004181;14605208;11884525;24633326;22036573;8636235	MI:0018	MI:0071;MI:0943;MI:0096;MI:0082;MI:0007;MI:0004;MI:1022;MI:0027;MI:0046;MI:0045
PRS	FBgn0004636	Rap1	FBgn0026376	Rgl	BioGrid;DroID;FlyBase;IntAct;mentha	15710747;12529414	MI:0018	MI:0045
PRS	FBgn0011763	Dp	FBgn0011766	E2f1	BioGrid;DIP;DroID;FlyBase;IntAct;mentha	25242320;8022787;11511545;14605208;FBrf0227292;8675008	MI:0018	MI:0833;MI:0943;MI:0096;MI:0082;MI:0019;MI:0007;MI:0006;MI:0113;MI:0004;MI:0046;MI:0045
PRS	FBgn0028484	Ack	FBgn0040475	SH3PX1	BioGrid;DIP;DroID;FlyBase;IntAct;mentha	14605208;11773052;22615583	MI:0018	MI:0833;MI:0943;MI:0096;MI:0314;MI:0113;MI:0082;MI:0007;MI:0006;MI:0401;MI:0004;MI:0415;MI:0045
PRS	FBgn0004103	Pp1-87B	FBgn0026402	NiPp1	BioGrid;DIP;DroID;FlyBase;IntAct;mentha	14605208;18412953;17007873	MI:0018
PRS	FBgn0019972	Drice	FBgn0026404	Dronc	BioGrid;DroID;FlyBase;IntAct;mentha	20700104;18084239;23913920;25644603;18309328;10675329;9774110	MI:0018	MI:0990;MI:0096;MI:0314;MI:0705;MI:0401;MI:0415;MI:0019;MI:0045;MI:0435
PRS	FBgn0040281	Aplip1	FBgn0000108	Appl	BioGrid;DroID;FlyBase;IntAct;mentha	11912189	MI:0018	MI:0314;MI:0113;MI:0007;MI:0096;MI:0705;MI:0006;MI:0004;MI:0019
PRS	FBgn0000591	E(spl)m8-HLH	FBgn0001139	gro	BioGrid;DIP;DroID;FlyBase;IntAct;mentha	20014344;8001118;16762837;14605208;25694512;21789514;9524128;9371806	MI:0018	MI:0007;MI:0113;MI:0004;MI:0833;MI:0096
PRS	FBgn0017551	Rca1	FBgn0025637	SkpA	BioGrid;DIP;DroID;IntAct;mentha	14605208;22036573;17099689	MI:0018	MI:0007
PRS	FBgn0003205	Ras85D	FBgn0026376	Rgl	BioGrid;DIP;DroID;FlyBase;IntAct;mentha	15710747;12529414	MI:0018	MI:0045
PRS	FBgn0001104	Galphai	FBgn0040080	pins	DroID;FlyBase;BioGrid	16740476;10753746;11672526;12024035;16228012;19570914;16228011;22178499;15937221;10875939	MI:0018	MI:0833;MI:0096;MI:0705;MI:0007;MI:0006;MI:0113;MI:0004;MI:0019;MI:0045
PRS	FBgn0001139	gro	FBgn0010109	dpn	BioGrid;DIP;DroID;FlyBase;IntAct;mentha	14605208;9524128;8001118;16762837	MI:0018	MI:0113;MI:0004;MI:0833;MI:0096;MI:0045
PRS	FBgn0033224	Nop17l	FBgn0004103	Pp1-87B	BioGrid;DIP;DroID;FlyBase;IntAct;mentha	14605208;17007873	MI:0018	MI:0007;MI:0113;MI:0004;MI:0705
PRS	FBgn0000163	baz	FBgn0004907	14-3-3zeta	DroID;IntAct;mentha	14675534	MI:0018
PRS	FBgn0001168	h	FBgn0001139	gro	BioGrid;DIP;DroID;FlyBase;IntAct;mentha	9892668;17898168;9371806;19805071;10433905;21343912;8001118;9524128;17571073;10652276;10213677;12154126;15935776;8649374;9367988;11598015;16762837	MI:0018	MI:0314;MI:0096;MI:0833;MI:0004;MI:0045;MI:0113;MI:0705
PRS	FBgn0004595	pros	FBgn0021776	mira	BioGrid;DroID;FlyBase	9403694;18854163;9267025;9637685;12586070;16564014	MI:0018	MI:0833;MI:0096;MI:0006;MI:0113;MI:0004;MI:0046;MI:0045
PRS	FBgn0035120	wac	FBgn0032390	dgt2	BioGrid;DIP;DroID;FlyBase;IntAct;mentha	19289792;FBrf0218395;14605208;19369198;22036573	MI:0018	MI:0943;MI:0007;MI:0046;MI:0096;MI:0833;MI:0006;MI:0113;MI:0004
PRS	FBgn0086384	Mer	FBgn0002780	mod	BioGrid;DIP;DroID;IntAct;mentha	14605208;15710747	MI:0018
PRS	FBgn0025680	cry	FBgn0014396	tim	DroID;BioGrid;mentha;FlyBase;DIP;IntAct	23479607;24297896;15178801;11448767;17306225;19185492;17535111;28781048;10417378;9845370	MI:0018	MI:0096;MI:0705;MI:0007;MI:0006;MI:0113;MI:0004;MI:0019;MI:0045
PRS	FBgn0001168	h	FBgn0020496	CtBP	BioGrid;DroID;FlyBase;IntAct;mentha	10973955;21343912;9843507;9524128;9892668	MI:0018	MI:0833;MI:0096;MI:0314;MI:0113;MI:0004;MI:0045
PRS	FBgn0003134	Pp1alpha-96A	FBgn0267967	corolla	BioGrid;DIP;DroID;FlyBase;IntAct;mentha	14605208;17007873	MI:0018
PRS	FBgn0003124	polo	FBgn0000244	by	BioGrid;DIP;DroID;IntAct;mentha	14605208;15710747	MI:0018
PRS	FBgn0031069	Abcd3	FBgn0003479	spn-A	BioGrid;DIP;DroID;IntAct;mentha	14605208;20353594	MI:0018	MI:0007
PRS	FBgn0035247	Mettl2	FBgn0284421	Psn	BioGrid;DroID;IntAct;mentha	11738826	MI:0018	MI:0314;MI:0004;MI:0096;MI:0045
PRS	FBgn0003134	Pp1alpha-96A	FBgn0053526	PNUTS	DroID;FlyBase;BioGrid	24204300;17007873	MI:0018
PRS	FBgn0000711	flw	FBgn0028429	I-2	BioGrid;DroID;FlyBase;IntAct;mentha	FBrf0218395;22036573;17007873;10587451	MI:0018	MI:0071;MI:0943;MI:0007;MI:0401;MI:1022;MI:0415;MI:0046;MI:0045
PRS	FBgn0000022	ac	FBgn0002609	E(spl)m3-HLH	BioGrid;DIP;DroID;FlyBase;IntAct;mentha	14605208;9371806	MI:0018
PRS	FBgn0004103	Pp1-87B	FBgn0004374	neb	BioGrid;DroID;FlyBase	12358598;9230081;17007873	MI:0018	MI:0314;MI:0045;MI:0096
PRS	FBgn0053526	PNUTS	FBgn0004103	Pp1-87B	DroID;FlyBase;BioGrid	17007873;24204300	MI:0018	MI:0007;MI:0113;MI:0004
PRS	FBgn0000711	flw	FBgn0039713	RpS8	BioGrid;DroID;IntAct;mentha	14605208;21447707	MI:0018	MI:0943;MI:0004;MI:0963
PRS	FBgn0014020	Rho1	FBgn0026181	Rok	BioGrid;DroID;FlyBase	11301004;10570971;17011730	MI:0018	MI:0113;MI:0004;MI:0833;MI:0096;MI:0045
PRS	FBgn0004103	Pp1-87B	FBgn0036862	Gbs-76A	DroID;BioGrid;mentha;FlyBase;IntAct	17007873	MI:0018
PRS	FBgn0010113	hdc	FBgn0004395	unk	BioGrid;DIP;DroID;FlyBase;IntAct;mentha	22068330;FBrf0218395;22036573;30650363;14605208;25210733	MI:0018	MI:0943;MI:0082;MI:0705;MI:0007;MI:0113;MI:0004;MI:0046
PRS	FBgn0004107	Cdk2	FBgn0010314	Cks30A	DroID;IntAct;mentha	7809159	MI:0018
PRS	FBgn0010583	dock	FBgn0028484	Ack	BioGrid;DroID;FlyBase	11773052;23562806	MI:0018	MI:0943;MI:0096;MI:0314;MI:0705;MI:0006;MI:0113;MI:0004
PRS	FBgn0015799	Rbf	FBgn0011766	E2f1	BioGrid;DIP;DroID;FlyBase;IntAct;mentha	29420631;17185321;24027329;12234932;FBrf0227292;20861300;25242320;18665226;17517653;15479636;15545624;8675008;15456884	MI:0018	MI:0833;MI:0943;MI:0096;MI:0314;MI:0082;MI:0019;MI:0007;MI:0006;MI:0113;MI:0004;MI:0705;MI:0046;MI:0045
PRS	FBgn0001942	eIF4A	FBgn0023213	eIF4G1	DroID;BioGrid;mentha;FlyBase;IntAct	14760701	MI:0018
PRS	FBgn0026369	Sara	FBgn0000711	flw	DroID;BioGrid;mentha;FlyBase;IntAct	12134149;17007873	MI:0018	MI:0007;MI:0113;MI:0004;MI:0705
PRS	FBgn0001325	Kr	FBgn0020496	CtBP	BioGrid;DIP;DroID;IntAct;mentha	14605208;9843507;19049982	MI:0018	MI:0314;MI:0045;MI:0096
PRS	FBgn0053526	PNUTS	FBgn0003132	Pp1-13C	BioGrid;DroID;FlyBase	14605208;17007873;24204300	MI:0018
PRS	FBgn0010583	dock	FBgn0267487	Ptp61F	BioGrid;DIP;DroID;FlyBase;IntAct;mentha	FBrf0218395;12014990;14605208;21707536;8663600;22036573	MI:0018	MI:0833;MI:0943;MI:0401;MI:0415;MI:0096;MI:0314;MI:0019;MI:0007;MI:0006;MI:0113;MI:0004;MI:0046
PRS	FBgn0004106	Cdk1	FBgn0010314	Cks30A	BioGrid;DroID;FlyBase;IntAct;mentha	7809159;FBrf0218395;22036573;21827746	MI:0018	MI:0943;MI:0113;MI:0007;MI:0046;MI:0004
PRS	FBgn0004103	Pp1-87B	FBgn0267967	corolla	BioGrid;DIP;DroID;FlyBase;IntAct;mentha	14605208;17007873	MI:0018
PRS	FBgn0286070	cnk	FBgn0003079	Raf	BioGrid;DroID;FlyBase;IntAct;mentha	22028469;9814705;11741918;FBrf0224702	MI:0018	MI:0943;MI:0082;MI:0007;MI:0113;MI:0004;MI:0019;MI:0045
PRS	FBgn0003134	Pp1alpha-96A	FBgn0026369	Sara	DroID;BioGrid;mentha;FlyBase;IntAct	17007873;12134149	MI:0018
PRS	FBgn0003448	sna	FBgn0020496	CtBP	BioGrid;DIP;DroID;FlyBase;IntAct;mentha	17972097;14605208;9525852;9843507;22036573;11598015;18309295	MI:0018	MI:0833;MI:0096;MI:0314;MI:0007;MI:0113;MI:0004;MI:0045
PRS	FBgn0004106	Cdk1	FBgn0010315	CycD	BioGrid;DIP;DroID;IntAct;mentha	14605208;7809159	MI:0018
PRS	FBgn0000588	esc	FBgn0000629	E(z)	BioGrid;DroID;FlyBase;IntAct;mentha	9566901;9693151;12408863;11571280;12408864;15776017;22923582;12697833;29242288;16537908;25242320;11124122;19767730;24100017;12533794;22036573;11581156;15896722;11114524;18276122;15175158;18048023;16618800;26063573;FBrf0227292;17210640;10757791;29070704	MI:0018	MI:0833;MI:0943;MI:0082;MI:0705;MI:0226;MI:0401;MI:1022;MI:0427;MI:0071;MI:0096;MI:0314;MI:0091;MI:0676;MI:0046;MI:0007;MI:0006;MI:0113;MI:0004;MI:0025;MI:0019;MI:0045
PRS	FBgn0024273	WASp	FBgn0020510	Abi	DroID;BioGrid;mentha;FlyBase;IntAct	12900458;21900504;16155589;30737382	MI:0018	MI:0071;MI:0096;MI:0006;MI:0113;MI:0004;MI:1022;MI:0019
PRS	FBgn0028429	I-2	FBgn0003134	Pp1alpha-96A	BioGrid;DroID;FlyBase;IntAct;mentha	FBrf0218395;22036573;17007873	MI:0018	MI:0943;MI:0004;MI:0046
PRS	FBgn0033224	Nop17l	FBgn0003134	Pp1alpha-96A	BioGrid;DIP;DroID;FlyBase;IntAct;mentha	14605208;17007873	MI:0018	MI:0007;MI:0113;MI:0004;MI:0705
PRS	FBgn0020299	stumps	FBgn0261239	Hr39	DroID;BioGrid;mentha;FlyBase;DIP;IntAct	14605208;12767830	MI:0018
PRS	FBgn0260632	dl	FBgn0003900	twi	BioGrid;DroID;FlyBase;IntAct;mentha	10660560;9154833;9367978;9570779	MI:0018	MI:0113;MI:0004;MI:0833;MI:0096;MI:0045
PRS	FBgn0011217	eff	FBgn0003410	sina	BioGrid;DroID;FlyBase;IntAct;mentha	9267026	MI:0018
PRS	FBgn0035461	ntc	FBgn0033669	PI31	BioGrid;DIP;DroID;FlyBase;IntAct;mentha	14605208;21529711	MI:0018	MI:0943;MI:0082;MI:0007;MI:0113;MI:0004;MI:0416
PRS	FBgn0014141	cher	FBgn0284421	Psn	mentha;DroID;IntAct;BioGrid	10984440	MI:0018	MI:0004;MI:0314;MI:0045
PRS	FBgn0010583	dock	FBgn0040475	SH3PX1	BioGrid;DroID;FlyBase	11773052;11546816	MI:0018	MI:0943;MI:0096;MI:0006;MI:0113;MI:0004
PRS	FBgn0003300	run	FBgn0013753	Bgb	BioGrid;DIP;DroID;FlyBase;IntAct;mentha	25242320;14605208;8622696;FBrf0227292;9077443	MI:0018	MI:0833;MI:0943;MI:0082;MI:0007;MI:0413;MI:0004;MI:1022;MI:0046;MI:0045
PRS	FBgn0001263	inaD	FBgn0004784	inaC	BioGrid;DroID;FlyBase;IntAct;mentha	9230432;11342563;9679151;21703451;9651370;10766855;11150331;16914683	MI:0018;MI:0047	MI:0833;MI:0096;MI:0113;MI:0705;MI:0007;MI:0006;MI:0401;MI:0004;MI:0415;MI:0424;MI:0019;MI:0045
PRS	FBgn0015218	eIF4E1	FBgn0261560	Thor	BioGrid;DIP;DroID;FlyBase;IntAct;mentha	22068330;25179781;23716590;14605208;22833128;10811906;15804566;25294943;27626673;26294658;27773676	MI:0018;MI:0047;MI:0065	MI:0833;MI:0943;MI:0096;MI:0314;MI:0082;MI:0705;MI:0007;MI:0006;MI:0113;MI:0004;MI:0427;MI:0045
PRS	FBgn0003444	smo	FBgn0000352	cos	BioGrid;DIP;DroID;FlyBase;IntAct;mentha	14614827;14597665;26863604;22537496;14636583;17284519;14523402;21852395;17671093;21844892;17881487;22306085;24985345;25009998;25289679	MI:0018;MI:0055;MI:0012	MI:0943;MI:0096;MI:0866;MI:0705;MI:0082;MI:0007;MI:0006;MI:0113;MI:0004;MI:0051;MI:0045
PRS	FBgn0004859	ci	FBgn0005355	Su(fu)	BioGrid;DIP;DroID;FlyBase;IntAct;mentha	19955409;24413177;10952898;19717563;15710747;14636583;24217340;10825151;16740475;9601642;26120032;25941387;14605208;15063184;21852395;14611647;26271100;9799424	MI:0018;MI:0055;MI:0065	MI:0071;MI:0833;MI:0096;MI:0314;MI:0705;MI:0007;MI:0006;MI:0113;MI:0004;MI:1022;MI:0045
PRS	FBgn0023213	eIF4G1	FBgn0015218	eIF4E1	DroID;BioGrid;mentha;FlyBase;IntAct	15465908;8027064;19268617;27374989;27773676;9578457;25179781;23716590;14760701;17611220;22833128;15804566;25849588;28875934;14685270	MI:0018;MI:0065;MI:0114	MI:0017;MI:0833;MI:0943;MI:0096;MI:0314;MI:0705;MI:0007;MI:0006;MI:0113;MI:0004;MI:1022;MI:0027
PRS	FBgn0015772	Nak	FBgn0002973	numb	BioGrid;DroID;FlyBase;IntAct;mentha	10747019;9418906;15798180;29467404;9846878	MI:0018;MI:0077;MI:0053;MI:0114	MI:0833;MI:0096;MI:0314;MI:0007;MI:0113;MI:0004;MI:1022;MI:0027;MI:0045
PRS	FBgn0033378	tsu	FBgn0002736	mago	BioGrid;DIP;DroID;FlyBase;IntAct;mentha	FBrf0218395;12704080;20045686;11691839;31365866;24967911;14968132;14605208;12730685;20122403;11696323;22036573	MI:0018;MI:0114	MI:0943;MI:0403;MI:1022;MI:0071;MI:0096;MI:0705;MI:0046;MI:0007;MI:0113;MI:0004;MI:0019;MI:0045
PRS	FBgn0000392	cup	FBgn0015218	eIF4E1	BioGrid;DroID;FlyBase;IntAct;mentha	25179781;22832024;15465908;21937713;19268617;14723848;14691132;26294658;14685270	MI:0018;MI:0114;MI:0065	MI:0113;MI:0314;MI:0006;MI:0096;MI:0007;MI:0833;MI:0004;MI:0045;MI:0705
PRS	FBgn0004861	ph-p	FBgn0003334	Scm	DroID;BioGrid;mentha;FlyBase;IntAct	15905166;26063573;10412979;9499582;15280237;21502414;11333237;19494831;27151979;9343432	MI:0018;MI:0114;MI:0107	MI:0071;MI:0833;MI:0943;MI:0096;MI:0314;MI:0676;MI:0007;MI:0006;MI:0113;MI:0004;MI:1022;MI:0427;MI:0045
PRS	FBgn0000097	aop	FBgn0023214	edl	DroID;BioGrid;mentha;FlyBase;IntAct	15260987;11331758;11357138;12538513	MI:0018;MI:0114;MI:0107	MI:0403;MI:0096;MI:0401;MI:0007;MI:0113;MI:0415;MI:0045
PRS	FBgn0031450	Hrs	FBgn0027363	Stam	BioGrid;DIP;DroID;IntAct;mentha	14605208;15710747	MI:0018;MI:0399
PRS	FBgn0004636	Rap1	FBgn0003079	Raf	DroID;BioGrid;mentha;FlyBase;IntAct	15723799;15710747;20008569	MI:0018;MI:0399	MI:0007;MI:0019
PRS	FBgn0039044	p53	FBgn0267351	Topors	BioGrid;DroID;FlyBase;IntAct;mentha	15710747;14871887	MI:0018;MI:0399	MI:0113;MI:0004;MI:0833;MI:0096
PRS	FBgn0011715	Snr1	FBgn0014163	fax	BioGrid;DIP;DroID;IntAct;mentha	14605208;15710747	MI:0018;MI:0399
PRS	FBgn0262508	CG43078	FBgn0027356	Amph	BioGrid;DIP;DroID;IntAct;mentha	14605208;15710747	MI:0018;MI:0399
PRS	FBgn0000352	cos	FBgn0004859	ci	BioGrid;DIP;DroID;FlyBase;IntAct;mentha	14645371;15063184;11914126;22306085;19717563;11090136;15710747;14636583;14523402;10825151;26120032;20850429;17881487;21852395;9244297;26271100;9244298	MI:0018;MI:0399	MI:0833;MI:0943;MI:0705;MI:0401;MI:1022;MI:0416;MI:0071;MI:0096;MI:0314;MI:0082;MI:0007;MI:0006;MI:0113;MI:0004;MI:0025;MI:0045
PRS	FBgn0026404	Dronc	FBgn0260635	Diap1	BioGrid;DroID;FlyBase;IntAct;mentha	14517550;16322754;21343367;25146930;10825159;12021771;19026784;20700104;18084239;15774476;10675329;15710747	MI:0018;MI:0399	MI:0401;MI:0415;MI:0071;MI:0096;MI:0314;MI:0705;MI:0676;MI:0007;MI:0006;MI:0113;MI:0004;MI:0019;MI:0045
PRS	FBgn0037717	CG8301	FBgn0031745	rau	BioGrid;DIP;DroID;IntAct;mentha	14605208;15710747	MI:0018;MI:0399
PRS	FBgn0004859	ci	FBgn0001079	fu	BioGrid;DIP;DroID;FlyBase;IntAct;mentha	14645371;14597576;14611647;15063184;19717563;9244297;9601642;10825151	MI:0018;MI:0437	MI:0071;MI:0096;MI:0314;MI:0007;MI:0006;MI:0113;MI:0004;MI:1022;MI:0404;MI:0045
PRS	FBgn0000163	baz	FBgn0020238	14-3-3epsilon	DroID;BioGrid;mentha;FlyBase;IntAct	19531360;14675534	MI:0018;MI:0588	MI:0007;MI:0113;MI:0004;MI:0096
PRS	FBgn0033972	Ciao1	FBgn0036107	galla-2	BioGrid;DIP;DroID;FlyBase;IntAct;mentha	FBrf0218395;22036573;14605208;19079254	MI:0018;MI:0727;MI:0397	MI:0007;MI:0004;MI:0943;MI:0046
PRS	FBgn0010040	GstD4	FBgn0010042	GstD6	BioGrid;DIP;DroID;IntAct;mentha	14605208;19079254	MI:0018;MI:0727;MI:0397
PRS	FBgn0261597	RpS26	FBgn0039404	CG14543	BioGrid;DIP;DroID;IntAct;mentha	14605208;19079254	MI:0018;MI:0727;MI:0397
PRS	FBgn0013343	Syx1A	FBgn0250791	alphaSnap	BioGrid;DIP;DroID;FlyBase;IntAct;mentha	FBrf0218395;16603075;14605208;19079254;21316453;22036573;12414991	MI:0018;MI:0727;MI:0397	MI:0943;MI:0007;MI:0006;MI:0113;MI:0004;MI:0046
PRS	FBgn0036515	AIMP2	FBgn0002069	AspRS	BioGrid;DIP;DroID;FlyBase;IntAct;mentha	FBrf0218395;22036573;14605208;19079254	MI:0018;MI:0727;MI:0397	MI:0943;MI:0004;MI:0046
PRS	FBgn0039407	CG14544	FBgn0031832	CG9596	BioGrid;DIP;DroID;FlyBase;IntAct;mentha	FBrf0218395;22036573;14605208;19079254	MI:0018;MI:0727;MI:0397	MI:0943;MI:0007;MI:0046
PRS	FBgn0028691	Rpn9	FBgn0028690	Rpn5	BioGrid;DIP;DroID;FlyBase;IntAct;mentha	FBrf0218395;22036573;14605208;19079254	MI:0018;MI:0727;MI:0397	MI:0943;MI:0007;MI:0046
PRS	FBgn0023212	EloB	FBgn0266711	EloC	BioGrid;DIP;DroID;FlyBase;IntAct;mentha	FBrf0218395;14605208;19079254;22036573;24204884	MI:0018;MI:0727;MI:0397	MI:0943;MI:0705;MI:0007;MI:0113;MI:0004;MI:0046
PRS	FBgn0284255	Arpc4	FBgn0031437	Arpc5	BioGrid;DIP;DroID;FlyBase;IntAct;mentha	FBrf0218395;22036573;14605208;19079254	MI:0018;MI:0727;MI:0397	MI:0007;MI:0004;MI:0943;MI:0046
PRS	FBgn0003742	tra2	FBgn0004587	B52	BioGrid;DIP;DroID;IntAct;mentha	14605208;19079254	MI:0018;MI:0727;MI:0397
PRS	FBgn0031129	CG1324	FBgn0042102	CG18745	BioGrid;DIP;DroID;IntAct;mentha	14605208;14613974;16603075	MI:0018;MI:0727;MI:0397
PRS	FBgn0003660	Syb	FBgn0013343	Syx1A	BioGrid;DroID;FlyBase;IntAct;mentha	FBrf0218395;9728921;19079254;15710747;22036573;28403141;11058092	MI:0018;MI:0727;MI:0399;MI:0397	MI:0943;MI:0007;MI:1022;MI:0808;MI:0427;MI:0046;MI:0045
PRS	FBgn0000575	emc	FBgn0267821	da	BioGrid;DIP;DroID;FlyBase;IntAct;mentha	30995488;14605208;9486535;25977368;7821225;9371806	MI:0018;MI:0809	MI:0045
PRS	FBgn0000352	cos	FBgn0001079	fu	BioGrid;DIP;DroID;FlyBase;IntAct;mentha	FBrf0218395;25289679;15063184;22306085;15710747;21844892;11495917;10825151;21852395;22036573;14611647;14645371;25633354;11914126;19717563;14636583;14523402;14614827;18987629;11839821;30541874;17881487;9244297;26271100;15691767	MI:0018;MI:0809;MI:0399	MI:0943;MI:0082;MI:0401;MI:1022;MI:0415;MI:0424;MI:0071;MI:0096;MI:0314;MI:0705;MI:0019;MI:0007;MI:0006;MI:0113;MI:0004;MI:0046;MI:0045
PRS	FBgn0001320	kni	FBgn0020496	CtBP	BioGrid;DIP;DroID;FlyBase;IntAct;mentha	30995488;17972097;14605208;9525852;9843507;22036573;19805071	MI:0018;MI:0946	MI:0833;MI:0096;MI:0314;MI:0007;MI:0113;MI:0004;MI:0045
PRS	FBgn0014861	Mcm2	FBgn0017577	Mcm5	BioGrid;DroID;FlyBase;IntAct;mentha	16798881;FBrf0218395;22036573;11024168;25117490;21378962;11726693	MI:0030	MI:0006;MI:0943;MI:0314;MI:0046;MI:0020;MI:0113;MI:0004;MI:1022;MI:0027;MI:0029;MI:0040;MI:0226
PRS	FBgn0000212	brm	FBgn0030093	Bap111	BioGrid;DroID;FlyBase	10809665;10601025;9735357;11331758;12356740;15060132;30343899	MI:0031	MI:0943;MI:0082;MI:0401;MI:1022;MI:0071;MI:0096;MI:0091;MI:0007;MI:0006;MI:0113;MI:0004;MI:0025;MI:0226;MI:0045
PRS	FBgn0003997	hid	FBgn0260635	Diap1	BioGrid;DroID;FlyBase;IntAct;mentha	12525502;24360962;14517550;16485033;16322754;9584170;12021769;20837774;10675328;10481910;12021771	MI:0047	MI:0314;MI:0113;MI:0705;MI:0833;MI:0096;MI:0045;MI:0004;MI:0676;MI:0071;MI:0007;MI:0403;MI:0416
PRS	FBgn0000212	brm	FBgn0002783	mor	BioGrid;DroID;FlyBase;IntAct;mentha	FBrf0218395;9891050;18259215;18299390;10601025;22036573;9735357;10809665;30343899;15060132	MI:0047;MI:0031	MI:0833;MI:0943;MI:0082;MI:0401;MI:1022;MI:0071;MI:0096;MI:0314;MI:0091;MI:0046;MI:0006;MI:0113;MI:0004;MI:0025;MI:0226;MI:0045
PRS	FBgn0001077	ftz	FBgn0001078	ftz-f1	BioGrid;DIP;DroID;FlyBase;IntAct;mentha	10381570;16051145;11592991;11157757;14605208;9020364;9020363;29547262;11520662;19164706;15823536;21775434	MI:0065;MI:0077;MI:0047;MI:0107;MI:0018;MI:0114	MI:0833;MI:0096;MI:0314;MI:0006;MI:0113;MI:0004;MI:1022;MI:0413;MI:0045
PRS	FBgn0026192	par-6	FBgn0010341	Cdc42	DroID;BioGrid;mentha;FlyBase;DIP;IntAct	15023337;17726059;15475968;15177032;31405903;22078569	MI:0077;MI:0114	MI:0833;MI:0096;MI:0314;MI:0113;MI:0004;MI:0051
PRS	FBgn0003944	Ubx	FBgn0000061	al	BioGrid;DroID;FlyBase;IntAct;mentha	25286318;16455680;30247122	MI:0084;MI:0018;MI:0809	MI:0314;MI:0113;MI:0096;MI:0004
PRS	FBgn0004859	ci	FBgn0000273	Pka-C1	DroID;BioGrid;mentha;FlyBase;IntAct	15691767;15592457;25289679;10477300	MI:0090;MI:0809	MI:0405;MI:0705;MI:0007;MI:0113;MI:0004;MI:0416;MI:0045
PRS	FBgn0000617	Taf9	FBgn0010417	Taf6	BioGrid;DIP;DroID;FlyBase;IntAct;mentha	8221891;8598927;8262073;20008933;16895980	MI:0114	MI:0943;MI:0096;MI:0314;MI:0082;MI:0007;MI:0006;MI:0113;MI:0004;MI:0045
PRS	FBgn0010441	pll	FBgn0003882	tub	DroID;BioGrid;mentha;FlyBase;DIP;IntAct	10512628;10589682;18829464;12351681;20563992;9367441;19498957;16004997;7527496;10330490;11731453;7635064;14685264	MI:0114;MI:0018;MI:0065;MI:0107	MI:0833;MI:0401;MI:1022;MI:0415;MI:0071;MI:0096;MI:0314;MI:0007;MI:0006;MI:0113;MI:0004;MI:0027;MI:0028;MI:0019;MI:0045
PRS	FBgn0000546	EcR	FBgn0003964	usp	DroID;BioGrid;mentha;FlyBase;DIP;IntAct	12556479;1327536;7882975;25393278;18980211;18771703;14594447;14977043;FBrf0227292;12554759;17956872;8247157;25242320;15207730;12084064;8524239;26222308;14592980;28378812;7644522;15794746	MI:0114;MI:0809;MI:0090;MI:0018	MI:0833;MI:0943;MI:0705;MI:0412;MI:0413;MI:1022;MI:0416;MI:0096;MI:0082;MI:0007;MI:0006;MI:0113;MI:0004;MI:0046;MI:0045
PRS	FBgn0000611	exd	FBgn0003944	Ubx	DroID;BioGrid;mentha;FlyBase;DIP;IntAct	12520008;10398683;7846045;10067897;20038634;22745600;7915199;22975331;31399572;21575621;25651060	MI:0114;MI:0809;MI:0090;MI:0018	MI:0071;MI:0833;MI:0413;MI:1022;MI:0416;MI:0045
PRS	FBgn0002734	E(spl)mdelta-HLH	FBgn0001139	gro	BioGrid;DIP;DroID;FlyBase;IntAct;mentha	8001118;30995488;16762837;14605208;9524128;9371806	MI:0397;MI:0018	MI:0113;MI:0004;MI:0096;MI:0833
PRS	FBgn0035675	CG6610	FBgn0034564	CG9344	BioGrid;DIP;DroID;FlyBase;IntAct;mentha	FBrf0218395;22036573;14605208;20353594	MI:0397;MI:0018;MI:0727	MI:0943;MI:0007;MI:0046
PRS	FBgn0031106	Syx16	FBgn0261049	Vps45	BioGrid;DIP;DroID;FlyBase;IntAct;mentha	14605208;15710747;18685079	MI:0397;MI:0018;MI:0727	MI:0113;MI:0004;MI:0096;MI:0705
PRS	FBgn0261068	LSm7	FBgn0035675	CG6610	BioGrid;DIP;DroID;IntAct;mentha	14605208;20353594	MI:0397;MI:0018;MI:0727	MI:0007
PRS	FBgn0025637	SkpA	FBgn0043010	Fsn	BioGrid;DIP;DroID;FlyBase;IntAct;mentha	FBrf0218395;14605208;22036573;24948796;15575970	MI:0397;MI:0018;MI:0727	MI:0943;MI:0007;MI:0046;MI:0427;MI:0676
PRS	FBgn0041171	ago	FBgn0025637	SkpA	BioGrid;DIP;DroID;IntAct;mentha	14605208;15575970;22036573	MI:0397;MI:0018;MI:0727	MI:0007
PRS	FBgn0013764	Chi	FBgn0267978	ap	BioGrid;DIP;DroID;FlyBase;IntAct;mentha	9334334;14605208;10488342;10688916;22036573	MI:0397;MI:0018;MI:0727	MI:0833;MI:0096;MI:0007;MI:0113;MI:0004;MI:0045
PRS	FBgn0261068	LSm7	FBgn0023167	SmD3	BioGrid;DIP;DroID;IntAct;mentha	14605208;20353594	MI:0397;MI:0018;MI:0727	MI:0007
PRS	FBgn0025637	SkpA	FBgn0037236	Skp2	BioGrid;DIP;DroID;FlyBase;IntAct;mentha	14605208;15575970;21827746;23552694	MI:0397;MI:0018;MI:0727	MI:0113;MI:0007;MI:0705;MI:0004
PRS	FBgn0003742	tra2	FBgn0260944	Rbp1	BioGrid;DIP;DroID;IntAct;mentha	14605208;8990170	MI:0397;MI:0018;MI:0727	MI:0045
PRS	FBgn0016131	Cdk4	FBgn0010315	CycD	BioGrid;DIP;DroID;IntAct;mentha	14605208;10970847;12586062;10970848	MI:0397;MI:0018;MI:0727	MI:0113;MI:0045;MI:0004
PRS	FBgn0010316	dap	FBgn0005655	PCNA	BioGrid;DIP;DroID;IntAct;mentha	14605208;9705499	MI:0397;MI:0018;MI:0727	MI:0004
PRS	FBgn0028402	Sin	FBgn0036775	Rpc53	BioGrid;DIP;DroID;IntAct;mentha	14605208;19079254	MI:0397;MI:0018;MI:0727
PRS	FBgn0032377	CG14937	FBgn0025637	SkpA	BioGrid;DIP;DroID;IntAct;mentha	14605208;15575970	MI:0397;MI:0018;MI:0727
PRS	FBgn0028429	I-2	FBgn0004103	Pp1-87B	BioGrid;DIP;DroID;FlyBase;IntAct;mentha	FBrf0218395;14605208;10587451;22036573;17007873	MI:0397;MI:0018;MI:0727	MI:0943;MI:0007;MI:0046;MI:0045
PRS	FBgn0003559	su(f)	FBgn0027841	CstF64	BioGrid;DIP;DroID;FlyBase;IntAct;mentha	14605208;10606651;24145821	MI:0397;MI:0018;MI:0727	MI:0006;MI:0004;MI:0943;MI:0082;MI:0045
PRS	FBgn0020249	stck	FBgn0028546	ics	BioGrid;DIP;DroID;FlyBase;IntAct;mentha	14605208;19079254;23555310;15596544;23663728;22467865	MI:0397;MI:0018;MI:0727	MI:0943;MI:0096;MI:0082;MI:0007;MI:0113;MI:0004
PRS	FBgn0011648	Mad	FBgn0029006	Smurf	BioGrid;DroID;IntAct;mentha	15575970;11703946	MI:0397;MI:0018;MI:0727	MI:0045
PRS	FBgn0004107	Cdk2	FBgn0010316	dap	BioGrid;DroID;FlyBase	7809159;16603075;8980229;14613974;15575970	MI:0397;MI:0018;MI:0727	MI:0006;MI:0113;MI:0004
PRS	FBgn0026175	SkpC	FBgn0038385	Fbxl7	BioGrid;DIP;DroID;IntAct;mentha	14605208;15575970	MI:0397;MI:0018;MI:0727
PRS	FBgn0000711	flw	FBgn0035917	Zasp66	BioGrid;DIP;DroID;FlyBase;IntAct;mentha	14605208;17007873	MI:0397;MI:0018;MI:0727
PRS	FBgn0038566	CG14317	FBgn0025637	SkpA	BioGrid;DIP;DroID;IntAct;mentha	14605208;15575970;18840285	MI:0397;MI:0018;MI:0727
PRS	FBgn0010235	Klc	FBgn0033752	CG8569	BioGrid;DIP;DroID;IntAct;mentha	14605208;15575970	MI:0397;MI:0018;MI:0727
PRS	FBgn0025637	SkpA	FBgn0020257	Ppa	BioGrid;DIP;DroID;IntAct;mentha	14605208;15575970	MI:0397;MI:0018;MI:0727
PRS	FBgn0026257	cav	FBgn0003607	Su(var)205	BioGrid;DIP;DroID;FlyBase;IntAct;mentha	14605208;19181850;12376620;20057353;12826664;19190990;11408576;26110638;26566042	MI:0397;MI:0018;MI:0727	MI:0071;MI:0833;MI:0943;MI:0096;MI:0091;MI:0705;MI:0007;MI:0006;MI:0113;MI:0004;MI:1022;MI:0082;MI:0045
PRS	FBgn0046301	CG7148	FBgn0026176	SkpB	BioGrid;DIP;DroID;FlyBase;IntAct;mentha	FBrf0218395;22036573;14605208;15575970	MI:0397;MI:0018;MI:0727	MI:0943;MI:0007;MI:0046
PRS	FBgn0003134	Pp1alpha-96A	FBgn0028965	CG9933	BioGrid;DIP;DroID;FlyBase;IntAct;mentha	14605208;17007873	MI:0397;MI:0018;MI:0727
PRS	FBgn0037236	Skp2	FBgn0037613	Cks85A	BioGrid;DIP;DroID;FlyBase;IntAct;mentha	14605208;15575970;21827746	MI:0397;MI:0018;MI:0727	MI:0113;MI:0007;MI:0705;MI:0004
PRS	FBgn0026175	SkpC	FBgn0032377	CG14937	BioGrid;DIP;DroID;IntAct;mentha	14605208;15575970	MI:0397;MI:0018;MI:0727
PRS	FBgn0043010	Fsn	FBgn0026176	SkpB	BioGrid;DIP;DroID;FlyBase;IntAct;mentha	FBrf0218395;22036573;14605208;15575970	MI:0397;MI:0018;MI:0727	MI:0943;MI:0007;MI:0046
PRS	FBgn0031106	Syx16	FBgn0250791	alphaSnap	BioGrid;DIP;DroID;FlyBase;IntAct;mentha	FBrf0218395;14605208;19079254;22036573;12414991	MI:0397;MI:0018;MI:0727	MI:0943;MI:0096;MI:0007;MI:0113;MI:0004;MI:0046;MI:0045
PRS	FBgn0025637	SkpA	FBgn0046301	CG7148	BioGrid;DIP;DroID;FlyBase;IntAct;mentha	FBrf0218395;22036573;14605208;15575970	MI:0397;MI:0018;MI:0727	MI:0943;MI:0007;MI:0046
PRS	FBgn0004107	Cdk2	FBgn0010317	CycJ	BioGrid;DroID;IntAct;mentha	7809159;14613974;16603075;11071782;19079254;15575970	MI:0397;MI:0018;MI:0727	MI:0045
PRS	FBgn0038539	Atg8b	FBgn0031298	Atg4a	BioGrid;DIP;DroID;IntAct;mentha	14605208;19079254	MI:0397;MI:0018;MI:0727
PRS	FBgn0011573	Cdc37	FBgn0283472	S6k	BioGrid;DroID;FlyBase	15575970;22068330;27626673	MI:0397;MI:0018;MI:0727	MI:0007;MI:0004;MI:0943;MI:0427;MI:0082
PRS	FBgn0025637	SkpA	FBgn0035959	CG4911	BioGrid;DIP;DroID;IntAct;mentha	14605208;15575970	MI:0397;MI:0018;MI:0727
PRS	FBgn0004103	Pp1-87B	FBgn0028965	CG9933	BioGrid;DIP;DroID;FlyBase;IntAct;mentha	14605208;22036573;17007873	MI:0397;MI:0018;MI:0727	MI:0007
PRS	FBgn0003742	tra2	FBgn0265998	Doa	BioGrid;DroID;IntAct;mentha	14605208;15575970	MI:0397;MI:0018;MI:0727
PRS	FBgn0011648	Mad	FBgn0035334	CG8993	BioGrid;DIP;DroID;IntAct;mentha	14605208;15575970	MI:0397;MI:0018;MI:0727
PRS	FBgn0043002	Chrac-14	FBgn0043001	Chrac-16	BioGrid;DroID;FlyBase;IntAct;mentha	FBrf0218395;30995488;14605208;16260604;22036573;9252192;11447119;10856248	MI:0397;MI:0114;MI:0809;MI:0018	MI:0943;MI:0082;MI:0401;MI:1022;MI:0071;MI:0046;MI:0096;MI:0314;MI:0091;MI:0226;MI:0007;MI:0113;MI:0004;MI:0025;MI:0019
PRS	FBgn0025637	SkpA	FBgn0283468	slmb	BioGrid;DIP;DroID;FlyBase;IntAct;mentha	FBrf0218395;14605208;23747190;19084407;25533207;11500045;22036573;24068890;17936033;15575970;15710747;19171756	MI:0397;MI:0727;MI:0018;MI:0399	MI:0943;MI:0705;MI:0007;MI:0006;MI:0113;MI:0004;MI:0046;MI:0045
PRS	FBgn0261049	Vps45	FBgn0261064	Rbsn-5	BioGrid;DIP;DroID;FlyBase;IntAct;mentha	14605208;15710747;18685079;20534670	MI:0397;MI:0727;MI:0018;MI:0399	MI:0113;MI:0004;MI:0833;MI:0096;MI:0705
PRS	FBgn0011715	Snr1	FBgn0017545	RpS3A	BioGrid;DIP;DroID;IntAct;mentha	14605208;15710747	MI:0397;MI:0727;MI:0018;MI:0399
PRS	FBgn0039044	p53	FBgn0037944	CG6923	BioGrid;DroID;IntAct;mentha	15575970;15710747	MI:0397;MI:0727;MI:0018;MI:0399
PRS	FBgn0259483	Mob4	FBgn0031745	rau	BioGrid;DIP;DroID;IntAct;mentha	14605208;15710747	MI:0397;MI:0727;MI:0018;MI:0399
PRS	FBgn0000250	cact	FBgn0260632	dl	BioGrid;DIP;DroID;FlyBase;IntAct;mentha	8202491;1423618;1423619;9405646;9367441;8622655;10921908;7479760;23864715;14605208;12653959;22654665;7791770;10660560;30404807;8227123	MI:0397;MI:0727;MI:0432;MI:0107;MI:0018;MI:0031	MI:0833;MI:0096;MI:0314;MI:0705;MI:0007;MI:0006;MI:0113;MI:0004;MI:1022;MI:0413;MI:0045
PRS	FBgn0000575	emc	FBgn0004170	sc	BioGrid;DIP;DroID;FlyBase;IntAct;mentha	30995488;14605208;1525829;7821225;9524128;9371806	MI:0397;MI:0727;MI:0946;MI:0018	MI:0006;MI:0113;MI:0004;MI:0833;MI:0045
PRS	FBgn0001297	kay	FBgn0001291	Jra	BioGrid;DroID;FlyBase;IntAct;mentha	FBrf0218395;30995488;14605208;22036573;2116361;23661758	MI:0397;MI:0809;MI:0946;MI:0018;MI:0055	MI:0833;MI:0943;MI:0007;MI:0413;MI:1022;MI:0046;MI:0045
PRS	FBgn0035397	PAN3	FBgn0025674	CycK	DroID;BioGrid;mentha;FlyBase;DIP;IntAct	14605208;FBrf0235788;15575970	MI:0397;MI:1112;MI:0018;MI:0727
PRS	FBgn0030620	CG5662	FBgn0037710	CG9393	DroID;BioGrid;mentha;FlyBase;DIP;IntAct	14605208;FBrf0235788;19079254	MI:0397;MI:1112;MI:0727;MI:0018
PRS	FBgn0015279	Pi3K92E	FBgn0020622	Pi3K21B	BioGrid;DroID;FlyBase;IntAct;mentha	8978685;22068330;9169420;17041587;26839216;27626673;15935772	MI:0407	MI:0833;MI:0943;MI:0082;MI:0401;MI:0415;MI:0405;MI:0424;MI:0427;MI:0096;MI:0705;MI:0007;MI:0006;MI:0113;MI:0004;MI:0046;MI:0045
PRS	FBgn0000163	baz	FBgn0003091	Pkc53E	DroID;IntAct;mentha	14675534	MI:0588;MI:0018
PRS	FBgn0003380	Sh	FBgn0001624	dlg1	DroID;BioGrid;mentha;FlyBase;DIP;IntAct	25813388;19079254;11937021;17666528;8987744;9390515	MI:0727;MI:0018;MI:0065;MI:0107;MI:0397	MI:0096;MI:0314;MI:0705;MI:0113;MI:0004;MI:0045
PRS	FBgn0010315	CycD	FBgn0004107	Cdk2	DroID;IntAct;mentha	14613974;7809159;16603075	MI:0727;MI:0018;MI:0397
PRS	FBgn0002781	mod(mdg4)	FBgn0013263	Trl	DroID;BioGrid;mentha;FlyBase;IntAct	15574329;28296955;19079254;21821048	MI:0727;MI:0018;MI:0397	MI:0006;MI:0113;MI:0943;MI:0427
PRS	FBgn0031057	Ubqn	FBgn0015283	Rpn10	BioGrid;DroID;FlyBase;IntAct;mentha	22364263;19079254;21973017;25916810;22215586	MI:0727;MI:0397	MI:0071;MI:0096;MI:0314;MI:0705;MI:0113;MI:0004;MI:1022;MI:0027
PRS	FBgn0003410	sina	FBgn0003870	ttk	BioGrid;DroID;FlyBase;IntAct;mentha	12215542;17962185;9267027;9267026;FBrf0235788	MI:1112;MI:0397;MI:0018	MI:0113;MI:0314;MI:0833;MI:0096;MI:0004;MI:0007
PRS	FBgn0014861	Mcm2	FBgn0284442	Mcm3	DroID;BioGrid;mentha;FlyBase;DIP;IntAct	25117490;21378962;11726693		MI:0006;MI:0096;MI:0007;MI:0020;MI:0113;MI:1022;MI:0027;MI:0029;MI:0040;MI:0226
PRS	FBgn0004407	PolG2	FBgn0004406	PolG1	DroID;IntAct;BioGrid	3095323;15537632;9153213;11294646		MI:0113;MI:0045;MI:0004
PRS	FBgn0010379	Akt1	FBgn0038197	foxo	BioGrid;DroID;mentha	12893776		MI:0401;MI:0415
PRS	FBgn0026192	par-6	FBgn0000163	baz	DroID;BioGrid;mentha;FlyBase;IntAct	11146625;12629552;18854163;15177032;20434988;15023337		MI:0833;MI:0096;MI:0113;MI:0705;MI:0006;MI:0045;MI:0004
PRS	FBgn0000212	brm	FBgn0011715	Snr1	BioGrid;DroID;FlyBase;IntAct;mentha	FBrf0218395;10601025;18259215;10809665;22036573;9735357;15060132;12093739;7579694		MI:0943;MI:0113;MI:0071;MI:0226;MI:0006;MI:0007;MI:0082;MI:0096;MI:0046;MI:0091;MI:0401;MI:0004;MI:0045
PRS	FBgn0000117	arm	FBgn0043900	pygo	DroID;BioGrid;mentha;FlyBase;IntAct	12015286;15043810;12163411;28427939;11988739		MI:0007;MI:0113;MI:0004;MI:0045
PRS	FBgn0260635	Diap1	FBgn0010501	Dcp-1	BioGrid;DroID;FlyBase;IntAct;mentha	15580265;16485033;22036573;10077606;10481910		MI:0113;MI:0007;MI:0096;MI:0045;MI:0004;MI:0705
PRS	FBgn0001263	inaD	FBgn0002940	ninaE	BioGrid;DroID;FlyBase;IntAct;mentha	9010208;9230432;9679151		MI:0113;MI:0004;MI:0019;MI:0045;MI:0006;MI:0833;MI:0096
RRS	FBgn0283508	nw	FBgn0037313	CG1161
RRS	FBgn0002629	E(spl)m4-BFM	FBgn0021906	RFeSP
RRS	FBgn0039970	CG17508	FBgn0034900	CG12491
RRS	FBgn0262587	CG43124	FBgn0250911	CG42245
RRS	FBgn0040729	CG15126	FBgn0261995	CG42813
RRS	FBgn0036139	CG6216	FBgn0036225	CG5883
RRS	FBgn0033730	Cpr49Ag	FBgn0266064	GlyS
RRS	FBgn0259932	CG42455	FBgn0036369	CG10089
RRS	FBgn0040871	CG12479	FBgn0040588	CG13841
RRS	FBgn0000808	gd	FBgn0250911	CG42245
RRS	FBgn0052198	CG32198	FBgn0036932	CG14184
RRS	FBgn0037324	Orco	FBgn0260238	CG42512
RRS	FBgn0085297	CG34268	FBgn0028567	robl62A
RRS	FBgn0033594	CG13226	FBgn0052832	CG32832
RRS	FBgn0034545	CG13438	FBgn0036225	CG5883
RRS	FBgn0051864	Qtzl	FBgn0037280	BBS5
RRS	FBgn0062978	CG31808	FBgn0085312	CG34283
RRS	FBgn0025394	inc	FBgn0085456	CG34427
RRS	FBgn0032824	CG13962	FBgn0038566	CG14317
RRS	FBgn0032656	CG5674	FBgn0036595	CG13046
RRS	FBgn0052364	tut	FBgn0260238	CG42512
RRS	FBgn0003721	Tm1	FBgn0040777	CG14767
RRS	FBgn0004133	blow	FBgn0262023	CG42834
RRS	FBgn0030048	CG12112	FBgn0000551	Edg78E
RRS	FBgn0000038	nAChRbeta1	FBgn0040777	CG14767
RRS	FBgn0004169	up	FBgn0004654	Pgd
RRS	FBgn0039958	CG12567	FBgn0033658	Twdlbeta
RRS	FBgn0032415	rho-6	FBgn0262482	CG43072
RRS	FBgn0085297	CG34268	FBgn0029857	wuho
RRS	FBgn0004087	Dhfr	FBgn0050472	CG30472
RRS	FBgn0040778	CG17977	FBgn0266064	GlyS
RRS	FBgn0263598	Vha68-2	FBgn0014454	Acp1
RRS	FBgn0259734	Nost	FBgn0030979	CG14190
RRS	FBgn0036221	CG11588	FBgn0030793	Rai1
RRS	FBgn0032415	rho-6	FBgn0034900	CG12491
RRS	FBgn0032104	aust	FBgn0033658	Twdlbeta
RRS	FBgn0040477	cid	FBgn0037415	Osi8
RRS	FBgn0040634	CG4186	FBgn0036595	CG13046
RRS	FBgn0033063	CG14589	FBgn0261996	CG42814
RRS	FBgn0050502	fa2h	FBgn0053469	CG33469
RRS	FBgn0082582	tmod	FBgn0001256	ImpL1
RRS	FBgn0053469	CG33469	FBgn0266064	GlyS
RRS	FBgn0038850	CG17279	FBgn0034010	CG8157
RRS	FBgn0036909	Ccdc58	FBgn0052673	Rab9E
RRS	FBgn0040743	CG15919	FBgn0039958	CG12567
RRS	FBgn0036610	CG13058	FBgn0035529	Fdx2
RRS	FBgn0052068	Adi1	FBgn0259974	Sfp84E
RRS	FBgn0034545	CG13438	FBgn0040375	CG13760
RRS	FBgn0003475	spir	FBgn0014454	Acp1
RRS	FBgn0039958	CG12567	FBgn0026086	Adar
RRS	FBgn0040524	CG11052	FBgn0031735	CG11029
RRS	FBgn0051463	CG31463	FBgn0259198	CG42302
RRS	FBgn0033775	Cyp9h1	FBgn0036070	CG8072
RRS	FBgn0035057	CG3880	FBgn0261975	CG42806
RRS	FBgn0030769	CG13012	FBgn0001256	ImpL1
RRS	FBgn0030769	CG13012	FBgn0262482	CG43072
RRS	FBgn0036138	CG14143	FBgn0039770	CG15537
RRS	FBgn0052268	Drsl6	FBgn0036853	mRpL21
RRS	FBgn0261997	CG42815	FBgn0032787	CG10195
RRS	FBgn0010407	Ror	FBgn0261858	Mzt1
RRS	FBgn0039065	Rad60	FBgn0035279	Cpr62Ba
RRS	FBgn0259974	Sfp84E	FBgn0040375	CG13760
RRS	FBgn0029714	CG3527	FBgn0040353	CG14417
RRS	FBgn0040778	CG17977	FBgn0026263	bip1
RRS	FBgn0250839	CG2016	FBgn0039690	Gnpnat
RRS	FBgn0261357	CG42634	FBgn0034900	CG12491
RRS	FBgn0000038	nAChRbeta1	FBgn0050472	CG30472
RRS	FBgn0260860	Bet5	FBgn0033658	Twdlbeta
RRS	FBgn0038529	CG14323	FBgn0029857	wuho
RRS	FBgn0036230	CG11570	FBgn0039159	mRpS24
RRS	FBgn0035792	CG7548	FBgn0037039	CG10587
RRS	FBgn0031878	sip2	FBgn0262482	CG43072
RRS	FBgn0026089	CG14817	FBgn0040796	CG13064
RRS	FBgn0038482	CG4053	FBgn0037015	cmpy
RRS	FBgn0003721	Tm1	FBgn0050472	CG30472
RRS	FBgn0053105	p24-2	FBgn0053493	CG33493
RRS	FBgn0033378	tsu	FBgn0288857	Ype
RRS	FBgn0040784	karr	FBgn0028567	robl62A
RRS	FBgn0032656	CG5674	FBgn0029894	CG14440
RRS	FBgn0033703	CG13170	FBgn0261834	CG42766
RRS	FBgn0040959	Peritrophin-15a	FBgn0026086	Adar
RRS	FBgn0037139	CG14563	FBgn0035247	Mettl2
RRS	FBgn0039970	CG17508	FBgn0026263	bip1
RRS	FBgn0038241	CG8087	FBgn0001256	ImpL1
RRS	FBgn0261357	CG42634	FBgn0040777	CG14767
RRS	FBgn0033032	kune	FBgn0050050	CG30050
RRS	FBgn0039868	CG11563	FBgn0026197	lncRNA:noe
RRS	FBgn0053474	CG33474	FBgn0026086	Adar
RRS	FBgn0054021	CG34021	FBgn0030493	CG15756
RRS	FBgn0017545	RpS3A	FBgn0052182	CG32182
RRS	FBgn0032582	CG13258	FBgn0037515	Sp7
RRS	FBgn0033605	CG9067	FBgn0262482	CG43072
RRS	FBgn0058263	MFS17	FBgn0054005	CG34005
RRS	FBgn0011291	Taf11	FBgn0052679	CG32679
RRS	FBgn0023479	teq	FBgn0283451	br
RRS	FBgn0032965	CG11629	FBgn0261819	CG42761
RRS	FBgn0050285	CG30285	FBgn0040941	CG15308
RRS	FBgn0030230	Rph	FBgn0263979	Caf1-55
RRS	FBgn0034693	CG11073	FBgn0031213	galectin
RRS	FBgn0036043	Ae2	FBgn0052141	saturn
RRS	FBgn0031732	CG11149	FBgn0029857	wuho
RRS	FBgn0261341	verm	FBgn0022960	vimar
RRS	FBgn0030830	CG5172	FBgn0040350	CG3690
RRS	FBgn0262035	CG42846	FBgn0051876	Cpr30F
RRS	FBgn0033605	CG9067	FBgn0037456	CG1138
RRS	FBgn0026393	Or43b	FBgn0014454	Acp1
RRS	FBgn0036462	mRpL39	FBgn0259974	Sfp84E
RRS	FBgn0039157	Myo95E	FBgn0259236	comm3
RRS	FBgn0037697	GstZ2	FBgn0026086	Adar
RRS	FBgn0265045	Strn-Mlck	FBgn0030440	CG15719
RRS	FBgn0004087	Dhfr	FBgn0250911	CG42245
RRS	FBgn0040798	CG13069	FBgn0003654	sw
RRS	FBgn0036228	obst-G	FBgn0262481	CG43071
RRS	FBgn0035760	CG8607	FBgn0260996	CG42597
RRS	FBgn0038665	euc	FBgn0031817	HemK1
RRS	FBgn0029945	Acsf3	FBgn0050472	CG30472
RRS	FBgn0037324	Orco	FBgn0036225	CG5883
RRS	FBgn0032104	aust	FBgn0262482	CG43072
RRS	FBgn0036462	mRpL39	FBgn0036225	CG5883
RRS	FBgn0040634	CG4186	FBgn0028567	robl62A
RRS	FBgn0264751	Vti1b	FBgn0037770	Art4
RRS	FBgn0053108	CG33108	FBgn0033212	LRR
RRS	FBgn0038510	CG14331	FBgn0038461	EMC2B
RRS	FBgn0052364	tut	FBgn0030979	CG14190
RRS	FBgn0051960	CG31960	FBgn0063491	GstE9
RRS	FBgn0038942	CG13862	FBgn0032554	CG15278
RRS	FBgn0032663	CG15153	FBgn0036608	CG13040
RRS	FBgn0037060	CG10508	FBgn0001316	klar
RRS	FBgn0037753	CG12947	FBgn0030729	CG12507
RRS	FBgn0036469	CG18649	FBgn0264753	Rgk1
RRS	FBgn0033729	Cpr49Af	FBgn0035788	CG8541
RRS	FBgn0030985	Obp18a	FBgn0039703	CG7829
RRS	FBgn0052068	Adi1	FBgn0028567	robl62A
RRS	FBgn0038529	CG14323	FBgn0028567	robl62A
RRS	FBgn0030938	CG15047	FBgn0259148	CG42263
RRS	FBgn0263598	Vha68-2	FBgn0036608	CG13040
RRS	FBgn0033523	CG12895	FBgn0085209	CG34180
RRS	FBgn0053299	CG33299	FBgn0262095	CR42848
RRS	FBgn0051141	CG31141	FBgn0261932	CG42798
RRS	FBgn0033404	Or45a	FBgn0030956	CG18259
RRS	FBgn0082582	tmod	FBgn0026263	bip1
RRS	FBgn0085243	CG34214	FBgn0040392	CG14050
RRS	FBgn0039465	Tsp97E	FBgn0058298	CG40298
RRS	FBgn0029911	CG14435	FBgn0040777	CG14767
RRS	FBgn0052801	CG32801	FBgn0033948	CG12863
RRS	FBgn0026393	Or43b	FBgn0050472	CG30472
RRS	FBgn0036439	CG13474	FBgn0030200	RabX2
RRS	FBgn0037697	GstZ2	FBgn0000551	Edg78E
RRS	FBgn0032986	CG3262	FBgn0283521	lola
RRS	FBgn0262485	CG43075	FBgn0039642	CG11882
RRS	FBgn0053474	CG33474	FBgn0000551	Edg78E
RRS	FBgn0029911	CG14435	FBgn0050472	CG30472
RRS	FBgn0262001	CG42819	FBgn0262544	CG43098
RRS	FBgn0036890	CG9368	FBgn0033906	ReepB
RRS	FBgn0040674	CG9445	FBgn0030979	CG14190
RRS	FBgn0266721	gammaSnap2	FBgn0036317	CG10948
RRS	FBgn0030164	CG1889	FBgn0262017	CG42830
RRS	FBgn0040959	Peritrophin-15a	FBgn0052141	saturn
RRS	FBgn0031913	CG5958	FBgn0261682	CG42729
RRS	FBgn0039594	snu	FBgn0030979	CG14190
RRS	FBgn0036290	CG10638	FBgn0030611	CG15027
RRS	FBgn0034741	CG4269	FBgn0051606	CG31606
RRS	FBgn0259734	Nost	FBgn0033236	CG14764
RRS	FBgn0034907	CG5539	FBgn0035009	CG16837
RRS	FBgn0038241	CG8087	FBgn0026263	bip1
RRS	FBgn0036139	CG6216	FBgn0053469	CG33469
RRS	FBgn0000808	gd	FBgn0050472	CG30472
RRS	FBgn0278608	Dsp1	FBgn0035397	PAN3
RRS	FBgn0260770	CG42568	FBgn0040735	BomT2
RRS	FBgn0260860	Bet5	FBgn0014454	Acp1
RRS	FBgn0052141	saturn	FBgn0037456	CG1138
RRS	FBgn0040871	CG12479	FBgn0030979	CG14190
RRS	FBgn0028667	Vha16-3	FBgn0038326	CG5044
RRS	FBgn0260763	CG42561	FBgn0030807	CG13000
RRS	FBgn0263354	CG42784	FBgn0050286	CG30286
RRS	FBgn0040682	CG14664	FBgn0037456	CG1138
RRS	FBgn0031902	Wnt6	FBgn0261722	fwe
RRS	FBgn0013954	Fkbp12	FBgn0038685	CG14282
RRS	FBgn0040674	CG9445	FBgn0036608	CG13040
RRS	FBgn0032804	CG13081	FBgn0025644	CG14424
RRS	FBgn0033730	Cpr49Ag	FBgn0036225	CG5883
RRS	FBgn0029945	Acsf3	FBgn0250911	CG42245
RRS	FBgn0039594	snu	FBgn0033236	CG14764
RRS	FBgn0040682	CG14664	FBgn0026086	Adar
RRS	FBgn0028325	Pdha	FBgn0032147	IP3K1
RRS	FBgn0031732	CG11149	FBgn0262482	CG43072
RRS	FBgn0260429	CG42524	FBgn0261113	Xrp1
RRS	FBgn0032656	CG5674	FBgn0262482	CG43072
