# Supplementary material for: Next-generation large-scale binary protein interaction network for Drosophila melanogaster
Source: Nat Commun. 2023 Apr 15;14:2162. doi: 10.1038/s41467-023-37876-0 (PMC10105736; doi:10.1038/s41467-023-37876-0)
Supplement: Supplementary file 5 — Supplementary Data 2 [file 41467_2023_37876_MOESM5_ESM.xlsx]

## Sheet: Lit_BM 2016
fbgn1 r645	gene1 r645	fbgn2 r645	gene2 r645	Source	Source_Database	Reference	Exp_Direct	Exp_Indirect
FBgn0027259	Kmn1	FBgn0035725	Mis12	MIST vs2	BioGrid;DroID;FlyBase	22036573;17534428;26911624;26911623	MI:0031	MI:0943;MI:0007;MI:0046;MI:0082;MI:0027;MI:0071;MI:0006;MI:0944;MI:0096
FBgn0027259	Kmn1	FBgn0034523	Nnf1a	MIST vs2	BioGrid;DroID;FlyBase	22036573;17534428;26911624;26911623	MI:0031	MI:0943;MI:0007;MI:0082;MI:0046;MI:0705;MI:0027;MI:0071;MI:0096;MI:0006;MI:0944
FBgn0005616	msl-2	FBgn0005617	msl-1	MIST vs2	BioGrid;DroID;FlyBase;IntAct;mentha	10619853;23084835;23084834;23870142;7781064;9736618;21217699;10594033;20139418;25694028	MI:0018;MI:0813	MI:0025;MI:0401;MI:0113;MI:0006;MI:0833;MI:0007;MI:0705;MI:0415;MI:0045;MI:0004;MI:0413;MI:0096;MI:0416
FBgn0005617	msl-1	FBgn0014340	mof	MIST vs2	BioGrid;DroID;FlyBase;IntAct;mentha	10619853;21217699;23084835;23870142;15141166;10594033;16543150;20620954;25694028;27183194	MI:0813	MI:0025;MI:0314;MI:0113;MI:0096;MI:0007;MI:0833;MI:0006;MI:0045;MI:0004;MI:0427;MI:0416
FBgn0005617	msl-1	FBgn0020412	JIL-1	MIST vs2	BioGrid;DroID;FlyBase;mentha	10831604;25694028	MI:0813	MI:0113;MI:0007;MI:0006;MI:0705;MI:0096;MI:0004;MI:0416
FBgn0002774	mle	FBgn0005617	msl-1	MIST vs2	BioGrid;DroID;FlyBase;mentha	23870142;23989663;10594033;21217699;9736618;25694028	MI:0813	MI:0113;MI:0007;MI:0006;MI:0004;MI:0416
FBgn0002775	msl-3	FBgn0005617	msl-1	MIST vs2	BioGrid;DIP;DroID;FlyBase;IntAct;mentha	10619853;21217699;15988010;23084835;23870142;19029895;22036573;9736618;15141166;23989663;24990964;10594033;16543150;20620954;25694028;27183194;26831069	MI:0018;MI:0813	MI:0025;MI:0113;MI:0314;MI:0676;MI:0007;MI:0006;MI:0833;MI:0096;MI:0082;MI:0045;MI:0004;MI:0427;MI:0416
FBgn0027054	CSN4	FBgn0028836	CSN7	MIST vs2	BioGrid;DIP;DroID;FlyBase;mentha	10531038;22036573;25119050	MI:0018	MI:0943;MI:0007;MI:0046;MI:0705
FBgn0013746	alien	FBgn0028836	CSN7	MIST vs2	BioGrid;DroID;FlyBase;mentha	10531038;22036573	MI:0018	MI:0943;MI:0046
FBgn0000404	CycA	FBgn0004106	Cdk1	MIST vs2	BioGrid;DroID;FlyBase;IntAct;mentha	22036573;11027291;24214341;17431409;8156587;8980229	MI:0018	MI:0943;MI:0046;MI:0007;MI:0113;MI:0045;MI:0006
FBgn0000404	CycA	FBgn0003302	rux	MIST vs2	BioGrid;DroID;FlyBase;IntAct;mentha	22036573;11027291	MI:0018	MI:0943;MI:0113;MI:0007;MI:0046;MI:0004;MI:0045;MI:0705
FBgn0016685	Nlp	FBgn0039735	Nph	MIST vs2	BioGrid;DIP;DroID;FlyBase;IntAct;mentha	14605208;22036573	MI:0018;MI:0727	MI:0943;MI:0007;MI:0046
FBgn0015218	eIF4E1	FBgn0261560	Thor	MIST vs2	BioGrid;DIP;DroID;FlyBase;IntAct;mentha	14605208;22068330;22833128;23716590;25294943;15804566;25179781;26294658;27626673;27773676	MI:0018;MI:0047;MI:0065	MI:0007;MI:0082;MI:0006;MI:0113;MI:0833;MI:0096;MI:0045;MI:0705;MI:0427
FBgn0003892	ptc	FBgn0259174	Nedd4	MIST vs2	BioGrid;DroID;FlyBase;mentha	15710747;16980583;24302888	MI:0018	MI:0007;MI:0705
FBgn0020496	CtBP	FBgn0024250	brk	MIST vs2	BioGrid;DIP;DroID;FlyBase;IntAct;mentha	14605208;22036573;11598015	MI:0018	MI:0007;MI:0045;MI:0833;MI:0096
FBgn0003410	sina	FBgn0003410	sina	MIST vs2	BioGrid;DroID;FlyBase;IntAct;mentha	12215542;9267027;9267026	MI:0018	MI:0113;MI:0833;MI:0096;MI:0007;MI:0004
FBgn0003410	sina	FBgn0003870	ttk	MIST vs2	BioGrid;DroID;FlyBase;IntAct;mentha	9267026;12215542;9267027	MI:0018	MI:0113;MI:0314;MI:0833;MI:0096;MI:0004;MI:0007
FBgn0003410	sina	FBgn0010602	lwr	MIST vs2	BioGrid;DroID;FlyBase	9334332	MI:0018	MI:0113;MI:0004
FBgn0000064	Ald1	FBgn0000064	Ald1	MIST vs2	BioGrid;DIP;DroID;FlyBase;IntAct;mentha	14605208;12756285;3140728	MI:0018;MI:0114
FBgn0004666	sim	FBgn0264075	tgo	MIST vs2	BioGrid;DroID;FlyBase;IntAct;mentha	9403694;22036573;25242320;9409674	MI:0018	MI:0314;MI:0943;MI:0007;MI:0046;MI:0082;MI:0096;MI:0045;MI:0006;MI:0113
FBgn0003134	Pp1alpha-96A	FBgn0028429	I-2	MIST vs2	BioGrid;DroID;FlyBase;IntAct;mentha	22036573;17007873	MI:0018	MI:0943;MI:0046
FBgn0027053	CSN5	FBgn0039668	Trc8	MIST vs2	BioGrid;DroID;FlyBase;IntAct;mentha	12032852;20068067;15735686	MI:0018	MI:0314;MI:0113;MI:0096;MI:0004;MI:0833
FBgn0011335	vers	FBgn0036248	ssp	MIST vs2	BioGrid;DIP;DroID;FlyBase;IntAct;mentha	14605208;22036573	MI:0018;MI:0727	MI:0943;MI:0007;MI:0046
FBgn0003655	swa	FBgn0011760	ctp	MIST vs2	DIP;DroID;FlyBase;IntAct;mentha	14605208;22036573;23914803;10783235;15078108;17570393	MI:0018;MI:0065;MI:0114	MI:0007;MI:0006;MI:0113;MI:0071;MI:0096;MI:0067;MI:0045
FBgn0032492	Prosalpha6T	FBgn0032596	Prosbeta4	MIST vs2	DroID;IntAct;mentha	19079254;22036573	MI:0727;MI:0397	MI:0007
FBgn0002932	neur	FBgn0004197	Ser	MIST vs2	DroID;FlyBase;IntAct;mentha	23045391;17006545	MI:0018	MI:0113;MI:0006
FBgn0014396	tim	FBgn0025680	cry	MIST vs2	DIP;DroID;FlyBase;IntAct;mentha	17535111;23479607;24297896;15178801;10417378;9845370;11448767;19185492	MI:0018	MI:0007;MI:0096;MI:0045;MI:0019;MI:0006;MI:0705
FBgn0004907	14-3-3zeta	FBgn0260934	par-1	MIST vs2	DroID	12431373	MI:0018	MI:0045;MI:0004
FBgn0020238	14-3-3epsilon	FBgn0260934	par-1	MIST vs2	DroID	12431373	MI:0018	MI:0004;MI:0045
FBgn0032492	Prosalpha6T	FBgn0261394	Prosalpha3	MIST vs2	DroID;IntAct;mentha	19079254;22036573	MI:0727;MI:0397	MI:0007
FBgn0000588	esc	FBgn0010313	corto	MIST vs2	DroID;FlyBase;IntAct;mentha	12771214	MI:0018	MI:0019;MI:0096;MI:0004;MI:0007;MI:0833;MI:0113
FBgn0000535	eag	FBgn0013759	CASK	MIST vs2	DroID;IntAct;mentha	15901771	MI:0411	MI:0006;MI:0096
FBgn0026380	Prosbeta3	FBgn0032492	Prosalpha6T	MIST vs2	DroID;IntAct;mentha	19079254;22036573	MI:0727;MI:0397	MI:0007
FBgn0023076	Clk	FBgn0023094	cyc	MIST vs2	DroID;FlyBase;IntAct;mentha	9616122;23935523;23847101;19376119;10417378;10409723;17635913;25121504;27489346	MI:0018	MI:0096;MI:0866;MI:0045;MI:0007;MI:0833;MI:0006;MI:0705
FBgn0011244	Hsp60B	FBgn0036272	Sms	MIST vs2	DroID;IntAct;mentha	19079254;22036573	MI:0727;MI:0397	MI:0007
FBgn0035043	CG4781	FBgn0038638	CG7702	MIST vs2	DroID;FlyBase;IntAct;mentha	22036573;23827685	MI:0411	MI:0007;MI:0892
FBgn0035150	Rev1	FBgn0037345	PolZ2	MIST vs2	DroID;FlyBase;IntAct	22036573;18242152	MI:0018	MI:0007
FBgn0013263	Trl	FBgn0024491	Bin1	MIST vs2	DroID;IntAct;mentha	11256608	MI:0018	MI:0096
FBgn0001324	kto	FBgn0004597	CycC	MIST vs2	DroID;FlyBase;IntAct;mentha	23097424;17290221	MI:0018	MI:0113;MI:0007;MI:0096
FBgn0003882	tub	FBgn0010441	pll	MIST vs2	DIP;DroID;FlyBase;IntAct;mentha	10589682;10330490;7635064;9367441;7527496;10512628;16004997;12351681	MI:0114;MI:0018;MI:0065;MI:0107	MI:0833;MI:0096;MI:0006;MI:0071;MI:0027;MI:0045;MI:0019;MI:0028
FBgn0010441	pll	FBgn0260632	dl	MIST vs2	DroID;FlyBase;IntAct;mentha	9405646;9367441	MI:0018	MI:0833;MI:0413;MI:0006;MI:0113;MI:0045
FBgn0000163	baz	FBgn0020238	14-3-3epsilon	MIST vs2	DroID;IntAct;mentha	14675534	MI:0018;MI:0588	MI:0004;MI:0096
FBgn0003415	skd	FBgn0004597	CycC	MIST vs2	DroID;FlyBase;IntAct;mentha	23097424;17290221	MI:0018	MI:0007;MI:0113;MI:0096
FBgn0000463	Dl	FBgn0004647	N	MIST vs2	DroID;FlyBase;IntAct;mentha	1657403;2185893;23197537;10935637;15611340;17028337;18243100	MI:0411	MI:0416;MI:0947;MI:0006;MI:0113;MI:0866;MI:0400;MI:0045;MI:0872;MI:1323
FBgn0002869	MtnB	FBgn0040309	Jafrac1	MIST vs2	DroID;IntAct;mentha	19343719	MI:0018	MI:0096
FBgn0010341	Cdc42	FBgn0026192	par-6	MIST vs2	DIP;DroID;FlyBase;IntAct;mentha	22078569;15177032;15023337;17726059;15475968	MI:0077	MI:0096;MI:0833;MI:0051;MI:0004
FBgn0000711	flw	FBgn0003721	Tm1	MIST vs2	DroID;IntAct;mentha	19079254	MI:0727;MI:0397
FBgn0000711	flw	FBgn0026369	Sara	MIST vs2	DroID;FlyBase;IntAct;mentha	12134149;17007873	MI:0018	MI:0007;MI:0705
FBgn0000711	flw	FBgn0033845	mars	MIST vs2	DroID;FlyBase;IntAct;mentha	22036573;17007873	MI:0018	MI:0007
FBgn0000711	flw	FBgn0033224	Nop17l	MIST vs2	DroID;FlyBase;IntAct;mentha	17007873	MI:0018	MI:0705;MI:0007
FBgn0000711	flw	FBgn0053526	PNUTS	MIST vs2	DroID;FlyBase	17007873;24204300	MI:0018
FBgn0003882	tub	FBgn0260632	dl	MIST vs2	DroID;FlyBase;IntAct;mentha	9405646;9367441;12653959	MI:0018	MI:0006;MI:0113;MI:0833;MI:0413;MI:0045
FBgn0003015	osk	FBgn0283442	vas	MIST vs2	DroID;FlyBase;IntAct;mentha	8804312;10678180;19036801;21179512;26190108;26419889;27572922;27923120	MI:0018;MI:0065	MI:0113;MI:0096;MI:0833;MI:0045;MI:0705;MI:0007;MI:0427
FBgn0001624	dlg1	FBgn0015838	Vang	MIST vs2	DroID;FlyBase	15907474;14701683;19563796	MI:0018	MI:0045;MI:0833;MI:0096
FBgn0000826	png	FBgn0003114	plu	MIST vs2	DroID;FlyBase;IntAct;mentha	14665672;11044392	MI:0018	MI:0833;MI:0415;MI:0113;MI:0007;MI:0096;MI:0045;MI:0019;MI:0004
FBgn0032906	RPA2	FBgn0266421	RPA3	MIST vs2	BioGrid;DIP;DroID;FlyBase;IntAct;mentha	14605208;15575970;22036573	MI:0018;MI:0727	MI:0943;MI:0007;MI:0046
FBgn0086134	Prosalpha2	FBgn0250843	Prosalpha6	MIST vs2	BioGrid;DroID;FlyBase;IntAct;mentha	22036573;19079254	MI:0727;MI:0397	MI:0943;MI:0007;MI:0046
FBgn0086134	Prosalpha2	FBgn0261394	Prosalpha3	MIST vs2	BioGrid;DroID;FlyBase;IntAct;mentha	22036573;19079254	MI:0727;MI:0397	MI:0943;MI:0007;MI:0046
FBgn0086134	Prosalpha2	FBgn0250746	Prosbeta7	MIST vs2	BioGrid;DroID;FlyBase;IntAct;mentha	22036573;19079254	MI:0727;MI:0397	MI:0943;MI:0007;MI:0046
FBgn0033264	Nup50	FBgn0287720	Pen	MIST vs2	BioGrid;DIP;DroID;FlyBase;IntAct;mentha	14605208;22036573	MI:0018;MI:0727	MI:0943;MI:0007;MI:0046
FBgn0010602	lwr	FBgn0015283	Rpn10	MIST vs2	BioGrid;DroID	15946124	MI:0018	MI:0113;MI:0004
FBgn0015283	Rpn10	FBgn0264922	Sumo	MIST vs2	BioGrid;DroID	15946124	MI:0018	MI:0943;MI:0113;MI:0004
FBgn0003942	RpS27A	FBgn0015283	Rpn10	MIST vs2	BioGrid;DroID;IntAct;mentha	24292889;19079254	MI:0727;MI:0397	MI:0113;MI:0004
FBgn0033902	eIF3m	FBgn0037270	eIF3f1	MIST vs2	BioGrid;DIP;DroID;FlyBase;IntAct;mentha	14605208;22036573	MI:0018;MI:0727	MI:0943;MI:0046
FBgn0010294	ng2	FBgn0034259	P32	MIST vs2	BioGrid;DIP;DroID;IntAct;mentha	14605208;22036573	MI:0018;MI:0727	MI:0007
FBgn0002174	CG5504	FBgn0003892	ptc	MIST vs2	BioGrid;DroID;FlyBase;mentha	12783860	MI:0018	MI:0113;MI:0314;MI:0006;MI:0096;MI:0705;MI:0004
FBgn0034035	CG8207	FBgn0037279	CG1129	MIST vs2	BioGrid;DIP;DroID;IntAct;mentha	14605208;22036573	MI:0018;MI:0727	MI:0007
FBgn0032329	Art8	FBgn0033457	Ntmt	MIST vs2	BioGrid;DIP;DroID;IntAct;mentha	14605208;22036573	MI:0018;MI:0727	MI:0007
FBgn0011573	Cdc37	FBgn0283472	S6k	MIST vs2	BioGrid;DroID;FlyBase	15575970;22068330;27626673	MI:0018;MI:0727	MI:0007;MI:0082;MI:0427
FBgn0005616	msl-2	FBgn0020412	JIL-1	MIST vs2	BioGrid;DroID;FlyBase;mentha	10831604;25694028	MI:0813	MI:0113;MI:0705;MI:0006;MI:0007;MI:0004;MI:0416
FBgn0005616	msl-2	FBgn0014340	mof	MIST vs2	BioGrid;DroID;FlyBase;mentha	16179989;23084834;23084835;10594033;11014199;16543150;25694028	MI:0813	MI:0113;MI:0401;MI:0007;MI:0006;MI:0004;MI:0415;MI:0427;MI:0416
FBgn0002775	msl-3	FBgn0005616	msl-2	MIST vs2	BioGrid;DroID;FlyBase;mentha	23084834;9736618;23989663;10594033;15141166;24990964;23084835;16543150;25694028;26831069	MI:0813	MI:0401;MI:0006;MI:0113;MI:0007;MI:0705;MI:0082;MI:0415;MI:0427;MI:0416
FBgn0020270	mre11	FBgn0034728	rad50	MIST vs2	BioGrid;DroID;FlyBase;IntAct;mentha	15710747;25588834	MI:0018;MI:0399	MI:0006;MI:0404;MI:0082;MI:0113
FBgn0000116	Argk1	FBgn0283471	wupA	MIST vs2	BioGrid;DroID;FlyBase;IntAct;mentha	22036573;19079254	MI:0727;MI:0397	MI:0943;MI:0046
FBgn0250791	alphaSnap	FBgn0260862	Vti1a	MIST vs2	BioGrid;DroID;FlyBase;IntAct;mentha	22036573;19079254	MI:0727;MI:0397	MI:0943;MI:0007;MI:0046
FBgn0024732	Drep1	FBgn0028408	Drep2	MIST vs2	BioGrid;DIP;DroID;FlyBase;IntAct;mentha	14605208;23417746;23485826;10627165;24233238	MI:0018;MI:0727	MI:0404;MI:0071;MI:0705;MI:0007;MI:0276
FBgn0028407	Drep3	FBgn0028408	Drep2	MIST vs2	BioGrid;DIP;DroID;FlyBase;IntAct;mentha	14605208;22850116;10627165;25392983;23485826;24233238	MI:0018;MI:0727	MI:0071;MI:0096;MI:0404;MI:0705;MI:0007;MI:0082;MI:0276
FBgn0031437	Arpc5	FBgn0284255	Arpc4	MIST vs2	BioGrid;DIP;DroID;FlyBase;IntAct;mentha	14605208;22036573;19079254	MI:0018;MI:0727;MI:0397	MI:0943;MI:0007;MI:0046
FBgn0287454	Pa1	FBgn0052133	Ptip	MIST vs2	BioGrid;DIP;DroID;FlyBase;IntAct;mentha	14605208;21875999
FBgn0003479	spn-A	FBgn0050169	Brca2	MIST vs2	BioGrid;DIP;DroID;FlyBase;IntAct;mentha	15710747;25588834	MI:0018;MI:0399	MI:0226;MI:0082
FBgn0037383	Sec20	FBgn0250791	alphaSnap	MIST vs2	BioGrid;DroID;FlyBase;IntAct;mentha	22036573;19079254	MI:0727;MI:0397	MI:0943;MI:0007;MI:0046
FBgn0001226	Hsp27	FBgn0010602	lwr	MIST vs2	BioGrid;DroID;IntAct;mentha	9514881	MI:0018	MI:0113;MI:0019;MI:0004
FBgn0031637	mxt	FBgn0040368	eIF4E7	MIST vs2	BioGrid;DIP;DroID;FlyBase;IntAct;mentha	14605208;23716590	MI:0018
FBgn0001168	h	FBgn0020496	CtBP	MIST vs2	BioGrid;DroID;FlyBase;IntAct;mentha	9892668;10973955;21343912;9524128	MI:0018	MI:0314;MI:0096;MI:0833;MI:0045
FBgn0001139	gro	FBgn0001168	h	MIST vs2	BioGrid;DIP;DroID;FlyBase;IntAct;mentha	9892668;17898168;9371806;19805071;10433905;21343912;8001118;9524128;17571073;10652276;10213677;12154126;15935776;8649374;9367988;11598015;16762837	MI:0018	MI:0314;MI:0096;MI:0833;MI:0004;MI:0045;MI:0113;MI:0705
FBgn0001168	h	FBgn0037384	dgrn	MIST vs2	BioGrid;DroID;FlyBase;IntAct;mentha	21486924;21343912	MI:0018	MI:0113;MI:0096;MI:0705;MI:0415;MI:0833;MI:0004
FBgn0031762	CG9098	FBgn0035101	p130CAS	MIST vs2	BioGrid;DIP;DroID;IntAct;mentha	14605208;22036573	MI:0018	MI:0007
FBgn0000617	Taf9	FBgn0010417	Taf6	MIST vs2	BioGrid;DIP;DroID;FlyBase;IntAct;mentha	8598927;20008933;16895980;8221891	MI:0114	MI:0314;MI:0113;MI:0007;MI:0082;MI:0096;MI:0006;MI:0045;MI:0004
FBgn0001263	inaD	FBgn0003861	trp	MIST vs2	BioGrid;DIP;DroID;FlyBase;IntAct;mentha	8630257;9010208;9230432;26853938;23687378;21703451;10644758;10995445;18036153;26456832;28314815	MI:0114;MI:0077;MI:0053;MI:0047	MI:0314;MI:0113;MI:0096;MI:0071;MI:0028;MI:0007;MI:0006;MI:0045;MI:0004;MI:0019;MI:0833;MI:0027
FBgn0001263	inaD	FBgn0262738	norpA	MIST vs2	BioGrid;DIP;DroID;FlyBase;IntAct;mentha	9230432;9796815;26853938;9010208;9356510;9545241;9679151;11150331;11500369;21703451	MI:0053;MI:0047;MI:0411;MI:0114	MI:0113;MI:0314;MI:0049;MI:0004;MI:0019;MI:0045;MI:0096;MI:0833;MI:0006;MI:0007;MI:0705;MI:0808;MI:0071
FBgn0001263	inaD	FBgn0004784	inaC	MIST vs2	BioGrid;DroID;FlyBase;IntAct;mentha	9230432;11342563;9679151;21703451;9651370;10766855;11150331;16914683	MI:0018;MI:0047	MI:0113;MI:0004;MI:0045;MI:0096;MI:0019;MI:0424;MI:0006;MI:0833;MI:0007;MI:0705;MI:0415
FBgn0005655	PCNA	FBgn0010316	dap	MIST vs2	BioGrid;DIP;DroID;IntAct;mentha	14605208;9705499	MI:0018;MI:0727	MI:0004
FBgn0262139	trh	FBgn0264075	tgo	MIST vs2	BioGrid;DroID;FlyBase;IntAct;mentha	9403694;9409674	MI:0018	MI:0314;MI:0045;MI:0096;MI:0006;MI:0113
FBgn0001320	kni	FBgn0020496	CtBP	MIST vs2	BioGrid;DIP;DroID;FlyBase;IntAct;mentha	14605208;17972097;19805071;22036573;9525852	MI:0018	MI:0314;MI:0007;MI:0096;MI:0045;MI:0833
FBgn0003345	sd	FBgn0034970	yki	MIST vs2	BioGrid;DIP;DroID;FlyBase;IntAct;mentha	14605208;23999857;23395637;23271049;18313299;18258486;18258485;24114784;24509725;26403189	MI:0018;MI:0055	MI:0007;MI:0705;MI:0082;MI:0006;MI:0096;MI:0833
FBgn0011739	wts	FBgn0034970	yki	MIST vs2	BioGrid;DroID;FlyBase;IntAct;mentha	19584286;16096061;19733165;23333314;18258486;19289086;24114784;25320084;27462444;17889654	MI:0018	MI:0113;MI:0082;MI:0007;MI:0705;MI:0833;MI:0415;MI:0424;MI:0019;MI:0045;MI:0004;MI:0096
FBgn0001224	Hsp23	FBgn0010602	lwr	MIST vs2	BioGrid;DroID;IntAct;mentha	9514881	MI:0018	MI:0113;MI:0019;MI:0004
FBgn0261112	APP-BP1	FBgn0263697	Uba3	MIST vs2	BioGrid;DIP;DroID;FlyBase;IntAct;mentha	14605208;21931660	MI:0018;MI:0727	MI:0113;MI:0705;MI:0007;MI:0004
FBgn0029943	Atg5	FBgn0039705	Atg16	MIST vs2	BioGrid;DIP;DroID;FlyBase;IntAct;mentha	14605208;22036573	MI:0018	MI:0943;MI:0007;MI:0046
FBgn0010105	comm	FBgn0259174	Nedd4	MIST vs2	BioGrid;DIP;DroID;FlyBase;IntAct;mentha	17074801;16531238;12165468	MI:0077;MI:0018	MI:0113;MI:0051;MI:0017;MI:0004;MI:0045;MI:0007;MI:0705;MI:0833;MI:0096
FBgn0040038	klhl10	FBgn0261268	Cul3	MIST vs2	BioGrid;DIP;DroID;FlyBase;mentha	17880263;27052834	MI:0018	MI:0007;MI:0113
FBgn0011760	ctp	FBgn0027513	ana2	MIST vs2	BioGrid;DIP;DroID;FlyBase;IntAct;mentha	14605208;22036573;21920316;24920673	MI:0018;MI:0727;MI:0065;MI:0114	MI:0007;MI:0705;MI:0113;MI:0104
FBgn0011760	ctp	FBgn0034617	Panx	MIST vs2	BioGrid;DIP;DroID;IntAct;mentha	14605208;22036573	MI:0018;MI:0727	MI:0007
FBgn0036918	Pfdn6	FBgn0038976	Pfdn5	MIST vs2	BioGrid;DIP;DroID;FlyBase;IntAct;mentha	14605208;22036573	MI:0018;MI:0727	MI:0943;MI:0007;MI:0046
FBgn0013764	Chi	FBgn0052105	Lmx1a	MIST vs2	BioGrid;DIP;DroID;FlyBase;IntAct;mentha	14605208;26718403	MI:0018	MI:0007;MI:0705;MI:0113
FBgn0015283	Rpn10	FBgn0031057	Ubqn	MIST vs2	BioGrid;DroID;FlyBase;IntAct;mentha	22364263;21973017;22215586;19079254	MI:0727;MI:0397	MI:1022;MI:0113;MI:0314;MI:0096;MI:0705;MI:0004;MI:0071
FBgn0023174	Prosbeta2	FBgn0086134	Prosalpha2	MIST vs2	BioGrid;DroID;FlyBase	22036573;19079254	MI:0727	MI:0943;MI:0007;MI:0046
FBgn0023174	Prosbeta2	FBgn0032596	Prosbeta4	MIST vs2	BioGrid;DroID;FlyBase	22036573;19079254	MI:0727	MI:0943;MI:0007;MI:0046
FBgn0023174	Prosbeta2	FBgn0026380	Prosbeta3	MIST vs2	BioGrid;DroID;FlyBase	22036573;19079254	MI:0727	MI:0943;MI:0007;MI:0046
FBgn0034523	Nnf1a	FBgn0035725	Mis12	MIST vs2	BioGrid;DroID;FlyBase	22036573;17534428;26911624;26911623	MI:0031;MI:0018	MI:0943;MI:0007;MI:0082;MI:0046;MI:0705;MI:0027;MI:0071;MI:0096;MI:0006;MI:0944
FBgn0027508	Tnks	FBgn0033669	PI31	MIST vs2	BioGrid;DroID;FlyBase;IntAct;mentha	23622245	MI:0047	MI:0113;MI:0401;MI:0415;MI:0006;MI:0007;MI:0705;MI:0833;MI:0004
FBgn0004867	RpS2	FBgn0021875	Zfrp8	MIST vs2	BioGrid;DIP;DroID;FlyBase;IntAct;mentha	14605208;22036573;26807849	MI:0018;MI:0727	MI:0007;MI:0113
FBgn0000996	dup	FBgn0033081	geminin	MIST vs2	BioGrid;DIP;DroID;FlyBase;IntAct;mentha	14605208;22036573;11641279;11865064;15342466;14578910	MI:0018;MI:0727	MI:0943;MI:0046;MI:0007;MI:0113;MI:0705;MI:0006
FBgn0011760	ctp	FBgn0033081	geminin	MIST vs2	BioGrid;DIP;DroID;IntAct;mentha	14605208;22036573	MI:0018;MI:0727	MI:0007
FBgn0000181	bic	FBgn0086904	Nacalpha	MIST vs2	BioGrid;DIP;DroID;FlyBase;IntAct;mentha	14605208;22036573;15239960	MI:0018	MI:0007
FBgn0010441	pll	FBgn0010441	pll	MIST vs2	BioGrid;DroID;FlyBase;IntAct;mentha	24086459;7527496;12177432;11881810	MI:0114	MI:0401;MI:0833;MI:0006;MI:0045;MI:0415;MI:0424
FBgn0030806	CG13001	FBgn0039013	RNF220	MIST vs2	BioGrid;DIP;DroID;FlyBase;IntAct;mentha	14605208;22036573	MI:0018	MI:0943;MI:0007;MI:0046
FBgn0011674	insc	FBgn0259173	corn	MIST vs2	BioGrid;DroID;FlyBase	11707517	MI:0018	MI:0314;MI:0045;MI:0096;MI:0833
FBgn0011760	ctp	FBgn0053213	Boh1	MIST vs2	BioGrid;DIP;DroID;IntAct;mentha	14605208;22036573	MI:0018;MI:0727	MI:0007
FBgn0000588	esc	FBgn0000629	E(z)	MIST vs2	BioGrid;DroID;FlyBase;IntAct;mentha	12697833;11124122;17210640;15896722;9566901;12408864;22036573;16618800;9693151;11571280;10757791;25242320;12408863;15175158;15776017;24100017;22923582;11581156;16537908;11114524;12533794;26063573	MI:0018	MI:0113;MI:1022;MI:0025;MI:0314;MI:0943;MI:0007;MI:0705;MI:0096;MI:0226;MI:0082;MI:0006;MI:0046;MI:0833;MI:0091;MI:0004;MI:0019;MI:0071;MI:0045;MI:0427;MI:0676
FBgn0003870	ttk	FBgn0035357	MEP-1	MIST vs2	BioGrid;DroID;FlyBase;IntAct;mentha	20733004	MI:0018	MI:0314;MI:0113;MI:0943;MI:0096;MI:0416;MI:0006;MI:0004;MI:0427;MI:0833
FBgn0031455	Snapin	FBgn0036819	Dysb	MIST vs2	BioGrid;DroID;FlyBase;mentha	22036573;25568125;20015953	MI:0018	MI:0943;MI:0007;MI:0082;MI:0046
FBgn0003607	Su(var)205	FBgn0034217	Lhr	MIST vs2	BioGrid;DIP;DroID;FlyBase;IntAct;mentha	14605208;24651406;24239514;17124320;24990964;21366928	MI:0018;MI:0727	MI:0006;MI:0705;MI:0007;MI:0113;MI:0082
FBgn0001169	H	FBgn0004837	Su(H)	MIST vs2	BioGrid;DIP;DroID;FlyBase;IntAct;mentha	14605208;15710747;20231316;27404588;22036573;21737682;25588307;11378391;22125648;24282610;7958912;25242320;10079358;9347918;12154126;25363277;25452105;25650119	MI:0018;MI:0065;MI:0114;MI:0399	MI:0314;MI:0007;MI:0412;MI:0413;MI:0833;MI:0113;MI:0096;MI:0082;MI:0046;MI:0045
FBgn0002781	mod(mdg4)	FBgn0003567	su(Hw)	MIST vs2	BioGrid;DroID;FlyBase;IntAct;mentha	7664338;22036573;16209949;11416154;23209434;23861668;11350941;15574329;18369369;27599504	MI:0018	MI:0113;MI:0007;MI:0096;MI:0833;MI:0705;MI:0006;MI:0045;MI:0416;MI:0004
FBgn0020496	CtBP	FBgn0266452	CTPsyn	MIST vs2	BioGrid;DIP;IntAct;mentha	14605208;22036573	MI:0018	MI:0943
FBgn0250791	alphaSnap	FBgn0267849	Syx7	MIST vs2	BioGrid;DroID;FlyBase;IntAct;mentha	22036573;19079254	MI:0727;MI:0397	MI:0943;MI:0007;MI:0046
FBgn0000629	E(z)	FBgn0003044	Pcl	MIST vs2	BioGrid;DroID;FlyBase;IntAct;mentha	12697833;11571280;25242320;26063573;17762866	MI:0018	MI:0113;MI:0314;MI:1022;MI:0006;MI:0833;MI:0096;MI:0046;MI:0007;MI:0082;MI:0004;MI:0428;MI:0676;MI:0427
FBgn0036030	Prps	FBgn0039790	CG2246	MIST vs2	BioGrid;DIP;DroID;FlyBase;IntAct;mentha	14605208;22036573	MI:0018;MI:0727	MI:0943;MI:0007;MI:0046
FBgn0001079	fu	FBgn0003444	smo	MIST vs2	BioGrid;DIP;DroID;FlyBase;IntAct;mentha	14597665;26863604;17182028;14614827;14523402;14636583;22306085;25289679	MI:0018	MI:0113;MI:0007;MI:0006;MI:0082;MI:0004
FBgn0000352	cos	FBgn0003444	smo	MIST vs2	BioGrid;DIP;DroID;FlyBase;IntAct;mentha	14614827;14597665;26863604;22537496;14636583;17284519;14523402;21852395;17671093;21844892;17881487;22306085;24985345;25009998;25289679	MI:0018;MI:0055;MI:0012	MI:0113;MI:0007;MI:0705;MI:0006;MI:0866;MI:0082;MI:0096;MI:0004;MI:0045;MI:0051
FBgn0039055	Rassf	FBgn0261456	hpo	MIST vs2	BioGrid;DIP;DroID;FlyBase;mentha	15710747;20797625;25484297;22215676;17174922;24114784	MI:0018	MI:0007;MI:0082;MI:0705;MI:0006;MI:0113
FBgn0003410	sina	FBgn0013725	phyl	MIST vs2	BioGrid;DIP;DroID;FlyBase;IntAct;mentha	14605208;9267026;9267027;12215542;12626763;8804311;11032805	MI:0018	MI:0314;MI:0113;MI:0046;MI:0833;MI:0096;MI:0007;MI:0004;MI:0029;MI:0045
FBgn0003870	ttk	FBgn0013725	phyl	MIST vs2	BioGrid;DIP;DroID;FlyBase;IntAct;mentha	14605208;9267026;12215542;9267027	MI:0018;MI:0727	MI:0113;MI:0314;MI:0007;MI:0833;MI:0096;MI:0705;MI:0004;MI:0029
FBgn0031832	CG9596	FBgn0039407	CG14544	MIST vs2	BioGrid;DIP;DroID;FlyBase;IntAct;mentha	14605208;22036573;19079254	MI:0018;MI:0727;MI:0397	MI:0943;MI:0007;MI:0046
FBgn0034372	Gint3	FBgn0286784	TER94	MIST vs2	BioGrid;DIP;DroID;FlyBase	22036573;25369031	MI:0809	MI:0943;MI:0007;MI:0046
FBgn0030451	CG15717	FBgn0033735	Dera	MIST vs2	BioGrid;DIP;DroID;FlyBase;IntAct;mentha	14605208;22036573	MI:0018;MI:0727	MI:0943;MI:0007;MI:0046
FBgn0025637	SkpA	FBgn0032780	CG13085	MIST vs2	BioGrid;DIP;DroID;FlyBase;IntAct;mentha	14605208;15575970;22036573	MI:0018;MI:0727	MI:0943;MI:0007;MI:0046
FBgn0036643	Syx8	FBgn0250791	alphaSnap	MIST vs2	BioGrid;DroID;FlyBase;IntAct;mentha	22036573;19079254	MI:0727;MI:0397	MI:0943;MI:0007;MI:0046
FBgn0036643	Syx8	FBgn0260862	Vti1a	MIST vs2	BioGrid;DroID;FlyBase;IntAct;mentha	22036573;19079254	MI:0727;MI:0397	MI:0943;MI:0046
FBgn0036643	Syx8	FBgn0267849	Syx7	MIST vs2	BioGrid;DroID;FlyBase;IntAct;mentha	22036573;19079254	MI:0727;MI:0397	MI:0943;MI:0007;MI:0046
FBgn0001139	gro	FBgn0002734	E(spl)mdelta-HLH	MIST vs2	BioGrid;DIP;DroID;FlyBase;IntAct;mentha	14605208;8001118;9524128;9371806;16762837	MI:0018	MI:0096;MI:0833
FBgn0030089	AP-1gamma	FBgn0038223	Afti	MIST vs2	BioGrid;DroID;FlyBase	22389401	MI:0018	MI:0113;MI:0314;MI:0096;MI:0705;MI:0007
FBgn0002069	AspRS	FBgn0036515	AIMP2	MIST vs2	BioGrid;DIP;DroID;FlyBase;IntAct;mentha	14605208;22036573;19079254	MI:0018;MI:0727;MI:0397	MI:0943;MI:0046
FBgn0026136	CkIIbeta2	FBgn0264492	CkIIalpha	MIST vs2	BioGrid;DroID;FlyBase;IntAct;mentha	15575970;22036573;10329473	MI:0018;MI:0727	MI:0943;MI:0007;MI:0027;MI:0046;MI:0045
FBgn0036505	CG7945	FBgn0263106	DnaJ-1	MIST vs2	BioGrid;DIP;DroID;IntAct;mentha	14605208;22036573	MI:0018	MI:0007
FBgn0026056	Rlip	FBgn0263351	AP-2mu	MIST vs2	BioGrid;DroID;FlyBase;IntAct;mentha	22036573;12529414;10910768	MI:0018	MI:0943;MI:0046;MI:0045
FBgn0021814	Vps28	FBgn0036666	TSG101	MIST vs2	BioGrid;DIP;DroID;FlyBase;mentha	15710747;22036573;15728719	MI:0018	MI:0943;MI:0113;MI:0007;MI:0006;MI:0705;MI:0046;MI:0004
FBgn0016038	Vsp37A	FBgn0036666	TSG101	MIST vs2	BioGrid;DIP;DroID;mentha	15710747;22036573	MI:0018	MI:0007
FBgn0004107	Cdk2	FBgn0039858	CycG	MIST vs2	BioGrid;DroID;FlyBase;IntAct;mentha	15575970;21311225	MI:0018;MI:0727	MI:0113;MI:0004;MI:0007;MI:0705
FBgn0004107	Cdk2	FBgn0010382	CycE	MIST vs2	BioGrid;DIP;DroID;FlyBase;IntAct;mentha	22036573;11027291;19966222;8156587;8980229	MI:0018	MI:0943;MI:0007;MI:0046;MI:0045;MI:0006;MI:0113
FBgn0004107	Cdk2	FBgn0037613	Cks85A	MIST vs2	BioGrid;DroID;FlyBase;IntAct;mentha	15575970;21827746	MI:0018;MI:0727	MI:0113;MI:0007;MI:0004
FBgn0039402	Vps2	FBgn0283469	Vps4	MIST vs2	BioGrid;DroID;FlyBase	22036573;19079254	MI:0727	MI:0943;MI:0007;MI:0046
FBgn0003900	twi	FBgn0260632	dl	MIST vs2	BioGrid;DroID;FlyBase;IntAct;mentha	10660560;9154833;9367978	MI:0018	MI:0045;MI:0833;MI:0096
FBgn0041582	tamo	FBgn0260632	dl	MIST vs2	BioGrid;DroID;FlyBase;IntAct;mentha	12653959	MI:0018	MI:0314;MI:0113;MI:0019;MI:0096;MI:0400;MI:0004;MI:0006;MI:0833;MI:0413
FBgn0000611	exd	FBgn0001235	hth	MIST vs2	BioGrid;DIP;DroID;FlyBase;IntAct;mentha	14605208;23637332;22975331;12231630;25242320;12408801;10704852;10215621;17981120;25294943;9346235;10529430;21276241;22824425	MI:0018;MI:0809	MI:0413;MI:0833;MI:0113;MI:0006;MI:0007;MI:0082;MI:0046;MI:0004;MI:0096;MI:0045;MI:0416
FBgn0032859	Arpc2	FBgn0038369	Arpc3A	MIST vs2	BioGrid;DroID;FlyBase;IntAct;mentha	22036573;19079254	MI:0727;MI:0397	MI:0943;MI:0007;MI:0046
FBgn0011763	Dp	FBgn0024371	E2f2	MIST vs2	BioGrid;DIP;DroID;FlyBase;IntAct;mentha	14605208;22036573;25242320	MI:0018;MI:0727	MI:0007;MI:0082;MI:0046
FBgn0026404	Dronc	FBgn0260635	Diap1	MIST vs2	BioGrid;DroID;FlyBase;IntAct;mentha	10675329;15710747;25146930;21343367;20700104;12021771;14517550;15774476	MI:0018;MI:0399	MI:0314;MI:0007;MI:0705;MI:0113;MI:0019;MI:0096;MI:0676;MI:0004;MI:0071;MI:0045;MI:0415
FBgn0026404	Dronc	FBgn0263864	Dark	MIST vs2	BioGrid;DIP;DroID;FlyBase;IntAct;mentha	15710747;21220123;20700104;25644603;28207763	MI:0018;MI:0399	MI:0029;MI:0410;MI:0007;MI:0040;MI:0071;MI:0705
FBgn0003429	slo	FBgn0264087	Slob	MIST vs2	BioGrid;DroID;IntAct;mentha	9539129	MI:0018	MI:0314;MI:0007;MI:0096;MI:0006;MI:0416;MI:0019
FBgn0032251	Nse4	FBgn0037481	MAGE	MIST vs2	BioGrid;DIP;DroID;FlyBase;IntAct;mentha	14605208;23555814	MI:0018	MI:0705;MI:0007;MI:0096;MI:0833
FBgn0011760	ctp	FBgn0086362	spn-F	MIST vs2	BioGrid;DIP;DroID;FlyBase;IntAct;mentha	14605208;26092846;26540204	MI:0018;MI:0727	MI:0007;MI:0705
FBgn0003009	ord	FBgn0003330	Sce	MIST vs2	BioGrid;DroID;IntAct;mentha	14669021	MI:0018	MI:0403;MI:0416
FBgn0086362	spn-F	FBgn0086657	IKKepsilon	MIST vs2	BioGrid;DIP;DroID;FlyBase;IntAct;mentha	14605208;18796167;24019068;26092846;26540204	MI:0018;MI:0107	MI:0415;MI:0833;MI:0705;MI:0007;MI:0113;MI:0006
FBgn0036341	Syx13	FBgn0250791	alphaSnap	MIST vs2	BioGrid;DroID;FlyBase;IntAct;mentha	22036573;19079254	MI:0727;MI:0397	MI:0943;MI:0007;MI:0046
FBgn0004597	CycC	FBgn0015618	Cdk8	MIST vs2	BioGrid;DroID;IntAct;mentha	8730095;22036573;17290221	MI:0018	MI:1022;MI:0113;MI:0314;MI:0007;MI:0045;MI:0096;MI:0004
FBgn0000108	Appl	FBgn0040281	Aplip1	MIST vs2	BioGrid;DroID;FlyBase;IntAct;mentha	11912189	MI:0018	MI:0314;MI:0113;MI:0007;MI:0096;MI:0705;MI:0006;MI:0004;MI:0019
FBgn0004583	ex	FBgn0261456	hpo	MIST vs2	BioGrid;DroID;FlyBase;mentha	15710747;22069188;20159598	MI:0018	MI:0705;MI:0007
FBgn0259685	crb	FBgn0261873	sdt	MIST vs2	BioGrid;DroID;FlyBase;IntAct;mentha	11733059;11740560;11740559;22105348;16697075;17234948;25847234;28018665;11927608	MI:0018	MI:0314;MI:0833;MI:0096;MI:0082;MI:0006;MI:0113;MI:0004;MI:0007
FBgn0010411	RpS18	FBgn0261456	hpo	MIST vs2	BioGrid;DIP;DroID;FlyBase;mentha	15710747;24114784	MI:0018	MI:0007;MI:0082
FBgn0032596	Prosbeta4	FBgn0086134	Prosalpha2	MIST vs2	BioGrid;DroID;FlyBase;IntAct;mentha	22036573;19079254	MI:0727;MI:0397	MI:0943;MI:0007;MI:0046
FBgn0032596	Prosbeta4	FBgn0250746	Prosbeta7	MIST vs2	BioGrid;DroID;FlyBase;IntAct;mentha	22036573;19079254	MI:0727;MI:0397	MI:0943;MI:0007;MI:0046
FBgn0032596	Prosbeta4	FBgn0250843	Prosalpha6	MIST vs2	BioGrid;DroID;FlyBase;IntAct;mentha	22036573;19079254	MI:0727;MI:0397	MI:0943;MI:0007;MI:0046
FBgn0032596	Prosbeta4	FBgn0261394	Prosalpha3	MIST vs2	BioGrid;DroID;FlyBase;IntAct;mentha	22036573;19079254	MI:0727;MI:0397	MI:0943;MI:0007;MI:0046
FBgn0053193	sav	FBgn0261456	hpo	MIST vs2	BioGrid;DIP;DroID;FlyBase;IntAct;mentha	14605208;15710747;24012335;23940457;12941274;14561774;14502294;12941273;25484297;20797625;14502295;22215676;22069188;23263283;17174922;20159598;24114784;26117838;26403189;26125558	MI:0018;MI:0727	MI:0113;MI:0007;MI:0833;MI:0082;MI:0705;MI:0096;MI:0415;MI:0045;MI:0004;MI:0006;MI:0019
FBgn0040011	Slmap	FBgn0261456	hpo	MIST vs2	BioGrid;DIP;DroID;FlyBase;mentha	15710747;22036573	MI:0018	MI:0943;MI:0007;MI:0046
FBgn0016697	Prosalpha5	FBgn0086134	Prosalpha2	MIST vs2	BioGrid;DroID;FlyBase;IntAct;mentha	22036573;19079254	MI:0727;MI:0397	MI:0943;MI:0007;MI:0046
FBgn0004837	Su(H)	FBgn0039861	pasha	MIST vs2	BioGrid;DIP;DroID;IntAct;mentha	14605208;22036573	MI:0018;MI:0727	MI:0007
FBgn0014870	Psi	FBgn0016978	snRNP-U1-70K	MIST vs2	BioGrid;DroID;FlyBase	11545738;15990112	MI:0114;MI:0077	MI:0314;MI:0113;MI:0096;MI:0004;MI:0833
FBgn0027950	MBD-like	FBgn0263979	Caf1-55	MIST vs2	BioGrid;DroID;FlyBase	15516265;24920672;22036573;27117189	MI:0018	MI:0113;MI:0314;MI:0943;MI:0007;MI:0004;MI:0096;MI:0427;MI:0071
FBgn0027950	MBD-like	FBgn0262519	Mi-2	MIST vs2	BioGrid;DroID;FlyBase;IntAct;mentha	15516265;11606202;20733004	MI:0018	MI:0314;MI:1022;MI:0113;MI:0943;MI:0071;MI:0226;MI:0096;MI:0006;MI:0004;MI:0427
FBgn0044871	Gos28	FBgn0260857	Bet1	MIST vs2	BioGrid;DroID;FlyBase;IntAct;mentha	22036573;19079254	MI:0727;MI:0397	MI:0943;MI:0046
FBgn0044871	Gos28	FBgn0250791	alphaSnap	MIST vs2	BioGrid;DroID;FlyBase;IntAct;mentha	22036573;19079254	MI:0727;MI:0397	MI:0943;MI:0007;MI:0046
FBgn0004907	14-3-3zeta	FBgn0264087	Slob	MIST vs2	BioGrid;DroID;IntAct;mentha	10230800	MI:0018	MI:0314;MI:0113;MI:0006;MI:0096;MI:0004;MI:0019;MI:0428;MI:0045
FBgn0031106	Syx16	FBgn0250791	alphaSnap	MIST vs2	BioGrid;DIP;DroID;FlyBase;IntAct;mentha	14605208;22036573;19079254;12414991	MI:0018;MI:0727	MI:0943;MI:0007;MI:0046;MI:0045;MI:0096;MI:0113
FBgn0026238	gus	FBgn0283442	vas	MIST vs2	DroID;FlyBase;IntAct;mentha	20123973;16498413;12479811;17189197;27572922	MI:0065;MI:0018;MI:0114	MI:0007;MI:0006;MI:0096;MI:0045;MI:0113;MI:0705
FBgn0002736	mago	FBgn0034918	Pym	MIST vs2	BioGrid;DroID;FlyBase;IntAct;mentha	22036573;14968132;24967911	MI:0114	MI:0943;MI:0007;MI:0046;MI:0096;MI:0006;MI:0113
FBgn0000028	acj6	FBgn0086680	vvl	MIST vs2	BioGrid;DroID;FlyBase;IntAct;mentha	1673230;1346754	MI:0031	MI:0314;MI:0113;MI:0096;MI:0004;MI:0045;MI:0006;MI:0833;MI:0413
FBgn0026176	SkpB	FBgn0043010	Fsn	MIST vs2	BioGrid;DIP;DroID;FlyBase;IntAct;mentha	14605208;15575970;22036573	MI:0018;MI:0727	MI:0943;MI:0007;MI:0046
FBgn0023508	Ocrl	FBgn0031768	IPIP	MIST vs2	BioGrid;DIP;DroID;FlyBase;IntAct;mentha	14605208;22036573	MI:0018;MI:0727	MI:0943;MI:0007;MI:0046
FBgn0011760	ctp	FBgn0031434	insv	MIST vs2	BioGrid;DIP;DroID;FlyBase;IntAct;mentha	14605208;22036573	MI:0018;MI:0727	MI:0943;MI:0046
FBgn0011661	Moe	FBgn0266756	btsz	MIST vs2	BioGrid;DIP;DroID	15710747;16862128	MI:0018	MI:0096
FBgn0010583	dock	FBgn0267698	Pak	MIST vs2	BioGrid;DroID;FlyBase	10399914;14527437;21645617	MI:0018	MI:0113;MI:0006;MI:0004
FBgn0010583	dock	FBgn0040475	SH3PX1	MIST vs2	BioGrid;DroID;FlyBase	11773052;11546816	MI:0018	MI:0113;MI:0096;MI:0006;MI:0004
FBgn0010583	dock	FBgn0028484	Ack	MIST vs2	BioGrid;DroID;FlyBase	11773052;23562806	MI:0018	MI:0113;MI:0314;MI:0006;MI:0705;MI:0096;MI:0004
FBgn0033972	Ciao1	FBgn0036107	galla-2	MIST vs2	BioGrid;DIP;DroID;FlyBase;IntAct;mentha	14605208;22036573;19079254	MI:0018;MI:0727;MI:0397	MI:0943;MI:0007;MI:0046
FBgn0264075	tgo	FBgn0266411	sima	MIST vs2	BioGrid;DroID;FlyBase;mentha	9403694;9409674	MI:0018	MI:0314;MI:0096
FBgn0003429	slo	FBgn0024728	Slip1	MIST vs2	BioGrid;DroID;IntAct;mentha	9502797	MI:0018	MI:0314;MI:0006;MI:0096
FBgn0003124	polo	FBgn0029931	CG14427	MIST vs2	BioGrid;DIP;DroID;IntAct;mentha	15710747;22036573	MI:0018;MI:0399	MI:0007
FBgn0003124	polo	FBgn0010431	mtrm	MIST vs2	BioGrid;DIP;DroID;FlyBase;IntAct;mentha	15710747;18052611;23479640	MI:0018;MI:0052;MI:0399	MI:0006;MI:0007;MI:0113
FBgn0035271	CG2021	FBgn0036277	CG10418	MIST vs2	BioGrid;DIP;DroID;FlyBase;IntAct;mentha	14605208;22036573	MI:0018;MI:0727	MI:0943;MI:0007;MI:0046
FBgn0000579	Eno	FBgn0004432	Cyp1	MIST vs2	BioGrid;DroID;FlyBase;IntAct;mentha	22036573;19079254	MI:0727;MI:0397	MI:0943;MI:0046
FBgn0000579	Eno	FBgn0034753	CG2852	MIST vs2	BioGrid;DroID;FlyBase	22036573;19079254	MI:0727	MI:0943;MI:0046
FBgn0000579	Eno	FBgn0020653	Trxr-1	MIST vs2	BioGrid;DroID;FlyBase;IntAct;mentha	22036573;19079254	MI:0727;MI:0397	MI:0943;MI:0046
FBgn0002775	msl-3	FBgn0014340	mof	MIST vs2	BioGrid;DIP;DroID;FlyBase;mentha	19029895;15141166;25242320;24990964;21217699;11014199;16543150;25694028;26831069	MI:0813	MI:0113;MI:0676;MI:0705;MI:0007;MI:0046;MI:0082;MI:0006;MI:0004;MI:0427;MI:0416
FBgn0003079	Raf	FBgn0286070	cnk	MIST vs2	BioGrid;DroID;FlyBase;IntAct;mentha	9814705;22028469	MI:0018	MI:0113;MI:0007;MI:0082;MI:0045;MI:0019;MI:0004
FBgn0031534	Snx1	FBgn0032005	Snx6	MIST vs2	BioGrid;DIP;DroID;FlyBase;IntAct;mentha	14605208;22036573	MI:0018;MI:0727	MI:0943;MI:0007;MI:0046
FBgn0000166	bcd	FBgn0024491	Bin1	MIST vs2	BioGrid;DroID;FlyBase;IntAct;mentha	11455422;10717484	MI:0018	MI:0314;MI:0096;MI:0833
FBgn0034065	Rrp42	FBgn0036916	Mtr3	MIST vs2	BioGrid;DIP;DroID;FlyBase;IntAct;mentha	14605208;22036573	MI:0018;MI:0727	MI:0943;MI:0007;MI:0046
FBgn0020381	Dredd	FBgn0038928	Fadd	MIST vs2	BioGrid;DIP;DroID;FlyBase;IntAct;mentha	14605208;22450469;10934188;11606776;21730059;22549468	MI:0018;MI:0727	MI:0007;MI:0082;MI:0045;MI:0705
FBgn0013983	imd	FBgn0038928	Fadd	MIST vs2	BioGrid;DIP;DroID;FlyBase;IntAct;mentha	14605208;23749869;12433364;21730059	MI:0018;MI:0727	MI:0943;MI:0045;MI:0004;MI:0006;MI:0705;MI:0007
FBgn0004106	Cdk1	FBgn0010382	CycE	MIST vs2	BioGrid;DroID;IntAct;mentha	15575970;14613974;7809159;17431409;16603075	MI:0018;MI:0727;MI:0397	MI:0006
FBgn0004106	Cdk1	FBgn0037613	Cks85A	MIST vs2	BioGrid;DroID;FlyBase;IntAct;mentha	15575970;22036573;21827746;14613974;16603075	MI:0018;MI:0727;MI:0397	MI:0943;MI:0113;MI:0007;MI:0046;MI:0004
FBgn0004106	Cdk1	FBgn0010314	Cks30A	MIST vs2	BioGrid;DroID;FlyBase;IntAct;mentha	22036573;21827746;7809159	MI:0018	MI:0943;MI:0113;MI:0007;MI:0046;MI:0004
FBgn0032487	Ski6	FBgn0034065	Rrp42	MIST vs2	BioGrid;DroID;FlyBase	22036573;19079254	MI:0727	MI:0943;MI:0046
FBgn0011771	Hem	FBgn0038320	Cyfip	MIST vs2	BioGrid;DroID;FlyBase;mentha	22036573;15269173;15385157;22010197	MI:0018	MI:0943;MI:0046;MI:0007;MI:0705;MI:0006;MI:0082
FBgn0011771	Hem	FBgn0041781	SCAR	MIST vs2	BioGrid;DroID;FlyBase	22036573;21900504	MI:0018	MI:0071;MI:0004;MI:0676
FBgn0025674	CycK	FBgn0037093	Cdk12	MIST vs2	BioGrid;DroID;FlyBase;IntAct;mentha	22036573;20952539;16603075	MI:0727;MI:0018;MI:0397	MI:0943;MI:0007;MI:0046;MI:0006;MI:0082
FBgn0004647	N	FBgn0004837	Su(H)	MIST vs2	BioGrid;DIP;DroID;FlyBase;IntAct;mentha	15710747;8749394;17535912;27404588;23840889;21737682;7954795;10898989;8755476;25588307;22125648;15704125;11390662;21765394;15668164;9851979;15123610;25280943;25452105;25650119	MI:0018;MI:0065;MI:0437	MI:0028;MI:0020;MI:0071;MI:0007;MI:0082;MI:0113;MI:0413;MI:0412;MI:0833;MI:0663;MI:0045;MI:0006;MI:0705;MI:0096;MI:0027;MI:0040
FBgn0000524	dx	FBgn0004647	N	MIST vs2	BioGrid;DIP;DroID;FlyBase;IntAct;mentha	8162848;16271883;24855951;7671825;11861487;1592246	MI:0018	MI:0403;MI:0071;MI:0028;MI:0067;MI:0007;MI:0113;MI:0045
FBgn0035107	mri	FBgn0038766	CG4854	MIST vs2	BioGrid;DIP;DroID;FlyBase;IntAct;mentha	14605208;22036573;25242320	MI:0018;MI:0727	MI:0943;MI:0007;MI:0046;MI:0082
FBgn0034564	CG9344	FBgn0035675	CG6610	MIST vs2	BioGrid;DIP;DroID;FlyBase;IntAct;mentha	14605208;22036573;20353594	MI:0018;MI:0727	MI:0943;MI:0007;MI:0046
FBgn0026371	SAK	FBgn0261004	asl	MIST vs2	BioGrid;DIP;DroID;FlyBase	24184097;20852615;24980795;23000383;24184099;25264260;25688134;25646492;27185836;27558293	MI:0018	MI:0113;MI:0096;MI:0007;MI:1247;MI:0071;MI:0104;MI:0082;MI:0004;MI:0705;MI:0833;MI:0424
FBgn0026371	SAK	FBgn0026371	SAK	MIST vs2	BioGrid;DIP;DroID;FlyBase;mentha	24184099;24184097;24980795;23000383;25688134;25646492;26481051;27558293	MI:0114;MI:0018	MI:0401;MI:0104;MI:0038;MI:0071;MI:0007;MI:0424;MI:0826;MI:0705;MI:0113;MI:0415;MI:0427;MI:0833;MI:0404
FBgn0031106	Syx16	FBgn0260862	Vti1a	MIST vs2	BioGrid;DroID;FlyBase	22036573;19079254	MI:0727	MI:0943;MI:0007;MI:0046
FBgn0014018	Rel	FBgn0014018	Rel	MIST vs2	BioGrid;DIP;DroID;FlyBase;mentha	23749869;20679214;22654665	MI:0107;MI:0030	MI:0943;MI:0007;MI:0004
FBgn0013343	Syx1A	FBgn0266186	Vamp7	MIST vs2	BioGrid;DroID;FlyBase;IntAct;mentha	15710747;22036573;28403141	MI:0018;MI:0399	MI:0943;MI:0007;MI:0046;MI:0427
FBgn0015477	Rme-8	FBgn0266186	Vamp7	MIST vs2	BioGrid;DroID;FlyBase;IntAct;mentha	15710747;22036573	MI:0018;MI:0399	MI:0943;MI:0007;MI:0046
FBgn0003068	per	FBgn0003068	per	MIST vs2	DIP;DroID;IntAct;mentha	19402744;19402751;15629718	MI:0114	MI:0007;MI:0071;MI:0028;MI:0045
FBgn0003068	per	FBgn0025680	cry	MIST vs2	DIP;DroID;FlyBase;IntAct;mentha	17535111;23479607;9845370;10417378;11448767;25511299	MI:0018;MI:0437	MI:0007;MI:0045;MI:0113;MI:0006;MI:0705
FBgn0015286	Rala	FBgn0034590	Magi	MIST vs2	DroID;FlyBase	14516694	MI:0018	MI:0004;MI:0045;MI:0833;MI:0096
FBgn0000108	Appl	FBgn0026313	X11L	MIST vs2	DroID;FlyBase;IntAct;mentha	12068070;15976083;11912189	MI:0018	MI:0096;MI:0705;MI:0113;MI:0006;MI:0007
FBgn0035150	Rev1	FBgn0037141	PolH	MIST vs2	DroID;FlyBase	18242152	MI:0018	MI:0705;MI:0007
FBgn0014179	gcm	FBgn0261434	hkb	MIST vs2	DroID;IntAct;mentha	16362045	MI:0018	MI:0096
FBgn0286070	cnk	FBgn0050476	ave	MIST vs2	DIP;DroID;IntAct;mentha	18287031;16600911	MI:0018	MI:0096;MI:0007;MI:0663
FBgn0067864	Patj	FBgn0261854	aPKC	MIST vs2	DroID;FlyBase;IntAct;mentha	15302858	MI:0018	MI:0096;MI:0004;MI:0019;MI:0705;MI:0113
FBgn0015268	Nap1	FBgn0038320	Cyfip	MIST vs2	DroID	15269173	MI:0018	MI:0007
FBgn0017578	Max	FBgn0023215	Mnt	MIST vs2	DIP;DroID;FlyBase;IntAct;mentha	14605208;22036573;25242320;16055719	MI:0018;MI:0727	MI:0007;MI:0046;MI:0082;MI:0833;MI:0096
FBgn0000618	e(y)2	FBgn0286809	xmas	MIST vs2	DroID;FlyBase;IntAct;mentha	22036573;19947544;18034162;20048002;27016737	MI:0018	MI:0007;MI:0113;MI:0006;MI:0663;MI:0082
FBgn0010741	Pfdn2	FBgn0038976	Pfdn5	MIST vs2	BioGrid;DroID;FlyBase;IntAct;mentha	22036573;19079254;27025979	MI:0727;MI:0397	MI:0943;MI:0007;MI:0046;MI:0705
FBgn0010741	Pfdn2	FBgn0264694	mgr	MIST vs2	BioGrid;DIP;DroID;FlyBase;IntAct;mentha	22036573;14605208;27025979	MI:0018;MI:0727	MI:0943;MI:0046;MI:0007;MI:0705
FBgn0026262	Taf3	FBgn0028398	Taf10	MIST vs2	BioGrid;DroID	11438666	MI:0018	MI:0113;MI:0004
FBgn0001079	fu	FBgn0005355	Su(fu)	MIST vs2	BioGrid;DIP;DroID;FlyBase;IntAct;mentha	10825151;15710747;14636583;9601642;21844892;14611647;26271100	MI:0018	MI:0314;MI:0113;MI:0006;MI:0096;MI:0833;MI:0424;MI:0705;MI:0045;MI:0007
FBgn0000212	brm	FBgn0002783	mor	MIST vs2	BioGrid;DroID;FlyBase;IntAct;mentha	10809665;15060132;22036573;10601025;9891050;9735357;18259215	MI:0047	MI:0025;MI:0314;MI:0943;MI:0113;MI:0006;MI:0082;MI:0833;MI:0096;MI:0071;MI:0226;MI:0046;MI:0091;MI:0401;MI:0004;MI:0045
FBgn0002736	mago	FBgn0033378	tsu	MIST vs2	BioGrid;DIP;DroID;FlyBase;IntAct;mentha	14605208;11691839;22036573;14968132;12730685;24967911;20045686;12704080	MI:0018;MI:0114	MI:0113;MI:0403;MI:0943;MI:0007;MI:0096;MI:0071;MI:0705;MI:0046;MI:0004;MI:0019;MI:0045
FBgn0003256	rl	FBgn0262582	cic	MIST vs2	BioGrid;DroID;FlyBase;IntAct;mentha	17255944;26124095	MI:0018;MI:0030	MI:0314;MI:0096;MI:0427;MI:0404;MI:0113
FBgn0086384	Mer	FBgn0261797	Dhc64C	MIST vs2	BioGrid;DIP;DroID;IntAct;mentha	15710747;20368450	MI:0018;MI:0399	MI:0006;MI:0096;MI:0007
FBgn0026085	dgt4	FBgn0039638	dgt6	MIST vs2	BioGrid;DIP;DroID;FlyBase;IntAct;mentha	14605208;22036573;18443220	MI:0018;MI:0727	MI:0943;MI:0007;MI:0046;MI:0027;MI:0071;MI:0113
FBgn0000392	cup	FBgn0015218	eIF4E1	MIST vs2	BioGrid;DroID;FlyBase;IntAct;mentha	14685270;14723848;21937713;14691132;15465908;22832024;25179781;26294658	MI:0018;MI:0114;MI:0065	MI:0113;MI:0314;MI:0006;MI:0096;MI:0007;MI:0833;MI:0004;MI:0045;MI:0705
FBgn0035976	PGRP-LC	FBgn0035976	PGRP-LC	MIST vs2	BioGrid;DroID;FlyBase;IntAct;mentha	23749869;15657141;21372849	MI:0107	MI:0943;MI:0004
FBgn0000392	cup	FBgn0002962	nos	MIST vs2	BioGrid;DroID;FlyBase;IntAct;mentha	11060247;11274060;17360772;21081899	MI:0018	MI:0314;MI:0833;MI:0096;MI:0113;MI:0045
FBgn0031061	CG14232	FBgn0037688	CG9356	MIST vs2	BioGrid;DIP;DroID;FlyBase;IntAct;mentha	14605208;22036573	MI:0018	MI:0943;MI:0007;MI:0046
FBgn0031613	HP6	FBgn0034217	Lhr	MIST vs2	BioGrid;DIP;DroID;FlyBase;IntAct;mentha	14605208;24239514;21366928	MI:0018;MI:0727	MI:0007;MI:0082;MI:0113
FBgn0003042	Pc	FBgn0051613	His3:CG31613	MIST vs2	BioGrid;DroID	17210640;12897054	MI:0047;MI:0114;MI:0053	MI:0045
FBgn0000588	esc	FBgn0051613	His3:CG31613	MIST vs2	BioGrid;DroID	17210640	MI:0047	MI:0113;MI:0004
FBgn0288470	Cpsf5	FBgn0040467	Dlip1	MIST vs2	BioGrid;DIP;DroID;IntAct;mentha	14605208;22036573	MI:0018	MI:0007
FBgn0033491	CG18011	FBgn0040467	Dlip1	MIST vs2	BioGrid;DIP;DroID;FlyBase;IntAct;mentha	14605208;22036573;25242320	MI:0018	MI:0007;MI:0082;MI:0046
FBgn0002787	Rpn8	FBgn0028691	Rpn9	MIST vs2	BioGrid;DroID;FlyBase;IntAct;mentha	22036573;19079254	MI:0727;MI:0397	MI:0943;MI:0046
FBgn0003731	Egfr	FBgn0015399	kek1	MIST vs2	BioGrid;DroID;FlyBase	10102272;12900463;23827685	MI:0411	MI:0314;MI:0892;MI:0096;MI:0007;MI:0113
FBgn0019972	Drice	FBgn0026404	Dronc	MIST vs2	BioGrid;DroID;FlyBase;IntAct;mentha	10675329;23913920;20700104;25644603	MI:0018	MI:0314;MI:0415;MI:0705;MI:0435;MI:0096;MI:0019;MI:0045
FBgn0002932	neur	FBgn0026320	Tom	MIST vs2	BioGrid;DIP;DroID;IntAct;mentha	14605208;16459303	MI:0018	MI:0113;MI:0004
FBgn0000463	Dl	FBgn0002932	neur	MIST vs2	BioGrid;DroID;FlyBase;IntAct;mentha	17065551;16459303;23045391;22162135;19580805
FBgn0000097	aop	FBgn0023214	edl	MIST vs2	BioGrid;DroID;IntAct;mentha	11331758;15260987;11357138	MI:0018;MI:0114;MI:0107	MI:0401;MI:0403;MI:0415;MI:0045
FBgn0027296	temp	FBgn0028970	RabGGTb	MIST vs2	BioGrid;DIP;DroID;FlyBase;IntAct;mentha	14605208;24492843	MI:0018;MI:0727	MI:0007;MI:0705
FBgn0010602	lwr	FBgn0039044	p53	MIST vs2	BioGrid;DroID;FlyBase;IntAct;mentha	15575970;9514881;22119869	MI:0018;MI:0727	MI:0833;MI:0096
FBgn0039044	p53	FBgn0267351	Topors	MIST vs2	BioGrid;DroID;FlyBase;IntAct;mentha	15710747;14871887	MI:0018;MI:0399	MI:0833;MI:0096;MI:0004
FBgn0003862	trx	FBgn0003862	trx	MIST vs2	BioGrid;DroID;FlyBase;IntAct;mentha	24235145;11313484;10656681	MI:0018	MI:0401;MI:0006;MI:0007;MI:0096;MI:0415
FBgn0027356	Amph	FBgn0259174	Nedd4	MIST vs2	BioGrid;DroID;FlyBase;IntAct;mentha	15710747;26823013	MI:0018;MI:0399	MI:0007;MI:0705;MI:0082;MI:0096
FBgn0004859	ci	FBgn0264493	rdx	MIST vs2	BioGrid;DIP;DroID;FlyBase;mentha	16740475;19955409;23747190;21179535;24603360;25512501;26120032	MI:0018	MI:0113;MI:0314;MI:0007;MI:0096;MI:0705;MI:0082;MI:0004
FBgn0261268	Cul3	FBgn0264493	rdx	MIST vs2	BioGrid;DIP;DroID;FlyBase;mentha	16740475;17880263;23747190;26263855	MI:0018	MI:0113;MI:0007;MI:0705;MI:0833;MI:0096;MI:0004
FBgn0004066	Prosalpha4	FBgn0026380	Prosbeta3	MIST vs2	BioGrid;DroID;FlyBase;IntAct;mentha	22036573;19079254	MI:0727;MI:0397	MI:0943;MI:0007;MI:0046
FBgn0004066	Prosalpha4	FBgn0029134	Prosbeta5	MIST vs2	BioGrid;DroID;FlyBase;IntAct;mentha	22036573;19079254;25294943	MI:0727;MI:0397	MI:0943;MI:0007;MI:0046
FBgn0000352	cos	FBgn0001079	fu	MIST vs2	BioGrid;DIP;DroID;FlyBase;IntAct;mentha	10825151;11495917;11839821;15710747;22036573;18987629;14523402;15063184;14636583;14614827;21844892;9244297;21852395;14611647;15691767;11914126;17881487;22306085;25289679;25633354;26271100	MI:0018;MI:0399	MI:0314;MI:0113;MI:1022;MI:0943;MI:0006;MI:0007;MI:0046;MI:0705;MI:0424;MI:0071;MI:0082;MI:0019;MI:0096;MI:0004;MI:0045
FBgn0000352	cos	FBgn0004859	ci	MIST vs2	BioGrid;DIP;DroID;FlyBase;IntAct;mentha	9244298;10825151;15710747;15063184;14636583;11090136;21852395;20850429;9244297;14523402;11914126;17881487;22306085;26271100;26120032	MI:0018;MI:0399	MI:0025;MI:0113;MI:0314;MI:0006;MI:0071;MI:0082;MI:0705;MI:0007;MI:0096;MI:0833;MI:0416;MI:0045;MI:0004
FBgn0003391	shg	FBgn0260799	p120ctn	MIST vs2	BioGrid;DroID;FlyBase	12551951;18045836	MI:0018	MI:0113;MI:0007;MI:0004;MI:0833;MI:0096
FBgn0000117	arm	FBgn0260799	p120ctn	MIST vs2	BioGrid;DroID;FlyBase	12551951	MI:0018	MI:0004;MI:0416
FBgn0262519	Mi-2	FBgn0263979	Caf1-55	MIST vs2	BioGrid;DroID;FlyBase;IntAct;mentha	15516265;20733004;22036573;27117189	MI:0018	MI:0113;MI:0943;MI:0007;MI:0006;MI:0004;MI:0427
FBgn0004050	z	FBgn0042085	Bap170	MIST vs2	BioGrid;DroID;FlyBase	10809665	MI:0047	MI:0833
FBgn0002783	mor	FBgn0025463	Bap60	MIST vs2	BioGrid;DroID;FlyBase	10809665;22036573	MI:0047	MI:0943;MI:0007;MI:0833;MI:0046
FBgn0010583	dock	FBgn0283499	InR	MIST vs2	BioGrid;DroID;FlyBase	12702880;24478707	MI:0018	MI:0113;MI:0004;MI:0045;MI:0006
FBgn0020249	stck	FBgn0028546	ics	MIST vs2	BioGrid;DIP;DroID;FlyBase;IntAct;mentha	14605208;19079254;23555310;15596544;23663728;22467865	MI:0018;MI:0727	MI:0096;MI:0113;MI:0007;MI:0082
FBgn0011715	Snr1	FBgn0025463	Bap60	MIST vs2	BioGrid;DIP;DroID;FlyBase;IntAct;mentha	14605208;22036573	MI:0018;MI:0727	MI:0943;MI:0007;MI:0046
FBgn0002783	mor	FBgn0011715	Snr1	MIST vs2	BioGrid;DroID;FlyBase;IntAct;mentha	15710747;22036573;21146519	MI:0018;MI:0399	MI:0943;MI:0007;MI:0046
FBgn0025463	Bap60	FBgn0082598	akirin	MIST vs2	BioGrid;DIP;DroID;FlyBase;IntAct;mentha	14605208;25180232	MI:0018;MI:0727	MI:0006;MI:0007;MI:0705;MI:0113
FBgn0026176	SkpB	FBgn0046301	CG7148	MIST vs2	BioGrid;DIP;DroID;FlyBase;IntAct;mentha	14605208;15575970;22036573	MI:0018;MI:0727	MI:0943;MI:0007;MI:0046
FBgn0004889	tws	FBgn0023526	CG2865	MIST vs2	BioGrid;DroID;IntAct;mentha	15575970;22036573	MI:0018;MI:0727	MI:0007
FBgn0000117	arm	FBgn0039907	lgs	MIST vs2	BioGrid;DroID;FlyBase;IntAct;mentha	11912189;11955446;17113272;14612447;15294866;16169192	MI:0018	MI:0314;MI:0096;MI:0045;MI:0833
FBgn0039907	lgs	FBgn0043900	pygo	MIST vs2	BioGrid;DIP;DroID;FlyBase;IntAct;mentha	11912189;24183574;16005293;11955446;15043810;14612447	MI:0018;MI:0114	MI:0045;MI:0007;MI:0113;MI:0833;MI:0096
FBgn0028695	Rpn1	FBgn0032596	Prosbeta4	MIST vs2	BioGrid;DroID;FlyBase;IntAct;mentha	22036573;19079254	MI:0727;MI:0397	MI:0943;MI:0007;MI:0046
FBgn0017550	Rga	FBgn0033029	Not3	MIST vs2	BioGrid;DroID;FlyBase	22036573;25242320;23303381	MI:0727	MI:0943;MI:0082;MI:0007;MI:0046;MI:0705;MI:0096
FBgn0026176	SkpB	FBgn0283468	slmb	MIST vs2	BioGrid;DroID;IntAct;mentha	15575970;22036573	MI:0018;MI:0727	MI:0007
FBgn0002525	Lam	FBgn0037719	bocks	MIST vs2	BioGrid;DroID;FlyBase;mentha	22036573;19855837	MI:0018	MI:0943;MI:0046
FBgn0026380	Prosbeta3	FBgn0029134	Prosbeta5	MIST vs2	BioGrid;DroID;FlyBase;IntAct;mentha	22036573;19079254;25294943	MI:0727;MI:0397	MI:0943;MI:0007;MI:0046
FBgn0026380	Prosbeta3	FBgn0261394	Prosalpha3	MIST vs2	BioGrid;DroID;FlyBase;IntAct;mentha	22036573;19079254	MI:0727;MI:0397	MI:0943;MI:0007;MI:0046
FBgn0032051	CG13097	FBgn0034232	CG4866	MIST vs2	BioGrid;DIP;DroID;IntAct;mentha	14605208;22036573	MI:0018;MI:0727	MI:0007
FBgn0023175	Prosalpha7	FBgn0086134	Prosalpha2	MIST vs2	BioGrid;DroID;FlyBase;IntAct;mentha	22036573;19079254	MI:0727;MI:0397	MI:0943;MI:0007;MI:0046
FBgn0023175	Prosalpha7	FBgn0250843	Prosalpha6	MIST vs2	BioGrid;DIP;DroID;FlyBase;IntAct;mentha	14605208;22036573	MI:0018;MI:0727	MI:0943;MI:0007;MI:0046
FBgn0023175	Prosalpha7	FBgn0032596	Prosbeta4	MIST vs2	BioGrid;DroID;FlyBase;IntAct;mentha	22036573;19079254	MI:0727;MI:0397	MI:0943;MI:0007;MI:0046
FBgn0023175	Prosalpha7	FBgn0026380	Prosbeta3	MIST vs2	BioGrid;DroID;FlyBase;IntAct;mentha	22036573;19079254	MI:0727;MI:0397	MI:0943;MI:0007;MI:0046
FBgn0000250	cact	FBgn0260632	dl	MIST vs2	BioGrid;DIP;DroID;FlyBase;IntAct;mentha	14605208;10660560;22654665;7791770;1423619;9367441;8227123;9405646;1423618;23864715;8202491;7479760;8622655;12653959	MI:0018;MI:0727;MI:0107;MI:0031;MI:0432	MI:0096;MI:0705;MI:0833;MI:0006;MI:0113;MI:0007;MI:0413;MI:0045
FBgn0026380	Prosbeta3	FBgn0086134	Prosalpha2	MIST vs2	BioGrid;DroID;FlyBase;IntAct;mentha	22036573;19079254	MI:0727;MI:0397	MI:0943;MI:0007;MI:0046
FBgn0026380	Prosbeta3	FBgn0250746	Prosbeta7	MIST vs2	BioGrid;DroID;FlyBase;IntAct;mentha	22036573;19079254	MI:0727;MI:0397	MI:0943;MI:0007;MI:0046
FBgn0026380	Prosbeta3	FBgn0250843	Prosalpha6	MIST vs2	BioGrid;DroID;FlyBase;IntAct;mentha	22036573;19079254	MI:0727;MI:0397	MI:0943;MI:0007;MI:0046
FBgn0025680	cry	FBgn0031652	jet	MIST vs2	BioGrid;DroID;FlyBase	21187431;23479607;19185492;24379403	MI:0018	MI:0113;MI:0705;MI:0096;MI:0004;MI:0007
FBgn0026380	Prosbeta3	FBgn0032596	Prosbeta4	MIST vs2	BioGrid;DroID;FlyBase;IntAct;mentha	22036573;19079254	MI:0727;MI:0397	MI:0943;MI:0007;MI:0046
FBgn0003944	Ubx	FBgn0010265	RpS13	MIST vs2	BioGrid;DroID;IntAct;mentha	16455680	MI:0018;MI:0084	MI:0314;MI:0096
FBgn0000117	arm	FBgn0003944	Ubx	MIST vs2	BioGrid;DroID;FlyBase;IntAct;mentha	16455680;25286318	MI:0018;MI:0084	MI:0314;MI:0113;MI:0004;MI:0096
FBgn0000061	al	FBgn0003944	Ubx	MIST vs2	BioGrid;DroID;FlyBase;IntAct;mentha	16455680;25286318	MI:0018;MI:0084	MI:0314;MI:0113;MI:0096;MI:0004
FBgn0003944	Ubx	FBgn0262519	Mi-2	MIST vs2	BioGrid;DroID;IntAct;mentha	16455680	MI:0018;MI:0084	MI:0314;MI:0096
FBgn0003944	Ubx	FBgn0026777	Rad23	MIST vs2	BioGrid;DroID;IntAct;mentha	16455680	MI:0018;MI:0084	MI:0314;MI:0113;MI:0004;MI:0096
FBgn0003944	Ubx	FBgn0022942	Cbp80	MIST vs2	BioGrid;DroID;FlyBase;IntAct;mentha	16455680;25286318	MI:0018;MI:0084	MI:0314;MI:0113;MI:0004;MI:0096
FBgn0003944	Ubx	FBgn0011817	nmo	MIST vs2	BioGrid;DroID	16455680	MI:0018	MI:0113;MI:0004;MI:0096
FBgn0003944	Ubx	FBgn0025800	Smox	MIST vs2	BioGrid;DroID;IntAct;mentha	16455680	MI:0018;MI:0084	MI:0314;MI:0113;MI:0004;MI:0096
FBgn0003944	Ubx	FBgn0015903	apt	MIST vs2	BioGrid;DroID;FlyBase	16455680;25286318;25869471	MI:0018;MI:0809	MI:0314;MI:0096;MI:0416
FBgn0003944	Ubx	FBgn0020238	14-3-3epsilon	MIST vs2	BioGrid;DroID;FlyBase;IntAct;mentha	16455680;25286318	MI:0018;MI:0084	MI:0314;MI:0096
FBgn0086384	Mer	FBgn0262127	kibra	MIST vs2	BioGrid;DroID;FlyBase;mentha	15710747;20159599;20159598;20159600	MI:0018	MI:0007;MI:0705;MI:0006;MI:0113
FBgn0053193	sav	FBgn0086384	Mer	MIST vs2	BioGrid;DIP;DroID;FlyBase;IntAct;mentha	15710747;23263283;20159598	MI:0018;MI:0399	MI:0705;MI:0007;MI:0113
FBgn0086384	Mer	FBgn0086384	Mer	MIST vs2	BioGrid;DIP;DroID;FlyBase;IntAct;mentha	15710747;20368450;24012335	MI:0018;MI:0727;MI:0399	MI:0096;MI:0007;MI:0705
FBgn0025637	SkpA	FBgn0034704	Fbxo42	MIST vs2	BioGrid;DroID;IntAct;mentha	15575970;22036573	MI:0018;MI:0727	MI:0007
FBgn0025637	SkpA	FBgn0035461	ntc	MIST vs2	BioGrid;DroID;FlyBase;IntAct;mentha	15575970;14613974;20392747;16603075	MI:0018;MI:0727;MI:0397	MI:0113;MI:0007
FBgn0025637	SkpA	FBgn0038385	Fbxl7	MIST vs2	BioGrid;DroID;FlyBase;IntAct;mentha	15575970;25107277	MI:0018;MI:0727	MI:0007;MI:0705
FBgn0025637	SkpA	FBgn0043010	Fsn	MIST vs2	BioGrid;DIP;DroID;FlyBase;IntAct;mentha	14605208;15575970;22036573;24948796	MI:0018;MI:0727	MI:0943;MI:0007;MI:0046;MI:0427;MI:0676
FBgn0025637	SkpA	FBgn0283468	slmb	MIST vs2	BioGrid;DIP;DroID;FlyBase;IntAct;mentha	14605208;15575970;15710747;22036573;19084407;19171756;24068890;23747190;25533207	MI:0018;MI:0727;MI:0399	MI:0943;MI:0113;MI:0007;MI:0046;MI:0705;MI:0045;MI:0004
FBgn0025637	SkpA	FBgn0037236	Skp2	MIST vs2	BioGrid;DIP;DroID;FlyBase;IntAct;mentha	14605208;15575970;21827746;23552694	MI:0018;MI:0727	MI:0113;MI:0007;MI:0705;MI:0004
FBgn0025637	SkpA	FBgn0039554	CG5003	MIST vs2	BioGrid;DroID	15575970;22036573	MI:0018;MI:0727	MI:0007
FBgn0025637	SkpA	FBgn0046301	CG7148	MIST vs2	BioGrid;DIP;DroID;FlyBase;IntAct;mentha	14605208;15575970;22036573	MI:0018;MI:0727	MI:0943;MI:0007;MI:0046
FBgn0025637	SkpA	FBgn0033609	Fbl6	MIST vs2	BioGrid;DroID	15575970;22036573	MI:0018;MI:0727	MI:0007
FBgn0011692	pav	FBgn0086356	tum	MIST vs2	BioGrid;DroID;FlyBase	22036573;20516152;12530961;21187330;20628062	MI:0018	MI:0943;MI:0046;MI:0006;MI:0113;MI:0007;MI:0082;MI:0045
FBgn0024273	WASp	FBgn0035533	Cip4	MIST vs2	BioGrid;DIP;DroID;FlyBase;IntAct;mentha	14605208;25413347;20554864;18976911;19716703	MI:0018;MI:0727;MI:0809	MI:0416;MI:0096;MI:0705;MI:0007;MI:0006;MI:0113
FBgn0000964	tj	FBgn0000964	tj	MIST vs2	BioGrid;DIP;DroID;FlyBase;IntAct;mentha	23661758;14605208	MI:0055;MI:0018
FBgn0024248	chico	FBgn0283499	InR	MIST vs2	BioGrid;DroID;FlyBase;IntAct;mentha	17956857;22028469;22068330;23590848;10801879;26839216;27626673;10455177	MI:0055;MI:0018	MI:0943;MI:0007;MI:0082;MI:0019;MI:0004;MI:0427
FBgn0028685	Rpt4	FBgn0032596	Prosbeta4	MIST vs2	BioGrid;DroID;FlyBase	22036573;19079254	MI:0727	MI:0943;MI:0007;MI:0046
FBgn0040066	wds	FBgn0262527	nsl1	MIST vs2	BioGrid;DroID;FlyBase;IntAct;mentha	24788516;22036573;16543150;20620954	MI:0114	MI:0113;MI:0314;MI:0007;MI:0096;MI:0004;MI:0006;MI:0427
FBgn0028685	Rpt4	FBgn0086134	Prosalpha2	MIST vs2	BioGrid;DroID;FlyBase	22036573;19079254	MI:0727	MI:0943;MI:0007;MI:0046
FBgn0039710	dgt1	FBgn0262527	nsl1	MIST vs2	BioGrid;DroID;FlyBase;IntAct;mentha	24788516;20620954	MI:0114	MI:0113;MI:0007;MI:0004;MI:0427
FBgn0028685	Rpt4	FBgn0028687	Rpt1	MIST vs2	BioGrid;DroID;FlyBase	22036573;19079254	MI:0727	MI:0943;MI:0046
FBgn0028685	Rpt4	FBgn0038166	CG9588	MIST vs2	BioGrid;DroID;FlyBase	22036573;19079254	MI:0727	MI:0943;MI:0007;MI:0046
FBgn0001291	Jra	FBgn0001297	kay	MIST vs2	BioGrid;DroID;FlyBase;IntAct;mentha	14605208;22036573;23661758;2116361	MI:0018;MI:0055	MI:0943;MI:0007;MI:0413;MI:0833;MI:0046;MI:0045
FBgn0037231	Vps24	FBgn0039402	Vps2	MIST vs2	BioGrid;DIP;DroID;FlyBase;IntAct;mentha	14605208;22036573	MI:0018;MI:0727	MI:0943;MI:0007;MI:0046
FBgn0003205	Ras85D	FBgn0031745	rau	MIST vs2	BioGrid;DIP;DroID;FlyBase;IntAct;mentha	15710747;24194583	MI:0018;MI:0727;MI:0399	MI:0705;MI:0096
FBgn0003132	Pp1-13C	FBgn0028429	I-2	MIST vs2	BioGrid;DroID;FlyBase;IntAct;mentha	22036573;17007873	MI:0018	MI:0943;MI:0007;MI:0046
FBgn0000183	BicD	FBgn0015797	Rab6	MIST vs2	BioGrid;DIP;DroID;FlyBase;IntAct;mentha	15710747;19515976;23723415;17827179;17329360;25453831	MI:0018;MI:0031;MI:0065;MI:0399	MI:0071;MI:0096;MI:0113;MI:0082;MI:0007
FBgn0015797	Rab6	FBgn0086757	cbs	MIST vs2	BioGrid;DIP;DroID;FlyBase;IntAct;mentha	15710747;19001129;25453831	MI:0018;MI:0399	MI:0082;MI:0096;MI:0113
FBgn0015797	Rab6	FBgn0287873	zip	MIST vs2	BioGrid;DIP;DroID;FlyBase;IntAct;mentha	15710747;25453831	MI:0018;MI:0399	MI:0082;MI:0096
FBgn0015797	Rab6	FBgn0024326	Mkk4	MIST vs2	BioGrid;DIP;DroID;FlyBase;IntAct;mentha	15710747;22036573;25453831	MI:0018;MI:0399	MI:0007;MI:0096;MI:0082
FBgn0015797	Rab6	FBgn0262740	Evi5	MIST vs2	BioGrid;DIP;DroID;FlyBase;IntAct;mentha	15710747;25453831	MI:0018;MI:0399	MI:0082;MI:0096;MI:0705
FBgn0015797	Rab6	FBgn0023508	Ocrl	MIST vs2	BioGrid;DIP;DroID;FlyBase	15710747;22036573;25453831	MI:0018	MI:0007;MI:0096;MI:0082
FBgn0020257	Ppa	FBgn0040477	cid	MIST vs2	BioGrid;DroID	21871803	MI:0018	MI:0113;MI:0004
FBgn0000259	CkIIbeta	FBgn0264492	CkIIalpha	MIST vs2	BioGrid;DIP;DroID;FlyBase;IntAct;mentha	14605208;22036573;24013921;11874456;10329473;24395637;11208814;12379220;19144847	MI:0018	MI:0943;MI:0007;MI:0046;MI:0705;MI:0113;MI:0045
FBgn0035725	Mis12	FBgn0051658	Nnf1b	MIST vs2	BioGrid;DroID;FlyBase	22036573;17534428;26911624	MI:0031	MI:0943;MI:0007;MI:0082;MI:0046;MI:0705;MI:0027;MI:0071;MI:0096
FBgn0004103	Pp1-87B	FBgn0028429	I-2	MIST vs2	BioGrid;DIP;DroID;FlyBase;IntAct;mentha	14605208;22036573;17007873	MI:0018;MI:0727	MI:0943;MI:0007;MI:0046;MI:0045
FBgn0002783	mor	FBgn0030093	Bap111	MIST vs2	BioGrid;DroID;FlyBase	10809665;22036573	MI:0047	MI:0943;MI:0007;MI:0046;MI:0833
FBgn0004867	RpS2	FBgn0034814	CG9890	MIST vs2	BioGrid;DIP;DroID;IntAct;mentha	14605208;22036573	MI:0018;MI:0727	MI:0007
FBgn0004867	RpS2	FBgn0038306	Art3	MIST vs2	BioGrid;DIP;DroID;IntAct;mentha	14605208;22036573	MI:0018;MI:0727	MI:0007
FBgn0003942	RpS27A	FBgn0030753	rngo	MIST vs2	BioGrid;DroID;IntAct;mentha	24292889;19079254	MI:0727;MI:0397	MI:0113;MI:0004
FBgn0286818	Pdi	FBgn0034753	CG2852	MIST vs2	BioGrid;DroID;FlyBase	22036573;19079254	MI:0727	MI:0943;MI:0046
FBgn0013997	Nrx-IV	FBgn0067864	Patj	MIST vs2	BioGrid;DroID;FlyBase;IntAct;mentha	15710747;10102271	MI:0018;MI:0399	MI:0113;MI:0096
FBgn0284421	Psn	FBgn0035247	Mettl2	MIST vs2	BioGrid;DroID;IntAct;mentha	11738826	MI:0018	MI:0314;MI:0004;MI:0096;MI:0045
FBgn0000043	Act42A	FBgn0261458	capt	MIST vs2	BioGrid;DroID;FlyBase;IntAct;mentha	14605208;12441051	MI:0018	MI:0113;MI:0006
FBgn0004859	ci	FBgn0261617	nej	MIST vs2	BioGrid;DroID;FlyBase	15710747;9109493	MI:0018;MI:0066	MI:0096;MI:0045
FBgn0004859	ci	FBgn0004859	ci	MIST vs2	BioGrid;DIP;DroID;IntAct;mentha	15710747;19955409	MI:0018;MI:0055;MI:0399	MI:0007
FBgn0001079	fu	FBgn0004859	ci	MIST vs2	BioGrid;DIP;DroID;FlyBase;IntAct;mentha	10825151;9244297;14611647;9601642;15063184;14597576	MI:0018;MI:0437	MI:0314;MI:0404;MI:0113;MI:0006;MI:0071;MI:0007;MI:0096;MI:0045
FBgn0004859	ci	FBgn0005355	Su(fu)	MIST vs2	BioGrid;DIP;DroID;FlyBase;IntAct;mentha	14605208;10825151;14611647;15710747;19955409;16740475;9601642;14636583;15063184;21852395;10952898;24217340;9799424;24413177;26271100;26120032	MI:0018;MI:0055;MI:0065	MI:0314;MI:0007;MI:0705;MI:0006;MI:0113;MI:0833;MI:0096;MI:0045
FBgn0034913	Snap29	FBgn0266186	Vamp7	MIST vs2	BioGrid;DroID;FlyBase;IntAct;mentha	15710747;22036573;25551675	MI:0018;MI:0399	MI:0943;MI:0007;MI:0006;MI:0082;MI:0046
FBgn0002707	mei-9	FBgn0002909	mus312	MIST vs2	BioGrid;DroID;FlyBase;IntAct;mentha	12504024;19595722;15166153	MI:0018	MI:0113;MI:0004;MI:0045;MI:0705;MI:0096
FBgn0001276	ix	FBgn0034503	MED8	MIST vs2	BioGrid;DroID;FlyBase;IntAct;mentha	22036573;19079254	MI:0727;MI:0397	MI:0943;MI:0046
FBgn0010602	lwr	FBgn0264922	Sumo	MIST vs2	BioGrid;DroID;FlyBase;IntAct;mentha	22036573;19079254;10629064;10995744;10660560;11884525	MI:0727;MI:0195;MI:0397	MI:0943;MI:0007;MI:0046;MI:0833;MI:0415;MI:0045;MI:0096;MI:0113
FBgn0035675	CG6610	FBgn0261068	LSm7	MIST vs2	BioGrid;DIP;DroID;IntAct;mentha	14605208;20353594	MI:0018;MI:0727	MI:0007
FBgn0023167	SmD3	FBgn0261068	LSm7	MIST vs2	BioGrid;DIP;DroID;IntAct;mentha	14605208;20353594	MI:0018;MI:0727	MI:0007
FBgn0030695	PGRP-LE	FBgn0030695	PGRP-LE	MIST vs2	BioGrid;DIP;DroID;IntAct;mentha	14605208;23749869	MI:0018	MI:0943;MI:0004
FBgn0001291	Jra	FBgn0028550	Atf3	MIST vs2	BioGrid;DIP;DroID;FlyBase;IntAct;mentha	14605208;23661758;20023169	MI:0018;MI:0727;MI:0055	MI:0007;MI:0113
FBgn0024222	IKKbeta	FBgn0041205	key	MIST vs2	BioGrid;DroID;FlyBase;IntAct;mentha	11018014;22036573;23749869	MI:0018	MI:0113;MI:0943;MI:0046;MI:0007;MI:0004
FBgn0002973	numb	FBgn0015772	Nak	MIST vs2	BioGrid;DroID;FlyBase;IntAct;mentha	9418906;10747019;9846878;15798180	MI:0018;MI:0077;MI:0053;MI:0114	MI:0113;MI:0314;MI:0007;MI:0096;MI:0833;MI:0045;MI:0004
FBgn0031106	Syx16	FBgn0036643	Syx8	MIST vs2	BioGrid;DroID;FlyBase	22036573;19079254	MI:0727	MI:0943;MI:0046
FBgn0026056	Rlip	FBgn0032341	Reps	MIST vs2	BioGrid;DroID;FlyBase	22036573;12529414	MI:0018	MI:0943;MI:0046
FBgn0003079	Raf	FBgn0003205	Ras85D	MIST vs2	BioGrid;DIP;DroID;FlyBase;IntAct;mentha	15710747;22036573;15723799;22500634	MI:0018;MI:0399	MI:0007;MI:0019;MI:0045;MI:0096
FBgn0003205	Ras85D	FBgn0259212	cno	MIST vs2	BioGrid;DroID;FlyBase	15710747;17183697	MI:0018	MI:0007;MI:0833;MI:0045
FBgn0003205	Ras85D	FBgn0015279	Pi3K92E	MIST vs2	BioGrid;DIP;DroID;IntAct;mentha	15710747;22036573	MI:0018;MI:0399	MI:0007
FBgn0003068	per	FBgn0014396	tim	MIST vs2	BioGrid;DIP;DroID;FlyBase;IntAct;mentha	9856465;15710747;19402751;19402744;23735496;23479607;10417378;10409723;11430804;11448767;17452449;20980603;21734289;21515571;26711257;27346344	MI:0018	MI:0314;MI:0007;MI:0113;MI:0096;MI:0045;MI:0006;MI:0833;MI:0705
FBgn0011570	cpb	FBgn0034577	cpa	MIST vs2	BioGrid;DIP;DroID;FlyBase;IntAct;mentha	14605208;22036573	MI:0018;MI:0727	MI:0943;MI:0007;MI:0046
FBgn0020497	emb	FBgn0026207	mbo	MIST vs2	BioGrid;DroID;mentha	14638854	MI:0018	MI:0314;MI:0403;MI:0096
FBgn0035754	MED4	FBgn0036581	MED10	MIST vs2	BioGrid;DroID;FlyBase;IntAct;mentha	22036573;15477388	MI:0018	MI:0943;MI:0046
FBgn0027338	Kap-alpha3	FBgn0030300	Sk1	MIST vs2	BioGrid;DIP;DroID;IntAct;mentha	14605208;22036573	MI:0018;MI:0727	MI:0007
FBgn0028694	Rpn11	FBgn0029134	Prosbeta5	MIST vs2	BioGrid;DroID;FlyBase;IntAct;mentha	22036573;19079254	MI:0727;MI:0397	MI:0943;MI:0007;MI:0046
FBgn0002787	Rpn8	FBgn0028694	Rpn11	MIST vs2	BioGrid;DIP;DroID;FlyBase;IntAct;mentha	14605208;22036573;19079254	MI:0018;MI:0727;MI:0397	MI:0943;MI:0007;MI:0046
FBgn0028694	Rpn11	FBgn0250746	Prosbeta7	MIST vs2	BioGrid;DroID;FlyBase;IntAct;mentha	22036573;19079254	MI:0727;MI:0397	MI:0943;MI:0007;MI:0046
FBgn0032169	CG4709	FBgn0036915	Prp3	MIST vs2	BioGrid;DIP;DroID;FlyBase;IntAct;mentha	14605208;22036573	MI:0018;MI:0727	MI:0943;MI:0007;MI:0046
FBgn0014020	Rho1	FBgn0026181	Rok	MIST vs2	BioGrid;DroID;FlyBase	10570971;11301004	MI:0018	MI:0833;MI:0096;MI:0045
FBgn0027951	MTA1-like	FBgn0263979	Caf1-55	MIST vs2	BioGrid;DroID;FlyBase;IntAct;mentha	15516265;24920672;22036573;27117189;25294943	MI:0018	MI:0943;MI:0007;MI:0004;MI:0427;MI:0071
FBgn0015805	HDAC1	FBgn0263979	Caf1-55	MIST vs2	BioGrid;DroID;FlyBase;IntAct;mentha	11124122;15516265;22036573;12408863;12697833;27117189	MI:0018	MI:0314;MI:0007;MI:0096;MI:0833;MI:0113;MI:0226;MI:0071;MI:0427
FBgn0263979	Caf1-55	FBgn0263979	Caf1-55	MIST vs2	BioGrid;DroID;IntAct;mentha	15516265;12490953	MI:0018	MI:0019
FBgn0004103	Pp1-87B	FBgn0053526	PNUTS	MIST vs2	DroID;FlyBase	17007873;24204300	MI:0018	MI:0007;MI:0113
FBgn0004103	Pp1-87B	FBgn0026369	Sara	MIST vs2	DroID;FlyBase	17007873;12134149	MI:0018
FBgn0003132	Pp1-13C	FBgn0026369	Sara	MIST vs2	DroID;FlyBase	17007873;12134149	MI:0018
FBgn0003134	Pp1alpha-96A	FBgn0026369	Sara	MIST vs2	DroID;FlyBase;IntAct;mentha	17007873;12134149	MI:0018
FBgn0005636	nvy	FBgn0025741	PlexA	MIST vs2	DroID	14976319	MI:0018	MI:0019;MI:0045
FBgn0000611	exd	FBgn0003339	Scr	MIST vs2	DIP;DroID;FlyBase;IntAct;mentha	22745600;22564794;17981120;10398683;20634319	MI:0809;MI:0114	MI:0007;MI:0705;MI:0413;MI:0045;MI:0833
FBgn0014861	Mcm2	FBgn0032929	Mcm10	MIST vs2	DroID;FlyBase;IntAct	20498296;12808023	MI:0018	MI:0007;MI:0006
FBgn0000183	BicD	FBgn0000183	BicD	MIST vs2	DroID;FlyBase;IntAct;mentha	23723415;10350216;19515976	MI:0018;MI:0114	MI:0071;MI:0067;MI:0045
FBgn0003134	Pp1alpha-96A	FBgn0053526	PNUTS	MIST vs2	DroID;FlyBase	24204300;17007873	MI:0018
FBgn0000459	disco	FBgn0024807	DIP1	MIST vs2	DroID;IntAct;mentha	12829713	MI:0018	MI:0096
FBgn0031401	papi	FBgn0250816	AGO3	MIST vs2	DroID;FlyBase;IntAct;mentha	21447556	MI:0018	MI:0006;MI:0416;MI:0113
FBgn0003285	rst	FBgn0287864	hbs	MIST vs2	DroID;FlyBase	23827685	MI:0411;MI:0107	MI:0019;MI:0892
FBgn0000017	Abl	FBgn0000578	ena	MIST vs2	DroID;FlyBase;IntAct;mentha	7535279;9418863;9693373;10069336;10220404	MI:0047	MI:0705;MI:0833;MI:0415;MI:0082;MI:0096;MI:0113;MI:0045
FBgn0000308	chic	FBgn0000578	ena	MIST vs2	DroID;IntAct;mentha	10220404	MI:0018	MI:0096
FBgn0001139	gro	FBgn0002633	E(spl)m7-HLH	MIST vs2	DIP;DroID;FlyBase;IntAct;mentha	9371806;17571073;8001118;10433905;8649374;9751710;16762837	MI:0018	MI:0833;MI:0096;MI:0004;MI:0113
FBgn0003607	Su(var)205	FBgn0053812	His3:CG33812	MIST vs2	IntAct;Mint	24906153;12897054	MI:0053	MI:0096
FBgn0003607	Su(var)205	FBgn0051613	His3:CG31613	MIST vs2	DroID	24906153;12897054	MI:0053	MI:0045;MI:0049;MI:0096
FBgn0003607	Su(var)205	FBgn0053863	His3:CG33863	MIST vs2	Mint;IntAct	12897054;24906153	MI:0053	MI:0096
FBgn0003607	Su(var)205	FBgn0053815	His3:CG33815	MIST vs2	Mint;IntAct	12897054;24906153	MI:0053	MI:0096
FBgn0003607	Su(var)205	FBgn0053836	His3:CG33836	MIST vs2	IntAct;Mint	24906153;12897054	MI:0053	MI:0096
FBgn0003607	Su(var)205	FBgn0053803	His3:CG33803	MIST vs2	IntAct;Mint	12897054;24906153	MI:0053	MI:0096
FBgn0003607	Su(var)205	FBgn0053854	His3:CG33854	MIST vs2	IntAct;Mint	12897054;24906153	MI:0053	MI:0096
FBgn0003607	Su(var)205	FBgn0053818	His3:CG33818	MIST vs2	Mint;IntAct	12897054;24906153	MI:0053	MI:0096
FBgn0003607	Su(var)205	FBgn0053806	His3:CG33806	MIST vs2	Mint;IntAct	12897054;24906153	MI:0053	MI:0096
FBgn0003607	Su(var)205	FBgn0053821	His3:CG33821	MIST vs2	IntAct;Mint	24906153;12897054	MI:0053	MI:0096
FBgn0003607	Su(var)205	FBgn0053827	His3:CG33827	MIST vs2	Mint;IntAct	24906153;12897054	MI:0053	MI:0096
FBgn0003607	Su(var)205	FBgn0053866	His3:CG33866	MIST vs2	IntAct;Mint	24906153;12897054	MI:0053	MI:0096
FBgn0003607	Su(var)205	FBgn0263755	Su(var)3-9	MIST vs2	DroID;FlyBase	11867540;23559249;22365829;24990964	MI:0018	MI:0833;MI:0096;MI:0006;MI:0705;MI:0007;MI:0113;MI:0082
FBgn0003607	Su(var)205	FBgn0053833	His3:CG33833	MIST vs2	IntAct;Mint	24906153;12897054	MI:0053	MI:0096
FBgn0003607	Su(var)205	FBgn0053839	His3:CG33839	MIST vs2	Mint;IntAct	12897054;24906153	MI:0053	MI:0096
FBgn0003607	Su(var)205	FBgn0053845	His3:CG33845	MIST vs2	Mint;IntAct	12897054;24906153	MI:0053	MI:0096
FBgn0003607	Su(var)205	FBgn0053830	His3:CG33830	MIST vs2	Mint;IntAct	12897054;24906153	MI:0053	MI:0096
FBgn0003607	Su(var)205	FBgn0053809	His3:CG33809	MIST vs2	IntAct;Mint	12897054;24906153	MI:0053	MI:0096
FBgn0003607	Su(var)205	FBgn0053857	His3:CG33857	MIST vs2	IntAct;Mint	12897054;24906153	MI:0053	MI:0096
FBgn0003607	Su(var)205	FBgn0053851	His3:CG33851	MIST vs2	IntAct;Mint	24906153;12897054	MI:0053	MI:0096
FBgn0003607	Su(var)205	FBgn0053848	His3:CG33848	MIST vs2	IntAct;mentha	12897054;24906153	MI:0053	MI:0045;MI:0096;MI:0049
FBgn0003607	Su(var)205	FBgn0053842	His3:CG33842	MIST vs2	Mint;IntAct	12897054;24906153	MI:0053	MI:0096
FBgn0003607	Su(var)205	FBgn0053860	His3:CG33860	MIST vs2	Mint;IntAct	24906153;12897054	MI:0053	MI:0096
FBgn0003607	Su(var)205	FBgn0053824	His3:CG33824	MIST vs2	IntAct;Mint	24906153;12897054	MI:0053	MI:0096
FBgn0005638	slbo	FBgn0028978	trbl	MIST vs2	DroID;FlyBase;IntAct;mentha	10949024;23305818	MI:0018	MI:0007;MI:0705;MI:0045
FBgn0020299	stumps	FBgn0020299	stumps	MIST vs2	DroID	12767830	MI:0018	MI:0019
FBgn0015513	mbc	FBgn0032409	Ced-12	MIST vs2	DroID;FlyBase;IntAct;mentha	18163987;15457211	MI:0018	MI:0007;MI:0705
FBgn0004861	ph-p	FBgn0005624	Psc	MIST vs2	DroID;FlyBase;IntAct;mentha	9566890;15280237;10412979;18923078;11493925;11583617;9372908;11172718;11493924;25415640;25468754;27151979	MI:0018	MI:0007;MI:0833;MI:0096;MI:0113;MI:0006;MI:0071;MI:0082;MI:0226;MI:0019;MI:0004;MI:0045
FBgn0003042	Pc	FBgn0005624	Psc	MIST vs2	DroID;FlyBase;IntAct;mentha	10412979;11581156;18923078;9566890;15280237;9372908;11493924;21415365;25415640;26063573;26802126	MI:0018	MI:0113;MI:0071;MI:0006;MI:0833;MI:0007;MI:0096;MI:0045;MI:0082;MI:0427;MI:0676
FBgn0003079	Raf	FBgn0004907	14-3-3zeta	MIST vs2	DroID;FlyBase;IntAct;mentha	22028469;12431373	MI:0018	MI:0007;MI:0082;MI:0045
FBgn0003079	Raf	FBgn0010269	Dsor1	MIST vs2	DIP;DroID;FlyBase;IntAct;mentha	18494562;22028469;16600911;9814705	MI:0018	MI:0424;MI:0007;MI:0082;MI:0045
FBgn0017590	klg	FBgn0017590	klg	MIST vs2	DroID;FlyBase;IntAct;mentha	23827685;9043060	MI:0411	MI:0892;MI:0947;MI:0416
FBgn0010583	dock	FBgn0010909	msn	MIST vs2	DroID;FlyBase	22036573;10021364	MI:0018	MI:0007;MI:0045
FBgn0000014	abd-A	FBgn0000611	exd	MIST vs2	DIP;DroID;FlyBase;IntAct;mentha	22745600;7846045;10398683;21276241;25151172	MI:0809;MI:0018	MI:0045;MI:0833;MI:0413;MI:0416
FBgn0015270	Orc2	FBgn0032929	Mcm10	MIST vs2	DroID;FlyBase;IntAct	20498296;12808023	MI:0018	MI:0006;MI:0007
FBgn0000404	CycA	FBgn0004052	Z600	MIST vs2	DroID;FlyBase;IntAct;mentha	17431409	MI:0107	MI:0006;MI:0096;MI:0833;MI:0113
FBgn0004052	Z600	FBgn0010382	CycE	MIST vs2	DroID;FlyBase;IntAct;mentha	17431409	MI:0018;MI:0107	MI:0096;MI:0006;MI:0833;MI:0082
FBgn0000611	exd	FBgn0003944	Ubx	MIST vs2	DIP;DroID;FlyBase;IntAct;mentha	22745600;25651060;7846045;22975331;20038634;12520008;10067897;7915199;10398683	MI:0809;MI:0114;MI:0018	MI:0071;MI:0833;MI:0413;MI:0045
FBgn0000617	Taf9	FBgn0011290	Taf12	MIST vs2	DroID;FlyBase;IntAct;mentha	19079254;8276241	MI:0727;MI:0397	MI:0082;MI:0006
FBgn0003334	Scm	FBgn0003334	Scm	MIST vs2	DroID;FlyBase;IntAct;mentha	9343432;15280237	MI:0018	MI:0833;MI:0096
FBgn0003334	Scm	FBgn0004861	ph-p	MIST vs2	DroID;FlyBase;IntAct;mentha	10412979;9343432;15280237;19494831;11333237;15905166;26063573;27151979	MI:0018;MI:0114;MI:0107	MI:0007;MI:0113;MI:0096;MI:0833;MI:0006;MI:0071;MI:0045;MI:0427;MI:0676
FBgn0003285	rst	FBgn0052677	X11Lbeta	MIST vs2	DroID;FlyBase;IntAct;mentha	16380111	MI:0018	MI:0006;MI:0007;MI:0416
FBgn0260632	dl	FBgn0260632	dl	MIST vs2	DIP;DroID;FlyBase;IntAct;mentha	20679214;9367441;1518806;8202491;8622655	MI:0018;MI:0031	MI:0007;MI:0045;MI:0006;MI:0705;MI:0113
FBgn0000464	Lar	FBgn0046704	Liprin-alpha	MIST vs2	DIP;DroID;IntAct;mentha	16864797;11931739	MI:0018	MI:0007;MI:0051;MI:0416
FBgn0000017	Abl	FBgn0000464	Lar	MIST vs2	DroID;FlyBase;IntAct;mentha	10069336;21931847	MI:0107	MI:0096;MI:0113;MI:0833;MI:0415;MI:0424;MI:0434
FBgn0000499	dsh	FBgn0002945	nkd	MIST vs2	DroID;FlyBase;IntAct	11356022;11274052;12354775;18423435;16849595	MI:0018	MI:0006;MI:0096;MI:0833;MI:0705
FBgn0000499	dsh	FBgn0259212	cno	MIST vs2	DroID;FlyBase	23868974;17183697	MI:0018	MI:0705;MI:0096;MI:0006;MI:0113;MI:0007;MI:0833
FBgn0001139	gro	FBgn0020496	CtBP	MIST vs2	DroID;FlyBase;IntAct;mentha	9524128;16287856
FBgn0020496	CtBP	FBgn0020496	CtBP	MIST vs2	DroID;FlyBase;IntAct;mentha	9524128;21468031	MI:0018	MI:0007;MI:0705
FBgn0014018	Rel	FBgn0260632	dl	MIST vs2	DIP;DroID;FlyBase;IntAct;mentha	20679214;22654665	MI:0107	MI:0007;MI:0045
FBgn0011274	Dif	FBgn0014018	Rel	MIST vs2	DIP;DroID;FlyBase;IntAct;mentha	20679214;22654665	MI:0107	MI:0006;MI:0007;MI:0045
FBgn0023175	Prosalpha7	FBgn0032492	Prosalpha6T	MIST vs2	DroID;IntAct;mentha	19079254;22036573	MI:0727;MI:0397	MI:0007
FBgn0000114	bru1	FBgn0000392	cup	MIST vs2	DroID;FlyBase	14723848;25723530	MI:0018	MI:0006;MI:0113;MI:0705;MI:0096
FBgn0015513	mbc	FBgn0024811	Crk	MIST vs2	DroID;FlyBase;IntAct;mentha	17030600;15457211	MI:0018	MI:0007;MI:0705;MI:0045
FBgn0010300	brat	FBgn0021776	mira	MIST vs2	DroID;FlyBase	24257623;16564014;16549393;26423004	MI:0018	MI:0004;MI:0007;MI:0705;MI:0096
FBgn0002872	mu2	FBgn0002872	mu2	MIST vs2	DroID	22273583	MI:0114	MI:0028;MI:0071
FBgn0032492	Prosalpha6T	FBgn0086134	Prosalpha2	MIST vs2	DroID;IntAct;mentha	19079254;22036573	MI:0727;MI:0397	MI:0007
FBgn0004050	z	FBgn0030093	Bap111	MIST vs2	DroID;FlyBase	10809665	MI:0047	MI:0833
FBgn0016797	fz2	FBgn0029830	Grip	MIST vs2	DIP;DroID;FlyBase;IntAct;mentha	16682643;20601947	MI:0018	MI:0007;MI:0705;MI:0663
FBgn0005631	robo1	FBgn0267698	Pak	MIST vs2	DroID;FlyBase	14527437	MI:0018	MI:0113;MI:0096
FBgn0014141	cher	FBgn0284421	Psn	MIST vs2	DroID;IntAct;mentha	10984440	MI:0018	MI:0004;MI:0045
FBgn0030457	CG12096	FBgn0033669	PI31	MIST vs2	DroID;FlyBase;IntAct;mentha	23622245	MI:0047	MI:0705;MI:0007;MI:0833
FBgn0003495	spz	FBgn0003495	spz	MIST vs2	DroID;FlyBase;IntAct;mentha	12872120;18790733;9533958;22939625	MI:0114	MI:0404;MI:0427;MI:0071;MI:0113;MI:0045;MI:0400;MI:0403;MI:0416
FBgn0003495	spz	FBgn0262473	Tl	MIST vs2	DroID;FlyBase;IntAct;mentha	15795223;12872120;23729564;24282309;24733933;18347020;15197269;8026333	MI:0065;MI:0031;MI:0107;MI:0114	MI:0071;MI:0028;MI:0040;MI:0427;MI:0027;MI:0833;MI:0096;MI:0019;MI:0045
FBgn0011586	e(r)	FBgn0032487	Ski6	MIST vs2	DroID	19079254;22036573	MI:0727	MI:0007
FBgn0003731	Egfr	FBgn0005672	spi	MIST vs2	DroID;FlyBase;IntAct;mentha	20723758;16459296	MI:0107;MI:0114	MI:0867;MI:0892;MI:0045
FBgn0000547	ed	FBgn0029830	Grip	MIST vs2	DroID;FlyBase	16858411	MI:0018	MI:0113;MI:0049;MI:0096
FBgn0033159	Dscam1	FBgn0033159	Dscam1	MIST vs2	DroID;FlyBase;IntAct;mentha	15339666;17554308;23827685;27386517;18805093	MI:0411;MI:0114	MI:0007;MI:0705;MI:0416;MI:0400;MI:0947;MI:0892
FBgn0000163	baz	FBgn0261854	aPKC	MIST vs2	DroID;FlyBase;IntAct;mentha	15907474;23835532;12629552;10995441;18854163;20434988;14675534;16129788;17656094;19789180;20388653;20833361;27074039	MI:0018	MI:0113;MI:0006;MI:0096;MI:0705;MI:0007;MI:0424;MI:0045;MI:0663;MI:0019;MI:0833
FBgn0003345	sd	FBgn0003975	vg	MIST vs2	DroID;FlyBase;IntAct;mentha	18987343;23271049;9869635;9799424;11546746;26403189	MI:0047;MI:0018	MI:0096;MI:0833;MI:0007;MI:0705;MI:0045;MI:0413
FBgn0014011	Rac2	FBgn0267698	Pak	MIST vs2	DroID;FlyBase	10847683;14527437	MI:0018	MI:0705;MI:0096;MI:0113
FBgn0000711	flw	FBgn0028429	I-2	MIST vs2	BioGrid;DroID;FlyBase;IntAct;mentha	22036573;10587451;17007873	MI:0018	MI:0943;MI:0007;MI:0046;MI:0415;MI:0071;MI:0045
FBgn0000042	Act5C	FBgn0003475	spir	MIST vs2	DIP;DroID;FlyBase;IntAct;mentha	20538977;22106272;15674283	MI:0114;MI:0065;MI:0077	MI:0826;MI:0071;MI:0045
FBgn0000711	flw	FBgn0005536	Mbs	MIST vs2	BioGrid;DroID;FlyBase;IntAct;mentha	21447707;19079254;15269282;25294943	MI:0727	MI:0943;MI:0007;MI:0705;MI:0096;MI:0963
FBgn0000711	flw	FBgn0036801	MYPT-75D	MIST vs2	BioGrid;DroID;FlyBase;IntAct;mentha	21447707;15269282;17007873;25294943	MI:0018	MI:0943;MI:0415;MI:0007;MI:0705;MI:0096;MI:0963
FBgn0028685	Rpt4	FBgn0036224	Rpt4R	MIST vs2	DroID	19079254;22036573	MI:0727	MI:0007
FBgn0003607	Su(var)205	FBgn0032929	Mcm10	MIST vs2	DroID;FlyBase;IntAct	20498296;12808023	MI:0018	MI:0006;MI:0007
FBgn0032929	Mcm10	FBgn0032929	Mcm10	MIST vs2	DroID;FlyBase;IntAct	20498296;12808023	MI:0018	MI:0007
FBgn0004400	rhi	FBgn0086251	del	MIST vs2	DroID;FlyBase;IntAct;mentha	24906153	MI:0018	MI:0663
FBgn0028369	kirre	FBgn0287864	hbs	MIST vs2	DroID;FlyBase	19270174;11684662;23827685;24485456	MI:0411;MI:0107	MI:0947;MI:0416;MI:0045;MI:0892
FBgn0000499	dsh	FBgn0086898	dgo	MIST vs2	DroID;FlyBase;IntAct	15937478	MI:0018	MI:0019;MI:0004;MI:0405;MI:0007;MI:0096;MI:0705;MI:0833
FBgn0004107	Cdk2	FBgn0016685	Nlp	MIST vs2	DroID;IntAct;mentha	14613974;22036573;16603075	MI:0727;MI:0397	MI:0007
FBgn0000499	dsh	FBgn0001085	fz	MIST vs2	DroID;FlyBase;IntAct;mentha	14636582	MI:0018	MI:0045
FBgn0000283	Cp190	FBgn0003567	su(Hw)	MIST vs2	DroID;FlyBase;IntAct;mentha	16862159;15574329;25242320;18082602;24502977;25342723;21852534;23917615;27599504	MI:0018	MI:0113;MI:0006;MI:0046;MI:0007;MI:0082;MI:0019;MI:0416;MI:0676
FBgn0000283	Cp190	FBgn0002781	mod(mdg4)	MIST vs2	DroID;FlyBase;IntAct;mentha	15574329;24502977;23358822;16862159;18082602;25342723;21852534;27599504;24055367	MI:0018	MI:0082;MI:0007;MI:0006;MI:0113;MI:0019;MI:0416;MI:0676
FBgn0004644	hh	FBgn0031872	ihog	MIST vs2	DIP;DroID;FlyBase;IntAct;mentha	17077139;20231458;21828006;18794898;17348690;20048000;16630821	MI:0114;MI:0065;MI:0107	MI:0028;MI:0096;MI:0071;MI:0866;MI:0400;MI:0006;MI:0113;MI:0705;MI:0027
FBgn0036641	Smn	FBgn0066304	Rpp20	MIST vs2	DroID;IntAct;mentha	14715275	MI:0018	MI:0007;MI:0096;MI:0004;MI:0019
FBgn0000117	arm	FBgn0026597	Axn	MIST vs2	DIP;DroID;FlyBase;IntAct;mentha	25369031;22036573;12636921;19850033	MI:0018	MI:0007;MI:0045
FBgn0000635	Fas2	FBgn0000635	Fas2	MIST vs2	DroID;FlyBase;IntAct;mentha	23827685;8398154	MI:0411	MI:0416;MI:0892;MI:0947
FBgn0015602	BEAF-32	FBgn0039559	NSD	MIST vs2	DroID;FlyBase;IntAct;mentha	24916307	MI:0018	MI:0006;MI:0427;MI:0004;MI:0113
FBgn0000591	E(spl)m8-HLH	FBgn0264492	CkIIalpha	MIST vs2	DroID;FlyBase;IntAct;mentha	22036573;11208814;21789514	MI:0018	MI:0007;MI:0096;MI:0424;MI:0045
FBgn0262473	Tl	FBgn0262473	Tl	MIST vs2	DroID;FlyBase;IntAct;mentha	15795223;18347020;11881810;23827685;15197269	MI:0411	MI:0028;MI:0071;MI:0705;MI:0040;MI:0019;MI:0892;MI:0833;MI:0096
FBgn0003334	Scm	FBgn0010313	corto	MIST vs2	DroID;FlyBase;IntAct;mentha	12771214	MI:0018	MI:0096;MI:0004;MI:0833
FBgn0004861	ph-p	FBgn0010313	corto	MIST vs2	DroID;FlyBase;IntAct;mentha	12771214	MI:0018	MI:0004;MI:0096;MI:0833
FBgn0000629	E(z)	FBgn0010313	corto	MIST vs2	DroID;FlyBase;IntAct;mentha	12771214;26780607	MI:0018	MI:0004;MI:0096;MI:0833;MI:0006;MI:0113
FBgn0010313	corto	FBgn0010313	corto	MIST vs2	DroID;FlyBase;IntAct;mentha	12771214	MI:0018	MI:0004;MI:0096
FBgn0035540	Syx17	FBgn0036643	Syx8	MIST vs2	DroID;IntAct;mentha	19079254;22036573	MI:0727;MI:0397	MI:0007
FBgn0002633	E(spl)m7-HLH	FBgn0264492	CkIIalpha	MIST vs2	DroID;IntAct;mentha	22036573;11208814	MI:0018	MI:0007;MI:0045
FBgn0000183	BicD	FBgn0000562	egl	MIST vs2	DroID;FlyBase	23723415;19515976;9042857;15077115;21782810;24718986;27801632	MI:0018	MI:0705;MI:0096;MI:0113;MI:0007;MI:0006;MI:0833;MI:0045;MI:0427;MI:0082
FBgn0020510	Abi	FBgn0024273	WASp	MIST vs2	DroID;FlyBase;IntAct;mentha	12900458;16155589;21900504	MI:0018	MI:0004;MI:0019;MI:0006;MI:0096;MI:0113;MI:0071
FBgn0035150	Rev1	FBgn0037554	PolI	MIST vs2	DroID;FlyBase;IntAct	18242152	MI:0018
FBgn0033529	CG17765	FBgn0040294	POSH	MIST vs2	DroID	16698022	MI:0018	MI:0006
FBgn0005631	robo1	FBgn0010583	dock	MIST vs2	DroID;FlyBase	14527437	MI:0018	MI:0096;MI:0113;MI:0007
FBgn0000158	bam	FBgn0004581	bgcn	MIST vs2	DIP;DroID;FlyBase;IntAct;mentha	19556547;19470484;25119050;25412508;23526974;23122292;26291077;28190776	MI:0018	MI:0007;MI:0096;MI:0705;MI:0071;MI:0113;MI:0045
FBgn0000166	bcd	FBgn0263144	bin3	MIST vs2	DroID;FlyBase;IntAct;mentha	10717484	MI:0018	MI:0096;MI:0833
FBgn0004050	z	FBgn0261885	osa	MIST vs2	DroID;FlyBase;IntAct;mentha	10809665	MI:0047	MI:0833
FBgn0000499	dsh	FBgn0004647	N	MIST vs2	DroID;FlyBase;IntAct;mentha	22736244;25294943;8596950;11719214;15772135	MI:0397;MI:0018	MI:0096;MI:0833;MI:0045;MI:0663;MI:0006;MI:0113
FBgn0004647	N	FBgn0259212	cno	MIST vs2	DroID;FlyBase	17183697;23970418	MI:0018	MI:0833;MI:0007;MI:0113;MI:0006
FBgn0002973	numb	FBgn0021776	mira	MIST vs2	DroID;FlyBase	9637685;9267025	MI:0018	MI:0833;MI:0004
FBgn0011771	Hem	FBgn0020510	Abi	MIST vs2	DroID;FlyBase;IntAct;mentha	12900458;16155589;21900504	MI:0018	MI:0004;MI:0071;MI:0113
FBgn0001139	gro	FBgn0001169	H	MIST vs2	DroID;FlyBase;IntAct;mentha	12154126;16287856;25363277	MI:0018	MI:0004;MI:0045;MI:0833;MI:0096;MI:0006;MI:0113
FBgn0032509	CG6523	FBgn0061360	CG33672	MIST vs2	DroID;FlyBase;IntAct;mentha	22036573;14605208	MI:0018	MI:0046
FBgn0010313	corto	FBgn0013263	Trl	MIST vs2	DroID;FlyBase;IntAct;mentha	12771214	MI:0018	MI:0004;MI:0096;MI:0833
FBgn0013746	alien	FBgn0028689	Rpn6	MIST vs2	DroID;IntAct;mentha	12426099	MI:0018	MI:0045;MI:0004
FBgn0002869	MtnB	FBgn0033653	CG13192	MIST vs2	DroID;IntAct;mentha	19343719	MI:0018	MI:0096
FBgn0001624	dlg1	FBgn0026239	gukh	MIST vs2	DroID;FlyBase;IntAct;mentha	11937021;16982606;19261607	MI:0018	MI:0007;MI:0096;MI:0006;MI:0416;MI:0113;MI:0705
FBgn0026239	gukh	FBgn0263289	scrib	MIST vs2	DroID;FlyBase;IntAct;mentha	11937021	MI:0018	MI:0006;MI:0113
FBgn0027338	Kap-alpha3	FBgn0262743	Fs(2)Ket	MIST vs2	DroID;FlyBase;IntAct;mentha	10882518;25294943	MI:0018	MI:0096;MI:0007
FBgn0005558	ey	FBgn0260642	Antp	MIST vs2	DIP;DroID;IntAct;mentha	18755899	MI:0809	MI:0096;MI:0045
FBgn0033669	PI31	FBgn0038166	CG9588	MIST vs2	DroID;FlyBase;IntAct;mentha	23622245	MI:0047	MI:0113;MI:0006;MI:0705;MI:0007;MI:0833
FBgn0000147	aurA	FBgn0013765	cnn	MIST vs2	DroID;FlyBase	12939255;27558293	MI:0018	MI:0113;MI:0007;MI:0833;MI:0096;MI:0019;MI:0004;MI:0045
FBgn0001075	ft	FBgn0030853	ND-24	MIST vs2	DroID;FlyBase;IntAct;mentha	25215488	MI:0018	MI:0096;MI:0416;MI:0705
FBgn0000117	arm	FBgn0003371	sgg	MIST vs2	DIP;DroID;FlyBase;IntAct;mentha	25369031;11927557;14966281
FBgn0000183	BicD	FBgn0000319	Chc	MIST vs2	DroID;FlyBase;IntAct;mentha	20111007;24718986	MI:0018	MI:0113;MI:0006;MI:0082;MI:0007;MI:0416;MI:0705
FBgn0000319	Chc	FBgn0001308	Khc	MIST vs2	DroID;FlyBase;IntAct;mentha	20111007	MI:0018	MI:0007
FBgn0004907	14-3-3zeta	FBgn0020238	14-3-3epsilon	MIST vs2	DroID;FlyBase	23987511;12431373;19920133	MI:0018;MI:0030	MI:0705;MI:0096;MI:0007;MI:0113
FBgn0000711	flw	FBgn0026402	NiPp1	MIST vs2	DroID;FlyBase;IntAct;mentha	22036573;17007873	MI:0018	MI:0007
FBgn0015283	Rpn10	FBgn0015321	Ubc4	MIST vs2	DroID;IntAct;mentha	11862484	MI:0018	MI:0019
FBgn0020622	Pi3K21B	FBgn0032006	Pvr	MIST vs2	DroID;FlyBase;IntAct;mentha	16054027;22068330;15457211;17637670;26839216;27626673	MI:0018	MI:0082;MI:0007;MI:0705;MI:0427
FBgn0000146	aub	FBgn0031401	papi	MIST vs2	DroID;FlyBase;IntAct;mentha	21447556	MI:0018	MI:0416;MI:0006;MI:0113
FBgn0005640	Eip63E	FBgn0046874	Pif1B	MIST vs2	DroID	12782278	MI:0018	MI:0006;MI:0004
FBgn0013433	beat-Ia	FBgn0016061	side	MIST vs2	DroID;FlyBase;IntAct;mentha	23827685;19369411	MI:0411;MI:0107	MI:0007;MI:0113;MI:0947;MI:0416;MI:0892
FBgn0003892	ptc	FBgn0004644	hh	MIST vs2	DroID;FlyBase;IntAct;mentha	12783860;20048000;16980583	MI:0077
FBgn0024189	sns	FBgn0028369	kirre	MIST vs2	DroID;FlyBase	15511638;19270174;11684662;23827685	MI:0411;MI:0107	MI:0947;MI:0416;MI:0007;MI:0113;MI:0892
FBgn0003285	rst	FBgn0024189	sns	MIST vs2	DroID;FlyBase;IntAct;mentha	15511638;23827685;24485456	MI:0411;MI:0107	MI:0947;MI:0416;MI:0892
FBgn0004170	sc	FBgn0267821	da	MIST vs2	DroID;FlyBase;IntAct;mentha	9486535;7623836;10903170;7821225;1915272;7651341;8324823;8565819	MI:0018	MI:0006;MI:0113;MI:0413;MI:0833;MI:0045
FBgn0028980	tant	FBgn0261823	Asx	MIST vs2	DroID;IntAct;mentha	11397012	MI:0018	MI:0096;MI:0416;MI:0004
FBgn0003334	Scm	FBgn0032475	Sfmbt	MIST vs2	DroID;FlyBase;IntAct;mentha	19494831;26063573;27151979	MI:0114	MI:0007;MI:0113;MI:0096;MI:0427;MI:0676;MI:0071
FBgn0003132	Pp1-13C	FBgn0033224	Nop17l	MIST vs2	DroID;FlyBase;IntAct;mentha	17007873	MI:0018	MI:0705;MI:0007
FBgn0002525	Lam	FBgn0002525	Lam	MIST vs2	DIP;DroID;FlyBase;IntAct;mentha	8776884;19855837;10350216;9632815;22393432	MI:0018	MI:0040;MI:0004;MI:0028;MI:0019;MI:0045;MI:0113
FBgn0001624	dlg1	FBgn0003380	Sh	MIST vs2	DIP;DroID;FlyBase;IntAct;mentha	17666528;19079254;9390515;11937021;25813388	MI:0727;MI:0018;MI:0065;MI:0107;MI:0397	MI:0096;MI:0045;MI:0705
FBgn0000250	cact	FBgn0003882	tub	MIST vs2	DroID;FlyBase;IntAct;mentha	9367441	MI:0018	MI:0006
FBgn0003285	rst	FBgn0003285	rst	MIST vs2	DroID;FlyBase;IntAct;mentha	7646884;23827685;24485456	MI:0411;MI:0107;MI:0114	MI:0892;MI:0947;MI:0416
FBgn0001075	ft	FBgn0010825	Gug	MIST vs2	DroID;FlyBase;IntAct;mentha	12506006;25215488	MI:0018	MI:0096;MI:0705
FBgn0001075	ft	FBgn0039830	ATPsynC	MIST vs2	DroID;FlyBase;IntAct;mentha	25215488	MI:0018	MI:0096;MI:0705
FBgn0003612	Su(var)2-10	FBgn0263993	CG43736	MIST vs2	DroID	22036573	MI:0018	MI:0676
FBgn0001104	Galphai	FBgn0040080	pins	MIST vs2	DroID;FlyBase	22178499;10875939;11672526;10753746;16228011;16228012;15937221;16740476;19570914	MI:0018	MI:0113;MI:0006;MI:0096;MI:0833;MI:0007;MI:0045;MI:0019;MI:0705
FBgn0011674	insc	FBgn0040080	pins	MIST vs2	DIP;DroID;FlyBase	23354166;22171003;22253744;10693757;10753746;12526793	MI:0018;MI:0114	MI:0096;MI:0006;MI:0113;MI:0007;MI:0833;MI:0082;MI:0045
FBgn0000629	E(z)	FBgn0024491	Bin1	MIST vs2	DroID;IntAct;mentha	12039038	MI:0018	MI:0004;MI:0019;MI:0071;MI:0006;MI:0096
FBgn0000546	EcR	FBgn0003964	usp	MIST vs2	DIP;DroID;FlyBase;IntAct;mentha	7644522;25242320;1327536;14592980;12556479;8247157;8524239;14977043;14594447;17956872;18980211;18771703;25393278;26222308;28378812	MI:0018;MI:0114;MI:0809	MI:0046;MI:0082;MI:0007;MI:0833;MI:0412;MI:0413;MI:0045;MI:0096;MI:0416;MI:0705;MI:0006;MI:0113
FBgn0003964	usp	FBgn0014859	Hr38	MIST vs2	DIP;DroID;FlyBase;IntAct;mentha	7644522;22628309	MI:0018;MI:0809	MI:0071;MI:0045;MI:0096;MI:0113
FBgn0010238	Lac	FBgn0010238	Lac	MIST vs2	DroID;FlyBase;IntAct;mentha	16682215;14681183;23827685	MI:0411	MI:0947;MI:0416;MI:0892
FBgn0003731	Egfr	FBgn0015296	Shc	MIST vs2	DroID;FlyBase	7651398;8577769;10882065;17637670	MI:0018;MI:0107	MI:0006;MI:0113;MI:0096;MI:0007;MI:0705;MI:0045;MI:0019;MI:0004;MI:0405
FBgn0004872	piwi	FBgn0031401	papi	MIST vs2	DroID;FlyBase;IntAct;mentha	21447556	MI:0018	MI:0006;MI:0113
FBgn0051345	CG31345	FBgn0052479	Usp10	MIST vs2	DroID;IntAct;mentha	25294943	MI:0727	MI:0007
FBgn0001139	gro	FBgn0285917	sbb	MIST vs2	DroID	17571073
FBgn0015218	eIF4E1	FBgn0023213	eIF4G1	MIST vs2	DroID;FlyBase;IntAct;mentha	14760701;9578457;22833128;23716590;15465908;8027064;15804566;17611220;25179781;25849588;27374989;27773676;14685270	MI:0018;MI:0065;MI:0114	MI:0006;MI:0833;MI:0113;MI:0007;MI:0004;MI:0027;MI:0096;MI:0705;MI:0017
FBgn0004861	ph-p	FBgn0004861	ph-p	MIST vs2	DroID;FlyBase	9566890	MI:0018;MI:0114
FBgn0003870	ttk	FBgn0003870	ttk	MIST vs2	DroID;FlyBase;IntAct;mentha	12204250;23847101;12384587;2905442	MI:0018;MI:0114	MI:0040;MI:0866;MI:0096;MI:0405;MI:0071;MI:0045
FBgn0263352	Unr	FBgn0264270	Sxl	MIST vs2	DIP;DroID;FlyBase	25209665;23788626	MI:0114;MI:0065;MI:0077;MI:0888	MI:0071;MI:0826;MI:0104;MI:0413;MI:0113;MI:0096
FBgn0004132	boca	FBgn0004132	boca	MIST vs2	DIP	21397184	MI:0114	MI:0071;MI:0028
FBgn0035295	Cnb	FBgn0086519	Cpr47Eg	MIST vs2	DroID;FlyBase	23354166	MI:0018	MI:0007
FBgn0004569	aos	FBgn0004569	aos	MIST vs2	DIP	18500331	MI:0114	MI:0028;MI:0071
FBgn0027513	ana2	FBgn0035295	Cnb	MIST vs2	DroID;FlyBase	23354166	MI:0018	MI:0082;MI:0007
FBgn0003731	Egfr	FBgn0003731	Egfr	MIST vs2	DroID;FlyBase	20723758	MI:0114	MI:0867;MI:0071;MI:0826;MI:0028
FBgn0000158	bam	FBgn0027054	CSN4	MIST vs2	DIP;FlyBase	25119050	MI:0018	MI:0007;MI:0705;MI:0113
FBgn0016797	fz2	FBgn0016797	fz2	MIST vs2	DIP;DroID;FlyBase	17960137	MI:0055
FBgn0011020	Sas-4	FBgn0261004	asl	MIST vs2	DIP;DroID;FlyBase	20852615;21694707;22729084;21145741;24385583;25688134;27185836;27558293	MI:0018	MI:0096;MI:0006;MI:0113;MI:0082;MI:0007;MI:0029;MI:0705;MI:0833
FBgn0035806	PGRP-SD	FBgn0040323	GNBP1	MIST vs2	DIP	18697931	MI:0107	MI:0028
FBgn0003444	smo	FBgn0003444	smo	MIST vs2	DIP;DroID;FlyBase	17960137;26863604;22537496;17284519;20844016;25009998	MI:0055;MI:0018;MI:0012	MI:0007;MI:0096;MI:0705;MI:0833;MI:0113;MI:0006;MI:0416;MI:0051
FBgn0032705	Grip71	FBgn0035295	Cnb	MIST vs2	DroID;FlyBase	23354166	MI:0018	MI:0007
FBgn0013765	cnn	FBgn0035295	Cnb	MIST vs2	DroID;FlyBase	23354166	MI:0018	MI:0007
FBgn0010265	RpS13	FBgn0035295	Cnb	MIST vs2	DroID;FlyBase	23354166	MI:0018	MI:0007
FBgn0035295	Cnb	FBgn0039731	Sas-6	MIST vs2	DroID;FlyBase	23354166	MI:0018	MI:0082;MI:0007
FBgn0011020	Sas-4	FBgn0035295	Cnb	MIST vs2	DroID;FlyBase	23354166	MI:0018	MI:0007
FBgn0035295	Cnb	FBgn0261004	asl	MIST vs2	DroID;FlyBase	23354166	MI:0018	MI:0007
FBgn0035145	MED14	FBgn0035295	Cnb	MIST vs2	DroID;FlyBase	23354166	MI:0018	MI:0007
FBgn0031357	mRpL48	FBgn0035295	Cnb	MIST vs2	DroID;FlyBase	23354166	MI:0018	MI:0007
FBgn0000299	Col4a1	FBgn0000490	dpp	MIST vs2	DroID;IntAct	18701888	MI:0107	MI:0096
FBgn0000158	bam	FBgn0001942	eIF4A	MIST vs2	DIP;FlyBase	19556547	MI:0018	MI:0007;MI:0705
FBgn0004569	aos	FBgn0005672	spi	MIST vs2	DIP;DroID;FlyBase	18500331;16459296;15329724	MI:0114;MI:0107	MI:0029;MI:0004
FBgn0261266	zuc	FBgn0261266	zuc	MIST vs2	DIP;FlyBase	23064230;26711011	MI:0114	MI:0007
FBgn0003124	polo	FBgn0035295	Cnb	MIST vs2	DroID;FlyBase	23354166	MI:0018	MI:0007
FBgn0010097	gammaTub37C	FBgn0035295	Cnb	MIST vs2	DroID;FlyBase	23354166	MI:0018	MI:0007
FBgn0026389	Or43a	FBgn0026389	Or43a	MIST vs2	DIP;DroID;FlyBase;mentha	16402857;15592462	MI:0809;MI:0012	MI:0045
FBgn0000490	dpp	FBgn0016075	vkg	MIST vs2	FlyBase	22733779	MI:0107	MI:0007;MI:0113;MI:0096;MI:0705
FBgn0000015	Abd-B	FBgn0000611	exd	MIST vs2	DIP;DroID;FlyBase	22745600;23408901	MI:0809	MI:0096;MI:0833
FBgn0030310	PGRP-SA	FBgn0040323	GNBP1	MIST vs2	DIP;DroID;FlyBase	18697931;14684822;17024181	MI:0107	MI:0028;MI:0966
FBgn0026398	Or22a	FBgn0037324	Orco	MIST vs2	DIP;DroID;FlyBase;mentha	16402857;15592462;23196131	MI:0018;MI:0012;MI:0055	MI:0045
FBgn0037324	Orco	FBgn0037324	Orco	MIST vs2	DIP;DroID;FlyBase;mentha	16402857;23196131;15592462	MI:0809;MI:0055;MI:0012	MI:0045
FBgn0026389	Or43a	FBgn0037324	Orco	MIST vs2	DIP;DroID;FlyBase;mentha	16402857;15592462	MI:0018;MI:0809;MI:0012	MI:0045
FBgn0015295	Shark	FBgn0027594	drpr	MIST vs2	DIP;DroID;FlyBase	18432193;28165006	MI:0018	MI:0007;MI:0006;MI:0705
FBgn0034921	DCP1	FBgn0034921	DCP1	MIST vs2	DIP;mentha	19966221	MI:0114	MI:0104;MI:0007;MI:0071
FBgn0031872	ihog	FBgn0031872	ihog	MIST vs2	DIP;DroID;FlyBase	17077139	MI:0114	MI:0028;MI:0071;MI:0027
FBgn0028369	kirre	FBgn0262614	pyd	MIST vs2	DIP	18971929	MI:0018	MI:0007;MI:0006
FBgn0004861	ph-p	FBgn0028573	prc	MIST vs2	DroID		MI:0018	MI:0019;MI:0004
FBgn0000117	arm	FBgn0266673	Sec10	MIST vs2	DroID;FlyBase	16224820	MI:0018	MI:0113;MI:0007;MI:0096;MI:0833;MI:0004;MI:0019
FBgn0003079	Raf	FBgn0020238	14-3-3epsilon	MIST vs2	DroID;FlyBase	22028469;12431373	MI:0018	MI:0007;MI:0082
FBgn0001085	fz	FBgn0067864	Patj	MIST vs2	DroID;FlyBase	15907474	MI:0018	MI:0113;MI:0007;MI:0096;MI:0833;MI:0019;MI:0004
FBgn0003687	Tbp	FBgn0010355	Taf1	MIST vs2	BioGrid;DIP;DroID;FlyBase;IntAct;mentha	17030624;8170939;8464492;11438676;25242320;8276241;8178153;7923382	MI:0047	MI:0113;MI:0401;MI:0013;MI:0045;MI:0404;MI:0006;MI:0046;MI:0082;MI:0007;MI:0004;MI:0096
FBgn0002973	numb	FBgn0016693	Past1	MIST vs2	DroID;FlyBase	15155807	MI:0084	MI:0705;MI:0096;MI:0866;MI:0045;MI:0004
FBgn0000629	E(z)	FBgn0002521	pho	MIST vs2	DroID;FlyBase	15175158;11581156	MI:0018	MI:0113;MI:0006;MI:0096;MI:0833;MI:0004
FBgn0005624	Psc	FBgn0005624	Psc	MIST vs2	DroID;FlyBase	9566890;22749399	MI:0018;MI:0030	MI:0833;MI:0096;MI:0004;MI:0007;MI:0705;MI:0113
FBgn0001128	Gpdh1	FBgn0014869	Pglym78	MIST vs2	BioGrid;DroID;FlyBase	22036573;12756285	MI:0018	MI:0943;MI:0046;MI:0045
FBgn0000253	Cam	FBgn0011225	jar	MIST vs2	DroID;FlyBase	16790438;22851764;15944696	MI:0018;MI:0077;MI:0114	MI:0017;MI:0006;MI:0113
FBgn0023212	EloB	FBgn0266711	EloC	MIST vs2	BioGrid;DIP;DroID;FlyBase;IntAct;mentha	14605208;22036573;19079254;24204884	MI:0018;MI:0727;MI:0397	MI:0943;MI:0705;MI:0007;MI:0046
FBgn0040467	Dlip1	FBgn0285948	RpL27A	MIST vs2	DroID	15560371	MI:0018;MI:0047	MI:0004
FBgn0000352	cos	FBgn0003371	sgg	MIST vs2	DroID;FlyBase	21852395;15691767	MI:0055	MI:0004;MI:0019
FBgn0005624	Psc	FBgn0028573	prc	MIST vs2	DroID	9566890	MI:0018	MI:0019;MI:0004
FBgn0000352	cos	FBgn0015024	CkIalpha	MIST vs2	DroID;FlyBase	21852395;15691767	MI:0055	MI:0004;MI:0019
FBgn0003944	Ubx	FBgn0040467	Dlip1	MIST vs2	DroID	15039447	MI:0018;MI:0084	MI:0019;MI:0004;MI:0045;MI:0413
FBgn0001085	fz	FBgn0261854	aPKC	MIST vs2	DroID;FlyBase	15907474	MI:0018	MI:0007;MI:0113;MI:0019;MI:0045
FBgn0010433	ato	FBgn0267821	da	MIST vs2	DroID;FlyBase	8324823;15748845;26824657	MI:0018	MI:0413;MI:0004;MI:0833;MI:0096
FBgn0024179	wit	FBgn0283712	LIMK1	MIST vs2	DroID	16129399	MI:0018	MI:0019
FBgn0010583	dock	FBgn0033159	Dscam1	MIST vs2	DroID;FlyBase	22036573;11546816;10892653;23197716;21645617	MI:0018;MI:0047	MI:0007;MI:0096;MI:0113;MI:0006;MI:0833;MI:0082
FBgn0014009	Rab2	FBgn0031194	CG17598	MIST vs2	DroID;FlyBase	25453831	MI:0727	MI:0082;MI:0096
FBgn0001263	inaD	FBgn0032683	kon	MIST vs2	DroID;FlyBase	21703451	MI:0077;MI:0053;MI:0081
FBgn0034534	maf-S	FBgn0262975	cnc	MIST vs2	BioGrid;DIP;DroID;FlyBase;IntAct;mentha	14605208;23661758;23521918;10952900	MI:0018;MI:0055	MI:0705;MI:0007;MI:0833;MI:0413
FBgn0000459	disco	FBgn0040467	Dlip1	MIST vs2	DroID	12829713	MI:0018	MI:0004
FBgn0002573	sens	FBgn0029907	Atx-1	MIST vs2	DroID;FlyBase	16122429	MI:0018	MI:0007;MI:0113;MI:0705;MI:0019
FBgn0005636	nvy	FBgn0022382	Pka-R2	MIST vs2	DroID	14976319	MI:0018	MI:0019
FBgn0000139	ash2	FBgn0016984	sktl	MIST vs2	DroID	15280236	MI:0018	MI:0004;MI:0019
FBgn0038100	Paip2	FBgn0265297	pAbp	MIST vs2	DroID;FlyBase	14729960;19941818	MI:0047	MI:0004;MI:0019;MI:0096;MI:0113
FBgn0020510	Abi	FBgn0041781	SCAR	MIST vs2	DroID;FlyBase	16155589;19716703;20937809;21900504;25203209	MI:0018;MI:0809	MI:0004;MI:0019;MI:0006;MI:0113;MI:0416;MI:0071;MI:0007
FBgn0023517	Pgam5	FBgn0036648	CG4098	MIST vs2	DroID	22036573	MI:0727	MI:0007
FBgn0003731	Egfr	FBgn0040068	Vav	MIST vs2	DroID;FlyBase	22028469;23525006;17637670	MI:0018	MI:0007;MI:0082
FBgn0000183	BicD	FBgn0000810	fs(1)K10	MIST vs2	DroID;FlyBase	22036573;19515976;23918939	MI:0407	MI:0007;MI:0046
FBgn0024273	WASp	FBgn0040475	SH3PX1	MIST vs2	DroID;FlyBase	22036573;11546816;11773052	MI:0018	MI:0007;MI:0113;MI:0096
FBgn0002643	mam	FBgn0004837	Su(H)	MIST vs2	DIP;DroID;FlyBase	27404588;11390662;15704125;21737682;10898989;25452105	MI:0018;MI:0437	MI:0113;MI:0007;MI:0082
FBgn0001291	Jra	FBgn0026088	CG14818	MIST vs2	BioGrid;DIP;DroID;IntAct;mentha	14605208;22036573	MI:0018;MI:0727	MI:0007
FBgn0031882	Rab30	FBgn0037881	GCC88	MIST vs2	DroID;FlyBase	19001129;25453831	MI:0018	MI:0096;MI:0113;MI:0082
FBgn0001108	DCTN1-p150	FBgn0003654	sw	MIST vs2	DroID;FlyBase	23918939;24244700;22669947;21931160	MI:0077	MI:0096;MI:0113;MI:0006;MI:0404
FBgn0002774	mle	FBgn0019660	lncRNA:roX2	MIST vs2	FlyBase	10679323;11014199;23084835;23870142;23870143;25158899;25694028;26545078	MI:0407	MI:0046;MI:0004
FBgn0002775	msl-3	FBgn0032979	Clamp	MIST vs2	DroID;FlyBase	24990964;25694028;26831069	MI:0813	MI:0082;MI:0007;MI:0416
FBgn0003654	sw	FBgn0011760	ctp	MIST vs2	DroID;FlyBase	20472935;11914076;17570393;15581372;16949604;17428790	MI:0114;MI:0077	MI:0071;MI:0016;MI:0096
FBgn0002774	mle	FBgn0019661	lncRNA:roX1	MIST vs2	FlyBase	23870142;23870143;24997788;25694028	MI:0813	MI:0113;MI:0006
FBgn0031882	Rab30	FBgn0037074	Tbc1d8-9	MIST vs2	DroID;FlyBase	19001129;25453831
FBgn0001133	grau	FBgn0034422	CG7137	MIST vs2	DroID	22036573	MI:0727	MI:0007
FBgn0000578	ena	FBgn0041781	SCAR	MIST vs2	DroID;FlyBase	22036573;25203209
FBgn0027259	Kmn1	FBgn0266916	Cenp-C	MIST vs2	DroID;FlyBase	25562660;21353555;26911624;26911623	MI:0031	MI:0007;MI:0082;MI:0027;MI:0071;MI:0006
FBgn0003042	Pc	FBgn0004861	ph-p	MIST vs2	DroID;FlyBase	18923078;1353445;15280237;10412979;11583617;11581156;9566890;9372908;11493925;11172718;11493924;21415365;25415640;25468754;26063573;27151979
FBgn0001206	Hmr	FBgn0034217	Lhr	MIST vs2	DroID;FlyBase	24239514;24651406	MI:0018	MI:0082;MI:0007;MI:0006;MI:0113;MI:0705
FBgn0031882	Rab30	FBgn0034854	Golgin245	MIST vs2	DroID;FlyBase	19001129;25453831	MI:0018	MI:0096;MI:0082;MI:0113
FBgn0034523	Nnf1a	FBgn0266916	Cenp-C	MIST vs2	FlyBase	21353555;26911624;26911623	MI:0031	MI:0007;MI:0082;MI:0027;MI:0071;MI:0006;MI:0944;MI:0096
FBgn0002774	mle	FBgn0002775	msl-3	MIST vs2	DroID;FlyBase	23989663;9736618;11014199;24990964;25694028;26831069	MI:0813	MI:0113;MI:0007;MI:0006;MI:0082;MI:0416
FBgn0034970	yki	FBgn0261456	hpo	MIST vs2	DroID;FlyBase	25484297;19733165
FBgn0003330	Sce	FBgn0004861	ph-p	MIST vs2	DroID;FlyBase	18923078;15280237;11583617;11493925;25415640;25468754;27151979
FBgn0002774	mle	FBgn0014340	mof	MIST vs2	DroID;FlyBase	11014199;25694028	MI:0813	MI:0113;MI:0006;MI:0416
FBgn0031882	Rab30	FBgn0034697	GM130	MIST vs2	DroID;FlyBase	19001129;25453831	MI:0018	MI:0096;MI:0082;MI:0113
FBgn0086356	tum	FBgn0261385	scra	MIST vs2	DroID;FlyBase	18349071;20516152;18158242	MI:0018	MI:0833;MI:0096;MI:0007;MI:0082
FBgn0001206	Hmr	FBgn0003607	Su(var)205	MIST vs2	DroID;FlyBase	24651406;24239514;24990964
FBgn0001624	dlg1	FBgn0263391	hts	MIST vs2	DroID;FlyBase	25416060;21791202;25650626	MI:0813	MI:0416;MI:0113;MI:0006
FBgn0031882	Rab30	FBgn0086657	IKKepsilon	MIST vs2	DroID;FlyBase	19001129;25453831
FBgn0014009	Rab2	FBgn0027287	Gmap	MIST vs2	DroID;FlyBase	19001129;25453831	MI:0018	MI:0096;MI:0082;MI:0113
FBgn0020238	14-3-3epsilon	FBgn0034970	yki	MIST vs2	DroID;FlyBase	23263283;19900439;24114784;25320084;26887950	MI:0090	MI:0007;MI:0082;MI:0705
FBgn0003042	Pc	FBgn0004860	ph-d	MIST vs2	DroID;FlyBase	18923078;9566890;10412979;1353445;11172718;21415365;25415640;25468754;26063573;27151979
FBgn0031882	Rab30	FBgn0086757	cbs	MIST vs2	DroID;FlyBase	19001129;25453831	MI:0018	MI:0096;MI:0113;MI:0082
FBgn0034970	yki	FBgn0036373	Tgi	MIST vs2	DroID;FlyBase	23999857;23725764;24114784	MI:0018	MI:0082;MI:0007;MI:0705;MI:0096
FBgn0026378	Rep	FBgn0031882	Rab30	MIST vs2	DroID;FlyBase	19001129;25453831	MI:0018	MI:0096
FBgn0000115	Arl1	FBgn0037881	GCC88	MIST vs2	DroID;FlyBase	22291037;19001129	MI:0018	MI:0096;MI:0113;MI:0082
FBgn0038478	cal1	FBgn0040477	cid	MIST vs2	DroID;FlyBase	24469636;24636256;19047461;20940262;21589899;22209075;26586808;27093083	MI:0018	MI:0096;MI:0071;MI:0007;MI:0113;MI:0082;MI:0006;MI:0705
FBgn0261456	hpo	FBgn0261456	hpo	MIST vs2	DroID;FlyBase	22215676;12941273;14502294;23298890;23263283;14502295;16860746	MI:0055;MI:0018;MI:0809;MI:0090	MI:0833;MI:0415;MI:0007;MI:0705;MI:0113;MI:0096
FBgn0003884	alphaTub84B	FBgn0013733	shot	MIST vs2	DroID;FlyBase	17409115;12842007;11874915	MI:0018	MI:0007;MI:0113;MI:0028
FBgn0038975	Nrx-1	FBgn0039883	RhoGAP100F	MIST vs2	DroID;FlyBase	22864612;26471740	MI:0018;MI:0065	MI:0113;MI:0006
FBgn0034523	Nnf1a	FBgn0037025	Spc105R	MIST vs2	DroID;FlyBase	17534428;26911624	MI:0031	MI:0007
FBgn0037025	Spc105R	FBgn0266916	Cenp-C	MIST vs2	DroID;FlyBase	25562660;21353555;26911624
FBgn0035725	Mis12	FBgn0266916	Cenp-C	MIST vs2	FlyBase	21353555;26911624;26911623	MI:0031	MI:0007;MI:0082;MI:0027;MI:0071;MI:0006;MI:0944;MI:0096
FBgn0000183	BicD	FBgn0031882	Rab30	MIST vs2	DroID;FlyBase	19001129;25453831	MI:0018	MI:0096
FBgn0003885	alphaTub84D	FBgn0013733	shot	MIST vs2	DroID;FlyBase	11874915;17409115;12842007	MI:0018	MI:0007;MI:0113;MI:0028
FBgn0003345	sd	FBgn0036373	Tgi	MIST vs2	DroID;FlyBase	23999857;23725764;24114784;26403189	MI:0018	MI:0096;MI:0705;MI:0007;MI:0082
FBgn0002774	mle	FBgn0005616	msl-2	MIST vs2	DroID;FlyBase	23870143;9736618;25694028	MI:0813	MI:0006;MI:0113;MI:0416
FBgn0000115	Arl1	FBgn0034854	Golgin245	MIST vs2	DroID;FlyBase	19001129;22291037	MI:0018	MI:0082;MI:0096;MI:0113
FBgn0035725	Mis12	FBgn0037025	Spc105R	MIST vs2	DroID;FlyBase	17534428;26911624	MI:0031	MI:0007
FBgn0003254	rib	FBgn0022238	lolal	MIST vs2	BioGrid;DIP;DroID;FlyBase;IntAct;mentha	14605208;22036573	MI:0018;MI:0727	MI:0943;MI:0007;MI:0046
FBgn0014009	Rab2	FBgn0037979	GCC185	MIST vs2	DroID;FlyBase	19001129;24610947;25453831	MI:0018	MI:0096;MI:0082;MI:0113
FBgn0003607	Su(var)205	FBgn0025355	SuUR	MIST vs2	DroID;FlyBase	18445687;24990964;25437540	MI:0018	MI:0082;MI:0007;MI:0113;MI:0096;MI:0427;MI:0006
FBgn0039710	dgt1	FBgn0040066	wds	MIST vs2	BioGrid;DroID;FlyBase;IntAct;mentha	24788516;22036573	MI:0065	MI:0113;MI:0314;MI:0007;MI:0004;MI:0096
FBgn0031882	Rab30	FBgn0040087	p115	MIST vs2	DroID;FlyBase	19001129;25453831
FBgn0010315	CycD	FBgn0016131	Cdk4	MIST vs2	BioGrid;DIP;DroID;IntAct;mentha	14605208;10970847;12586062;10970848	MI:0018;MI:0727	MI:0113;MI:0045;MI:0004
FBgn0016131	Cdk4	FBgn0039858	CycG	MIST vs2	BioGrid;DroID;FlyBase;IntAct;mentha	15575970;21311225	MI:0018;MI:0727	MI:0113;MI:0004;MI:0007;MI:0705
FBgn0020369	Rpt6	FBgn0028687	Rpt1	MIST vs2	BioGrid;DroID;FlyBase;IntAct;mentha	22036573;19079254	MI:0727;MI:0397	MI:0943;MI:0046
FBgn0020369	Rpt6	FBgn0026380	Prosbeta3	MIST vs2	BioGrid;DroID;FlyBase;IntAct;mentha	22036573;19079254	MI:0727;MI:0397	MI:0943;MI:0007;MI:0046
FBgn0020369	Rpt6	FBgn0028685	Rpt4	MIST vs2	BioGrid;DroID;FlyBase	22036573;19079254	MI:0727	MI:0943;MI:0046
FBgn0020369	Rpt6	FBgn0086134	Prosalpha2	MIST vs2	BioGrid;DroID;FlyBase;IntAct;mentha	22036573;19079254	MI:0727;MI:0397	MI:0943;MI:0007;MI:0046
FBgn0020369	Rpt6	FBgn0032596	Prosbeta4	MIST vs2	BioGrid;DroID;FlyBase;IntAct;mentha	22036573;19079254	MI:0727;MI:0397	MI:0943;MI:0007;MI:0046
FBgn0003559	su(f)	FBgn0027841	CstF64	MIST vs2	BioGrid;DIP;DroID;FlyBase;IntAct;mentha	14605208;10606651;24145821	MI:0018;MI:0727	MI:0006;MI:0082;MI:0045
FBgn0003607	Su(var)205	FBgn0038551	Odj	MIST vs2	BioGrid;DIP;DroID;FlyBase;IntAct;mentha	14605208;24990964;23438860	MI:0018	MI:0007;MI:0082
FBgn0004595	pros	FBgn0021776	mira	MIST vs2	BioGrid;DroID;FlyBase	9403694;18854163;9267025;9637685;12586070;16564014	MI:0018	MI:0096;MI:0113;MI:0833;MI:0006;MI:0045;MI:0004
FBgn0243512	puc	FBgn0264493	rdx	MIST vs2	BioGrid;DIP;DroID;FlyBase;IntAct;mentha	14605208;19955409;19164706	MI:0018;MI:0727	MI:0007;MI:0705;MI:0096;MI:0113
FBgn0032105	borr	FBgn0034259	P32	MIST vs2	BioGrid;DIP;DroID;IntAct;mentha	14605208;22036573	MI:0018;MI:0727	MI:0007
FBgn0004397	Vinc	FBgn0033504	CAP	MIST vs2	BioGrid;DIP;DroID;FlyBase;IntAct;mentha	14605208;23293294	MI:0018	MI:0082;MI:0006;MI:0007;MI:0705
FBgn0033528	trsn	FBgn0038327	Trax	MIST vs2	BioGrid;DIP;DroID;FlyBase;IntAct;mentha	14605208;22036573;21552261	MI:0018;MI:0114;MI:0727	MI:0943;MI:0020;MI:0071;MI:0067;MI:0096;MI:0069;MI:0007;MI:0046
FBgn0028436	ECSIT	FBgn0265464	Traf6	MIST vs2	BioGrid;DroID;FlyBase	10465784	MI:0018	MI:0314;MI:0705;MI:0007;MI:0019;MI:0096
FBgn0029134	Prosbeta5	FBgn0032596	Prosbeta4	MIST vs2	BioGrid;DroID;FlyBase;IntAct;mentha	22036573;19079254	MI:0727;MI:0397	MI:0943;MI:0007;MI:0046
FBgn0002962	nos	FBgn0010300	brat	MIST vs2	BioGrid;DroID;FlyBase;IntAct;mentha	11262240;11274060	MI:0018	MI:0314;MI:0045;MI:0096
FBgn0036641	Smn	FBgn0036641	Smn	MIST vs2	BioGrid;DIP;DroID;FlyBase;IntAct;mentha	14605208;12783845;22813737;14715275;25144193	MI:0018	MI:0007;MI:0705;MI:0096;MI:0004;MI:0019
FBgn0029134	Prosbeta5	FBgn0250843	Prosalpha6	MIST vs2	BioGrid;DroID;FlyBase;IntAct;mentha	22036573;19079254;25294943	MI:0727;MI:0397	MI:0943;MI:0007;MI:0046
FBgn0032244	RfC3	FBgn0260985	RfC4	MIST vs2	BioGrid;DIP;DroID;FlyBase;IntAct;mentha	14605208;22036573	MI:0018	MI:0943;MI:0046
FBgn0004103	Pp1-87B	FBgn0028965	CG9933	MIST vs2	BioGrid;DIP;DroID;FlyBase;IntAct;mentha	14605208;22036573;17007873	MI:0018;MI:0727	MI:0007
FBgn0004103	Pp1-87B	FBgn0004374	neb	MIST vs2	BioGrid;DroID;FlyBase	9230081;17007873	MI:0018	MI:0314;MI:0045;MI:0096
FBgn0000319	Chc	FBgn0010333	Rac1	MIST vs2	BioGrid;DroID;IntAct;mentha	15710747;22036573	MI:0018;MI:0399	MI:0007
FBgn0010333	Rac1	FBgn0030018	slpr	MIST vs2	BioGrid;DroID;FlyBase;IntAct;mentha	15710747;20736302;11825878	MI:0018;MI:0399	MI:0096;MI:0833
FBgn0010333	Rac1	FBgn0044826	Pak3	MIST vs2	BioGrid;DroID;FlyBase;IntAct;mentha	15710747;22036573;15777717;23007650	MI:0018;MI:0399	MI:0007;MI:0113;MI:0705
FBgn0010333	Rac1	FBgn0267698	Pak	MIST vs2	BioGrid;DroID;FlyBase	15710747;8628256;10847683;14527437;14555990;15479641	MI:0018	MI:0833;MI:0096;MI:0113;MI:0705;MI:0045;MI:0004
FBgn0002873	mud	FBgn0040080	pins	MIST vs2	BioGrid;DIP;DroID;FlyBase;IntAct;mentha	14605208;22253744;16648843;16648846;16740476;17726110;21855794;21920316;22024168	MI:0018;MI:0053	MI:0006;MI:0113;MI:0096;MI:0416;MI:0427;MI:0007;MI:0705;MI:0833;MI:0071;MI:0019
FBgn0002183	dre4	FBgn0010278	Ssrp	MIST vs2	BioGrid;DroID;FlyBase;mentha	22036573;12815073;19605348;20889714	MI:0077	MI:0113;MI:0004;MI:0676
FBgn0003607	Su(var)205	FBgn0035829	HP4	MIST vs2	BioGrid;DIP;DroID;IntAct;mentha	14605208;18162556	MI:0018;MI:0727	MI:0096
FBgn0029134	Prosbeta5	FBgn0250746	Prosbeta7	MIST vs2	BioGrid;DroID;FlyBase;IntAct;mentha	22036573;19079254	MI:0727;MI:0397	MI:0943;MI:0007;MI:0046
FBgn0031224	CG11454	FBgn0035021	CG4622	MIST vs2	BioGrid;DIP;DroID;IntAct;mentha	14605208;22036573	MI:0018;MI:0727	MI:0007
FBgn0024980	Syx4	FBgn0034913	Snap29	MIST vs2	BioGrid;DIP;DroID;FlyBase;IntAct;mentha	14605208;22036573;25551675	MI:0018;MI:0727	MI:0943;MI:0046;MI:0006;MI:0082
FBgn0013343	Syx1A	FBgn0034913	Snap29	MIST vs2	BioGrid;DIP;DroID;FlyBase;IntAct;mentha	14605208;22036573;25551675;24626111	MI:0018;MI:0727	MI:0943;MI:0007;MI:0046;MI:0082;MI:0006;MI:0096;MI:0113
FBgn0034913	Snap29	FBgn0250791	alphaSnap	MIST vs2	BioGrid;DIP;DroID;FlyBase;IntAct;mentha	14605208;22036573;25551675;24626111	MI:0018;MI:0727	MI:0943;MI:0007;MI:0082;MI:0006;MI:0046;MI:0096;MI:0113
FBgn0001150	gt	FBgn0032202	REPTOR-BP	MIST vs2	BioGrid;DIP;DroID;FlyBase;IntAct;mentha	14605208;23661758	MI:0018;MI:0055
FBgn0011760	ctp	FBgn0031871	Fgop2	MIST vs2	BioGrid;DIP;DroID;IntAct;mentha	14605208;22036573	MI:0018;MI:0727	MI:0007
FBgn0036641	Smn	FBgn0036850	Gem2	MIST vs2	BioGrid;DIP;DroID;FlyBase;IntAct;mentha	14605208;22036573;18984161;23333303;25144193	MI:0018;MI:0114	MI:0943;MI:0007;MI:0046;MI:0071;MI:0410;MI:0705
FBgn0013343	Syx1A	FBgn0036643	Syx8	MIST vs2	BioGrid;DroID;FlyBase;IntAct;mentha	22036573;19079254	MI:0727;MI:0397	MI:0943;MI:0007;MI:0046
FBgn0029134	Prosbeta5	FBgn0086134	Prosalpha2	MIST vs2	BioGrid;DroID;FlyBase;IntAct;mentha	22036573;19079254	MI:0727;MI:0397	MI:0943;MI:0007;MI:0046
FBgn0013343	Syx1A	FBgn0250791	alphaSnap	MIST vs2	BioGrid;DIP;DroID;FlyBase;IntAct;mentha	14605208;22036573;19079254;21316453;12414991;16603075	MI:0018;MI:0727;MI:0397	MI:0943;MI:0007;MI:0006;MI:0113;MI:0046
FBgn0013343	Syx1A	FBgn0266720	Snap24	MIST vs2	BioGrid;DroID;FlyBase;IntAct;mentha	22036573;14613974;28403141;16603075	MI:0727;MI:0018	MI:0943;MI:0007;MI:0046;MI:0045;MI:0427
FBgn0013343	Syx1A	FBgn0044871	Gos28	MIST vs2	BioGrid;DroID;FlyBase;mentha	22036573	MI:0727	MI:0943;MI:0046
FBgn0003997	hid	FBgn0260635	Diap1	MIST vs2	BioGrid;DroID;FlyBase;IntAct;mentha	10675328;12525502;24360962;12021769;10481910;12021771;14517550;16485033;20837774	MI:0047	MI:0314;MI:0113;MI:0705;MI:0833;MI:0096;MI:0045;MI:0004;MI:0676;MI:0071;MI:0007;MI:0403;MI:0416
FBgn0002783	mor	FBgn0002783	mor	MIST vs2	BioGrid;DroID;FlyBase	10809665;9891050	MI:0047;MI:0018	MI:0096;MI:0833;MI:0045
FBgn0002783	mor	FBgn0004050	z	MIST vs2	BioGrid;DroID;FlyBase	10809665	MI:0047	MI:0314;MI:0833;MI:0096
FBgn0014075	Uggt	FBgn0039234	Nct	MIST vs2	BioGrid;DIP;DroID;IntAct;mentha	15710747;22036573	MI:0018;MI:0399	MI:0007
FBgn0011760	ctp	FBgn0041171	ago	MIST vs2	BioGrid;DIP;DroID;IntAct;mentha	15710747;22036573	MI:0018;MI:0399	MI:0007
FBgn0025637	SkpA	FBgn0041171	ago	MIST vs2	BioGrid;DIP;DroID;IntAct;mentha	14605208;15575970;22036573	MI:0018;MI:0727	MI:0007
FBgn0011763	Dp	FBgn0015799	Rbf	MIST vs2	BioGrid;DroID;FlyBase;IntAct;mentha	15479636;15456884;25242320;8675008;17185321;15545624
FBgn0034314	nopo	FBgn0037141	PolH	MIST vs2	BioGrid;DroID;FlyBase	24553286	MI:0018	MI:0113;MI:0004;MI:0007;MI:0705
FBgn0011766	E2f1	FBgn0015799	Rbf	MIST vs2	BioGrid;DIP;DroID;FlyBase;IntAct;mentha	15456884;17517653;24027329;8675008;25242320;15545624;15479636;17185321;18665226;20861300	MI:0018	MI:0113;MI:0006;MI:0007;MI:0705;MI:0046;MI:0082;MI:0019;MI:0045;MI:0004;MI:0833;MI:0096
FBgn0011760	ctp	FBgn0038301	CG6654	MIST vs2	BioGrid;DIP;DroID;IntAct;mentha	14605208;22036573	MI:0018;MI:0727	MI:0007
FBgn0003079	Raf	FBgn0004636	Rap1	MIST vs2	BioGrid;DroID;IntAct;mentha	15710747;15723799	MI:0018;MI:0399	MI:0019
FBgn0031253	CG11885	FBgn0033781	CG13319	MIST vs2	BioGrid;DIP;DroID;FlyBase;IntAct;mentha	14605208;22036573	MI:0018	MI:0943;MI:0046
FBgn0000042	Act5C	FBgn0010825	Gug	MIST vs2	BioGrid;DroID	16481466	MI:0018	MI:0403;MI:0314;MI:0096
FBgn0003651	svp	FBgn0010825	Gug	MIST vs2	BioGrid;DroID	16481466	MI:0018	MI:0314;MI:0096
FBgn0001077	ftz	FBgn0001078	ftz-f1	MIST vs2	BioGrid;DIP;DroID;FlyBase;IntAct;mentha	14605208;11157757;15823536;16051145;11592991;9020363;9020364;10381570;11520662;19164706	MI:0018;MI:0047	MI:0004;MI:0045;MI:0833;MI:0096;MI:0006;MI:0413;MI:0113
FBgn0032054	Uba4	FBgn0039280	Mocs2B	MIST vs2	BioGrid;DIP;DroID;FlyBase;IntAct;mentha	14605208;22345504	MI:0018;MI:0727	MI:0113;MI:0006;MI:0096;MI:0705;MI:0004
FBgn0043001	Chrac-16	FBgn0043002	Chrac-14	MIST vs2	BioGrid;DroID;FlyBase;IntAct;mentha	10856248;11447119;22036573;9252192;16260604;14605208	MI:0018;MI:0114	MI:0025;MI:0314;MI:0943;MI:0007;MI:0096;MI:0046;MI:0226;MI:0071;MI:0113;MI:0082;MI:0019
FBgn0001965	Sos	FBgn0004638	drk	MIST vs2	BioGrid;DroID;FlyBase;IntAct;mentha	9671493;22028469;9178769;8462098;7781603	MI:0047;MI:0066	MI:0113;MI:0007;MI:0082;MI:0045;MI:0096;MI:0004;MI:0405;MI:0833
FBgn0033994	CG7544	FBgn0037368	CG1239	MIST vs2	BioGrid;DroID;FlyBase;mentha	22036573	MI:0727	MI:0943;MI:0007;MI:0046
FBgn0004838	Hrb27C	FBgn0263396	sqd	MIST vs2	BioGrid;DroID;FlyBase;mentha	1730753;15056611;18082158;8355684	MI:0018	MI:0113;MI:0082;MI:0006;MI:0004;MI:0019
FBgn0015589	Apc	FBgn0037734	trbd	MIST vs2	BioGrid;DroID	18281465
FBgn0034753	CG2852	FBgn0037930	CG14715	MIST vs2	BioGrid;DroID;FlyBase	22036573;19079254	MI:0727	MI:0943;MI:0046
FBgn0021800	Reph	FBgn0259168	mnb	MIST vs2	BioGrid;DroID;FlyBase;IntAct;mentha	22036573;15575970	MI:0727;MI:0018	MI:0943;MI:0007;MI:0046
FBgn0003607	Su(var)205	FBgn0026257	cav	MIST vs2	BioGrid;DIP;DroID;FlyBase;IntAct;mentha	14605208;19181850;12376620;20057353;12826664;19190990;11408576;26110638;26566042	MI:0018;MI:0727	MI:0096;MI:0833;MI:0006;MI:0007;MI:0113;MI:0071;MI:0705;MI:0082;MI:0045;MI:0091
FBgn0037573	CG7483	FBgn0045862	btz	MIST vs2	BioGrid;DroID;FlyBase	22961380;14973490	MI:0727;MI:0018	MI:0943;MI:0004
FBgn0028325	Pdha	FBgn0039635	Pdhb	MIST vs2	BioGrid;DIP;DroID;IntAct;mentha	14605208;22036573	MI:0018;MI:0727	MI:0007
FBgn0013263	Trl	FBgn0013263	Trl	MIST vs2	BioGrid;DroID;FlyBase;IntAct;mentha	12815073;23847101;9927429;11256608	MI:0031;MI:0018	MI:0403;MI:0405;MI:0866;MI:0096;MI:0705;MI:0071
FBgn0028369	kirre	FBgn0041096	rols	MIST vs2	BioGrid;DroID;FlyBase	11709190;16699917	MI:0018	MI:0113;MI:0007;MI:0705;MI:0004;MI:0045
FBgn0022029	l(2)k01209	FBgn0035639	kri	MIST vs2	BioGrid;DIP;DroID;FlyBase	14605208;22036573	MI:0018	MI:0943;MI:0007;MI:0046
FBgn0013764	Chi	FBgn0267978	ap	MIST vs2	BioGrid;DIP;DroID;FlyBase;IntAct;mentha	14605208;22036573;10688916;9334334	MI:0018;MI:0727	MI:0007;MI:0096;MI:0833;MI:0045
FBgn0015282	Rpt2	FBgn0020369	Rpt6	MIST vs2	BioGrid;DroID;FlyBase;IntAct;mentha	22036573;19079254	MI:0727;MI:0397	MI:0943;MI:0046
FBgn0015282	Rpt2	FBgn0028687	Rpt1	MIST vs2	BioGrid;DroID;FlyBase;IntAct;mentha	22036573;19079254	MI:0727;MI:0397	MI:0943;MI:0046
FBgn0015282	Rpt2	FBgn0032596	Prosbeta4	MIST vs2	BioGrid;DroID;FlyBase;IntAct;mentha	22036573;19079254	MI:0727;MI:0397	MI:0943;MI:0007;MI:0046
FBgn0015282	Rpt2	FBgn0250843	Prosalpha6	MIST vs2	BioGrid;DroID;FlyBase;IntAct;mentha	22036573;19079254	MI:0727;MI:0397	MI:0943;MI:0046
FBgn0015282	Rpt2	FBgn0028695	Rpn1	MIST vs2	BioGrid;DroID;FlyBase;IntAct;mentha	22036573;19079254	MI:0727;MI:0397	MI:0943;MI:0007;MI:0046
FBgn0015282	Rpt2	FBgn0086134	Prosalpha2	MIST vs2	BioGrid;DroID;FlyBase;IntAct;mentha	22036573;19079254	MI:0727;MI:0397	MI:0943;MI:0007;MI:0046
FBgn0015282	Rpt2	FBgn0028685	Rpt4	MIST vs2	BioGrid;DroID;FlyBase	22036573;19079254	MI:0727	MI:0943;MI:0046
FBgn0003944	Ubx	FBgn0029176	eEF1gamma	MIST vs2	BioGrid;DroID;IntAct;mentha	16455680	MI:0018;MI:0084	MI:0314;MI:0096
FBgn0003944	Ubx	FBgn0024807	DIP1	MIST vs2	BioGrid;DroID;FlyBase;IntAct;mentha	15039447;16455680	MI:0018;MI:0084	MI:0113;MI:0314;MI:0019;MI:0096;MI:0004;MI:0006;MI:0705;MI:0833;MI:0413
FBgn0003944	Ubx	FBgn0015829	TfIIEbeta	MIST vs2	BioGrid;DroID;IntAct;mentha	16455680	MI:0018;MI:0084	MI:0314;MI:0096
FBgn0003023	otu	FBgn0003944	Ubx	MIST vs2	BioGrid;DroID;IntAct;mentha	16455680	MI:0018;MI:0084	MI:0314;MI:0096
FBgn0001168	h	FBgn0003944	Ubx	MIST vs2	BioGrid;DroID;IntAct;mentha	16455680	MI:0018;MI:0084	MI:0314;MI:0113;MI:0096;MI:0004
FBgn0003944	Ubx	FBgn0015288	RpL22	MIST vs2	BioGrid;DroID;FlyBase;mentha	16455680;25286318	MI:0018	MI:0314;MI:0096
FBgn0000499	dsh	FBgn0003944	Ubx	MIST vs2	BioGrid;DroID;FlyBase;IntAct;mentha	16455680;25286318	MI:0018;MI:0084	MI:0314;MI:0096
FBgn0003944	Ubx	FBgn0025674	CycK	MIST vs2	BioGrid;DroID;IntAct;mentha	16455680	MI:0018	MI:0314;MI:0113;MI:0096;MI:0004
FBgn0003944	Ubx	FBgn0005771	noc	MIST vs2	BioGrid;DroID;IntAct;mentha	16455680	MI:0018;MI:0084	MI:0314;MI:0096
FBgn0003944	Ubx	FBgn0266599	Hsc70-4	MIST vs2	BioGrid;DroID;IntAct;mentha	16455680	MI:0018;MI:0084	MI:0314;MI:0096
FBgn0000559	eEF2	FBgn0003944	Ubx	MIST vs2	BioGrid;DroID;mentha	16455680	MI:0018	MI:0314;MI:0096
FBgn0000414	Dab	FBgn0003366	sev	MIST vs2	BioGrid;DroID;FlyBase;IntAct;mentha	9671493	MI:0066	MI:0415;MI:0096;MI:0004
FBgn0000414	Dab	FBgn0004638	drk	MIST vs2	BioGrid;DroID;FlyBase;IntAct;mentha	9671493;22028469	MI:0066	MI:0113;MI:0314;MI:0007;MI:0082;MI:0004;MI:0096;MI:0045;MI:0006;MI:0833
FBgn0037236	Skp2	FBgn0037613	Cks85A	MIST vs2	BioGrid;DIP;DroID;FlyBase;IntAct;mentha	14605208;15575970;21827746	MI:0018;MI:0727	MI:0113;MI:0007;MI:0705;MI:0004
FBgn0028970	RabGGTb	FBgn0037293	RabGGTa	MIST vs2	BioGrid;DIP;DroID;FlyBase;IntAct;mentha	14605208;22036573;24492843	MI:0018	MI:0943;MI:0007;MI:0705;MI:0046
FBgn0028690	Rpn5	FBgn0028691	Rpn9	MIST vs2	BioGrid;DIP;DroID;FlyBase;IntAct;mentha	14605208;22036573;19079254	MI:0018;MI:0727;MI:0397	MI:0943;MI:0007;MI:0046
FBgn0003660	Syb	FBgn0266720	Snap24	MIST vs2	BioGrid;DroID;FlyBase;IntAct;mentha	15710747;22036573	MI:0018;MI:0399	MI:0943;MI:0007;MI:0046
FBgn0003660	Syb	FBgn0034913	Snap29	MIST vs2	BioGrid;DroID;FlyBase;IntAct;mentha	15710747;22036573;25551675	MI:0018;MI:0399	MI:0943;MI:0007;MI:0046;MI:0082;MI:0006
FBgn0003660	Syb	FBgn0013343	Syx1A	MIST vs2	BioGrid;DroID;FlyBase;IntAct;mentha	15710747;22036573;19079254;28403141	MI:0018;MI:0727;MI:0399;MI:0397	MI:0943;MI:0007;MI:0046;MI:0045;MI:0427
FBgn0010348	Arf79F	FBgn0013749	Arf102F	MIST vs2	BioGrid;DroID;FlyBase;IntAct;mentha	22036573;19079254	MI:0727;MI:0397	MI:0943;MI:0046
FBgn0034791	EMC8-9	FBgn0038461	EMC2B	MIST vs2	BioGrid;DIP;DroID;FlyBase;IntAct;mentha	14605208;22036573	MI:0018	MI:0943;MI:0007;MI:0046
FBgn0000117	arm	FBgn0010215	alpha-Cat	MIST vs2	BioGrid;DIP;DroID;FlyBase;IntAct;mentha	22036573;23417122;8943306;8227220;8501118;8794868;7958432;25968313;25653389;17113272;10021350;12134162	MI:0018;MI:0047	MI:0943;MI:0007;MI:0006;MI:0113;MI:0046;MI:0096;MI:0045
FBgn0000117	arm	FBgn0003391	shg	MIST vs2	BioGrid;DroID;FlyBase;IntAct;mentha	12551951;25968313;9247265;22159415;7958432;8794868;8943306;25294943;9635189;10021350;18045836;17959833;24436419;28219947	MI:0018	MI:0113;MI:0006;MI:0007;MI:0096;MI:0004;MI:0045;MI:0833
FBgn0032447	PICK1	FBgn0037050	ICA69	MIST vs2	BioGrid;DIP;DroID;FlyBase;IntAct;mentha	14605208;23630454	MI:0018;MI:0727	MI:0007;MI:0113
FBgn0001122	Galphao	FBgn0040080	pins	MIST vs2	BioGrid;DIP;DroID;FlyBase;IntAct;mentha	14605208;22036573;16617104;22178499;10753746;19570914;26487707	MI:0018;MI:0055	MI:0943;MI:0096;MI:0113;MI:0007;MI:0833;MI:0006;MI:0046
FBgn0003132	Pp1-13C	FBgn0053526	PNUTS	MIST vs2	BioGrid;DroID;FlyBase	14605208;17007873;24204300	MI:0018
FBgn0000022	ac	FBgn0002609	E(spl)m3-HLH	MIST vs2	BioGrid;DIP;DroID;FlyBase;IntAct;mentha	14605208;9371806	MI:0018
FBgn0000163	baz	FBgn0003091	Pkc53E	MIST vs2	DroID;IntAct;mentha	14675534	MI:0588;MI:0018
FBgn0000229	bsk	FBgn0010830	l(3)04053	MIST vs2	BioGrid;DIP;DroID;IntAct;mentha	15575970;14605208	MI:0018;MI:0727
FBgn0000229	bsk	FBgn0027598	cindr	MIST vs2	BioGrid;DIP;DroID;FlyBase;IntAct;mentha	14605208;15575970;26772997	MI:0018;MI:0727	MI:0006;MI:0113
FBgn0000244	by	FBgn0003124	polo	MIST vs2	BioGrid;DIP;DroID;IntAct;mentha	14605208;15710747	MI:0018
FBgn0000575	emc	FBgn0004170	sc	MIST vs2	BioGrid;DIP;DroID;FlyBase;IntAct;mentha	14605208;9371806;7821225;9524128;1525829	MI:0018;MI:0727	MI:0833;MI:0006;MI:0045
FBgn0000575	emc	FBgn0267821	da	MIST vs2	BioGrid;DIP;DroID;FlyBase;IntAct;mentha	14605208;9371806;9486535;25977368	MI:0018	MI:0045
FBgn0000588	esc	FBgn0053803	His3:CG33803	MIST vs2	FlyBase	12408863;17210640
FBgn0000711	flw	FBgn0035917	Zasp66	MIST vs2	BioGrid;DIP;DroID;FlyBase;IntAct;mentha	14605208;17007873	MI:0018;MI:0727
FBgn0001079	fu	FBgn0283536	Vha13	MIST vs2	BioGrid;DIP;DroID;IntAct;mentha	14605208;15710747	MI:0018;MI:0399
FBgn0001263	inaD	FBgn0052677	X11Lbeta	MIST vs2	DroID;IntAct;mentha	21703451	MI:0053;MI:0081
FBgn0002609	E(spl)m3-HLH	FBgn0004170	sc	MIST vs2	DIP;DroID;FlyBase;IntAct;mentha	9371806;9524128	MI:0018	MI:0401
FBgn0002673	twe	FBgn0004106	Cdk1	MIST vs2	BioGrid;DroID;IntAct;mentha	15575970;14613974;16603075	MI:0018;MI:0727;MI:0397
FBgn0002780	mod	FBgn0086384	Mer	MIST vs2	BioGrid;DIP;DroID;IntAct;mentha	14605208;15710747	MI:0018
FBgn0002909	mus312	FBgn0037263	slx1	MIST vs2	BioGrid;DroID;FlyBase;IntAct;mentha	19595722;19596236	MI:0018
FBgn0003042	Pc	FBgn0053803	His3:CG33803	MIST vs2	IntAct;Mint	12897054
FBgn0003124	polo	FBgn0020294	ko	MIST vs2	BioGrid;DIP;DroID;IntAct;mentha	14605208;15710747	MI:0018
FBgn0003134	Pp1alpha-96A	FBgn0026402	NiPp1	MIST vs2	BioGrid;DIP;DroID;FlyBase;IntAct;mentha	14605208;17007873	MI:0018
FBgn0003134	Pp1alpha-96A	FBgn0028965	CG9933	MIST vs2	BioGrid;DIP;DroID;FlyBase;IntAct;mentha	14605208;17007873	MI:0018;MI:0727
FBgn0003134	Pp1alpha-96A	FBgn0052685	ZAP3	MIST vs2	BioGrid;DIP;DroID;FlyBase;IntAct;mentha	14605208;17007873	MI:0018;MI:0727
FBgn0003134	Pp1alpha-96A	FBgn0267967	corolla	MIST vs2	BioGrid;DIP;DroID;FlyBase;IntAct;mentha	14605208;17007873	MI:0018
FBgn0003480	spn-B	FBgn0027375	RecQ5	MIST vs2	BioGrid;DIP;DroID;IntAct;mentha	14605208;15710747	MI:0018
FBgn0003742	tra2	FBgn0004587	B52	MIST vs2	BioGrid;DIP;DroID;IntAct;mentha	14605208;19079254	MI:0018;MI:0727;MI:0397
FBgn0003742	tra2	FBgn0265998	Doa	MIST vs2	BioGrid;DroID;IntAct;mentha	14605208;15575970	MI:0018;MI:0727
FBgn0003984	vn	FBgn0040388	boi	MIST vs2	DroID;FlyBase;IntAct;mentha	23827685	MI:0411;MI:0107	MI:0892
FBgn0004103	Pp1-87B	FBgn0026402	NiPp1	MIST vs2	BioGrid;DIP;DroID;FlyBase;IntAct;mentha	14605208;17007873	MI:0018
FBgn0004103	Pp1-87B	FBgn0031549	Spindly	MIST vs2	BioGrid;DIP;DroID;FlyBase;IntAct;mentha	14605208;17007873	MI:0018
FBgn0004103	Pp1-87B	FBgn0052685	ZAP3	MIST vs2	BioGrid;DIP;DroID;FlyBase;IntAct;mentha	14605208;17007873	MI:0018;MI:0727
FBgn0004103	Pp1-87B	FBgn0267967	corolla	MIST vs2	BioGrid;DIP;DroID;FlyBase;IntAct;mentha	14605208;17007873	MI:0018
FBgn0004106	Cdk1	FBgn0004597	CycC	MIST vs2	BioGrid;DroID;IntAct;mentha	15575970;18840285;14613974;16603075	MI:0018;MI:0727;MI:0397
FBgn0004106	Cdk1	FBgn0010315	CycD	MIST vs2	BioGrid;DIP;DroID;IntAct;mentha	14605208;7809159	MI:0018
FBgn0004106	Cdk1	FBgn0025674	CycK	MIST vs2	BioGrid;DroID;IntAct;mentha	15575970;14613974;16603075	MI:0018;MI:0727;MI:0397
FBgn0004107	Cdk2	FBgn0010315	CycD	MIST vs2	DroID;IntAct;mentha	14613974;7809159;16603075	MI:0727;MI:0018;MI:0397
FBgn0004107	Cdk2	FBgn0010316	dap	MIST vs2	BioGrid;DroID;FlyBase	15575970;14613974;7809159;8980229	MI:0018;MI:0727	MI:0006;MI:0113
FBgn0004107	Cdk2	FBgn0010317	CycJ	MIST vs2	BioGrid;DroID;IntAct;mentha	15575970;19079254;7809159	MI:0018;MI:0727	MI:0045
FBgn0004107	Cdk2	FBgn0025674	CycK	MIST vs2	BioGrid;DroID;IntAct;mentha	15575970;19079254;16603075	MI:0018;MI:0727;MI:0397
FBgn0004107	Cdk2	FBgn0032717	CG10600	MIST vs2	BioGrid;DroID;IntAct;mentha	15575970;14613974;16603075	MI:0018;MI:0727;MI:0397
FBgn0004597	CycC	FBgn0013762	Cdk5	MIST vs2	BioGrid;DroID;IntAct;mentha	15575970;14613974;16603075	MI:0018;MI:0727;MI:0397
FBgn0004647	N	FBgn0013733	shot	MIST vs2	DroID;IntAct;mentha	25294943	MI:0727	MI:0007
FBgn0010040	GstD4	FBgn0010042	GstD6	MIST vs2	BioGrid;DIP;DroID;IntAct;mentha	14605208;19079254	MI:0018;MI:0727;MI:0397
FBgn0010235	Klc	FBgn0033752	CG8569	MIST vs2	BioGrid;DIP;DroID;IntAct;mentha	14605208;15575970	MI:0018;MI:0727
FBgn0010317	CycJ	FBgn0037613	Cks85A	MIST vs2	BioGrid;DroID;IntAct;mentha	15575970;19079254	MI:0018;MI:0727
FBgn0011648	Mad	FBgn0035334	CG8993	MIST vs2	BioGrid;DIP;DroID;IntAct;mentha	14605208;15575970	MI:0018;MI:0727
FBgn0011715	Snr1	FBgn0014163	fax	MIST vs2	BioGrid;DIP;DroID;IntAct;mentha	14605208;15710747	MI:0018;MI:0399
FBgn0011715	Snr1	FBgn0017545	RpS3A	MIST vs2	BioGrid;DIP;DroID;IntAct;mentha	14605208;15710747	MI:0018;MI:0727;MI:0399
FBgn0013269	Fkbp39	FBgn0013269	Fkbp39	MIST vs2	BioGrid;DroID;FlyBase;mentha	25813344;28074868	MI:0114	MI:0943;MI:0004
FBgn0013981	His4r	FBgn0263979	Caf1-55	MIST vs2	DIP	16601098	MI:0107;MI:0114	MI:0004;MI:0676;MI:0096
FBgn0014388	sty	FBgn0036717	CG13731	MIST vs2	BioGrid;DIP;DroID;IntAct;mentha	14605208;15710747	MI:0018
FBgn0014857	His3.3A	FBgn0029094	asf1	MIST vs2	DroID;IntAct;mentha	19079254;14605208	MI:0727;MI:0018;MI:0397
FBgn0014861	Mcm2	FBgn0017577	Mcm5	MIST vs2	BioGrid;DroID;FlyBase;IntAct;mentha	22036573;11726693;11024168;16798881;25117490	MI:0030	MI:0943;MI:0046;MI:0006;MI:0113;MI:0040
FBgn0014861	Mcm2	FBgn0025815	Mcm6	MIST vs2	BioGrid;DIP;DroID;FlyBase;IntAct;mentha	22036573;16798881;11726693;25117490	MI:0030	MI:0943;MI:0007;MI:0046;MI:0006;MI:0040
FBgn0015286	Rala	FBgn0026056	Rlip	MIST vs2	BioGrid;DIP;DroID;FlyBase;IntAct;mentha	14605208;15710747;12529414;16581976;14516694;12433364	MI:0018;MI:0399	MI:0045
FBgn0015797	Rab6	FBgn0029912	CG4557	MIST vs2	BioGrid;DIP;DroID;IntAct;mentha	14605208;15710747	MI:0018;MI:0399
FBgn0015929	dpa	FBgn0025815	Mcm6	MIST vs2	BioGrid;DIP;DroID;FlyBase;IntAct;mentha	22036573;16798881;11726693;25117490	MI:0030	MI:0943;MI:0007;MI:0046;MI:0006;MI:0040
FBgn0015946	grim	FBgn0036786	skl	MIST vs2	BioGrid;DIP;DroID;IntAct;mentha	15710747;19079254;11818063	MI:0018;MI:0727;MI:0399
FBgn0017577	Mcm5	FBgn0284442	Mcm3	MIST vs2	BioGrid;DIP;DroID;IntAct;mentha	22036573;21378962;11726693	MI:0030	MI:0943;MI:0007;MI:0046;MI:0006
FBgn0019972	Drice	FBgn0019972	Drice	MIST vs2	BioGrid;DIP;DroID;IntAct;mentha	10675329;15710747	MI:0018;MI:0399	MI:0045
FBgn0020257	Ppa	FBgn0025637	SkpA	MIST vs2	BioGrid;DIP;DroID;IntAct;mentha	14605208;15575970	MI:0018;MI:0727
FBgn0020299	stumps	FBgn0261239	Hr39	MIST vs2	BioGrid;DIP;DroID;IntAct;mentha	14605208;12767830	MI:0018
FBgn0020388	Gcn5	FBgn0263738	Ada2a	MIST vs2	BioGrid;DroID;FlyBase	22036573;22345504;12697829;12482983;16428443;18327268;20813260	MI:0018	MI:0943;MI:0006;MI:0113;MI:0082;MI:0071;MI:0007;MI:0226;MI:0004
FBgn0024189	sns	FBgn0034013	unc-5	MIST vs2	DroID;FlyBase;IntAct;mentha	23827685	MI:0411;MI:0107	MI:0892
FBgn0284442	Mcm3	FBgn0263979	Caf1-55	MIST vs2	BioGrid;DroID;mentha	21549310	MI:0114	MI:0314;MI:0096
FBgn0024371	E2f2	FBgn0030400	Pits	MIST vs2	BioGrid;DIP;DroID;IntAct;mentha	14605208;15575970	MI:0018;MI:0727
FBgn0024975	CG2712	FBgn0039395	CG14546	MIST vs2	BioGrid;DIP;DroID;IntAct;mentha	14605208;14613974	MI:0018;MI:0727
FBgn0025637	SkpA	FBgn0032377	CG14937	MIST vs2	BioGrid;DIP;DroID;IntAct;mentha	14605208;15575970	MI:0018;MI:0727
FBgn0025637	SkpA	FBgn0032878	CG9316	MIST vs2	BioGrid;DIP;DroID;IntAct;mentha	14605208;15575970	MI:0018;MI:0727
FBgn0025637	SkpA	FBgn0035959	CG4911	MIST vs2	BioGrid;DIP;DroID;IntAct;mentha	14605208;15575970	MI:0018;MI:0727
FBgn0025637	SkpA	FBgn0038566	bard	MIST vs2	BioGrid;DIP;DroID;IntAct;mentha	14605208;15575970;18840285	MI:0018;MI:0727
FBgn0025637	SkpA	FBgn0039667	FipoQ	MIST vs2	BioGrid;DroID	15575970;19079254	MI:0018;MI:0727
FBgn0025674	CycK	FBgn0035397	PAN3	MIST vs2	BioGrid;DIP;DroID;IntAct;mentha	14605208;15575970	MI:0018;MI:0727
FBgn0026175	SkpC	FBgn0032377	CG14937	MIST vs2	BioGrid;DIP;DroID;IntAct;mentha	14605208;15575970	MI:0018;MI:0727
FBgn0026175	SkpC	FBgn0032878	CG9316	MIST vs2	BioGrid;DIP;DroID;IntAct;mentha	14605208;15575970	MI:0018;MI:0727
FBgn0026175	SkpC	FBgn0038385	Fbxl7	MIST vs2	BioGrid;DIP;DroID;IntAct;mentha	14605208;15575970	MI:0018;MI:0727
FBgn0026176	SkpB	FBgn0035461	ntc	MIST vs2	BioGrid;DroID;IntAct;mentha	15575970;14613974;16603075	MI:0018;MI:0727;MI:0397
FBgn0026400	Noa36	FBgn0039395	CG14546	MIST vs2	BioGrid;DIP;DroID;IntAct;mentha	14605208;14613974	MI:0018;MI:0727
FBgn0027356	Amph	FBgn0262508	CG43078	MIST vs2	BioGrid;DIP;DroID;IntAct;mentha	14605208;15710747	MI:0018;MI:0399
FBgn0027363	Stam	FBgn0031450	Hrs	MIST vs2	BioGrid;DIP;DroID;IntAct;mentha	14605208;15710747	MI:0018;MI:0399
FBgn0027492	wdb	FBgn0039858	CycG	MIST vs2	BioGrid;DIP;DroID;FlyBase;IntAct;mentha	14605208;15575970;26274446;26980713	MI:0018;MI:0727	MI:0006;MI:0113
FBgn0286781	cass	FBgn0263198	Acn	MIST vs2	BioGrid;DroID;FlyBase;IntAct;mentha	15710747;19387494	MI:0018
FBgn0028402	Polr3E	FBgn0036775	Polr3D	MIST vs2	BioGrid;DIP;DroID;IntAct;mentha	14605208;19079254	MI:0018;MI:0727
FBgn0028837	CSN6	FBgn0028837	CSN6	MIST vs2	DroID;IntAct;mentha	22575649	MI:0114	MI:0826
FBgn0030620	CG5662	FBgn0037710	CG9393	MIST vs2	BioGrid;DIP;DroID;IntAct;mentha	14605208;19079254	MI:0018;MI:0727;MI:0397
FBgn0031106	Syx16	FBgn0261049	Vps45	MIST vs2	BioGrid;DIP;DroID;FlyBase;IntAct;mentha	14605208;15710747;18685079	MI:0018;MI:0727	MI:0096;MI:0705
FBgn0031129	CG1324	FBgn0042102	CG18745	MIST vs2	BioGrid;DIP;DroID;IntAct;mentha	14605208;14613974;16603075	MI:0018;MI:0727;MI:0397
FBgn0031298	Atg4a	FBgn0038539	Atg8b	MIST vs2	BioGrid;DIP;DroID;IntAct;mentha	14605208;19079254	MI:0018;MI:0727
FBgn0031745	rau	FBgn0037717	CG8301	MIST vs2	BioGrid;DIP;DroID;IntAct;mentha	14605208;15710747	MI:0018;MI:0399
FBgn0031745	rau	FBgn0259483	Mob4	MIST vs2	BioGrid;DIP;DroID;IntAct;mentha	14605208;15710747	MI:0018;MI:0727;MI:0399
FBgn0031745	rau	FBgn0263832	Rcd5	MIST vs2	BioGrid;DIP;DroID;IntAct;mentha	14605208;15710747	MI:0018;MI:0727;MI:0399
FBgn0033520	Prx2540-1	FBgn0038213	CG9624	MIST vs2	DIP;DroID;IntAct;mentha	14605208;14613974	MI:0018;MI:0727
FBgn0034051	Mlf	FBgn0263106	DnaJ-1	MIST vs2	BioGrid;DIP;DroID;IntAct;mentha	14605208;15710747	MI:0018;MI:0727;MI:0399
FBgn0035357	MEP-1	FBgn0039044	p53	MIST vs2	BioGrid;DroID;IntAct;mentha	15575970;15710747	MI:0018;MI:0727;MI:0399
FBgn0036248	ssp	FBgn0039395	CG14546	MIST vs2	BioGrid;DIP;DroID;IntAct;mentha	14605208;14613974	MI:0018;MI:0727
FBgn0037736	side-VII	FBgn0039089	beat-IV	MIST vs2	DroID;FlyBase;IntAct;mentha	23827685	MI:0411;MI:0107	MI:0892
FBgn0037944	CG6923	FBgn0039044	p53	MIST vs2	BioGrid;DroID;IntAct;mentha	15575970;15710747	MI:0018;MI:0727;MI:0399
FBgn0038865	cDIP	FBgn0040823	dpr6	MIST vs2	DroID;FlyBase;IntAct;mentha	23827685;26687361	MI:0107;MI:0411	MI:0892
FBgn0039395	CG14546	FBgn0042205	CG18764	MIST vs2	BioGrid;DIP;DroID;IntAct;mentha	14605208;14613974	MI:0018;MI:0727
FBgn0039395	CG14546	FBgn0259896	NimC1	MIST vs2	BioGrid;DIP;DroID;IntAct;mentha	14605208;14613974	MI:0018;MI:0727
FBgn0039404	CG14543	FBgn0261597	RpS26	MIST vs2	BioGrid;DIP;DroID;IntAct;mentha	14605208;19079254	MI:0018;MI:0727;MI:0397
FBgn0040823	dpr6	FBgn0052791	DIP-alpha	MIST vs2	DroID;FlyBase;IntAct;mentha	23827685;26687361	MI:0411;MI:0107;MI:0114	MI:0892
FBgn0053803	His3:CG33803	FBgn0263979	Caf1-55	MIST vs2	FlyBase	21550984;21549310;18443147;16728976
FBgn0261049	Vps45	FBgn0261064	Rbsn-5	MIST vs2	BioGrid;DIP;DroID;FlyBase;IntAct;mentha	14605208;15710747;18685079;20534670	MI:0018;MI:0727;MI:0399	MI:0096;MI:0705;MI:0833
FBgn0261722	fwe	FBgn0261722	fwe	MIST vs2	DroID;FlyBase;IntAct;mentha	19737521	MI:0030	MI:0404;MI:0705;MI:0007
