# Supplementary material for: Next-generation large-scale binary protein interaction network for Drosophila melanogaster
Source: Nat Commun. 2023 Apr 15;14:2162. doi: 10.1038/s41467-023-37876-0 (PMC10105736; doi:10.1038/s41467-023-37876-0)
Supplement: Supplementary file 6 — Supplementary Data 3 [file 41467_2023_37876_MOESM6_ESM.xlsx]

## Sheet: Lit BM 2021
fbgn1 r645	gene1 r645	fbgn2 r645	gene2 r645	Source	Source_database	Reference	Exp_Direct	Exp_Indirect
FBgn0037827	CG4073	FBgn0038549	Nnk	MIST vs5	DroID;IntAct;mentha	14613974;16603075	MI:0397;MI:0018;MI:0727
FBgn0017577	Mcm5	FBgn0284442	Mcm3	MIST vs5	DroID;BioGrid;mentha;FlyBase;DIP;IntAct	FBrf0218395;22036573;11024168;25117490;21378962;11726693	MI:0030	MI:0943;MI:0096;MI:0314;MI:0007;MI:0006;MI:0113;MI:0004;MI:1022;MI:0027;MI:0040;MI:0046
FBgn0020381	Dredd	FBgn0038928	Fadd	MIST vs5	BioGrid;DIP;DroID;FlyBase;IntAct;mentha	14605208;22450469;10934188;11606776;21730059;22549468	MI:0397;MI:0018;MI:0727	MI:0943;MI:0082;MI:0705;MI:0007;MI:0113;MI:0004;MI:0045
FBgn0025637	SkpA	FBgn0032780	CG13085	MIST vs5	BioGrid;DIP;DroID;FlyBase;IntAct;mentha	FBrf0218395;22036573;14605208;15575970	MI:0397;MI:0018;MI:0727	MI:0943;MI:0007;MI:0046
FBgn0025637	SkpA	FBgn0032878	CG9316	MIST vs5	BioGrid;DIP;DroID;IntAct;mentha	14605208;15575970	MI:0397;MI:0018;MI:0727
FBgn0025637	SkpA	FBgn0043010	Fsn	MIST vs5	BioGrid;DIP;DroID;FlyBase;IntAct;mentha	FBrf0218395;14605208;22036573;24948796;15575970	MI:0397;MI:0018;MI:0727	MI:0943;MI:0007;MI:0046;MI:0427;MI:0676
FBgn0040368	eIF4E7	FBgn0261560	Thor	MIST vs5	BioGrid;DIP;DroID;FlyBase;IntAct;mentha	14605208;15804566	MI:0018
FBgn0023508	Ocrl	FBgn0031768	IPIP	MIST vs5	BioGrid;DIP;DroID;FlyBase;IntAct;mentha	FBrf0218395;22036573;14605208;30799246	MI:0397;MI:0018;MI:0727	MI:0007;MI:0943;MI:0096;MI:0046
FBgn0024975	CG2712	FBgn0039395	CG14546	MIST vs5	BioGrid;DIP;DroID;IntAct;mentha	14605208;14613974;16603075	MI:0397;MI:0018;MI:0727
FBgn0024980	Syx4	FBgn0034913	Snap29	MIST vs5	BioGrid;DIP;DroID;FlyBase;IntAct;mentha	25551675;22036573;FBrf0218395;14605208	MI:0397;MI:0018;MI:0727	MI:0943;MI:0082;MI:0006;MI:0004;MI:0046
FBgn0010294	ng2	FBgn0034259	P32	MIST vs5	BioGrid;DIP;DroID;IntAct;mentha	14605208;22036573	MI:0397;MI:0018;MI:0727	MI:0007
FBgn0015286	Rala	FBgn0026056	Rlip	MIST vs5	BioGrid;DIP;DroID;FlyBase;IntAct;mentha	10910768;12529414;14516694;14605208;15710747;16581976;12433364	MI:0018;MI:0399	MI:0045
FBgn0026085	dgt4	FBgn0039638	dgt6	MIST vs5	BioGrid;DIP;DroID;FlyBase;IntAct;mentha	FBrf0218395;22036573;14605208;18443220	MI:0397;MI:0018;MI:0727	MI:0071;MI:0943;MI:0007;MI:0113;MI:0004;MI:1022;MI:0027;MI:0046
FBgn0011760	ctp	FBgn0053213	Boh1	MIST vs5	BioGrid;DIP;DroID;IntAct;mentha	14605208;22036573	MI:0397;MI:0018;MI:0727	MI:0007
FBgn0028325	Pdha	FBgn0039635	Pdhb	MIST vs5	BioGrid;DIP;DroID;IntAct;mentha	14605208;22036573	MI:0397;MI:0018;MI:0727	MI:0007
FBgn0086675	fne	FBgn0260400	elav	MIST vs5	DroID;BioGrid;mentha;FlyBase;DIP;IntAct	14605208;18203745	MI:0018
FBgn0030451	CG15717	FBgn0033735	Dera	MIST vs5	BioGrid;DIP;DroID;FlyBase;IntAct;mentha	14605208;FBrf0218395;22036573	MI:0397;MI:0018;MI:0727	MI:0943;MI:0007;MI:0046
FBgn0030521	CtsB	FBgn0034443	cer	MIST vs5	BioGrid;DIP;DroID;FlyBase;IntAct;mentha	14605208;22150223	MI:0397;MI:0018;MI:0727	MI:0051;MI:0401;MI:0415
FBgn0030695	PGRP-LE	FBgn0030695	PGRP-LE	MIST vs5	DroID;BioGrid;mentha;FlyBase;DIP;IntAct	14605208;23749869;29045898	MI:0018;MI:0825;MI:0114	MI:0004;MI:0071;MI:1022;MI:0040;MI:0943;MI:0314;MI:0982
FBgn0003345	sd	FBgn0034970	yki	MIST vs5	BioGrid;DIP;DroID;FlyBase;IntAct;mentha	23999857;FBrf0224345;24114784;23271049;18258485;18258486;26403189;23395637;14605208;29695716;29207260;18313299;30901309;24509725	MI:0018;MI:0055	MI:0833;MI:0943;MI:0096;MI:0705;MI:0082;MI:0007;MI:0006;MI:0113;MI:0004
FBgn0000611	exd	FBgn0001235	hth	MIST vs5	BioGrid;DIP;DroID;FlyBase;IntAct;mentha	9450936;10215621;30995488;23637332;25294943;22824425;17981120;FBrf0227292;10704852;10529430;25242320;14605208;12231630;21276241;22745600;22975331;12408801;31251896;9346235	MI:0090;MI:0946;MI:0397;MI:0809;MI:0018	MI:0833;MI:0943;MI:0413;MI:1022;MI:0416;MI:0096;MI:0082;MI:0007;MI:0006;MI:0113;MI:0004;MI:0046;MI:0045
FBgn0026175	SkpC	FBgn0032878	CG9316	MIST vs5	BioGrid;DIP;DroID;IntAct;mentha	14605208;15575970	MI:0397;MI:0018;MI:0727
FBgn0031106	Syx16	FBgn0261049	Vps45	MIST vs5	BioGrid;DIP;DroID;FlyBase;IntAct;mentha	14605208;15710747;18685079	MI:0397;MI:0018;MI:0727	MI:0113;MI:0004;MI:0096;MI:0705
FBgn0031298	Atg4a	FBgn0038539	Atg8b	MIST vs5	BioGrid;DIP;DroID;IntAct;mentha	14605208;19079254	MI:0397;MI:0018;MI:0727
FBgn0031314	IntS14	FBgn0035462	IntS10	MIST vs5	BioGrid;DIP;DroID;FlyBase;IntAct;mentha	14605208;23097424	MI:0018
FBgn0011570	cpb	FBgn0034577	cpa	MIST vs5	BioGrid;DIP;DroID;FlyBase;IntAct;mentha	14605208;FBrf0218395;22036573	MI:0397;MI:0018;MI:0727	MI:0943;MI:0007;MI:0046
FBgn0031437	Arpc5	FBgn0284255	Arpc4	MIST vs5	BioGrid;DIP;DroID;FlyBase;IntAct;mentha	FBrf0218395;22036573;14605208;19079254	MI:0018;MI:0727;MI:0397	MI:0007;MI:0004;MI:0943;MI:0046
FBgn0011648	Mad	FBgn0035334	CG8993	MIST vs5	BioGrid;DIP;DroID;IntAct;mentha	14605208;15575970	MI:0397;MI:0018;MI:0727
FBgn0031534	Snx1	FBgn0032005	Snx6	MIST vs5	BioGrid;DIP;DroID;FlyBase;IntAct;mentha	14605208;FBrf0218395;22036573	MI:0397;MI:0018;MI:0727	MI:0943;MI:0007;MI:0046
FBgn0031613	HP6	FBgn0034217	Lhr	MIST vs5	BioGrid;DIP;DroID;FlyBase;IntAct;mentha	14605208;24239514;21366928	MI:0397;MI:0018;MI:0727	MI:0007;MI:0113;MI:0004;MI:0943;MI:0082
FBgn0031637	mxt	FBgn0040368	eIF4E7	MIST vs5	BioGrid;DIP;DroID;FlyBase;IntAct;mentha	14605208;23716590	MI:0018
FBgn0031832	CG9596	FBgn0039407	CG14544	MIST vs5	BioGrid;DIP;DroID;FlyBase;IntAct;mentha	FBrf0218395;22036573;14605208;19079254	MI:0018;MI:0727;MI:0397	MI:0943;MI:0007;MI:0046
FBgn0031977	baf	FBgn0037719	bocks	MIST vs5	BioGrid;DIP;DroID;FlyBase;IntAct;mentha	14605208;18723885;19855837	MI:0018
FBgn0003607	Su(var)205	FBgn0034217	Lhr	MIST vs5	BioGrid;DIP;DroID;FlyBase;IntAct;mentha	14605208;24651406;24239514;17124320;24990964;21366928	MI:0397;MI:0018;MI:0727	MI:0943;MI:0705;MI:0082;MI:0007;MI:0006;MI:0113;MI:0004
FBgn0003607	Su(var)205	FBgn0035829	HP4	MIST vs5	DroID;BioGrid;mentha;FlyBase;DIP;IntAct	14605208;19487560;18162556	MI:0397;MI:0018;MI:0727	MI:0403;MI:0006;MI:0096;MI:1088
FBgn0003607	Su(var)205	FBgn0038551	Odj	MIST vs5	BioGrid;DIP;DroID;FlyBase;IntAct;mentha	23438860;30995488;14605208;24990964	MI:0397;MI:0018	MI:0007;MI:0943;MI:0004;MI:0082
FBgn0037874	Tctp	FBgn0045035	tefu	MIST vs5	DroID;FlyBase;BioGrid	24352200	MI:0048;MI:0047	MI:0096;MI:0705;MI:0007;MI:0006;MI:0113;MI:0004;MI:0046
FBgn0004595	pros	FBgn0021776	mira	MIST vs5	BioGrid;DroID;FlyBase	9403694;18854163;9267025;9637685;12586070;16564014	MI:0018	MI:0833;MI:0096;MI:0006;MI:0113;MI:0004;MI:0046;MI:0045
FBgn0004595	pros	FBgn0259152	Clbn	MIST vs5	DroID;FlyBase;BioGrid	16103875	MI:0018	MI:0113;MI:0096;MI:0833
FBgn0037908	dpr5	FBgn0051646	DIP-theta	MIST vs5	DroID;BioGrid;mentha;FlyBase;IntAct	30467080;26687361;23827685;FBrf0222867	MI:0411;MI:0107	MI:0113;MI:0004;MI:0892
FBgn0037908	dpr5	FBgn0038865	cDIP	MIST vs5	DroID;BioGrid;mentha;FlyBase;IntAct	26687361;FBrf0222867;23827685	MI:0411	MI:0113;MI:0004;MI:0892
FBgn0037908	dpr5	FBgn0040823	dpr6	MIST vs5	DroID;BioGrid;mentha;FlyBase;IntAct	FBrf0222867;23827685	MI:0411	MI:0113;MI:0004;MI:0892
FBgn0032016	Mettl14	FBgn0039139	Mettl3	MIST vs5	BioGrid;DIP;DroID;FlyBase;IntAct;mentha	25242320;28675155;27919077;14605208;FBrf0227292;29535189	MI:0397;MI:0018;MI:0727	MI:0943;MI:0705;MI:0082;MI:0007;MI:0113;MI:0004;MI:0046
FBgn0032051	CG13097	FBgn0034232	CG4866	MIST vs5	BioGrid;DIP;DroID;IntAct;mentha	14605208;22036573	MI:0397;MI:0018;MI:0727	MI:0007
FBgn0032054	Uba4	FBgn0039280	Mocs2B	MIST vs5	BioGrid;DIP;DroID;FlyBase;IntAct;mentha	14605208;22345504	MI:0397;MI:0018;MI:0727	MI:0113;MI:0006;MI:0096;MI:0705;MI:0004
FBgn0004867	RpS2	FBgn0034814	CG9890	MIST vs5	BioGrid;DIP;DroID;IntAct;mentha	14605208;22036573	MI:0397;MI:0018;MI:0727	MI:0007
FBgn0004867	RpS2	FBgn0038306	Art3	MIST vs5	BioGrid;DIP;DroID;IntAct;mentha	14605208;22036573	MI:0397;MI:0018;MI:0727	MI:0007
FBgn0004867	RpS2	FBgn0021875	Zfrp8	MIST vs5	BioGrid;DIP;DroID;FlyBase;IntAct;mentha	14605208;22036573;26807849	MI:0397;MI:0018;MI:0727	MI:0007;MI:0113;MI:0004
FBgn0032447	PICK1	FBgn0037050	ICA69	MIST vs5	BioGrid;DIP;DroID;FlyBase;IntAct;mentha	14605208;23630454	MI:0397;MI:0018;MI:0727	MI:0007;MI:0113;MI:0004
FBgn0032465	Yip1d1	FBgn0288631	Yif1	MIST vs5	DroID;BioGrid;mentha;FlyBase;DIP;IntAct	14605208;29769219	MI:0397;MI:0727;MI:0809;MI:0090;MI:0018	MI:0007;MI:0113
FBgn0028847	CG9014	FBgn0061515	endos	MIST vs5	DroID;BioGrid;mentha;FlyBase;DIP;IntAct	14605208;18927152	MI:0397;MI:0018;MI:0727	MI:0096
FBgn0028926	NC2beta	FBgn0034650	NC2alpha	MIST vs5	mentha;BioGrid;DroID;FlyBase;DIP;IntAct	14605208;30995488	MI:0397;MI:0727;MI:0809;MI:0018;MI:0008
FBgn0000250	cact	FBgn0260632	dl	MIST vs5	BioGrid;DIP;DroID;FlyBase;IntAct;mentha	8202491;1423618;1423619;9405646;9367441;8622655;10921908;7479760;23864715;14605208;12653959;22654665;7791770;10660560;30404807;8227123	MI:0397;MI:0727;MI:0432;MI:0107;MI:0018;MI:0031	MI:0833;MI:0096;MI:0314;MI:0705;MI:0007;MI:0006;MI:0113;MI:0004;MI:1022;MI:0413;MI:0045
FBgn0002023	Lim3	FBgn0003896	tup	MIST vs5	mentha;BioGrid;DroID;FlyBase;DIP;IntAct	14605208;30995488	MI:0397;MI:0018
FBgn0033155	Br140	FBgn0036574	elg1	MIST vs5	BioGrid;DroID;FlyBase;IntAct;mentha	25242320;14605208;27198229;29070704;FBrf0227292	MI:0018;MI:0030	MI:0007;MI:0113;MI:0004;MI:0943;MI:0082;MI:0046;MI:0676;MI:0705
FBgn0003460	so	FBgn0033654	Sobp	MIST vs5	BioGrid;DIP;DroID;FlyBase;IntAct;mentha	14605208;16125693	MI:0018
FBgn0033264	Nup50	FBgn0287720	Pen	MIST vs5	BioGrid;DIP;DroID;FlyBase;IntAct;mentha	14605208;FBrf0218395;22036573	MI:0397;MI:0018;MI:0727	MI:0007;MI:0004;MI:0943;MI:0046
FBgn0001291	Jra	FBgn0028550	Atf3	MIST vs5	BioGrid;DIP;DroID;FlyBase;IntAct;mentha	14605208;23661758;20023169	MI:0397;MI:0727;MI:0018;MI:0055	MI:0007;MI:0113;MI:0004
FBgn0001122	Galphao	FBgn0040080	pins	MIST vs5	BioGrid;DIP;DroID;FlyBase;IntAct;mentha	FBrf0218395;16617104;10753746;14605208;19570914;22036573;22178499;26487707	MI:0018;MI:0055	MI:0833;MI:0943;MI:0096;MI:0007;MI:0006;MI:0113;MI:0004;MI:0046
FBgn0024732	Drep1	FBgn0028408	Drep2	MIST vs5	BioGrid;DIP;DroID;FlyBase;IntAct;mentha	29240809;14605208;24233238;23485826;23417746;10627165	MI:0397;MI:0018;MI:0727	MI:0071;MI:0113;MI:0705;MI:0007;MI:0276;MI:0004;MI:1022;MI:0404
FBgn0028407	Drep3	FBgn0028408	Drep2	MIST vs5	BioGrid;DIP;DroID;FlyBase;IntAct;mentha	29240809;14605208;24233238;23485826;10627165;22850116;25392983	MI:0397;MI:0018;MI:0727	MI:0071;MI:0943;MI:0096;MI:0113;MI:0082;MI:0007;MI:0276;MI:0004;MI:1022;MI:0404;MI:0705
FBgn0026176	SkpB	FBgn0043010	Fsn	MIST vs5	BioGrid;DIP;DroID;FlyBase;IntAct;mentha	FBrf0218395;22036573;14605208;15575970	MI:0397;MI:0018;MI:0727	MI:0943;MI:0007;MI:0046
FBgn0026176	SkpB	FBgn0046301	CG7148	MIST vs5	BioGrid;DIP;DroID;FlyBase;IntAct;mentha	FBrf0218395;22036573;14605208;15575970	MI:0397;MI:0018;MI:0727	MI:0943;MI:0007;MI:0046
FBgn0002069	AspRS	FBgn0036515	AIMP2	MIST vs5	BioGrid;DIP;DroID;FlyBase;IntAct;mentha	FBrf0218395;22036573;14605208;19079254	MI:0018;MI:0727;MI:0397	MI:0943;MI:0004;MI:0046
FBgn0011763	Dp	FBgn0024371	E2f2	MIST vs5	BioGrid;DIP;DroID;FlyBase;IntAct;mentha	25242320;14605208;FBrf0227292;22036573	MI:0397;MI:0018;MI:0727	MI:0007;MI:0004;MI:0943;MI:0046;MI:0082
FBgn0003742	tra2	FBgn0260944	Rbp1	MIST vs5	BioGrid;DIP;DroID;IntAct;mentha	14605208;8990170	MI:0397;MI:0018;MI:0727	MI:0045
FBgn0003742	tra2	FBgn0265998	Doa	MIST vs5	BioGrid;DroID;IntAct;mentha	14605208;15575970	MI:0397;MI:0018;MI:0727
FBgn0015602	BEAF-32	FBgn0015602	BEAF-32	MIST vs5	BioGrid;DIP;DroID;FlyBase;IntAct;mentha	30995488;27622635;14605208;28910574;9001253	MI:0397;MI:0809;MI:0018;MI:0031	MI:0007;MI:0006;MI:0113;MI:0004;MI:1022;MI:0314;MI:0413
FBgn0033971	CG10209	FBgn0033971	CG10209	MIST vs5	mentha;BioGrid;DroID;FlyBase;DIP;IntAct	14605208;30995488	MI:0397;MI:0018;MI:0727
FBgn0033972	Ciao1	FBgn0036107	galla-2	MIST vs5	BioGrid;DIP;DroID;FlyBase;IntAct;mentha	FBrf0218395;22036573;14605208;19079254	MI:0018;MI:0727;MI:0397	MI:0007;MI:0004;MI:0943;MI:0046
FBgn0034065	Rrp42	FBgn0036916	Mtr3	MIST vs5	BioGrid;DIP;DroID;FlyBase;IntAct;mentha	14605208;FBrf0218395;22036573	MI:0397;MI:0018;MI:0727	MI:0943;MI:0007;MI:0046
FBgn0005655	PCNA	FBgn0010316	dap	MIST vs5	BioGrid;DIP;DroID;IntAct;mentha	14605208;9705499	MI:0397;MI:0018;MI:0727	MI:0004
FBgn0034534	maf-S	FBgn0262975	cnc	MIST vs5	BioGrid;DIP;DroID;FlyBase;IntAct;mentha	14605208;23661758;23521918;10952900	MI:0018;MI:0055	MI:0833;MI:0705;MI:0007;MI:0113;MI:0004;MI:1022;MI:0413
FBgn0034564	CG9344	FBgn0035675	CG6610	MIST vs5	BioGrid;DIP;DroID;FlyBase;IntAct;mentha	FBrf0218395;22036573;14605208;20353594	MI:0397;MI:0018;MI:0727	MI:0943;MI:0007;MI:0046
FBgn0002736	mago	FBgn0033378	tsu	MIST vs5	BioGrid;DIP;DroID;FlyBase;IntAct;mentha	FBrf0218395;12704080;20045686;11691839;31365866;24967911;14968132;14605208;12730685;20122403;11696323;22036573	MI:0018;MI:0114	MI:0943;MI:0403;MI:1022;MI:0071;MI:0096;MI:0705;MI:0046;MI:0007;MI:0113;MI:0004;MI:0019;MI:0045
FBgn0025186	ari-2	FBgn0026316	Ubc10	MIST vs5	BioGrid;DIP;DroID;FlyBase;IntAct;mentha	14605208;10880484	MI:0018
FBgn0020257	Ppa	FBgn0025637	SkpA	MIST vs5	BioGrid;DIP;DroID;IntAct;mentha	14605208;15575970	MI:0397;MI:0018;MI:0727
FBgn0034913	Snap29	FBgn0250791	alphaSnap	MIST vs5	BioGrid;DIP;DroID;FlyBase;IntAct;mentha	FBrf0218395;14605208;24626111;22036573;25551675	MI:0397;MI:0018;MI:0727	MI:0943;MI:0096;MI:0082;MI:0007;MI:0006;MI:0113;MI:0004;MI:0046
FBgn0013764	Chi	FBgn0267978	ap	MIST vs5	BioGrid;DIP;DroID;FlyBase;IntAct;mentha	9334334;14605208;10488342;10688916;22036573	MI:0397;MI:0018;MI:0727	MI:0833;MI:0096;MI:0007;MI:0113;MI:0004;MI:0045
FBgn0002787	Rpn8	FBgn0028694	Rpn11	MIST vs5	BioGrid;DIP;DroID;FlyBase;IntAct;mentha	FBrf0218395;22036573;14605208;19079254	MI:0018;MI:0727;MI:0397	MI:0943;MI:0007;MI:0046
FBgn0035107	mri	FBgn0038766	CG4854	MIST vs5	BioGrid;DIP;DroID;FlyBase;IntAct;mentha	FBrf0218395;25242320;14605208;22036573;FBrf0227292	MI:0397;MI:0018;MI:0727	MI:0943;MI:0082;MI:0007;MI:0004;MI:0046
FBgn0000575	emc	FBgn0004170	sc	MIST vs5	BioGrid;DIP;DroID;FlyBase;IntAct;mentha	30995488;14605208;1525829;7821225;9524128;9371806	MI:0397;MI:0727;MI:0946;MI:0018	MI:0006;MI:0113;MI:0004;MI:0833;MI:0045
FBgn0035675	CG6610	FBgn0261068	LSm7	MIST vs5	BioGrid;DIP;DroID;IntAct;mentha	14605208;20353594	MI:0397;MI:0018;MI:0727	MI:0007
FBgn0036030	Prps	FBgn0039790	CG2246	MIST vs5	BioGrid;DIP;DroID;FlyBase;IntAct;mentha	14605208;FBrf0218395;22036573	MI:0397;MI:0018;MI:0727	MI:0943;MI:0007;MI:0046
FBgn0261112	APP-BP1	FBgn0263697	Uba3	MIST vs5	BioGrid;DIP;DroID;FlyBase;IntAct;mentha	14605208;21931660	MI:0397;MI:0018;MI:0727	MI:0113;MI:0705;MI:0007;MI:0004
FBgn0011335	vers	FBgn0036248	ssp	MIST vs5	BioGrid;DIP;DroID;FlyBase;IntAct;mentha	14605208;FBrf0218395;22036573	MI:0397;MI:0018;MI:0727	MI:0943;MI:0007;MI:0046
FBgn0036294	CG10654	FBgn0039355	CG4730	MIST vs5	mentha;BioGrid;DroID;FlyBase;DIP;IntAct	14605208;30995488	MI:0397;MI:0018
FBgn0003410	sina	FBgn0013725	phyl	MIST vs5	BioGrid;DIP;DroID;FlyBase;IntAct;mentha	8804311;18701547;14605208;12215542;17962185;12626763;9267027;9267026;11032805	MI:0018;MI:0588;MI:0407	MI:0314;MI:0113;MI:0046;MI:0833;MI:0096;MI:0007;MI:0004;MI:0029;MI:0045
FBgn0017578	Max	FBgn0023215	Mnt	MIST vs5	DroID;BioGrid;mentha;FlyBase;DIP;IntAct	25242320;14605208;22036573;16055719;FBrf0227292	MI:0397;MI:0018;MI:0727	MI:0833;MI:0943;MI:0096;MI:0082;MI:0007;MI:0113;MI:0004;MI:0046
FBgn0001320	kni	FBgn0020496	CtBP	MIST vs5	BioGrid;DIP;DroID;FlyBase;IntAct;mentha	30995488;17972097;14605208;9525852;9843507;22036573;19805071	MI:0018;MI:0946	MI:0833;MI:0096;MI:0314;MI:0007;MI:0113;MI:0004;MI:0045
FBgn0028402	Polr3E	FBgn0036775	Polr3D	MIST vs5	BioGrid;DIP;DroID;IntAct;mentha	14605208;19079254	MI:0397;MI:0018;MI:0727
FBgn0037231	Vps24	FBgn0039402	Vps2	MIST vs5	BioGrid;DIP;DroID;FlyBase;IntAct;mentha	14605208;FBrf0218395;22036573	MI:0397;MI:0018;MI:0727	MI:0943;MI:0007;MI:0046
FBgn0028690	Rpn5	FBgn0028691	Rpn9	MIST vs5	BioGrid;DIP;DroID;FlyBase;IntAct;mentha	FBrf0218395;22036573;14605208;19079254	MI:0018;MI:0727;MI:0397	MI:0943;MI:0007;MI:0046
FBgn0020249	stck	FBgn0028546	ics	MIST vs5	BioGrid;DIP;DroID;FlyBase;IntAct;mentha	14605208;19079254;23555310;15596544;23663728;22467865	MI:0397;MI:0018;MI:0727	MI:0943;MI:0096;MI:0082;MI:0007;MI:0113;MI:0004
FBgn0002932	neur	FBgn0026320	Tom	MIST vs5	DroID;BioGrid;mentha;FlyBase;DIP;IntAct	14605208;19683535;16459303	MI:0065;MI:0018;MI:0077	MI:0007;MI:0113;MI:0004;MI:0314
FBgn0023212	EloB	FBgn0266711	EloC	MIST vs5	BioGrid;DIP;DroID;FlyBase;IntAct;mentha	FBrf0218395;14605208;19079254;22036573;24204884	MI:0018;MI:0727;MI:0397	MI:0943;MI:0705;MI:0007;MI:0113;MI:0004;MI:0046
FBgn0013343	Syx1A	FBgn0250791	alphaSnap	MIST vs5	BioGrid;DIP;DroID;FlyBase;IntAct;mentha	FBrf0218395;16603075;14605208;19079254;21316453;22036573;12414991	MI:0018;MI:0727;MI:0397	MI:0943;MI:0007;MI:0006;MI:0113;MI:0004;MI:0046
FBgn0003134	Pp1alpha-96A	FBgn0026402	NiPp1	MIST vs5	BioGrid;DIP;DroID;FlyBase;IntAct;mentha	14605208;18412953;17007873	MI:0018
FBgn0039395	CG14546	FBgn0042205	CG18764	MIST vs5	BioGrid;DIP;DroID;IntAct;mentha	14605208;14613974;16603075	MI:0397;MI:0018;MI:0727
FBgn0001139	gro	FBgn0002734	E(spl)mdelta-HLH	MIST vs5	BioGrid;DIP;DroID;FlyBase;IntAct;mentha	8001118;30995488;16762837;14605208;9524128;9371806	MI:0397;MI:0018	MI:0113;MI:0004;MI:0096;MI:0833
FBgn0039404	CG14543	FBgn0261597	RpS26	MIST vs5	BioGrid;DIP;DroID;IntAct;mentha	14605208;19079254	MI:0018;MI:0727;MI:0397
FBgn0086362	spn-F	FBgn0086657	IKKepsilon	MIST vs5	BioGrid;DIP;DroID;FlyBase;IntAct;mentha	14605208;18796167;24019068;26092846;26540204	MI:0018;MI:0107	MI:0833;MI:0096;MI:0314;MI:0113;MI:0705;MI:0007;MI:0006;MI:0401;MI:0004;MI:0415
FBgn0004859	ci	FBgn0005355	Su(fu)	MIST vs5	BioGrid;DIP;DroID;FlyBase;IntAct;mentha	19955409;24413177;10952898;19717563;15710747;14636583;24217340;10825151;16740475;9601642;26120032;25941387;14605208;15063184;21852395;14611647;26271100;9799424	MI:0018;MI:0055;MI:0065	MI:0071;MI:0833;MI:0096;MI:0314;MI:0705;MI:0007;MI:0006;MI:0113;MI:0004;MI:1022;MI:0045
FBgn0000711	flw	FBgn0035917	Zasp66	MIST vs5	BioGrid;DIP;DroID;FlyBase;IntAct;mentha	14605208;17007873	MI:0397;MI:0018;MI:0727
FBgn0003254	rib	FBgn0022238	lolal	MIST vs5	BioGrid;DIP;DroID;FlyBase;IntAct;mentha	14605208;FBrf0218395;22036573	MI:0397;MI:0018;MI:0727	MI:0943;MI:0007;MI:0046
FBgn0010741	Pfdn2	FBgn0264694	mgr	MIST vs5	BioGrid;DIP;DroID;FlyBase;IntAct;mentha	FBrf0218395;22036573;14605208;27025979	MI:0397;MI:0018;MI:0727	MI:0943;MI:0705;MI:0007;MI:0113;MI:0004;MI:0046
FBgn0000996	dup	FBgn0033081	geminin	MIST vs5	BioGrid;DIP;DroID;FlyBase;IntAct;mentha	11865064;FBrf0218395;14605208;14578910;15342466;22036573;11641279	MI:0397;MI:0018;MI:0727	MI:0943;MI:0705;MI:0007;MI:0006;MI:0113;MI:0004;MI:0046
FBgn0003870	ttk	FBgn0013725	phyl	MIST vs5	BioGrid;DIP;DroID;FlyBase;IntAct;mentha	14605208;12215542;17962185;9267027;9267026	MI:0397;MI:0018;MI:0727	MI:0113;MI:0314;MI:0007;MI:0833;MI:0096;MI:0705;MI:0004;MI:0029
FBgn0003870	ttk	FBgn0022238	lolal	MIST vs5	DroID;BioGrid;mentha;FlyBase;DIP;IntAct	14605208;21821048	MI:0397;MI:0018;MI:0727
FBgn0010040	GstD4	FBgn0010042	GstD6	MIST vs5	BioGrid;DIP;DroID;IntAct;mentha	14605208;19079254	MI:0018;MI:0727;MI:0397
FBgn0003132	Pp1-13C	FBgn0053526	PNUTS	MIST vs5	BioGrid;DroID;FlyBase	14605208;17007873;24204300	MI:0018
FBgn0004103	Pp1-87B	FBgn0052685	ZAP3	MIST vs5	BioGrid;DIP;DroID;FlyBase;IntAct;mentha	14605208;17007873	MI:0397;MI:0018;MI:0727
FBgn0004103	Pp1-87B	FBgn0267967	corolla	MIST vs5	BioGrid;DIP;DroID;FlyBase;IntAct;mentha	14605208;17007873	MI:0018
FBgn0004103	Pp1-87B	FBgn0031549	Spindly	MIST vs5	BioGrid;DIP;DroID;FlyBase;IntAct;mentha	14605208;17007873	MI:0018
FBgn0004103	Pp1-87B	FBgn0028429	I-2	MIST vs5	BioGrid;DIP;DroID;FlyBase;IntAct;mentha	FBrf0218395;14605208;10587451;22036573;17007873	MI:0397;MI:0018;MI:0727	MI:0943;MI:0007;MI:0046;MI:0045
FBgn0004103	Pp1-87B	FBgn0036428	Gbs-70E	MIST vs5	BioGrid;DIP;DroID;FlyBase;IntAct;mentha	14605208;24727027	MI:0397;MI:0018;MI:0727
FBgn0004103	Pp1-87B	FBgn0025821	I-t	MIST vs5	BioGrid;DIP;DroID;IntAct;mentha	14605208;9821974	MI:0397;MI:0018;MI:0727	MI:0045
FBgn0050077	Blos1	FBgn0052121	CG32121	MIST vs5	FlyBase;IntAct	30995488	MI:0397;MI:0809
FBgn0050077	Blos1	FBgn0263108	BtbVII	MIST vs5	FlyBase;IntAct	30995488	MI:0397;MI:0809
FBgn0264273	Sema2b	FBgn0264273	Sema2b	MIST vs5	FlyBase	30827914;31417095	MI:0411;MI:0114	MI:0067;MI:0404
FBgn0050443	Opbp	FBgn0050443	Opbp	MIST vs5	BioGrid;DroID;FlyBase	29036346	MI:0030	MI:0314
FBgn0050476	ave	FBgn0286070	cnk	MIST vs5	DroID;BioGrid;mentha;FlyBase;DIP;IntAct	16600911;18287031;29066538	MI:0018	MI:0096;MI:0007;MI:0663
FBgn0033520	Prx2540-1	FBgn0038213	CG9624	MIST vs5	DIP;DroID;IntAct;mentha	14605208;14613974;16603075	MI:0397;MI:0018;MI:0727
FBgn0044871	Gos28	FBgn0260857	Bet1	MIST vs5	BioGrid;DroID;FlyBase;IntAct;mentha	FBrf0218395;22036573;19079254	MI:0727;MI:0397	MI:0943;MI:0004;MI:0046
FBgn0044871	Gos28	FBgn0250791	alphaSnap	MIST vs5	BioGrid;DroID;FlyBase;IntAct;mentha	FBrf0218395;22036573;19079254	MI:0727;MI:0397	MI:0007;MI:0004;MI:0943;MI:0046
FBgn0041150	hoe1	FBgn0264270	Sxl	MIST vs5	BioGrid;DroID	21663794	MI:0407	MI:0046
FBgn0010053	Jheh1	FBgn0035206	sturkopf	MIST vs5	FlyBase	30917324	MI:1203	MI:0007
FBgn0053193	sav	FBgn0053193	sav	MIST vs5	DroID;FlyBase;BioGrid	22280890	MI:0055	MI:0416
FBgn0053193	sav	FBgn0086384	Mer	MIST vs5	BioGrid;DIP;DroID;FlyBase;IntAct;mentha	15710747;23263283;20159598	MI:0018;MI:0399	MI:0007;MI:0113;MI:0004;MI:0705
FBgn0053193	sav	FBgn0261456	hpo	MIST vs5	BioGrid;DIP;DroID;FlyBase;IntAct;mentha	23263283;24114784;22069188;20797625;FBrf0224345;17174922;29519817;24012335;12941273;26403189;26125558;22215676;26117838;23940457;14605208;25484297;14561774;12941274;20159598;14502295;14502294;15710747	MI:0397;MI:0114;MI:0018;MI:0727;MI:0031	MI:0833;MI:0943;MI:0082;MI:0401;MI:0415;MI:0096;MI:0314;MI:0705;MI:0676;MI:0007;MI:0006;MI:0113;MI:0004;MI:0019;MI:0045
FBgn0053193	sav	FBgn0262127	kibra	MIST vs5	DroID;FlyBase;BioGrid	20159598	MI:0018	MI:0007;MI:0113;MI:0004;MI:0705
FBgn0051908	CG31908	FBgn0264270	Sxl	MIST vs5	BioGrid;DroID	21663794	MI:0407	MI:0046
FBgn0051155	Polr2G	FBgn0263757	Polr2D	MIST vs5	DroID;FlyBase;BioGrid	FBrf0227292;25242320;12482983	MI:0018	MI:0007;MI:0004;MI:0943;MI:0046;MI:0082
FBgn0038282	dpr9	FBgn0259245	DIP-beta	MIST vs5	DroID;BioGrid;mentha;FlyBase;IntAct	30467080;26687361;23827685;FBrf0222867	MI:0411;MI:0107	MI:0113;MI:0004;MI:0892
FBgn0038282	dpr9	FBgn0038865	cDIP	MIST vs5	DroID;BioGrid;mentha;FlyBase;IntAct	26687361;FBrf0222867;23827685	MI:0411	MI:0113;MI:0004;MI:0892
FBgn0039044	p53	FBgn0267351	Topors	MIST vs5	BioGrid;DroID;FlyBase;IntAct;mentha	15710747;14871887	MI:0018;MI:0399	MI:0113;MI:0004;MI:0833;MI:0096
FBgn0039044	p53	FBgn0039858	CycG	MIST vs5	BioGrid;DroID;FlyBase	29263364	MI:0018	MI:0113;MI:0007
FBgn0040726	dpr1	FBgn0051646	DIP-theta	MIST vs5	DroID;FlyBase;BioGrid	26687361;FBrf0222867;23827685	MI:0411	MI:0113;MI:0004;MI:0892
FBgn0053481	dpr7	FBgn0053516	dpr3	MIST vs5	DroID;BioGrid;mentha;FlyBase;IntAct	FBrf0222867;23827685	MI:0411	MI:0113;MI:0004;MI:0892
FBgn0013263	Trl	FBgn0013263	Trl	MIST vs5	BioGrid;DroID;FlyBase;IntAct;mentha	9927429;23847101;12815073;11256608;21821048	MI:0018;MI:0030;MI:0031	MI:0071;MI:0866;MI:0096;MI:0314;MI:0705;MI:0403;MI:0113;MI:0004;MI:1022;MI:0405;MI:0404
FBgn0013263	Trl	FBgn0030710	CG8924	MIST vs5	DroID;FlyBase;BioGrid	28296955	MI:0018	MI:0943;MI:0427;MI:0006
FBgn0013263	Trl	FBgn0263102	psq	MIST vs5	BioGrid;DroID;FlyBase	FBrf0218395;22036573;21821048;12271134	MI:0018	MI:0943;MI:0007;MI:0004;MI:0046;MI:0045
FBgn0013263	Trl	FBgn0035213	CG2199	MIST vs5	DroID;FlyBase;BioGrid	22036573;28296955	MI:0018	MI:0007;MI:0006;MI:0943;MI:0427
FBgn0013263	Trl	FBgn0035357	MEP-1	MIST vs5	DroID;FlyBase;BioGrid	28296955	MI:0018	MI:0943;MI:0427;MI:0006
FBgn0013263	Trl	FBgn0259785	pzg	MIST vs5	IntAct;DroID;FlyBase;BioGrid	28296955;22036573;30995488	MI:0397;MI:0018	MI:0943;MI:0007;MI:0006;MI:0113;MI:0427
FBgn0013263	Trl	FBgn0024491	Bin1	MIST vs5	DroID;IntAct;mentha	11256608	MI:0018	MI:0096
FBgn0013263	Trl	FBgn0025525	bab2	MIST vs5	DroID;FlyBase;BioGrid	28296955	MI:0018	MI:0943;MI:0427;MI:0006
FBgn0013263	Trl	FBgn0283521	lola	MIST vs5	DroID;FlyBase;BioGrid	28296955	MI:0018	MI:0943;MI:0427;MI:0006
FBgn0044048	Ilp5	FBgn0044048	Ilp5	MIST vs5	DroID;FlyBase;BioGrid	20974844	MI:0114	MI:0096;MI:0314;MI:0038
FBgn0263219	Dscam4	FBgn0263219	Dscam4	MIST vs5	DroID;BioGrid;mentha;FlyBase;IntAct	FBrf0222867;23827685	MI:0411	MI:0113;MI:0004;MI:0892
FBgn0005427	ewg	FBgn0260400	elav	MIST vs5	BioGrid;DroID	21705751;23019123;24803653	MI:0407	MI:0046;MI:0004
FBgn0000022	ac	FBgn0000043	Act42A	MIST vs5	DroID;FlyBase;BioGrid	24190881	MI:0018	MI:0007;MI:0113;MI:0004;MI:0943;MI:0082
FBgn0000022	ac	FBgn0013725	phyl	MIST vs5	FlyBase	18701547	MI:0588	MI:0007;MI:0096
FBgn0000022	ac	FBgn0000575	emc	MIST vs5	DroID;BioGrid;mentha;FlyBase;DIP;IntAct	9371806;7821225;25977368	MI:0018	MI:0006;MI:0113;MI:0004;MI:0833;MI:0045
FBgn0000022	ac	FBgn0003410	sina	MIST vs5	FlyBase	18701547	MI:0588	MI:0096
FBgn0000022	ac	FBgn0002609	E(spl)m3-HLH	MIST vs5	BioGrid;DIP;DroID;FlyBase;IntAct;mentha	14605208;9371806	MI:0018
FBgn0000022	ac	FBgn0002633	E(spl)m7-HLH	MIST vs5	DroID;BioGrid;mentha;FlyBase;DIP;IntAct	9371806;8757393	MI:0018	MI:0045
FBgn0004170	sc	FBgn0267821	da	MIST vs5	DroID;BioGrid;mentha;FlyBase;IntAct	8565819;7651341;9486535;7821225;10903170;8324823;7623836;1915272;15507447	MI:0018	MI:0833;MI:0006;MI:0113;MI:0004;MI:1022;MI:0413;MI:0045
FBgn0002561	l(1)sc	FBgn0267821	da	MIST vs5	DroID;BioGrid;mentha;FlyBase;IntAct	1915272;9486535;7821225;8565819;8078474;10373509	MI:0018	MI:0006;MI:0113;MI:0004;MI:1022;MI:0833;MI:0413;MI:0045
FBgn0002561	l(1)sc	FBgn0039395	CG14546	MIST vs5	DroID	14613974;16603075	MI:0397;MI:0018;MI:0727
FBgn0000108	Appl	FBgn0026313	X11L	MIST vs5	DroID;BioGrid;mentha;FlyBase;IntAct	12068070;15976083;11912189	MI:0018	MI:0096;MI:0705;MI:0007;MI:0006;MI:0113;MI:0004
FBgn0000108	Appl	FBgn0040281	Aplip1	MIST vs5	BioGrid;DroID;FlyBase;IntAct;mentha	11912189	MI:0018	MI:0314;MI:0113;MI:0007;MI:0096;MI:0705;MI:0006;MI:0004;MI:0019
FBgn0016038	Vsp37A	FBgn0036666	TSG101	MIST vs5	BioGrid;DIP;DroID;mentha	15710747;22036573	MI:0018	MI:0007
FBgn0025637	SkpA	FBgn0032377	CG14937	MIST vs5	BioGrid;DIP;DroID;IntAct;mentha	14605208;15575970	MI:0397;MI:0018;MI:0727
FBgn0025637	SkpA	FBgn0033609	Fbl6	MIST vs5	BioGrid;DroID	15575970;22036573	MI:0397;MI:0018;MI:0727	MI:0007
FBgn0025637	SkpA	FBgn0034704	Fbxo42	MIST vs5	BioGrid;DroID;IntAct;mentha	15575970;22036573	MI:0397;MI:0018;MI:0727	MI:0007
FBgn0025637	SkpA	FBgn0035461	ntc	MIST vs5	BioGrid;DroID;FlyBase;IntAct;mentha	15575970;14613974;20392747;16603075	MI:0018;MI:0727;MI:0397	MI:0007;MI:0113;MI:0004
FBgn0025637	SkpA	FBgn0041171	ago	MIST vs5	BioGrid;DIP;DroID;IntAct;mentha	14605208;15575970;22036573	MI:0397;MI:0018;MI:0727	MI:0007
FBgn0025637	SkpA	FBgn0035959	CG4911	MIST vs5	BioGrid;DIP;DroID;IntAct;mentha	14605208;15575970	MI:0397;MI:0018;MI:0727
FBgn0025637	SkpA	FBgn0035975	PGRP-LA	MIST vs5	BioGrid;DroID;IntAct;mentha	15575970;18840285	MI:0397;MI:0018;MI:0727
FBgn0025637	SkpA	FBgn0046301	CG7148	MIST vs5	BioGrid;DIP;DroID;FlyBase;IntAct;mentha	FBrf0218395;22036573;14605208;15575970	MI:0397;MI:0018;MI:0727	MI:0943;MI:0007;MI:0046
FBgn0025637	SkpA	FBgn0037236	Skp2	MIST vs5	BioGrid;DIP;DroID;FlyBase;IntAct;mentha	14605208;15575970;21827746;23552694	MI:0397;MI:0018;MI:0727	MI:0113;MI:0007;MI:0705;MI:0004
FBgn0025637	SkpA	FBgn0037643	ScsbetaA	MIST vs5	BioGrid;DroID;FlyBase;IntAct;mentha	15575970;18433294	MI:0397;MI:0018;MI:0727	MI:0006;MI:0113;MI:0004
FBgn0025637	SkpA	FBgn0038385	Fbxl7	MIST vs5	BioGrid;DroID;FlyBase;IntAct;mentha	15575970;25107277	MI:0397;MI:0018;MI:0727	MI:0007;MI:0113;MI:0004;MI:0705
FBgn0025637	SkpA	FBgn0038566	bard	MIST vs5	BioGrid;DIP;DroID;IntAct;mentha	14605208;15575970;18840285	MI:0397;MI:0018;MI:0727
FBgn0025637	SkpA	FBgn0283468	slmb	MIST vs5	BioGrid;DIP;DroID;FlyBase;IntAct;mentha	FBrf0218395;14605208;23747190;19084407;25533207;11500045;22036573;24068890;17936033;15575970;15710747;19171756	MI:0397;MI:0727;MI:0018;MI:0399	MI:0943;MI:0705;MI:0007;MI:0006;MI:0113;MI:0004;MI:0046;MI:0045
FBgn0025637	SkpA	FBgn0039554	CG5003	MIST vs5	BioGrid;DroID	15575970;22036573	MI:0397;MI:0018;MI:0727	MI:0007
FBgn0025637	SkpA	FBgn0039667	FipoQ	MIST vs5	BioGrid;DroID	15575970;19079254	MI:0397;MI:0018;MI:0727
FBgn0015288	RpL22	FBgn0261592	RpS6	MIST vs5	DroID;FlyBase;BioGrid	24129492;23636399	MI:0090;MI:0809	MI:0040;MI:1022;MI:0027;MI:0416
FBgn0015288	RpL22	FBgn0264922	Sumo	MIST vs5	DroID;FlyBase;BioGrid	23778934	MI:0195	MI:0006;MI:0113;MI:0004;MI:0705
FBgn0015288	RpL22	FBgn0264492	CkIIalpha	MIST vs5	DroID;IntAct;mentha	12379220	MI:0018	MI:0045
FBgn0027343	fz3	FBgn0284084	wg	MIST vs5	DroID;BioGrid;mentha;FlyBase;IntAct	12205098	MI:0411	MI:0113;MI:0400;MI:0045
FBgn0000826	png	FBgn0003114	plu	MIST vs5	DroID;BioGrid;mentha;FlyBase;IntAct	11044392;14665672;28555567	MI:0018	MI:0833;MI:0096;MI:0113;MI:0007;MI:0401;MI:0004;MI:0415;MI:0019;MI:0045
FBgn0024985	Rilpl	FBgn0037551	Arl8	MIST vs5	FlyBase	30115618	MI:0018	MI:0096
FBgn0025394	inc	FBgn0261268	Cul3	MIST vs5	BioGrid;DroID;FlyBase	23055946;22196332;27678190	MI:0065	MI:0071;MI:0096;MI:0705;MI:0007;MI:0113;MI:0004;MI:1022
FBgn0025394	inc	FBgn0036919	Grasp65	MIST vs5	BioGrid;DIP;DroID;FlyBase;IntAct;mentha	14605208;27678190	MI:0065;MI:0018	MI:0096;MI:0071;MI:1022
FBgn0000482	dor	FBgn0035704	Vps8	MIST vs5	DroID;FlyBase;BioGrid	27253064	MI:0018	MI:0007;MI:0113;MI:0004;MI:0943;MI:0082
FBgn0023517	Pgam5	FBgn0031129	CG1324	MIST vs5	DroID;IntAct;mentha	14613974;16603075	MI:0397;MI:0018;MI:0727
FBgn0023517	Pgam5	FBgn0036648	CG4098	MIST vs5	DroID	22036573	MI:0397;MI:0727	MI:0007
FBgn0000117	arm	FBgn0010269	Dsor1	MIST vs5	DroID;FlyBase;BioGrid	26542023	MI:0813	MI:0403;MI:0416
FBgn0000117	arm	FBgn0000163	baz	MIST vs5	DroID;FlyBase;BioGrid	15809032	MI:0018	MI:0004;MI:0019;MI:0006;MI:0833;MI:0096;MI:0113
FBgn0000117	arm	FBgn0086347	Myo31DF	MIST vs5	DroID;FlyBase;BioGrid	22491943;16598259	MI:0018	MI:0833;MI:0096;MI:0007;MI:0113;MI:0004
FBgn0000117	arm	FBgn0003391	shg	MIST vs5	BioGrid;DroID;FlyBase;IntAct;mentha	30024850;17959833;8794868;25294943;28219947;12551951;12163402;7958432;22159415;9247265;20501591;19596848;8943306;18045836;24436419;25968313;9635189;10021350	MI:0018;MI:0055	MI:0113;MI:0006;MI:0007;MI:0096;MI:0004;MI:0045;MI:0833
FBgn0000117	arm	FBgn0036248	ssp	MIST vs5	DroID;FlyBase;BioGrid	20430750	MI:0018	MI:0007;MI:0113;MI:0004;MI:0096
FBgn0000117	arm	FBgn0010215	alpha-Cat	MIST vs5	BioGrid;DIP;DroID;FlyBase;IntAct;mentha	FBrf0218395;8794868;17113272;12134162;25653389;7958432;19596848;8943306;8501118;23417122;22036573;10021350;25968313;8227220	MI:0018;MI:0047	MI:0943;MI:0096;MI:0007;MI:0006;MI:0113;MI:0004;MI:0046;MI:0045
FBgn0000117	arm	FBgn0003944	Ubx	MIST vs5	BioGrid;DroID;FlyBase;IntAct;mentha	16455680;25286318	MI:0018;MI:0084	MI:0314;MI:0113;MI:0004;MI:0096
FBgn0000117	arm	FBgn0266673	Sec10	MIST vs5	DroID;FlyBase;BioGrid	16224820	MI:0018	MI:0113;MI:0007;MI:0096;MI:0833;MI:0004;MI:0019
FBgn0000117	arm	FBgn0026597	Axn	MIST vs5	DroID;BioGrid;mentha;FlyBase;DIP;IntAct	12636921;10419494;19850033;22036573;25369031	MI:0018	MI:0007;MI:0045
FBgn0000117	arm	FBgn0039907	lgs	MIST vs5	BioGrid;DroID;FlyBase;IntAct;mentha	11912189;11955446;17113272;14612447;15294866;16169192	MI:0018	MI:0833;MI:0096;MI:0314;MI:0113;MI:0004;MI:0045
FBgn0000117	arm	FBgn0283451	br	MIST vs5	DroID;FlyBase;BioGrid	25294943;29714689	MI:0813	MI:0403;MI:0007;MI:0113;MI:0096
FBgn0023509	mip130	FBgn0024371	E2f2	MIST vs5	DroID;FlyBase;BioGrid;IntAct	15545624;15479636	MI:0030	MI:0007;MI:0006;MI:0113;MI:0004
FBgn0264562	Hr4	FBgn0264562	Hr4	MIST vs5	FlyBase	31491385	MI:0055	MI:0807
FBgn0003964	usp	FBgn0003964	usp	MIST vs5	DroID;FlyBase;BioGrid	11171988;18980211;18771703;15794746	MI:0090;MI:0018;MI:0114;MI:0809	MI:0007;MI:0113;MI:0416
FBgn0003964	usp	FBgn0264922	Sumo	MIST vs5	DroID;FlyBase;BioGrid	25240618;28098257	MI:0018	MI:0007;MI:0113;MI:0004;MI:0808;MI:0705
FBgn0003964	usp	FBgn0014859	Hr38	MIST vs5	DroID;BioGrid;mentha;FlyBase;DIP;IntAct	12809604;22628309;7644522	MI:0018;MI:0090;MI:0809	MI:0071;MI:0096;MI:0113;MI:0004;MI:0045
FBgn0003964	usp	FBgn0035499	Chd64	MIST vs5	DroID;FlyBase;BioGrid	17956872	MI:0018	MI:0113;MI:0004;MI:0096;MI:0833
FBgn0003964	usp	FBgn0013269	Fkbp39	MIST vs5	DroID;FlyBase;BioGrid	17956872	MI:0018	MI:0113;MI:0004;MI:0096;MI:0833
FBgn0000667	Actn	FBgn0014863	Mlp84B	MIST vs5	DroID;FlyBase;BioGrid	23606669	MI:0018	MI:0007;MI:0113;MI:0004
FBgn0004861	ph-p	FBgn0004861	ph-p	MIST vs5	DroID;FlyBase;BioGrid	22275371;9566890	MI:0018;MI:0077;MI:0114	MI:0872;MI:0314;MI:1022;MI:0027
FBgn0004861	ph-p	FBgn0033155	Br140	MIST vs5	BioGrid;DroID;FlyBase	29070704	MI:0030	MI:0943;MI:0676
FBgn0004861	ph-p	FBgn0005624	Psc	MIST vs5	DroID;BioGrid;mentha;FlyBase;IntAct	22491092;11172718;18923078;9372908;10412979;15280237;25468754;11493925;11493924;9566890;25415640;29070704;11583617;27151979	MI:0018	MI:0071;MI:0833;MI:0943;MI:0096;MI:0082;MI:0019;MI:0007;MI:0006;MI:0113;MI:0004;MI:1022;MI:0226;MI:0045
FBgn0004861	ph-p	FBgn0010313	corto	MIST vs5	DroID;BioGrid;mentha;FlyBase;IntAct	12771214	MI:0018	MI:0113;MI:0004;MI:0833;MI:0096
FBgn0004861	ph-p	FBgn0028573	prc	MIST vs5	DroID	11333237;9566890	MI:0018	MI:0019;MI:0004
FBgn0003079	Raf	FBgn0010269	Dsor1	MIST vs5	DroID;BioGrid;mentha;FlyBase;DIP;IntAct	18494562;16600911;11850406;9814705;22028469;FBrf0224702	MI:0018	MI:0943;MI:0082;MI:0007;MI:0004;MI:0424;MI:0045
FBgn0003079	Raf	FBgn0004907	14-3-3zeta	MIST vs5	DroID;BioGrid;mentha;FlyBase;IntAct	12431373;22028469;FBrf0224702;9232600	MI:0018	MI:0007;MI:0004;MI:0943;MI:0082;MI:0045
FBgn0003079	Raf	FBgn0286070	cnk	MIST vs5	BioGrid;DroID;FlyBase;IntAct;mentha	22028469;9814705;11741918;FBrf0224702	MI:0018	MI:0943;MI:0082;MI:0007;MI:0113;MI:0004;MI:0019;MI:0045
FBgn0003079	Raf	FBgn0004636	Rap1	MIST vs5	DroID;BioGrid;mentha;FlyBase;IntAct	15723799;15710747;20008569	MI:0018;MI:0399	MI:0007;MI:0019
FBgn0003079	Raf	FBgn0003205	Ras85D	MIST vs5	BioGrid;DIP;DroID;FlyBase;IntAct;mentha	20008569;15723799;22036573;1461284;15710747;22500634	MI:0018;MI:0399	MI:0096;MI:0007;MI:0113;MI:0004;MI:0019;MI:0045
FBgn0003079	Raf	FBgn0020238	14-3-3epsilon	MIST vs5	DroID;FlyBase;BioGrid	12431373;22028469;FBrf0224702	MI:0018	MI:0007;MI:0943;MI:0004;MI:0082
FBgn0001150	gt	FBgn0001150	gt	MIST vs5	DroID;FlyBase;BioGrid	23935523;23661758	MI:0055	MI:0113;MI:0004;MI:0096;MI:0866
FBgn0001150	gt	FBgn0032202	REPTOR-BP	MIST vs5	BioGrid;DIP;DroID;FlyBase;IntAct;mentha	14605208;23661758	MI:0018;MI:0055
FBgn0040388	boi	FBgn0040388	boi	MIST vs5	DroID;BioGrid;mentha;FlyBase;IntAct	FBrf0222867;23827685	MI:0411	MI:0113;MI:0004;MI:0892
FBgn0004050	z	FBgn0004050	z	MIST vs5	DroID;BioGrid;mentha;FlyBase;IntAct	1732733;30995488;21502414;9560400;8491196;2118108	MI:0397;MI:0031	MI:0071;MI:0833;MI:0096;MI:0314;MI:0113;MI:0004;MI:1022;MI:0027;MI:0045
FBgn0004050	z	FBgn0030093	Bap111	MIST vs5	DroID;FlyBase;BioGrid	10809665	MI:0047	MI:0833
FBgn0004050	z	FBgn0042085	Bap170	MIST vs5	BioGrid;DroID;FlyBase	10809665	MI:0047	MI:0833
FBgn0004050	z	FBgn0261885	osa	MIST vs5	DroID;BioGrid;mentha;FlyBase;IntAct	10809665	MI:0047	MI:0833
FBgn0003371	sgg	FBgn0026597	Axn	MIST vs5	DroID;BioGrid;mentha;FlyBase;IntAct	22174071;19850033;31189665;10838083	MI:0018;MI:0809	MI:0007;MI:0004;MI:0943;MI:0082;MI:0045
FBgn0003068	per	FBgn0003068	per	MIST vs5	DroID;BioGrid;mentha;FlyBase;DIP;IntAct	19402751;19402744;7855598;15629718	MI:0114	MI:0071;MI:0007;MI:0113;MI:1022;MI:0027;MI:0028;MI:0045
FBgn0003068	per	FBgn0014396	tim	MIST vs5	BioGrid;DIP;DroID;FlyBase;IntAct;mentha	11430804;26711257;11448767;23735496;21734289;20980603;27346344;19402751;10409723;21515571;23479607;9856465;19402744;7481773;20159956;17452449;10417378;15710747	MI:0018	MI:0833;MI:0096;MI:0314;MI:0705;MI:0007;MI:0006;MI:0113;MI:0004;MI:0045
FBgn0003068	per	FBgn0025680	cry	MIST vs5	DroID;BioGrid;mentha;FlyBase;DIP;IntAct	23479607;11448767;17306225;17535111;25511299;30072870;10417378;9845370	MI:0018;MI:0437	MI:0705;MI:0007;MI:0006;MI:0113;MI:0004;MI:0045
FBgn0000927	fs(1)Ya	FBgn0002525	Lam	MIST vs5	DroID;BioGrid;mentha;FlyBase;IntAct	12679383;9632815	MI:0018	MI:0045
FBgn0000520	dwg	FBgn0000520	dwg	MIST vs5	DroID;FlyBase;BioGrid	27137890	MI:0018	MI:0007;MI:0113;MI:0004;MI:0096
FBgn0024975	CG2712	FBgn0250791	alphaSnap	MIST vs5	DroID	14613974;16603075	MI:0397;MI:0018;MI:0727
FBgn0024975	CG2712	FBgn0037827	CG4073	MIST vs5	DroID	14613974;16603075	MI:0397;MI:0018;MI:0727
FBgn0003285	rst	FBgn0026313	X11L	MIST vs5	DroID;BioGrid;mentha;FlyBase;IntAct	16380111	MI:0018	MI:0007;MI:0006;MI:0113;MI:0004
FBgn0003285	rst	FBgn0003285	rst	MIST vs5	DroID;BioGrid;mentha;FlyBase;IntAct	24485456;23827685;7646884;FBrf0222867	MI:0411;MI:0107;MI:0114	MI:0892;MI:0947;MI:0113;MI:0004;MI:0416
FBgn0003285	rst	FBgn0052677	X11Lbeta	MIST vs5	DroID;BioGrid;mentha;FlyBase;IntAct	16380111	MI:0018	MI:0006;MI:0007;MI:0416
FBgn0003285	rst	FBgn0010583	dock	MIST vs5	DroID;FlyBase;BioGrid	22992459	MI:0090;MI:0809	MI:0416
FBgn0003285	rst	FBgn0024189	sns	MIST vs5	DroID;BioGrid;mentha;FlyBase;IntAct	15511638;24485456;23827685;FBrf0222867	MI:0411;MI:0107	MI:0892;MI:0947;MI:0113;MI:0004;MI:0416
FBgn0003285	rst	FBgn0287864	hbs	MIST vs5	DroID;FlyBase;BioGrid	24485456;FBrf0222867;23827685	MI:0411;MI:0107	MI:0113;MI:0004;MI:0019;MI:0892
FBgn0028369	kirre	FBgn0041096	rols	MIST vs5	BioGrid;DroID;FlyBase	16699917;20186342;11709190	MI:0018	MI:0113;MI:0007;MI:0705;MI:0004;MI:0045
FBgn0028369	kirre	FBgn0262614	pyd	MIST vs5	BioGrid;DroID;FlyBase	18971929	MI:0018	MI:0113;MI:0007;MI:0006
FBgn0028369	kirre	FBgn0287864	hbs	MIST vs5	DroID;FlyBase;BioGrid	20599904;24485456;23827685;19270174;11684662;FBrf0222867	MI:0411;MI:0107	MI:0892;MI:0947;MI:0007;MI:0113;MI:0004;MI:0416;MI:0045
FBgn0004647	N	FBgn0004647	N	MIST vs5	DroID;FlyBase;BioGrid	20479883;18208612;7954795	MI:0411;MI:0018	MI:0314;MI:0040
FBgn0004647	N	FBgn0265464	Traf6	MIST vs5	DroID;FlyBase;BioGrid	25280943	MI:0018	MI:0007;MI:0113;MI:0004;MI:0096
FBgn0004647	N	FBgn0085451	htk	MIST vs5	mentha;DroID;FlyBase;DIP;BioGrid	31142544;15710747	MI:0018	MI:0007;MI:0006
FBgn0004647	N	FBgn0004837	Su(H)	MIST vs5	BioGrid;DIP;DroID;FlyBase;IntAct;mentha	8749394;21737682;25280943;25588307;15710747;29030483;15704125;15123610;11390662;25452105;10898989;21765394;28928428;7590238;31615108;17535912;23840889;9851979;8755476;27404588;22125648;17545467;25650119;15668164;29478922;7954795	MI:0065;MI:0588;MI:0114;MI:0018;MI:0437	MI:0833;MI:0943;MI:0705;MI:0412;MI:0413;MI:1022;MI:0071;MI:0006;MI:0663;MI:0096;MI:0314;MI:0082;MI:0007;MI:0020;MI:0113;MI:0004;MI:0027;MI:0028;MI:0040;MI:0019;MI:0045
FBgn0004647	N	FBgn0259212	cno	MIST vs5	DroID;FlyBase;BioGrid	17183697;23970418	MI:0018	MI:0833;MI:0007;MI:0006;MI:0113;MI:0004
FBgn0004647	N	FBgn0027338	Kap-alpha3	MIST vs5	DroID;FlyBase;BioGrid	23840889	MI:0018	MI:0007;MI:0113;MI:0004;MI:0096
FBgn0004647	N	FBgn0259685	crb	MIST vs5	DroID;FlyBase;BioGrid	27899511	MI:0813	MI:0403;MI:0416
FBgn0029663	CG10804	FBgn0032785	CG10026	MIST vs5	DroID;IntAct;mentha	14613974;16603075	MI:0397;MI:0018;MI:0727
FBgn0029663	CG10804	FBgn0250791	alphaSnap	MIST vs5	DroID;IntAct;mentha	14613974;16603075	MI:0397;MI:0018;MI:0727
FBgn0029664	CG10802	FBgn0032785	CG10026	MIST vs5	DroID;IntAct;mentha	14613974;16603075	MI:0397;MI:0018;MI:0727
FBgn0052791	DIP-alpha	FBgn0052791	DIP-alpha	MIST vs5	FlyBase	30467080;30688651	MI:0411;MI:0114	MI:0071;MI:0027
FBgn0015286	Rala	FBgn0266670	Sec5	MIST vs5	BioGrid;DIP;DroID;FlyBase;IntAct;mentha	15710747;12529414	MI:0018;MI:0399
FBgn0015286	Rala	FBgn0050115	GEFmeso	MIST vs5	BioGrid;DIP;DroID;FlyBase;mentha	15710747;16581976	MI:0018	MI:0113;MI:0004;MI:0096;MI:0833
FBgn0015286	Rala	FBgn0034590	Magi	MIST vs5	DroID;FlyBase;BioGrid	14516694	MI:0018	MI:0833;MI:0096;MI:0113;MI:0004;MI:0045
FBgn0004832	Xpac	FBgn0004832	Xpac	MIST vs5	BioGrid;DroID;IntAct;mentha	15575970;7673233	MI:0397;MI:0018;MI:0727
FBgn0026084	cib	FBgn0034215	Mtap	MIST vs5	DroID;IntAct;mentha	14613974;16603075	MI:0727;MI:0397
FBgn0026085	dgt4	FBgn0035209	msd1	MIST vs5	BioGrid;DroID;FlyBase;mentha	FBrf0218395;22036573;28351835;19684111	MI:0030	MI:0943;MI:0007;MI:0113;MI:0004;MI:0046
FBgn0000635	Fas2	FBgn0000635	Fas2	MIST vs5	DroID;BioGrid;mentha;FlyBase;IntAct	8398154;FBrf0222867;23827685	MI:0411	MI:0892;MI:0947;MI:0113;MI:0004;MI:0416
FBgn0000635	Fas2	FBgn0001624	dlg1	MIST vs5	DroID;BioGrid;mentha;FlyBase;IntAct	9390515;11923414	MI:0018	MI:0006;MI:0113;MI:0045
FBgn0000635	Fas2	FBgn0053543	CG33543	MIST vs5	DroID;BioGrid;mentha;FlyBase;IntAct	FBrf0222867;23827685	MI:0411	MI:0113;MI:0004;MI:0892
FBgn0000635	Fas2	FBgn0031627	fipi	MIST vs5	DroID;BioGrid;mentha;FlyBase;IntAct	FBrf0222867;23827685	MI:0411	MI:0113;MI:0004;MI:0892
FBgn0002707	mei-9	FBgn0002909	mus312	MIST vs5	BioGrid;DroID;FlyBase;IntAct;mentha	12504024;19595722;15166153	MI:0018	MI:0096;MI:0314;MI:0705;MI:0113;MI:0004;MI:0045
FBgn0011277	HLH4C	FBgn0035414	CG14965	MIST vs5	mentha;BioGrid;DroID;FlyBase;DIP;IntAct	14605208;30995488	MI:0397;MI:0018
FBgn0011760	ctp	FBgn0031871	Fgop2	MIST vs5	BioGrid;DIP;DroID;IntAct;mentha	14605208;22036573	MI:0397;MI:0018;MI:0727	MI:0007
FBgn0011760	ctp	FBgn0027513	ana2	MIST vs5	BioGrid;DIP;DroID;FlyBase;IntAct;mentha	14605208;22036573;21920316;24920673	MI:0065;MI:0397;MI:0114;MI:0018;MI:0727	MI:0314;MI:0705;MI:0007;MI:0113;MI:0004;MI:0104
FBgn0011760	ctp	FBgn0034617	Panx	MIST vs5	BioGrid;DIP;DroID;IntAct;mentha	14605208;22036573	MI:0397;MI:0018;MI:0727	MI:0007
FBgn0011760	ctp	FBgn0035407	Asciz	MIST vs5	BioGrid;DIP;DroID;FlyBase;IntAct;mentha	29714690;14605208;24336747;27861562	MI:0397;MI:0065;MI:0077;MI:0018;MI:0727	MI:0113;MI:0004;MI:0027;MI:0404;MI:0096;MI:0040;MI:0705;MI:0826
FBgn0011760	ctp	FBgn0041171	ago	MIST vs5	BioGrid;DIP;DroID;IntAct;mentha	15710747;22036573	MI:0018;MI:0399	MI:0007
FBgn0011760	ctp	FBgn0086362	spn-F	MIST vs5	BioGrid;DIP;DroID;FlyBase;IntAct;mentha	14605208;26092846;26540204	MI:0397;MI:0018;MI:0727	MI:0007;MI:0113;MI:0004;MI:0705
FBgn0052767	CG32767	FBgn0263667	Lpt	MIST vs5	FlyBase	30995488	MI:0397;MI:0008
FBgn0003449	snf	FBgn0082831	pps	MIST vs5	DroID;FlyBase;BioGrid	20221253	MI:0018	MI:0006;MI:0113;MI:0004;MI:0096
FBgn0029755	Sas10	FBgn0039395	CG14546	MIST vs5	DroID	14613974;16603075	MI:0397;MI:0018;MI:0727
FBgn0029817	CG15764	FBgn0031129	CG1324	MIST vs5	DroID;IntAct;mentha	14613974;16603075	MI:0397;MI:0018;MI:0727
FBgn0000042	Act5C	FBgn0032785	CG10026	MIST vs5	DroID;IntAct;mentha	14613974;16603075	MI:0727;MI:0397
FBgn0000042	Act5C	FBgn0002783	mor	MIST vs5	DroID;FlyBase;BioGrid	10809665	MI:0047	MI:0833
FBgn0000042	Act5C	FBgn0025680	cry	MIST vs5	FlyBase	30072870	MI:0018	MI:0007
FBgn0000042	Act5C	FBgn0003475	spir	MIST vs5	DroID;BioGrid;mentha;FlyBase;DIP;IntAct	10556052;15674283;22106272;20538977	MI:0114;MI:0065;MI:0077	MI:0071;MI:1022;MI:0096;MI:0314;MI:0045;MI:0826
FBgn0000042	Act5C	FBgn0010825	Gug	MIST vs5	BioGrid;DroID	16481466	MI:0018	MI:0403;MI:0314;MI:0096
FBgn0027546	CG4766	FBgn0031768	IPIP	MIST vs5	DroID	14613974;16603075	MI:0397;MI:0018;MI:0727
FBgn0027546	CG4766	FBgn0036977	CG5665	MIST vs5	DroID;IntAct;mentha	14613974;16603075	MI:0397;MI:0018;MI:0727
FBgn0027546	CG4766	FBgn0039395	CG14546	MIST vs5	DroID	14613974;16603075	MI:0397;MI:0018;MI:0727
FBgn0003302	rux	FBgn0010382	CycE	MIST vs5	BioGrid;DroID;IntAct;mentha	9171373;15575970	MI:0397;MI:0018;MI:0727	MI:0045
FBgn0003514	sqh	FBgn0267975	vib	MIST vs5	BioGrid;DroID;FlyBase	29482721	MI:0090;MI:0809;MI:0813	MI:0403;MI:0416
FBgn0029856	CG11700	FBgn0051618	His2A:CG31618	MIST vs5	BioGrid;FlyBase	27956707	MI:0090;MI:1203
FBgn0029856	CG11700	FBgn0030608	Lsd-2	MIST vs5	DroID;FlyBase;BioGrid	27956707	MI:0090;MI:1203	MI:2169
FBgn0029856	CG11700	FBgn0061209	His2B:CG17949	MIST vs5	BioGrid;FlyBase	27956707	MI:0090;MI:1203
FBgn0029856	CG11700	FBgn0031913	CG5958	MIST vs5	DroID;FlyBase;BioGrid	27956707	MI:0090;MI:1203	MI:2169
FBgn0029856	CG11700	FBgn0034971	Gpat4	MIST vs5	DroID;FlyBase;BioGrid	27956707	MI:0090;MI:1203	MI:2169
FBgn0029856	CG11700	FBgn0035206	sturkopf	MIST vs5	DroID;FlyBase;BioGrid	27956707	MI:0090;MI:1203	MI:2169
FBgn0029856	CG11700	FBgn0037467	Ufl1	MIST vs5	DroID;FlyBase;BioGrid	27956707	MI:0090;MI:1203	MI:2169
FBgn0029856	CG11700	FBgn0039114	Lsd-1	MIST vs5	DroID;FlyBase;BioGrid	27956707	MI:0090;MI:1203	MI:2169
FBgn0028685	Rpt4	FBgn0032596	Prosbeta4	MIST vs5	BioGrid;DroID;FlyBase	FBrf0218395;22036573;19079254	MI:0397;MI:0727	MI:0943;MI:0007;MI:0046
FBgn0028685	Rpt4	FBgn0028687	Rpt1	MIST vs5	BioGrid;DroID;FlyBase	FBrf0218395;22036573;19079254	MI:0397;MI:0727	MI:0943;MI:0004;MI:0046
FBgn0028685	Rpt4	FBgn0261111	BHD	MIST vs5	DroID;FlyBase;BioGrid	23077212	MI:0018	MI:0007;MI:0113;MI:0004;MI:0705
FBgn0028685	Rpt4	FBgn0036224	Rpt4R	MIST vs5	DroID	19079254;22036573	MI:0397;MI:0727	MI:0007
FBgn0028685	Rpt4	FBgn0086134	Prosalpha2	MIST vs5	BioGrid;DroID;FlyBase	FBrf0218395;22036573;19079254	MI:0397;MI:0727	MI:0007;MI:0004;MI:0943;MI:0046
FBgn0028685	Rpt4	FBgn0038166	CG9588	MIST vs5	BioGrid;DroID;FlyBase	FBrf0218395;22036573;19079254	MI:0397;MI:0727	MI:0943;MI:0007;MI:0046
FBgn0003655	swa	FBgn0011760	ctp	MIST vs5	DroID;BioGrid;mentha;FlyBase;DIP;IntAct	14605208;22036573;23914803;10783235;15078108;17570393	MI:0018;MI:0065;MI:0114	MI:0067;MI:0071;MI:0096;MI:0314;MI:0007;MI:0006;MI:0113;MI:0004;MI:1022;MI:0045
FBgn0003655	swa	FBgn0003655	swa	MIST vs5	DroID;FlyBase;BioGrid	15078108;23914803	MI:0031	MI:0067;MI:0071;MI:0096;MI:0314;MI:0016;MI:1022;MI:0028
FBgn0003139	PpV	FBgn0283468	slmb	MIST vs5	BioGrid;DroID	15710747;19079254	MI:0397;MI:0018;MI:0727
FBgn0029873	CG3918	FBgn0036405	CG6833	MIST vs5	DroID;IntAct;mentha	14613974;16603075	MI:0397;MI:0018;MI:0727
FBgn0000524	dx	FBgn0004647	N	MIST vs5	BioGrid;DIP;DroID;FlyBase;IntAct;mentha	20495361;7671825;24855951;8162848;1592246;16271883;11861487	MI:0018	MI:0403;MI:0067;MI:0071;MI:0007;MI:0113;MI:0004;MI:0028;MI:0045
FBgn0000524	dx	FBgn0000524	dx	MIST vs5	DroID;FlyBase;BioGrid	7671825;11861487	MI:0018	MI:0007;MI:0113;MI:0004;MI:0705
FBgn0000524	dx	FBgn0031768	IPIP	MIST vs5	DroID	14613974;16603075	MI:0397;MI:0727
FBgn0029905	Nf-YC	FBgn0034643	CG10321	MIST vs5	FlyBase;IntAct	30995488	MI:0809;MI:0397
FBgn0027108	Inx2	FBgn0265274	Inx3	MIST vs5	FlyBase	16436513	MI:0018;MI:0107	MI:0006
FBgn0029936	CG4617	FBgn0031129	CG1324	MIST vs5	DroID;IntAct;mentha	14613974;16603075	MI:0727;MI:0397
FBgn0027342	fz4	FBgn0038134	wntD	MIST vs5	DroID;BioGrid;mentha;FlyBase;IntAct	22069480;12205098	MI:0411	MI:0400;MI:0007;MI:0113;MI:0004;MI:0045
FBgn0029974	dpr14	FBgn0259714	DIP-epsilon	MIST vs5	DroID;BioGrid;mentha;FlyBase;IntAct	30467080;26687361;23827685;FBrf0222867	MI:0411;MI:0107	MI:0113;MI:0004;MI:0892
FBgn0004656	fs(1)h	FBgn0005624	Psc	MIST vs5	BioGrid;DroID;FlyBase	29070704	MI:0030	MI:0113;MI:0943;MI:0676;MI:0007
FBgn0004656	fs(1)h	FBgn0265623	Su(z)2	MIST vs5	BioGrid;DroID;FlyBase	29070704	MI:0030	MI:0943;MI:0676
FBgn0029994	Ldsdh1	FBgn0029994	Ldsdh1	MIST vs5	DroID;FlyBase;BioGrid	27956707	MI:0090;MI:1203	MI:2169
FBgn0029994	Ldsdh1	FBgn0259682	Jabba	MIST vs5	DroID;FlyBase;BioGrid	27956707	MI:0090;MI:1203	MI:2169
FBgn0029994	Ldsdh1	FBgn0034971	Gpat4	MIST vs5	DroID;FlyBase;BioGrid	27956707	MI:0090;MI:1203	MI:2169
FBgn0029994	Ldsdh1	FBgn0035206	sturkopf	MIST vs5	DroID;FlyBase;BioGrid	27956707	MI:0090;MI:1203	MI:2169
FBgn0029997	CG2258	FBgn0263705	Myo10A	MIST vs5	DroID;FlyBase;BioGrid	18045836	MI:0018	MI:0113;MI:0004;MI:0096;MI:0833
FBgn0030011	Gbeta5	FBgn0034215	Mtap	MIST vs5	DroID;IntAct;mentha	14613974;16603075	MI:0727;MI:0397
FBgn0265464	Traf6	FBgn0265464	Traf6	MIST vs5	BioGrid;DIP;DroID;FlyBase;IntAct;mentha	14605208;10021364	MI:0018
FBgn0021767	org-1	FBgn0031768	IPIP	MIST vs5	DroID	14613974;16603075	MI:0397;MI:0727
FBgn0052121	CG32121	FBgn0263108	BtbVII	MIST vs5	FlyBase;IntAct	30995488	MI:0397;MI:0809
FBgn0052121	CG32121	FBgn0085405	CG34376	MIST vs5	FlyBase;IntAct	30995488	MI:0809;MI:0397
FBgn0052121	CG32121	FBgn0283521	lola	MIST vs5	FlyBase;IntAct	30995488	MI:0809;MI:0397
FBgn0000359	Cp36	FBgn0031768	IPIP	MIST vs5	DroID	14613974;16603075	MI:0397;MI:0727
FBgn0003023	otu	FBgn0003944	Ubx	MIST vs5	BioGrid;DroID;IntAct;mentha	16455680	MI:0018;MI:0084	MI:0314;MI:0096
FBgn0011661	Moe	FBgn0086384	Mer	MIST vs5	BioGrid;DIP;DroID;IntAct;mentha	8666669;15710747	MI:0018;MI:0399	MI:0403
FBgn0011661	Moe	FBgn0266756	btsz	MIST vs5	DroID;IntAct;DIP;BioGrid	15710747;16862128	MI:0018	MI:0096
FBgn0011661	Moe	FBgn0039994	conu	MIST vs5	BioGrid;DIP;DroID;FlyBase;IntAct;mentha	15710747;23468526	MI:0018;MI:0399	MI:0007;MI:0113;MI:0004;MI:0705
FBgn0030082	HP1b	FBgn0051613	His3:CG31613	MIST vs5	FlyBase	30659116	MI:0053	MI:0096
FBgn0030089	AP-1gamma	FBgn0038223	Afti	MIST vs5	BioGrid;DroID;FlyBase	22389401	MI:0018	MI:0096;MI:0314;MI:0705;MI:0007;MI:0113;MI:0004
FBgn0030093	Bap111	FBgn0261885	osa	MIST vs5	DroID;FlyBase;BioGrid	10601025;30343899	MI:0031	MI:0006;MI:0113;MI:0004
FBgn0051053	nenya	FBgn0283545	vilya	MIST vs5	DroID;BioGrid;mentha;FlyBase;DIP;IntAct	14605208;30615609	MI:0018
FBgn0028292	ric8a	FBgn0083228	Frq2	MIST vs5	DroID;FlyBase;BioGrid	25074811;28119500	MI:0018	MI:0007;MI:0113;MI:0004;MI:0096;MI:0705
FBgn0002576	lz	FBgn0013764	Chi	MIST vs5	DroID;FlyBase;BioGrid	26312500	MI:0077;MI:0114	MI:0314
FBgn0051611	His4:CG31611	FBgn0051618	His2A:CG31618	MIST vs5	BioGrid;FlyBase	8798787;25090252;8649423;27956707;8524837;26680301	MI:0090;MI:1203	MI:1022;MI:0027;MI:0071;MI:0029
FBgn0051611	His4:CG31611	FBgn0061209	His2B:CG17949	MIST vs5	BioGrid;FlyBase	8524837;8649423;27956707;8798787;25090252;26680301	MI:0090;MI:1203	MI:1022;MI:0027;MI:0071;MI:0029
FBgn0051611	His4:CG31611	FBgn0263979	Caf1-55	MIST vs5	DroID;FlyBase;BioGrid	21550984;21549310;17210640;16601098;18443147	MI:0065;MI:0107;MI:0114	MI:0004;MI:0113;MI:0071;MI:1022;MI:0027;MI:0096;MI:0314
FBgn0051613	His3:CG31613	FBgn0051613	His3:CG31613	MIST vs5	BioGrid;FlyBase	22209075	MI:0030	MI:0314
FBgn0051613	His3:CG31613	FBgn0250786	Chd1	MIST vs5	DroID;FlyBase;BioGrid	21177652	MI:0407	MI:0096;MI:0004;MI:0113;MI:0046
FBgn0051613	His3:CG31613	FBgn0082831	pps	MIST vs5	BioGrid;FlyBase	28919441	MI:0114;MI:0077	MI:0314;MI:0113;MI:0017;MI:0096
FBgn0051613	His3:CG31613	FBgn0263979	Caf1-55	MIST vs5	DroID;FlyBase;BioGrid	21550984;21549310;18443147;16728976;23810557	MI:0065;MI:0107;MI:0053;MI:0114	MI:0071;MI:0096;MI:0314;MI:0006;MI:0113;MI:0004;MI:1022;MI:0027
FBgn0051618	His2A:CG31618	FBgn0051618	His2A:CG31618	MIST vs5	BioGrid;FlyBase	27956707;26680301	MI:0090;MI:1203	MI:0096
FBgn0051618	His2A:CG31618	FBgn0061209	His2B:CG17949	MIST vs5	BioGrid;FlyBase	25090252;8524837;8649423;8798787;27956707;20347990;26680301	MI:0090;MI:0030;MI:1203	MI:1022;MI:0314;MI:0113;MI:0027;MI:0071;MI:0004;MI:0029
FBgn0051618	His2A:CG31618	FBgn0259682	Jabba	MIST vs5	BioGrid;FlyBase	27956707	MI:0090;MI:1203
FBgn0051618	His2A:CG31618	FBgn0053825	His1:CG33825	MIST vs5	BioGrid;DroID;FlyBase	24218562;27558112	MI:0114;MI:0077	MI:0314;MI:1022;MI:0027
FBgn0051658	Nnf1b	FBgn0266916	Cenp-C	MIST vs5	DroID;FlyBase;BioGrid	26911624	MI:0031	MI:0071;MI:0096;MI:0314;MI:0082;MI:1022;MI:0027
FBgn0020378	Sp1	FBgn0038551	Odj	MIST vs5	FlyBase;IntAct	30995488	MI:0809;MI:0397
FBgn0001206	Hmr	FBgn0034217	Lhr	MIST vs5	DroID;FlyBase;BioGrid	24239514;24651406	MI:0018	MI:0943;MI:0082;MI:0705;MI:0007;MI:0006;MI:0113;MI:0004
FBgn0030241	feo	FBgn0031878	sip2	MIST vs5	FlyBase	30726162	MI:0018	MI:0007
FBgn0263705	Myo10A	FBgn0283649	elgi	MIST vs5	DroID;FlyBase;BioGrid	18045836	MI:0018	MI:0113;MI:0004;MI:0096;MI:0833
FBgn0003366	sev	FBgn0041184	Socs36E	MIST vs5	DroID;FlyBase;BioGrid	20980384	MI:0055	MI:0007;MI:0113;MI:0004;MI:0416;MI:0705
FBgn0003366	sev	FBgn0004638	drk	MIST vs5	DroID;FlyBase;BioGrid	7781603;8462098;20980384	MI:0055	MI:0416;MI:0096;MI:0006;MI:0113;MI:0004;MI:0405;MI:0019
FBgn0030278	CG15200	FBgn0031768	IPIP	MIST vs5	DroID	14613974;16603075	MI:0397;MI:0018;MI:0727
FBgn0030278	CG15200	FBgn0038213	CG9624	MIST vs5	DroID;IntAct;mentha	14613974;16603075	MI:0397;MI:0018;MI:0727
FBgn0030278	CG15200	FBgn0039395	CG14546	MIST vs5	DroID	14613974;16603075	MI:0397;MI:0018;MI:0727
FBgn0030280	CG11106	FBgn0031768	IPIP	MIST vs5	DroID	14613974;16603075	MI:0397;MI:0727
FBgn0030280	CG11106	FBgn0036977	CG5665	MIST vs5	DroID;IntAct;mentha	14613974;16603075	MI:0727;MI:0397
FBgn0030292	CG11752	FBgn0038213	CG9624	MIST vs5	DroID;IntAct;mentha	14613974;16603075	MI:0397;MI:0018;MI:0727
FBgn0000499	dsh	FBgn0004647	N	MIST vs5	DroID;BioGrid;mentha;FlyBase;IntAct	8596950;11719214;22736244;25294943;20495361;10028968;15772135	MI:0397;MI:0018	MI:0833;MI:0663;MI:0096;MI:0006;MI:0113;MI:0004;MI:0045
FBgn0000499	dsh	FBgn0086698	frtz	MIST vs5	DroID;FlyBase;BioGrid	28258110	MI:0018	MI:0007;MI:0113
FBgn0000499	dsh	FBgn0001084	fy	MIST vs5	DroID;FlyBase;BioGrid	28258110	MI:0018	MI:0007;MI:0113;MI:0705
FBgn0000499	dsh	FBgn0086898	dgo	MIST vs5	DroID;FlyBase;BioGrid;IntAct	15937478	MI:0018	MI:0833;MI:0096;MI:0705;MI:0007;MI:0113;MI:0004;MI:0405;MI:0019
FBgn0000499	dsh	FBgn0034408	sano	MIST vs5	DroID;FlyBase;BioGrid	19956736	MI:0018	MI:0007;MI:0113;MI:0004;MI:0705
FBgn0000499	dsh	FBgn0034970	yki	MIST vs5	DroID;FlyBase;BioGrid;IntAct	20412773	MI:0729	MI:0007;MI:0113;MI:0004;MI:0866
FBgn0000499	dsh	FBgn0052150	meru	MIST vs5	DroID;BioGrid;mentha;FlyBase;IntAct	15710747;28665270	MI:0018;MI:0399	MI:0007;MI:0113
FBgn0000499	dsh	FBgn0016797	fz2	MIST vs5	DroID;FlyBase;BioGrid;IntAct	12711303;14636582	MI:0018	MI:0113;MI:0096
FBgn0000499	dsh	FBgn0259212	cno	MIST vs5	DroID;FlyBase;BioGrid	23868974;17183697	MI:0018	MI:0833;MI:0096;MI:0705;MI:0007;MI:0006;MI:0113;MI:0004
FBgn0000499	dsh	FBgn0003944	Ubx	MIST vs5	BioGrid;DroID;FlyBase;IntAct;mentha	16455680;25286318	MI:0018;MI:0084	MI:0314;MI:0096
FBgn0000499	dsh	FBgn0002945	nkd	MIST vs5	DroID;FlyBase;BioGrid;IntAct	11356022;11274052;12354775;18423435;16849595	MI:0018	MI:0833;MI:0096;MI:0705;MI:0006;MI:0113;MI:0004
FBgn0000499	dsh	FBgn0001085	fz	MIST vs5	DroID;BioGrid;mentha;FlyBase;IntAct	9716412;14636582	MI:0018	MI:0045
FBgn0001624	dlg1	FBgn0001624	dlg1	MIST vs5	DroID;FlyBase;BioGrid	29261291;19261607;16377571;16982606;19769408	MI:0018;MI:0114	MI:0007;MI:0004;MI:0113;MI:0071;MI:1022;MI:0027;MI:0096
FBgn0001624	dlg1	FBgn0003380	Sh	MIST vs5	DroID;BioGrid;mentha;FlyBase;DIP;IntAct	25813388;19079254;11937021;17666528;8987744;9390515	MI:0727;MI:0018;MI:0065;MI:0107;MI:0397	MI:0096;MI:0314;MI:0705;MI:0113;MI:0004;MI:0045
FBgn0001624	dlg1	FBgn0001987	Gli	MIST vs5	FlyBase	17032735;31444218	MI:0813	MI:0006;MI:0096;MI:0007
FBgn0001624	dlg1	FBgn0015838	Vang	MIST vs5	DroID;FlyBase;BioGrid	15907474;14701683;19563796;14562058	MI:0018	MI:0833;MI:0096;MI:0006;MI:0113;MI:0004;MI:0045
FBgn0001624	dlg1	FBgn0004907	14-3-3zeta	MIST vs5	FlyBase	31088859	MI:0813	MI:0006
FBgn0001624	dlg1	FBgn0263391	hts	MIST vs5	DroID;FlyBase;BioGrid	25416060;21791202;25650626	MI:0813	MI:0403;MI:0006;MI:0113;MI:0004;MI:0416
FBgn0001624	dlg1	FBgn0003165	pum	MIST vs5	BioGrid;DroID	18463699	MI:0407	MI:0046
FBgn0001624	dlg1	FBgn0020238	14-3-3epsilon	MIST vs5	FlyBase	31088859	MI:0813	MI:0006
FBgn0001624	dlg1	FBgn0039212	Syx18	MIST vs5	FlyBase	17267557	MI:0018	MI:0006
FBgn0001624	dlg1	FBgn0039269	veli	MIST vs5	DroID;FlyBase;BioGrid	23850283;15039455	MI:0018	MI:0006;MI:0113;MI:0004
FBgn0001624	dlg1	FBgn0267698	Pak	MIST vs5	DroID;FlyBase;BioGrid	25650626	MI:0813	MI:0403;MI:0416
FBgn0001624	dlg1	FBgn0263289	scrib	MIST vs5	DroID;BioGrid;mentha;FlyBase;IntAct	28710284;31444218;11937021;31088859	MI:0813	MI:0007;MI:0006;MI:0113;MI:0004;MI:0416
FBgn0001624	dlg1	FBgn0026239	gukh	MIST vs5	DroID;BioGrid;mentha;FlyBase;IntAct	11937021;19261607;16982606;29185419;19769408	MI:0018	MI:0096;MI:0705;MI:0007;MI:0006;MI:0113;MI:0004;MI:0416
FBgn0001624	dlg1	FBgn0040080	pins	MIST vs5	DroID;FlyBase;BioGrid	22253744;11509184;16377571	MI:0018	MI:0096;MI:0705;MI:0007;MI:0006;MI:0113;MI:0004;MI:0045
FBgn0030310	PGRP-SA	FBgn0035806	PGRP-SD	MIST vs5	BioGrid;DroID;FlyBase	18697931	MI:0107	MI:0314;MI:1022;MI:0027
FBgn0030310	PGRP-SA	FBgn0040323	GNBP1	MIST vs5	DroID;FlyBase;DIP;BioGrid;IntAct	18697931;14684822;17024181	MI:0107	MI:1022;MI:0027;MI:0966;MI:0028;MI:0096;MI:0314
FBgn0003277	Polr2A	FBgn0031054	Ssu72	MIST vs5	DroID;FlyBase;BioGrid	21204787;30971428;23844594	MI:0114	MI:0401;MI:0415;MI:0082;MI:0434
FBgn0027259	Kmn1	FBgn0051658	Nnf1b	MIST vs5	DroID;FlyBase;BioGrid	26911624	MI:0031	MI:0071;MI:0096;MI:0314;MI:0705;MI:0082;MI:0113;MI:0004;MI:1022;MI:0027
FBgn0027259	Kmn1	FBgn0034523	Nnf1a	MIST vs5	BioGrid;DroID;FlyBase	FBrf0218395;26911623;26911624;17534428;19590494;22036573	MI:0018;MI:0031	MI:0943;MI:0944;MI:0082;MI:1022;MI:0071;MI:0096;MI:0314;MI:0705;MI:0007;MI:0006;MI:0113;MI:0004;MI:0027;MI:0046
FBgn0027259	Kmn1	FBgn0035725	Mis12	MIST vs5	BioGrid;DroID;FlyBase	FBrf0218395;26911623;26911624;17534428;19590494;22036573	MI:0018;MI:0031	MI:0071;MI:0943;MI:0096;MI:0314;MI:0082;MI:0944;MI:0007;MI:0006;MI:0004;MI:1022;MI:0027;MI:0046
FBgn0027259	Kmn1	FBgn0037025	Spc105R	MIST vs5	DroID;FlyBase;BioGrid	19590494;26911624	MI:0018	MI:0071;MI:1022;MI:0027
FBgn0027259	Kmn1	FBgn0266916	Cenp-C	MIST vs5	DroID;FlyBase;BioGrid	25562660;21353555;26911624;26911623	MI:0031	MI:0071;MI:0943;MI:0096;MI:0314;MI:0082;MI:0007;MI:0006;MI:0004;MI:1022;MI:0027
FBgn0002948	nod	FBgn0027066	Eb1	MIST vs5	FlyBase	29899040	MI:0081	MI:0096;MI:1247
FBgn0002723	Met	FBgn0003964	usp	MIST vs5	DroID;FlyBase;BioGrid	17956872;18980211	MI:0018	MI:0113;MI:0004;MI:0096;MI:0833
FBgn0002723	Met	FBgn0002723	Met	MIST vs5	DroID;FlyBase;BioGrid	16516852;18980211	MI:0018	MI:0007;MI:0113;MI:0096
FBgn0002723	Met	FBgn0035499	Chd64	MIST vs5	DroID;FlyBase;BioGrid	17956872	MI:0018	MI:0113;MI:0004;MI:0096;MI:0833
FBgn0002723	Met	FBgn0013269	Fkbp39	MIST vs5	DroID;FlyBase;BioGrid	17956872	MI:0018	MI:0113;MI:0004;MI:0096;MI:0833
FBgn0043001	Chrac-16	FBgn0043002	Chrac-14	MIST vs5	BioGrid;DroID;FlyBase;IntAct;mentha	FBrf0218395;30995488;14605208;16260604;22036573;9252192;11447119;10856248	MI:0397;MI:0114;MI:0809;MI:0018	MI:0943;MI:0082;MI:0401;MI:1022;MI:0071;MI:0046;MI:0096;MI:0314;MI:0091;MI:0226;MI:0007;MI:0113;MI:0004;MI:0025;MI:0019
FBgn0030400	Pits	FBgn0033166	Eaf	MIST vs5	DroID	14613974;16603075	MI:0397;MI:0727
FBgn0025463	Bap60	FBgn0030093	Bap111	MIST vs5	BioGrid;DroID;FlyBase	FBrf0218395;22036573;30343899	MI:0031	MI:0943;MI:0007;MI:0046
FBgn0025463	Bap60	FBgn0082598	akirin	MIST vs5	BioGrid;DIP;DroID;FlyBase;IntAct;mentha	14605208;25180232	MI:0397;MI:0018;MI:0727	MI:0705;MI:0007;MI:0006;MI:0113;MI:0004
FBgn0025463	Bap60	FBgn0261885	osa	MIST vs5	DroID;FlyBase;BioGrid	10601025;22036573;FBrf0218395;30343899	MI:0031	MI:0007;MI:0006;MI:0113;MI:0004;MI:0943;MI:0046
FBgn0030457	CG12096	FBgn0033669	PI31	MIST vs5	DroID;BioGrid;mentha;FlyBase;IntAct	23622245	MI:0047	MI:0007;MI:0113;MI:0004;MI:0833;MI:0705
FBgn0052626	AMPdeam	FBgn0086908	egg	MIST vs5	DroID;FlyBase;BioGrid	17362353	MI:0018	MI:0113;MI:0004;MI:0096;MI:0833
FBgn0000173	ben	FBgn0034314	nopo	MIST vs5	BioGrid;DIP;DroID;FlyBase;IntAct;mentha	14605208;19141674	MI:0397;MI:0018;MI:0727
FBgn0052600	dpr8	FBgn0259245	DIP-beta	MIST vs5	DroID;BioGrid;mentha;FlyBase;IntAct	30467080;26687361;23827685;FBrf0222867	MI:0411;MI:0107	MI:0113;MI:0004;MI:0892
FBgn0000535	eag	FBgn0013759	CASK	MIST vs5	DroID;IntAct;mentha	15901771	MI:0411	MI:0006;MI:0096
FBgn0000535	eag	FBgn0264607	CaMKII	MIST vs5	FlyBase	30381148	MI:0065;MI:0114
FBgn0030600	hiw	FBgn0031768	IPIP	MIST vs5	DroID	14613974;16603075	MI:0397;MI:0018;MI:0727
FBgn0030608	Lsd-2	FBgn0086558	Ubi-p5E	MIST vs5	DroID;FlyBase;BioGrid	27956707	MI:0090;MI:1203	MI:2169
FBgn0030608	Lsd-2	FBgn0035206	sturkopf	MIST vs5	DroID;FlyBase;BioGrid	27956707	MI:0090;MI:1203	MI:2169
FBgn0030614	CG9072	FBgn0039128	CG13599	MIST vs5	DroID;IntAct;mentha	14613974;16603075	MI:0397;MI:0018;MI:0727
FBgn0003345	sd	FBgn0003975	vg	MIST vs5	DroID;BioGrid;mentha;FlyBase;IntAct	23271049;18987343;11731237;9869635;11546746;9799424;26403189	MI:0047;MI:0018	MI:0833;MI:0096;MI:0705;MI:0007;MI:0113;MI:0004;MI:1022;MI:0413;MI:0045
FBgn0003345	sd	FBgn0036373	Tgi	MIST vs5	DroID;FlyBase;BioGrid	23999857;FBrf0224345;24114784;23725764;26403189	MI:0018	MI:0943;MI:0096;MI:0705;MI:0082;MI:0007;MI:0113;MI:0004
FBgn0000319	Chc	FBgn0010333	Rac1	MIST vs5	BioGrid;DroID;IntAct;mentha	15710747;22036573	MI:0018;MI:0399	MI:0007
FBgn0001092	Gapdh2	FBgn0003891	tud	MIST vs5	DroID;FlyBase;BioGrid	28203524	MI:0030	MI:0007;MI:0943;MI:0427
FBgn0010315	CycD	FBgn0016131	Cdk4	MIST vs5	BioGrid;DIP;DroID;IntAct;mentha	14605208;10970847;12586062;10970848	MI:0397;MI:0018;MI:0727	MI:0113;MI:0045;MI:0004
FBgn0045073	Stim	FBgn0045073	Stim	MIST vs5	DroID;FlyBase;DIP;BioGrid;IntAct	18820677	MI:0030;MI:0031	MI:0096;MI:0314
FBgn0030711	Rrp47	FBgn0031129	CG1324	MIST vs5	DroID;IntAct;mentha	14613974;16603075	MI:0397;MI:0018;MI:0727
FBgn0030711	Rrp47	FBgn0033879	Echs1	MIST vs5	DroID;IntAct;mentha	14613974;16603075	MI:0397;MI:0018;MI:0727
FBgn0000611	exd	FBgn0003866	tsh	MIST vs5	DroID;FlyBase;BioGrid	12231630;30247122	MI:0809	MI:0113;MI:0004;MI:0096;MI:0833
FBgn0000611	exd	FBgn0002522	lab	MIST vs5	DroID;FlyBase;DIP;BioGrid;IntAct	22824425;22745600;9405369;10529430;31399572	MI:0090;MI:0809	MI:0413;MI:1022;MI:0833;MI:0416
FBgn0000611	exd	FBgn0003339	Scr	MIST vs5	DroID;BioGrid;mentha;FlyBase;DIP;IntAct	30802457;10398683;22745600;22564794;17981120;21575621;20634319	MI:0114;MI:0809;MI:0090;MI:0077	MI:0833;MI:0705;MI:0007;MI:0113;MI:0004;MI:1022;MI:0416;MI:0413;MI:0045
FBgn0000611	exd	FBgn0260642	Antp	MIST vs5	DroID;FlyBase;DIP;BioGrid;IntAct	22745600;30321227;21575621;10398683	MI:0090;MI:0809	MI:0413;MI:1022;MI:0833;MI:0416
FBgn0000611	exd	FBgn0020496	CtBP	MIST vs5	FlyBase;IntAct	30995488;30247122	MI:0397;MI:0809
FBgn0000611	exd	FBgn0003944	Ubx	MIST vs5	DroID;BioGrid;mentha;FlyBase;DIP;IntAct	12520008;10398683;7846045;10067897;20038634;22745600;7915199;22975331;31399572;21575621;25651060	MI:0114;MI:0809;MI:0090;MI:0018	MI:0071;MI:0833;MI:0413;MI:1022;MI:0416;MI:0045
FBgn0003969	vap	FBgn0032006	Pvr	MIST vs5	DroID;FlyBase;BioGrid	FBrf0222949;24816559;17637670	MI:0018	MI:0007;MI:0113;MI:0004;MI:0705
FBgn0000459	disco	FBgn0024807	DIP1	MIST vs5	DroID;IntAct;mentha	12829713	MI:0018	MI:0096
FBgn0000459	disco	FBgn0040467	Dlip1	MIST vs5	DroID	12829713	MI:0018	MI:0004
FBgn0030731	Mfe2	FBgn0030731	Mfe2	MIST vs5	DroID;BioGrid;mentha;FlyBase;IntAct	21320074;23313254	MI:0114	MI:0071;MI:0104;MI:0314;MI:0826
FBgn0004066	Prosalpha4	FBgn0026380	Prosbeta3	MIST vs5	BioGrid;DroID;FlyBase;IntAct;mentha	FBrf0218395;22036573;19079254	MI:0727;MI:0397	MI:0943;MI:0007;MI:0046
FBgn0004066	Prosalpha4	FBgn0029134	Prosbeta5	MIST vs5	BioGrid;DroID;FlyBase;IntAct;mentha	FBrf0218395;25294943;23457214;23738891;19079254;22036573	MI:0727;MI:0397	MI:0007;MI:0006;MI:0113;MI:0004;MI:0943;MI:0046
FBgn0003416	sl	FBgn0015279	Pi3K92E	MIST vs5	BioGrid;DroID	9169420	MI:0407	MI:0046
FBgn0030748	Traf-like	FBgn0034314	nopo	MIST vs5	DroID;BioGrid;mentha;FlyBase;DIP;IntAct	14605208;29503179	MI:0018
FBgn0031668	CG31917	FBgn0265968	Tfb5	MIST vs5	DroID;FlyBase;BioGrid	22865882	MI:0018	MI:0113;MI:0004;MI:0096;MI:0833
FBgn0045770	S-Lap3	FBgn0264270	Sxl	MIST vs5	BioGrid;DroID	21663794	MI:0407	MI:0046
FBgn0061209	His2B:CG17949	FBgn0061209	His2B:CG17949	MIST vs5	BioGrid;FlyBase	27956707	MI:0090;MI:1203
FBgn0061209	His2B:CG17949	FBgn0259682	Jabba	MIST vs5	BioGrid;FlyBase	27956707	MI:0090;MI:1203
FBgn0000163	baz	FBgn0260439	Pp2A-29B	MIST vs5	BioGrid;DroID;FlyBase	19531360	MI:0018	MI:0113;MI:0006
FBgn0000163	baz	FBgn0000163	baz	MIST vs5	DroID;mentha;FlyBase;IntAct	14675534;29523893	MI:0588;MI:0018;MI:0030	MI:0007
FBgn0000163	baz	FBgn0000547	ed	MIST vs5	DroID;FlyBase;BioGrid	15809032	MI:0018	MI:0004;MI:0019;MI:0006;MI:0833;MI:0096;MI:0113
FBgn0000163	baz	FBgn0034590	Magi	MIST vs5	DroID;FlyBase;BioGrid	27074039	MI:0813	MI:0403;MI:0006;MI:0113;MI:0004;MI:0416
FBgn0000163	baz	FBgn0263346	smash	MIST vs5	FlyBase	29358210	MI:0018;MI:0077	MI:0007
FBgn0000163	baz	FBgn0020238	14-3-3epsilon	MIST vs5	DroID;BioGrid;mentha;FlyBase;IntAct	19531360;14675534	MI:0018;MI:0588	MI:0007;MI:0113;MI:0004;MI:0096
FBgn0000163	baz	FBgn0026379	Pten	MIST vs5	DroID;FlyBase;BioGrid	15743877	MI:0018	MI:0007;MI:0113;MI:0004;MI:0705
FBgn0000163	baz	FBgn0261854	aPKC	MIST vs5	DroID;BioGrid;mentha;FlyBase;IntAct	20833361;19789180;14675534;12629552;10995441;20434988;30872455;27074039;16129788;15907474;20388653;18854163;23835532;19531360;17656094	MI:0018	MI:0833;MI:0663;MI:0096;MI:0113;MI:0705;MI:0007;MI:0006;MI:0401;MI:0004;MI:0415;MI:0424;MI:0019;MI:0045
FBgn0000163	baz	FBgn0003091	Pkc53E	MIST vs5	DroID;IntAct;mentha	14675534	MI:0588;MI:0018
FBgn0250788	beta-Spec	FBgn0250789	alpha-Spec	MIST vs5	DroID;BioGrid;mentha;FlyBase;IntAct	11076973;3680372;7971971;25381248	MI:0065	MI:0071;MI:0096;MI:0314;MI:0091;MI:0006;MI:0113;MI:0004;MI:1022;MI:0226;MI:0045
FBgn0026192	par-6	FBgn0259685	crb	MIST vs5	DroID;FlyBase;BioGrid	31405903;26894406;16697075	MI:0018;MI:0077;MI:0114	MI:0403;MI:0096;MI:0314;MI:0007;MI:0113;MI:0004;MI:0416;MI:1088
FBgn0026192	par-6	FBgn0261873	sdt	MIST vs5	DroID;FlyBase;BioGrid	22174071;15475968;15140881;16697075;28018665	MI:0018	MI:0943;MI:0096;MI:0082;MI:0705;MI:0007;MI:0113;MI:0004
FBgn0030869	Socs16D	FBgn0263705	Myo10A	MIST vs5	DroID;FlyBase;BioGrid	18045836	MI:0018	MI:0113;MI:0004;MI:0096;MI:0833
FBgn0000617	Taf9	FBgn0010417	Taf6	MIST vs5	BioGrid;DIP;DroID;FlyBase;IntAct;mentha	8221891;8598927;8262073;20008933;16895980	MI:0114	MI:0943;MI:0096;MI:0314;MI:0082;MI:0007;MI:0006;MI:0113;MI:0004;MI:0045
FBgn0000617	Taf9	FBgn0011290	Taf12	MIST vs5	DroID;BioGrid;mentha;FlyBase;IntAct	19079254;8276241	MI:0727;MI:0397	MI:0943;MI:0004;MI:0082;MI:0006
FBgn0030874	Spt7	FBgn0037555	Ada2b	MIST vs5	DroID;FlyBase;BioGrid	21764853;20008933;30559249	MI:0018	MI:0007;MI:0943;MI:0004;MI:0082
FBgn0030874	Spt7	FBgn0040534	Sf3b5	MIST vs5	DroID;FlyBase;BioGrid	27185460	MI:0018	MI:0007;MI:0943;MI:0004;MI:0082
FBgn0030891	Ada3	FBgn0263738	Ada2a	MIST vs5	BioGrid;DroID;FlyBase;IntAct;mentha	17030603;18327268;20813260;12697829;16428443;22345504	MI:0018	MI:1022;MI:0943;MI:0006;MI:0113;MI:0082;MI:0007;MI:0071;MI:0004
FBgn0030891	Ada3	FBgn0040534	Sf3b5	MIST vs5	DroID;FlyBase;BioGrid	27185460	MI:0018	MI:0007;MI:0943;MI:0004;MI:0082
FBgn0017418	ari-1	FBgn0017418	ari-1	MIST vs5	DroID;FlyBase;BioGrid	10880484;29689197	MI:0018	MI:0007;MI:0113
FBgn0017418	ari-1	FBgn0026316	Ubc10	MIST vs5	BioGrid;DroID;FlyBase;IntAct;mentha	10880484;29689197	MI:0018	MI:0007;MI:0113;MI:0045
FBgn0004956	upd1	FBgn0285926	Imp	MIST vs5	BioGrid;DroID	22660319	MI:0407	MI:0046;MI:0004
FBgn0030929	CG15043	FBgn0031768	IPIP	MIST vs5	DroID	14613974;16603075	MI:0397;MI:0018;MI:0727
FBgn0030929	CG15043	FBgn0033879	Echs1	MIST vs5	DroID;IntAct;mentha	14613974;16603075	MI:0397;MI:0018;MI:0727
FBgn0030929	CG15043	FBgn0036977	CG5665	MIST vs5	DroID;IntAct;mentha	14613974;16603075	MI:0397;MI:0018;MI:0727
FBgn0030929	CG15043	FBgn0039395	CG14546	MIST vs5	DroID	14613974;16603075	MI:0397;MI:0018;MI:0727
FBgn0001079	fu	FBgn0001079	fu	MIST vs5	DroID;FlyBase;BioGrid	30541874;21852395;21844892	MI:0055	MI:0007
FBgn0001079	fu	FBgn0003444	smo	MIST vs5	BioGrid;DIP;DroID;FlyBase;IntAct;mentha	25289679;30541874;14597665;22306085;17182028;14636583;14523402;26863604;14614827	MI:0018;MI:0809	MI:0943;MI:0082;MI:0007;MI:0006;MI:0113;MI:0004
FBgn0001079	fu	FBgn0005355	Su(fu)	MIST vs5	BioGrid;DIP;DroID;FlyBase;IntAct;mentha	14611647;19717563;15710747;21844892;26271100;9601642;14636583;10825151	MI:0018	MI:0071;MI:0833;MI:0096;MI:0314;MI:0401;MI:0705;MI:0007;MI:0006;MI:0113;MI:0004;MI:1022;MI:0415;MI:0424;MI:0045
FBgn0001079	fu	FBgn0283536	Vha13	MIST vs5	BioGrid;DIP;DroID;IntAct;mentha	14605208;15710747	MI:0018;MI:0399
FBgn0001079	fu	FBgn0004859	ci	MIST vs5	BioGrid;DIP;DroID;FlyBase;IntAct;mentha	14645371;14597576;14611647;15063184;19717563;9244297;9601642;10825151	MI:0018;MI:0437	MI:0071;MI:0096;MI:0314;MI:0007;MI:0006;MI:0113;MI:0004;MI:1022;MI:0404;MI:0045
FBgn0031018	narya	FBgn0283545	vilya	MIST vs5	DroID;BioGrid;mentha;FlyBase;DIP;IntAct	14605208;30615609	MI:0397;MI:0018;MI:0727
FBgn0020261	pcm	FBgn0034921	DCP1	MIST vs5	DroID;FlyBase;BioGrid	23142987	MI:0077;MI:0114	MI:0096;MI:0314;MI:0705;MI:0007;MI:0006;MI:0113;MI:0004
FBgn0031054	Ssu72	FBgn0037371	Sym	MIST vs5	BioGrid;DroID;FlyBase;IntAct;mentha	15710747;23844594	MI:0018;MI:0114;MI:0399	MI:0071;MI:1022
FBgn0031055	et	FBgn0031055	et	MIST vs5	DroID;FlyBase;DIP;BioGrid;IntAct	20689801;26658615	MI:0010	MI:0007;MI:0113;MI:0004
FBgn0031055	et	FBgn0043903	dome	MIST vs5	DroID;FlyBase;DIP;BioGrid;IntAct	20689801;20624926;26658615	MI:0010	MI:0007;MI:0113;MI:0004;MI:0705
FBgn0043903	dome	FBgn0043903	dome	MIST vs5	DroID;FlyBase;DIP;BioGrid;IntAct	26658615;20689801;29848658;12783781	MI:0090;MI:0010	MI:0007;MI:0113;MI:0004
FBgn0086384	Mer	FBgn0086384	Mer	MIST vs5	BioGrid;DIP;DroID;FlyBase;IntAct;mentha	15710747;20368450;24012335	MI:0397;MI:0727;MI:0018;MI:0399	MI:0007;MI:0113;MI:0004;MI:0096;MI:0705
FBgn0086384	Mer	FBgn0261797	Dhc64C	MIST vs5	DroID;BioGrid;mentha;FlyBase;DIP;IntAct	15710747;20368450	MI:0018;MI:0399	MI:0007;MI:0006;MI:0113;MI:0096
FBgn0086384	Mer	FBgn0262127	kibra	MIST vs5	DroID;BioGrid;mentha;FlyBase;IntAct	15710747;20159599;20159598;20159600	MI:0018;MI:0399	MI:0705;MI:0007;MI:0006;MI:0113;MI:0004
FBgn0010341	Cdc42	FBgn0026192	par-6	MIST vs5	DroID;BioGrid;mentha;FlyBase;DIP;IntAct	15023337;17726059;15475968;15177032;31405903;22078569	MI:0077;MI:0114	MI:0833;MI:0096;MI:0314;MI:0113;MI:0004;MI:0051
FBgn0010341	Cdc42	FBgn0023081	gek	MIST vs5	DroID;BioGrid;mentha;FlyBase;IntAct	9371783	MI:0018	MI:0113;MI:0004;MI:0833;MI:0096;MI:0045
FBgn0010341	Cdc42	FBgn0035533	Cip4	MIST vs5	DroID;FlyBase;BioGrid	20554864;18976911;19716703;26675239	MI:0018	MI:0113;MI:0004;MI:0833;MI:0096;MI:0705
FBgn0010341	Cdc42	FBgn0024273	WASp	MIST vs5	DroID;FlyBase;BioGrid	20554864;18701694;19633175;19716703;24586421	MI:0055	MI:0833;MI:0096;MI:0113;MI:0705;MI:0401;MI:0004;MI:0415;MI:0416
FBgn0026175	SkpC	FBgn0032377	CG14937	MIST vs5	BioGrid;DIP;DroID;IntAct;mentha	14605208;15575970	MI:0397;MI:0018;MI:0727
FBgn0026175	SkpC	FBgn0038385	Fbxl7	MIST vs5	BioGrid;DIP;DroID;IntAct;mentha	14605208;15575970	MI:0397;MI:0018;MI:0727
FBgn0031100	CG1504	FBgn0034717	CG5819	MIST vs5	DroID;BioGrid;mentha;FlyBase;IntAct	FBrf0222867;23827685	MI:0411	MI:0113;MI:0004;MI:0892
FBgn0031100	CG1504	FBgn0039617	DIP-gamma	MIST vs5	DroID;BioGrid;mentha;FlyBase;IntAct	FBrf0222867;23827685	MI:0411	MI:0113;MI:0004;MI:0892
FBgn0031106	Syx16	FBgn0260862	Vti1a	MIST vs5	BioGrid;DroID;FlyBase	FBrf0218395;22036573;19079254	MI:0397;MI:0727	MI:0943;MI:0007;MI:0046
FBgn0031106	Syx16	FBgn0036643	Syx8	MIST vs5	BioGrid;DroID;FlyBase	FBrf0218395;22036573;19079254	MI:0397;MI:0727	MI:0943;MI:0004;MI:0046
FBgn0031106	Syx16	FBgn0250791	alphaSnap	MIST vs5	BioGrid;DIP;DroID;FlyBase;IntAct;mentha	FBrf0218395;14605208;19079254;22036573;12414991	MI:0397;MI:0018;MI:0727	MI:0943;MI:0096;MI:0007;MI:0113;MI:0004;MI:0046;MI:0045
FBgn0003300	run	FBgn0013764	Chi	MIST vs5	DroID;FlyBase;BioGrid	26312500	MI:0077;MI:0114	MI:0007;MI:0113;MI:0004;MI:0314;MI:0705
FBgn0031129	CG1324	FBgn0039044	p53	MIST vs5	DroID;IntAct;mentha	14613974;16603075	MI:0397;MI:0018;MI:0727
FBgn0031129	CG1324	FBgn0036531	CG6244	MIST vs5	DroID;IntAct;mentha	14613974;16603075	MI:0727;MI:0397
FBgn0031129	CG1324	FBgn0032089	Rcd-1r	MIST vs5	DroID;IntAct;mentha	14613974;16603075	MI:0397;MI:0018;MI:0727
FBgn0031129	CG1324	FBgn0032588	CG5968	MIST vs5	DroID;IntAct;mentha	14613974;16603075	MI:0397;MI:0018;MI:0727
FBgn0031129	CG1324	FBgn0032763	CG17568	MIST vs5	DroID;IntAct;mentha	14613974;16603075	MI:0727;MI:0397
FBgn0031129	CG1324	FBgn0032789	CG13083	MIST vs5	DroID;IntAct;mentha	14613974;16603075	MI:0727;MI:0397
FBgn0031129	CG1324	FBgn0033229	CG12822	MIST vs5	DroID;IntAct;mentha	14613974;16603075	MI:0727;MI:0397
FBgn0031129	CG1324	FBgn0033631	Sod3	MIST vs5	DroID;IntAct;mentha	14613974;16603075	MI:0397;MI:0018;MI:0727
FBgn0031129	CG1324	FBgn0033886	Rpn13	MIST vs5	DroID;IntAct;mentha	14613974;16603075	MI:0397;MI:0018;MI:0727
FBgn0031129	CG1324	FBgn0034569	dgt3	MIST vs5	DroID;IntAct;mentha	14613974;16603075	MI:0397;MI:0018;MI:0727
FBgn0031129	CG1324	FBgn0034842	Prosbeta5R1	MIST vs5	DroID	14613974;16603075	MI:0397;MI:0727
FBgn0031129	CG1324	FBgn0035730	CG17744	MIST vs5	DroID;IntAct;mentha	14613974;16603075	MI:0727;MI:0397
FBgn0031129	CG1324	FBgn0036272	Sms	MIST vs5	DroID;IntAct;mentha	14613974;16603075	MI:0397;MI:0018;MI:0727
FBgn0031129	CG1324	FBgn0036320	CG10943	MIST vs5	DroID;IntAct;mentha	14613974;16603075	MI:0727;MI:0397
FBgn0031129	CG1324	FBgn0036810	CG6885	MIST vs5	DroID;IntAct;mentha	14613974;16603075	MI:0397;MI:0018;MI:0727
FBgn0031129	CG1324	FBgn0037917	wkd	MIST vs5	DroID;IntAct;mentha	14613974;16603075	MI:0397;MI:0018;MI:0727
FBgn0031129	CG1324	FBgn0260741	CG3281	MIST vs5	DroID;IntAct;mentha	14613974;16603075	MI:0397;MI:0018;MI:0727
FBgn0031129	CG1324	FBgn0266411	sima	MIST vs5	DroID;IntAct;mentha	14613974;16603075	MI:0397;MI:0018;MI:0727
FBgn0031129	CG1324	FBgn0039854	CG1635	MIST vs5	DroID;IntAct;mentha	14613974;16603075	MI:0397;MI:0018;MI:0727
FBgn0031129	CG1324	FBgn0040786	CG14104	MIST vs5	DroID;IntAct;mentha	14613974;16603075	MI:0397;MI:0018;MI:0727
FBgn0031129	CG1324	FBgn0040816	CG12521	MIST vs5	DroID;IntAct;mentha	14613974;16603075	MI:0727;MI:0397
FBgn0031129	CG1324	FBgn0042098	CG18735	MIST vs5	DroID;IntAct;mentha	14613974;16603075	MI:0397;MI:0018;MI:0727
FBgn0031129	CG1324	FBgn0042102	CG18745	MIST vs5	BioGrid;DIP;DroID;IntAct;mentha	14605208;14613974;16603075	MI:0018;MI:0727;MI:0397
FBgn0031129	CG1324	FBgn0042129	OS9	MIST vs5	DroID;IntAct;mentha	14613974;16603075	MI:0727;MI:0397
FBgn0031150	bves	FBgn0031768	IPIP	MIST vs5	DroID	14613974;16603075	MI:0397;MI:0018;MI:0727
FBgn0020369	Rpt6	FBgn0028685	Rpt4	MIST vs5	BioGrid;DroID;FlyBase	FBrf0218395;22036573;19079254	MI:0397;MI:0727	MI:0943;MI:0004;MI:0046
FBgn0020369	Rpt6	FBgn0032596	Prosbeta4	MIST vs5	BioGrid;DroID;FlyBase;IntAct;mentha	FBrf0218395;22036573;19079254	MI:0727;MI:0397	MI:0943;MI:0007;MI:0046
FBgn0020369	Rpt6	FBgn0028687	Rpt1	MIST vs5	BioGrid;DroID;FlyBase;IntAct;mentha	FBrf0218395;22036573;19079254	MI:0727;MI:0397	MI:0943;MI:0004;MI:0046
FBgn0020369	Rpt6	FBgn0026380	Prosbeta3	MIST vs5	BioGrid;DroID;FlyBase;IntAct;mentha	FBrf0218395;22036573;19079254	MI:0727;MI:0397	MI:0943;MI:0007;MI:0046
FBgn0020369	Rpt6	FBgn0086134	Prosalpha2	MIST vs5	BioGrid;DroID;FlyBase;IntAct;mentha	FBrf0218395;22036573;19079254	MI:0727;MI:0397	MI:0007;MI:0004;MI:0943;MI:0046
FBgn0011710	Septin1	FBgn0031878	sip2	MIST vs5	DroID;BioGrid;mentha;FlyBase;IntAct	11884525	MI:0018	MI:0045
FBgn0011710	Septin1	FBgn0040466	Dlip2	MIST vs5	DroID;FlyBase;BioGrid	11884525	MI:0018	MI:0045
FBgn0011710	Septin1	FBgn0029113	Uba2	MIST vs5	DroID;FlyBase;BioGrid	11884525	MI:0018	MI:0045
FBgn0259245	DIP-beta	FBgn0260995	dpr21	MIST vs5	DroID;FlyBase;BioGrid	30467080;26687361	MI:0411;MI:0107	MI:0113;MI:0004
FBgn0031191	Cp110	FBgn0261004	asl	MIST vs5	DroID;FlyBase;BioGrid	27185836;27558293	MI:0018
FBgn0002121	l(2)gl	FBgn0029687	Vap33	MIST vs5	FlyBase	29871910	MI:0813	MI:0096;MI:0007
FBgn0003444	smo	FBgn0086558	Ubi-p5E	MIST vs5	DroID;FlyBase;BioGrid	23843610	MI:0195	MI:0007;MI:0113;MI:0004;MI:0705
FBgn0003444	smo	FBgn0003444	smo	MIST vs5	DroID;FlyBase;DIP;BioGrid;IntAct	17960137;26863604;22537496;17284519;20844016;25009998	MI:0055;MI:0018;MI:0012	MI:0833;MI:0096;MI:0705;MI:0007;MI:0006;MI:0113;MI:0004;MI:0416;MI:0051
FBgn0003444	smo	FBgn0003943	Ubi-p63E	MIST vs5	DroID;FlyBase;BioGrid	23843610	MI:0195	MI:0007;MI:0113;MI:0004;MI:0705
FBgn0003444	smo	FBgn0261988	Gprk2	MIST vs5	DroID;FlyBase;DIP;BioGrid;IntAct	26863604;20844016	MI:0055	MI:0096;MI:0705;MI:0007;MI:0113;MI:0004;MI:0416
FBgn0031245	CG3625	FBgn0250791	alphaSnap	MIST vs5	DroID;IntAct;mentha	14613974;16603075	MI:0397;MI:0018;MI:0727
FBgn0020622	Pi3K21B	FBgn0032006	Pvr	MIST vs5	DroID;BioGrid;mentha;FlyBase;IntAct	22068330;17637670;26839216;16054027;27626673;15457211;FBrf0222949	MI:0018	MI:0943;MI:0082;MI:0705;MI:0007;MI:0113;MI:0004;MI:0427
FBgn0031250	Ent1	FBgn0032785	CG10026	MIST vs5	DroID	14613974;16603075	MI:0397;MI:0018;MI:0727
FBgn0000061	al	FBgn0003944	Ubx	MIST vs5	BioGrid;DroID;FlyBase;IntAct;mentha	25286318;16455680;30247122	MI:0084;MI:0018;MI:0809	MI:0314;MI:0113;MI:0096;MI:0004
FBgn0000061	al	FBgn0004863	C15	MIST vs5	DroID;FlyBase;BioGrid	15733670;20389279;28394894	MI:0114	MI:0113;MI:0096;MI:0833
FBgn0004583	ex	FBgn0086384	Mer	MIST vs5	DroID;BioGrid;mentha;FlyBase;IntAct	10683183	MI:0047	MI:0866;MI:0045
FBgn0004583	ex	FBgn0004583	ex	MIST vs5	DroID;FlyBase;BioGrid	10683183	MI:0047	MI:0866
FBgn0004583	ex	FBgn0261456	hpo	MIST vs5	BioGrid;DroID;FlyBase;mentha	15710747;22069188;20159598	MI:0018	MI:0007;MI:0113;MI:0004;MI:0705
FBgn0010602	lwr	FBgn0011710	Septin1	MIST vs5	DroID;BioGrid;mentha;FlyBase;IntAct	11884525	MI:0018	MI:0045
FBgn0010602	lwr	FBgn0264922	Sumo	MIST vs5	BioGrid;DroID;FlyBase;IntAct;mentha	FBrf0218395;10629064;19079254;11884525;22036573;10660560;10995744	MI:0727;MI:0195;MI:0397	MI:0833;MI:0943;MI:0096;MI:0401;MI:0007;MI:0113;MI:0004;MI:0415;MI:0046;MI:0045
FBgn0010602	lwr	FBgn0260632	dl	MIST vs5	BioGrid;DroID;FlyBase;IntAct;mentha	10660560	MI:0018	MI:0833;MI:0096;MI:0401;MI:0705;MI:0007;MI:0113;MI:0004;MI:0415;MI:0045
FBgn0010602	lwr	FBgn0033879	Echs1	MIST vs5	DroID;IntAct;mentha	14613974;16603075	MI:0727;MI:0018;MI:0397
FBgn0010602	lwr	FBgn0034215	Mtap	MIST vs5	DroID;IntAct;mentha	14613974;16603075	MI:0727;MI:0018;MI:0397
FBgn0010602	lwr	FBgn0026160	tna	MIST vs5	DroID;FlyBase;BioGrid	23620817	MI:0018	MI:0113;MI:0004;MI:0096
FBgn0010602	lwr	FBgn0015283	Rpn10	MIST vs5	BioGrid;DroID	15946124	MI:0018	MI:0113;MI:0004
FBgn0010602	lwr	FBgn0038551	Odj	MIST vs5	DroID;IntAct;mentha	14613974;16603075	MI:0397;MI:0018;MI:0727
FBgn0010602	lwr	FBgn0011655	Med	MIST vs5	BioGrid;DroID;FlyBase	18794353	MI:0018	MI:0401;MI:0415
FBgn0010602	lwr	FBgn0264607	CaMKII	MIST vs5	DroID;BioGrid;mentha;FlyBase;IntAct	10995744	MI:0018	MI:0045
FBgn0010583	dock	FBgn0028369	kirre	MIST vs5	DroID;FlyBase;BioGrid	22992459;24335255	MI:0018;MI:0090;MI:0809	MI:0007;MI:0113;MI:0004;MI:0416;MI:0705
FBgn0010583	dock	FBgn0033159	Dscam1	MIST vs5	DroID;FlyBase;BioGrid	22036573;11546816;10892653;23197716;21645617	MI:0018;MI:0047	MI:0833;MI:0943;MI:0096;MI:0082;MI:0007;MI:0006;MI:0113;MI:0004
FBgn0010583	dock	FBgn0028484	Ack	MIST vs5	BioGrid;DroID;FlyBase	11773052;23562806	MI:0018	MI:0943;MI:0096;MI:0314;MI:0705;MI:0006;MI:0113;MI:0004
FBgn0010583	dock	FBgn0040475	SH3PX1	MIST vs5	BioGrid;DroID;FlyBase	11773052;11546816	MI:0018	MI:0943;MI:0096;MI:0006;MI:0113;MI:0004
FBgn0010583	dock	FBgn0283499	InR	MIST vs5	BioGrid;DroID;FlyBase	24478707;12702880;21707536	MI:0018	MI:0007;MI:0006;MI:0113;MI:0004;MI:0045
FBgn0010583	dock	FBgn0024273	WASp	MIST vs5	DroID;FlyBase;BioGrid	11546816;22992459	MI:0018	MI:0007;MI:0113;MI:0004;MI:0705
FBgn0010583	dock	FBgn0010909	msn	MIST vs5	DroID;FlyBase;BioGrid	10595512;22036573;10021364	MI:0018	MI:0007;MI:0045
FBgn0010583	dock	FBgn0267698	Pak	MIST vs5	BioGrid;DroID;FlyBase	10399914;14527437;21645617	MI:0018	MI:0113;MI:0006;MI:0004
FBgn0010583	dock	FBgn0024189	sns	MIST vs5	DroID;FlyBase;BioGrid	22992459	MI:0090;MI:0809	MI:0007;MI:0113;MI:0004;MI:0416;MI:0705
FBgn0010583	dock	FBgn0287864	hbs	MIST vs5	DroID;FlyBase;BioGrid	22992459	MI:0090;MI:0809	MI:0007;MI:0113;MI:0004;MI:0416;MI:0705
FBgn0041097	robo3	FBgn0041097	robo3	MIST vs5	DroID;FlyBase;BioGrid	FBrf0222867;23827685	MI:0411	MI:0113;MI:0004;MI:0892
FBgn0041097	robo3	FBgn0264089	sli	MIST vs5	DroID;FlyBase;BioGrid	27780041;23827685;15496984;11163264	MI:0411	MI:0007;MI:0113;MI:0004;MI:0416;MI:0892;MI:0314
FBgn0026398	Or22a	FBgn0037324	Orco	MIST vs5	DroID;BioGrid;mentha;FlyBase;DIP;IntAct	16402857;15592462;23196131	MI:0018;MI:0012;MI:0055	MI:0045
FBgn0000579	Eno	FBgn0020653	Trxr-1	MIST vs5	BioGrid;DroID;FlyBase;IntAct;mentha	FBrf0218395;22036573;19079254	MI:0727;MI:0397	MI:0943;MI:0004;MI:0046
FBgn0000579	Eno	FBgn0004432	Cyp1	MIST vs5	BioGrid;DroID;FlyBase;IntAct;mentha	FBrf0218395;22036573;19079254	MI:0727;MI:0397	MI:0943;MI:0004;MI:0046
FBgn0000579	Eno	FBgn0003891	tud	MIST vs5	DroID;FlyBase;BioGrid	28203524	MI:0030	MI:0007;MI:0943;MI:0427
FBgn0000579	Eno	FBgn0034753	CG2852	MIST vs5	BioGrid;DroID;FlyBase	FBrf0218395;22036573;19079254	MI:0397;MI:0727	MI:0943;MI:0004;MI:0046
FBgn0003557	Su(dx)	FBgn0004647	N	MIST vs5	DroID;FlyBase;BioGrid	9832525;17656366;30213861;12648496;15620650	MI:0065;MI:0077	MI:0113;MI:0004;MI:0096;MI:0314
FBgn0003557	Su(dx)	FBgn0052177	Ndfip	MIST vs5	DroID;FlyBase;BioGrid	30213861;22036573;20966964	MI:0065	MI:0007;MI:0113;MI:0004;MI:0096;MI:0705
FBgn0003557	Su(dx)	FBgn0003892	ptc	MIST vs5	DroID;FlyBase;BioGrid	29438012;24302888	MI:0018	MI:0007;MI:0113
FBgn0003557	Su(dx)	FBgn0262614	pyd	MIST vs5	DroID;FlyBase;BioGrid	21200027	MI:0018	MI:0403;MI:0017;MI:0833;MI:0096;MI:0314;MI:0007;MI:0113;MI:0004;MI:0416
FBgn0027509	TBCD	FBgn0033159	Dscam1	MIST vs5	DroID;FlyBase;BioGrid	25653356	MI:0018	MI:0705;MI:0007;MI:0006;MI:0113;MI:0004
FBgn0000097	aop	FBgn0000097	aop	MIST vs5	DroID;FlyBase	15260987;30412049	MI:0107	MI:0007;MI:0405;MI:0404
FBgn0000097	aop	FBgn0033609	Fbl6	MIST vs5	DroID;FlyBase;BioGrid	18426905	MI:0018	MI:0007;MI:0113;MI:0004
FBgn0000097	aop	FBgn0023214	edl	MIST vs5	DroID;BioGrid;mentha;FlyBase;IntAct	15260987;11331758;11357138;12538513	MI:0018;MI:0114;MI:0107	MI:0403;MI:0096;MI:0401;MI:0007;MI:0113;MI:0415;MI:0045
FBgn0031398	daed	FBgn0031398	daed	MIST vs5	FlyBase	31123065	MI:0031	MI:0007
FBgn0031401	papi	FBgn0250816	AGO3	MIST vs5	DroID;BioGrid;mentha;FlyBase;IntAct	21447556	MI:0018	MI:0006;MI:0113;MI:0004;MI:0416
FBgn0267378	sau	FBgn0285937	Rab1	MIST vs5	BioGrid;DroID;FlyBase	28100664;28883096	MI:0018;MI:0813	MI:0113;MI:0403;MI:0006;MI:0096;MI:0416;MI:0004
FBgn0031412	CG16995	FBgn0034215	Mtap	MIST vs5	DroID;IntAct;mentha	14613974;16603075	MI:0727;MI:0397
FBgn0031413	CG9967	FBgn0085432	pan	MIST vs5	DroID;IntAct;mentha	14613974;16603075	MI:0727;MI:0397
FBgn0031413	CG9967	FBgn0042102	CG18745	MIST vs5	DroID;IntAct;mentha	14613974;16603075	MI:0727;MI:0397
FBgn0014010	Rab5	FBgn0031640	Mon1	MIST vs5	DroID;FlyBase;BioGrid	27559127;FBrf0229466;25453831	MI:0018;MI:0437	MI:0943;MI:0096;MI:0004;MI:0082
FBgn0014010	Rab5	FBgn0034708	Vps35	MIST vs5	BioGrid;DroID;FlyBase	28482024	MI:0813	MI:0403;MI:0416
FBgn0000490	dpp	FBgn0016075	vkg	MIST vs5	DroID;FlyBase;BioGrid	22733779;18701888	MI:0107	MI:0007;MI:0113;MI:0096;MI:0705
FBgn0000490	dpp	FBgn0003716	tkv	MIST vs5	DroID;FlyBase;BioGrid	20381612;22174087;8044838;8044839	MI:0031	MI:0833;MI:0096;MI:0314;MI:0705;MI:0007;MI:0113;MI:0045
FBgn0000490	dpp	FBgn0003317	sax	MIST vs5	DroID;BioGrid;mentha;FlyBase;IntAct	20381612;8044839	MI:0031	MI:0007;MI:0113;MI:0833;MI:0096;MI:0314;MI:0045
FBgn0000490	dpp	FBgn0264491	how	MIST vs5	BioGrid;DroID	17507411	MI:0407	MI:0046
FBgn0031434	insv	FBgn0031434	insv	MIST vs5	FlyBase	30602385	MI:0030;MI:0018	MI:0071
FBgn0026324	Taf10b	FBgn0040534	Sf3b5	MIST vs5	DroID;FlyBase;BioGrid	27185460	MI:0018	MI:0007;MI:0943;MI:0004;MI:0082
FBgn0004242	Syt1	FBgn0040395	Unc-76	MIST vs5	BioGrid;DroID;FlyBase	19056884	MI:0055	MI:0113;MI:0007;MI:0416
FBgn0004242	Syt1	FBgn0011288	Snap25	MIST vs5	DroID;FlyBase;BioGrid	20688915	MI:0055	MI:0401;MI:1088;MI:0415
FBgn0004242	Syt1	FBgn0013342	nSyb	MIST vs5	DroID;FlyBase;BioGrid	20688915	MI:0055	MI:0401;MI:1088;MI:0415
FBgn0004242	Syt1	FBgn0013343	Syx1A	MIST vs5	DroID;FlyBase;BioGrid	11222632;20688915	MI:0055	MI:0401;MI:0415;MI:0096;MI:1088
FBgn0031478	CG8814	FBgn0032785	CG10026	MIST vs5	DroID;IntAct;mentha	14613974;16603075	MI:0397;MI:0018;MI:0727
FBgn0011648	Mad	FBgn0011648	Mad	MIST vs5	DroID;FlyBase;BioGrid	9693372;17610966;19557331	MI:0018;MI:0114	MI:0007;MI:0113;MI:0004;MI:1022;MI:0071
FBgn0011648	Mad	FBgn0029006	Smurf	MIST vs5	BioGrid;DroID;IntAct;mentha	15575970;11703946	MI:0397;MI:0018;MI:0727	MI:0045
FBgn0011648	Mad	FBgn0034962	MAN1	MIST vs5	DroID;FlyBase;BioGrid	20036230;18723885	MI:0018	MI:0833;MI:0096;MI:0006;MI:0113;MI:0004
FBgn0011648	Mad	FBgn0260642	Antp	MIST vs5	DroID;FlyBase;BioGrid	25869471	MI:0090;MI:0809	MI:0416
FBgn0011648	Mad	FBgn0085432	pan	MIST vs5	BioGrid;DroID;FlyBase;IntAct;mentha	21990430;19065265;15575970	MI:0397;MI:0018;MI:0727	MI:0007;MI:0113;MI:0004;MI:0705
FBgn0260817	gkt	FBgn0286784	TER94	MIST vs5	BioGrid;DroID;FlyBase;mentha	FBrf0218395;22036573	MI:0915	MI:0943;MI:0007;MI:0046
FBgn0040038	klhl10	FBgn0261268	Cul3	MIST vs5	DroID;BioGrid;mentha;FlyBase;DIP;IntAct	17880263;27052834	MI:0018	MI:0007;MI:0113;MI:0004
FBgn0003256	rl	FBgn0010269	Dsor1	MIST vs5	DroID;BioGrid;mentha;FlyBase;IntAct	26542023;8798773;20802461	MI:0813	MI:0007;MI:0403;MI:0113;MI:0004;MI:0416;MI:0045
FBgn0003256	rl	FBgn0262582	cic	MIST vs5	BioGrid;DroID;FlyBase;IntAct;mentha	17255944;26124095	MI:0018;MI:0030	MI:0096;MI:0314;MI:0113;MI:1022;MI:0404;MI:0427
FBgn0003559	su(f)	FBgn0027841	CstF64	MIST vs5	BioGrid;DIP;DroID;FlyBase;IntAct;mentha	14605208;10606651;24145821	MI:0397;MI:0018;MI:0727	MI:0006;MI:0004;MI:0943;MI:0082;MI:0045
FBgn0011288	Snap25	FBgn0013342	nSyb	MIST vs5	DroID;FlyBase;BioGrid	22036573;11058092;20688915	MI:0055	MI:0007;MI:0401;MI:1022;MI:0415;MI:0808;MI:1088
FBgn0011288	Snap25	FBgn0028400	Syt4	MIST vs5	DroID;FlyBase;BioGrid	20688915	MI:0055	MI:0401;MI:1088;MI:0415
FBgn0011288	Snap25	FBgn0013343	Syx1A	MIST vs5	BioGrid;DroID;FlyBase;IntAct;mentha	FBrf0218395;15907473;10575024;24733584;21316453;22036573;20688915;11058092	MI:0055	MI:0943;MI:0096;MI:0113;MI:0007;MI:0006;MI:0401;MI:0004;MI:1022;MI:0415;MI:0808;MI:1088;MI:0046;MI:0045
FBgn0040011	Slmap	FBgn0261456	hpo	MIST vs5	BioGrid;DIP;DroID;FlyBase;mentha	FBrf0218395;15710747;29262338;22036573	MI:0018	MI:0943;MI:0096;MI:0007;MI:0113;MI:0046
FBgn0266670	Sec5	FBgn0266671	Sec6	MIST vs5	BioGrid;DIP;DroID;FlyBase;mentha	15955846;15710747;15897260	MI:0018	MI:0006;MI:0113;MI:0004;MI:1022;MI:0029
FBgn0005616	msl-2	FBgn0014340	mof	MIST vs5	BioGrid;DroID;FlyBase;mentha	11014199;16179989;10594033;23084834;23084835;16543150;28510597;25694028	MI:0813	MI:0403;MI:0943;MI:0113;MI:0007;MI:0006;MI:0401;MI:0004;MI:0415;MI:0416;MI:0427
FBgn0005616	msl-2	FBgn0032515	loqs	MIST vs5	BioGrid;DroID	23788626	MI:0407	MI:0046
FBgn0005616	msl-2	FBgn0005617	msl-1	MIST vs5	BioGrid;DroID;FlyBase;IntAct;mentha	7781064;23870142;21217699;20139418;9736618;30541149;10594033;23084834;23084835;10619853;31767855;25694028	MI:0018;MI:0813	MI:0833;MI:0403;MI:0401;MI:0413;MI:1022;MI:0415;MI:0416;MI:0096;MI:0705;MI:0007;MI:0006;MI:0113;MI:0004;MI:0025;MI:0045
FBgn0005616	msl-2	FBgn0032979	Clamp	MIST vs5	DroID;FlyBase;BioGrid	31320325;30541149;25694028	MI:0018;MI:0813	MI:0403;MI:0006;MI:0096;MI:0416
FBgn0005616	msl-2	FBgn0264270	Sxl	MIST vs5	FlyBase;DroID;BioGrid	29635389;23788626;29089381;25209665;9144292;21663794;14532129;16122421	MI:0407	MI:0413;MI:0046;MI:0833
FBgn0005616	msl-2	FBgn0019660	lncRNA:roX2	MIST vs5	BioGrid;DroID	23870142;23870143	MI:0407	MI:0046;MI:0004
FBgn0005616	msl-2	FBgn0263352	Unr	MIST vs5	BioGrid;DroID	23788626;29635389;25209665	MI:0407	MI:0046
FBgn0005616	msl-2	FBgn0020412	JIL-1	MIST vs5	BioGrid;DroID;FlyBase;mentha	10831604;31767855;25694028	MI:0813	MI:0403;MI:0705;MI:0007;MI:0006;MI:0113;MI:0004;MI:0416
FBgn0005616	msl-2	FBgn0041775	tral	MIST vs5	BioGrid;DroID	23788626	MI:0407	MI:0046
FBgn0005616	msl-2	FBgn0264491	how	MIST vs5	BioGrid;DroID	23788626	MI:0407	MI:0046
FBgn0014396	tim	FBgn0025680	cry	MIST vs5	DroID;BioGrid;mentha;FlyBase;DIP;IntAct	23479607;24297896;15178801;11448767;17306225;19185492;17535111;28781048;10417378;9845370	MI:0018	MI:0096;MI:0705;MI:0007;MI:0006;MI:0113;MI:0004;MI:0019;MI:0045
FBgn0004892	sob	FBgn0033879	Echs1	MIST vs5	DroID;IntAct;mentha	14613974;16603075	MI:0397;MI:0018;MI:0727
FBgn0031571	bark	FBgn0263289	scrib	MIST vs5	mentha;BioGrid;DroID;FlyBase;IntAct	31444218;15710747	MI:0018;MI:0399;MI:0813
FBgn0003430	slp1	FBgn0036405	CG6833	MIST vs5	DroID;IntAct;mentha	14613974;16603075	MI:0397;MI:0018;MI:0727
FBgn0031575	Cep97	FBgn0261004	asl	MIST vs5	DroID;FlyBase;BioGrid	27185836;27558293	MI:0018	MI:0007;MI:0113;MI:0004;MI:0705
FBgn0000256	capu	FBgn0000308	chic	MIST vs5	DroID;BioGrid;mentha;FlyBase;IntAct	8681792	MI:0018	MI:0045
FBgn0051774	fred	FBgn0051774	fred	MIST vs5	DroID;BioGrid;mentha;FlyBase;IntAct	FBrf0222867;23827685	MI:0411	MI:0113;MI:0004;MI:0892
FBgn0000547	ed	FBgn0053193	sav	MIST vs5	DroID;FlyBase;BioGrid	22280890	MI:0055	MI:0007;MI:0113;MI:0004;MI:0416;MI:0705
FBgn0000547	ed	FBgn0051774	fred	MIST vs5	DroID;BioGrid;mentha;FlyBase;IntAct	FBrf0222867;23827685	MI:0411	MI:0113;MI:0004;MI:0892
FBgn0000547	ed	FBgn0000547	ed	MIST vs5	DroID;BioGrid;mentha;FlyBase;IntAct	23827685;FBrf0222867;22280890;17936269	MI:0411	MI:0833;MI:0892;MI:0096;MI:0705;MI:0007;MI:0113;MI:0004
FBgn0000547	ed	FBgn0010473	tutl	MIST vs5	DroID;BioGrid;mentha;FlyBase;IntAct	FBrf0222867;23827685	MI:0411	MI:0113;MI:0004;MI:0892
FBgn0000547	ed	FBgn0029830	Grip	MIST vs5	DroID;FlyBase;BioGrid	16858411	MI:0047;MI:0018	MI:0113;MI:0049;MI:0096
FBgn0001075	ft	FBgn0030853	ND-24	MIST vs5	DroID;BioGrid;mentha;FlyBase;IntAct	25215488	MI:0018	MI:0113;MI:0004;MI:0416;MI:0096;MI:0705
FBgn0001075	ft	FBgn0039830	ATPsynC	MIST vs5	DroID;BioGrid;mentha;FlyBase;IntAct	25215488	MI:0018	MI:0113;MI:0004;MI:0096;MI:0705
FBgn0001075	ft	FBgn0010825	Gug	MIST vs5	DroID;BioGrid;mentha;FlyBase;IntAct	12506006;25215488	MI:0018	MI:0113;MI:0004;MI:0096;MI:0705
FBgn0003941	RpL40	FBgn0003942	RpS27A	MIST vs5	DroID;BioGrid;mentha;FlyBase;IntAct	19079254;23636399	MI:0727;MI:0397	MI:0040;MI:1022;MI:0027
FBgn0031623	Taf12L	FBgn0041103	nht	MIST vs5	DroID;FlyBase;BioGrid	15456720;25251222	MI:0018	MI:0113;MI:0004;MI:0096;MI:0705
FBgn0031631	CG3225	FBgn0033117	CG3358	MIST vs5	DroID;IntAct;mentha	14613974;16603075	MI:0727;MI:0397
FBgn0031632	CG15628	FBgn0036510	SCCRO	MIST vs5	DroID;IntAct;mentha	14613974;16603075	MI:0727;MI:0397
FBgn0031632	CG15628	FBgn0036977	CG5665	MIST vs5	DroID;IntAct;mentha	14613974;16603075	MI:0727;MI:0397
FBgn0000299	Col4a1	FBgn0000490	dpp	MIST vs5	DroID;IntAct	18701888	MI:0107	MI:0096
FBgn0014857	His3.3A	FBgn0031091	Phf7	MIST vs5	BioGrid;DroID	22595675	MI:0407	MI:0046
FBgn0014857	His3.3A	FBgn0029094	asf1	MIST vs5	DroID;BioGrid;mentha;FlyBase;IntAct	14605208;19079254;28320872	MI:0727;MI:0018;MI:0397	MI:0943;MI:0113;MI:0676
FBgn0028694	Rpn11	FBgn0250746	Prosbeta7	MIST vs5	BioGrid;DroID;FlyBase;IntAct;mentha	FBrf0218395;22036573;19079254	MI:0727;MI:0397	MI:0943;MI:0007;MI:0046
FBgn0028694	Rpn11	FBgn0029134	Prosbeta5	MIST vs5	BioGrid;DroID;FlyBase;IntAct;mentha	FBrf0218395;22036573;19079254	MI:0727;MI:0397	MI:0943;MI:0007;MI:0046
FBgn0003716	tkv	FBgn0011648	Mad	MIST vs5	DroID;FlyBase;BioGrid	8681796;9693372;21690388;27814354	MI:0031	MI:0007;MI:0113;MI:0004;MI:0833;MI:0705
FBgn0003716	tkv	FBgn0263456	nwk	MIST vs5	FlyBase	18498733	MI:0018	MI:0096
FBgn0003716	tkv	FBgn0020493	Dad	MIST vs5	DroID;FlyBase;BioGrid	9693372;18588885;29180412	MI:0031	MI:0007;MI:0113;MI:0004;MI:0833;MI:0705
FBgn0000228	Bsg25D	FBgn0264693	ens	MIST vs5	FlyBase	30626718	MI:0018	MI:0007
FBgn0002525	Lam	FBgn0002525	Lam	MIST vs5	DroID;BioGrid;mentha;FlyBase;DIP;IntAct	22393432;9774545;19855837;9632815;10350216;8776884	MI:0018;MI:0915	MI:0113;MI:0004;MI:1022;MI:0027;MI:0028;MI:0040;MI:0019;MI:0045
FBgn0002525	Lam	FBgn0033692	wash	MIST vs5	DroID;FlyBase;BioGrid	25754639	MI:0813	MI:0096;MI:0403;MI:0006;MI:0113;MI:0004
FBgn0002525	Lam	FBgn0267351	Topors	MIST vs5	DroID;FlyBase;BioGrid	16209949	MI:0018	MI:0006;MI:0113;MI:0004
FBgn0002525	Lam	FBgn0034962	MAN1	MIST vs5	BioGrid;DroID;FlyBase	18723885;16439308	MI:0018	MI:0006
FBgn0002525	Lam	FBgn0020412	JIL-1	MIST vs5	DroID;FlyBase;BioGrid	16254246	MI:0018	MI:0006;MI:0113;MI:0004;MI:0096
FBgn0002525	Lam	FBgn0037719	bocks	MIST vs5	BioGrid;DroID;FlyBase;mentha	FBrf0218395;22036573;19855837	MI:0018	MI:0943;MI:0004;MI:0046
FBgn0031725	DIP-eta	FBgn0040726	dpr1	MIST vs5	DroID;FlyBase;BioGrid	30467080;30688651;26687361;23827685;FBrf0222867	MI:0411;MI:0114;MI:0107	MI:0113;MI:0004;MI:0892
FBgn0031725	DIP-eta	FBgn0053481	dpr7	MIST vs5	DroID;BioGrid;mentha;FlyBase;IntAct	26687361;FBrf0222867;23827685	MI:0411	MI:0113;MI:0004;MI:0892
FBgn0031725	DIP-eta	FBgn0053512	dpr4	MIST vs5	DroID;FlyBase;BioGrid	30467080;26687361	MI:0411;MI:0114;MI:0107	MI:0113;MI:0004
FBgn0031725	DIP-eta	FBgn0053516	dpr3	MIST vs5	DroID;BioGrid;mentha;FlyBase;IntAct	30467080;26687361;23827685;FBrf0222867	MI:0411;MI:0107	MI:0113;MI:0004;MI:0892
FBgn0031725	DIP-eta	FBgn0261871	dpr2	MIST vs5	DroID;BioGrid;mentha;FlyBase;IntAct	30467080;26687361;23827685;FBrf0222867	MI:0411;MI:0107	MI:0113;MI:0004;MI:0892
FBgn0031725	DIP-eta	FBgn0031725	DIP-eta	MIST vs5	FlyBase	30467080;30688651	MI:0107;MI:0114	MI:0071;MI:0027
FBgn0031725	DIP-eta	FBgn0038865	cDIP	MIST vs5	DroID;BioGrid;mentha;FlyBase;IntAct	26687361;FBrf0222867;23827685	MI:0411	MI:0113;MI:0004;MI:0892
FBgn0051646	DIP-theta	FBgn0053481	dpr7	MIST vs5	DroID;BioGrid;mentha;FlyBase;IntAct	26687361;FBrf0222867;23827685	MI:0411	MI:0113;MI:0004;MI:0892
FBgn0051646	DIP-theta	FBgn0053512	dpr4	MIST vs5	DroID;FlyBase;BioGrid	30467080;26687361	MI:0411;MI:0107	MI:0113;MI:0004
FBgn0051646	DIP-theta	FBgn0053516	dpr3	MIST vs5	DroID;BioGrid;mentha;FlyBase;IntAct	26687361;FBrf0222867;23827685	MI:0411	MI:0113;MI:0004;MI:0892
FBgn0051646	DIP-theta	FBgn0261871	dpr2	MIST vs5	DroID;BioGrid;mentha;FlyBase;IntAct	30467080;26687361;23827685;FBrf0222867	MI:0411;MI:0114;MI:0107	MI:0113;MI:0004;MI:0892
FBgn0051646	DIP-theta	FBgn0051646	DIP-theta	MIST vs5	FlyBase	30467080	MI:0114	MI:0027;MI:0104
FBgn0031745	rau	FBgn0259483	Mob4	MIST vs5	BioGrid;DIP;DroID;IntAct;mentha	14605208;15710747	MI:0397;MI:0727;MI:0018;MI:0399
FBgn0031745	rau	FBgn0263832	Rcd5	MIST vs5	BioGrid;DIP;DroID;IntAct;mentha	14605208;15710747	MI:0397;MI:0727;MI:0018;MI:0399
FBgn0031745	rau	FBgn0037717	CG8301	MIST vs5	BioGrid;DIP;DroID;IntAct;mentha	14605208;15710747	MI:0018;MI:0399
FBgn0002855	Acp26Aa	FBgn0002855	Acp26Aa	MIST vs5	DroID;FlyBase;BioGrid	20138215;17130459	MI:0018;MI:0030	MI:0096;MI:0314;MI:0808;MI:1022;MI:0404
FBgn0001128	Gpdh1	FBgn0014869	Pglym78	MIST vs5	BioGrid;DroID;FlyBase	12756285;FBrf0218395;22036573	MI:0018	MI:0004;MI:0943;MI:0046;MI:0045
FBgn0003980	Vm26Ab	FBgn0031768	IPIP	MIST vs5	DroID	14613974;16603075	MI:0397;MI:0018;MI:0727
FBgn0003980	Vm26Ab	FBgn0036977	CG5665	MIST vs5	DroID;IntAct;mentha	14613974;16603075	MI:0397;MI:0018;MI:0727
FBgn0003980	Vm26Ab	FBgn0039395	CG14546	MIST vs5	DroID	14613974;16603075	MI:0397;MI:0018;MI:0727
FBgn0000308	chic	FBgn0285926	Imp	MIST vs5	BioGrid;DroID	24656828	MI:0407	MI:0046;MI:0004
FBgn0000308	chic	FBgn0000578	ena	MIST vs5	DroID;BioGrid;mentha;FlyBase;IntAct	10220404;19052223	MI:0018	MI:0007;MI:0113;MI:0096
FBgn0001942	eIF4A	FBgn0003891	tud	MIST vs5	DroID;FlyBase;BioGrid	18590813;28203524	MI:0030	MI:0007;MI:0006;MI:0113;MI:0943;MI:0427;MI:0705
FBgn0031768	IPIP	FBgn0285991	hpRNA:CR18854	MIST vs5	DroID	14613974;16603075	MI:0397;MI:0018
FBgn0031768	IPIP	FBgn0286778	CG46385	MIST vs5	DroID	14613974;16603075	MI:0397;MI:0018;MI:0727
FBgn0031768	IPIP	FBgn0261931	Hecw	MIST vs5	DroID	14613974;16603075	MI:0397;MI:0018;MI:0727
FBgn0031768	IPIP	FBgn0261570	raskol	MIST vs5	DroID	14613974;16603075	MI:0397;MI:0018;MI:0727
FBgn0031768	IPIP	FBgn0265598	Bx	MIST vs5	DroID	14613974;16603075	MI:0397;MI:0727
FBgn0031768	IPIP	FBgn0051973	Cda5	MIST vs5	DroID	14613974;16603075	MI:0397;MI:0727
FBgn0031768	IPIP	FBgn0039958	CG12567	MIST vs5	DroID	14613974;16603075	MI:0397;MI:0018;MI:0727
FBgn0031768	IPIP	FBgn0051634	Oatp26F	MIST vs5	DroID	14613974;16603075	MI:0397;MI:0018;MI:0727
FBgn0031768	IPIP	FBgn0031957	TwdlE	MIST vs5	DroID	14613974;16603075	MI:0397;MI:0727
FBgn0031768	IPIP	FBgn0032049	Bace	MIST vs5	DroID	14613974;16603075	MI:0397;MI:0018;MI:0727
FBgn0031768	IPIP	FBgn0032192	CG5731	MIST vs5	DroID	14613974;16603075	MI:0397;MI:0727
FBgn0031768	IPIP	FBgn0040228	DCTN5-p25	MIST vs5	DroID	14613974;16603075	MI:0397;MI:0018;MI:0727
FBgn0031768	IPIP	FBgn0033631	Sod3	MIST vs5	DroID	14613974;16603075	MI:0397;MI:0018;MI:0727
FBgn0031768	IPIP	FBgn0034181	CG8963	MIST vs5	DroID	14613974;16603075	MI:0397;MI:0018;MI:0727
FBgn0031768	IPIP	FBgn0034651	CG15676	MIST vs5	DroID	14613974;16603075	MI:0397;MI:0727
FBgn0031768	IPIP	FBgn0035103	Vdup1	MIST vs5	DroID	14613974;16603075	MI:0397;MI:0018;MI:0727
FBgn0031768	IPIP	FBgn0035397	PAN3	MIST vs5	DroID	14613974;16603075	MI:0397;MI:0018;MI:0727
FBgn0031768	IPIP	FBgn0035638	Tektin-C	MIST vs5	DroID	14613974;16603075	MI:0397;MI:0018;MI:0727
FBgn0031768	IPIP	FBgn0035792	CG7548	MIST vs5	DroID	14613974;16603075	MI:0397;MI:0018;MI:0727
FBgn0031768	IPIP	FBgn0036317	CG10948	MIST vs5	DroID	14613974;16603075	MI:0397;MI:0727
FBgn0031768	IPIP	FBgn0264486	CG43894	MIST vs5	DroID	14613974;16603075	MI:0397;MI:0018;MI:0727
FBgn0031768	IPIP	FBgn0052190	NUCB1	MIST vs5	DroID	14613974;16603075	MI:0397;MI:0018;MI:0727
FBgn0031768	IPIP	FBgn0037345	PolZ2	MIST vs5	DroID	14613974;16603075	MI:0397;MI:0018;MI:0727
FBgn0031768	IPIP	FBgn0037445	CG9727	MIST vs5	DroID	14613974;16603075	MI:0397;MI:0018;MI:0727
FBgn0031768	IPIP	FBgn0260642	Antp	MIST vs5	DroID	14613974;16603075	MI:0397;MI:0018;MI:0727
FBgn0031768	IPIP	FBgn0267336	Glut4EF	MIST vs5	DroID	14613974;16603075	MI:0397;MI:0018;MI:0727
FBgn0031768	IPIP	FBgn0038244	CG7987	MIST vs5	DroID	14613974;16603075	MI:0397;MI:0018;MI:0727
FBgn0031768	IPIP	FBgn0038549	Nnk	MIST vs5	DroID	14613974;16603075	MI:0397;MI:0018;MI:0727
FBgn0031768	IPIP	FBgn0261262	CG42613	MIST vs5	DroID	14613974;16603075	MI:0397;MI:0018;MI:0727
FBgn0031768	IPIP	FBgn0261792	snRNP-U1-C	MIST vs5	DroID	14613974;16603075	MI:0397;MI:0018;MI:0727
FBgn0031768	IPIP	FBgn0038829	CG17271	MIST vs5	DroID	14613974;16603075	MI:0397;MI:0018;MI:0727
FBgn0031768	IPIP	FBgn0038945	CG5386	MIST vs5	DroID	14613974;16603075	MI:0397;MI:0727
FBgn0031768	IPIP	FBgn0039348	Npl4	MIST vs5	DroID	14613974;16603075	MI:0397;MI:0018;MI:0727
FBgn0031768	IPIP	FBgn0266411	sima	MIST vs5	DroID	14613974;16603075	MI:0397;MI:0018;MI:0727
FBgn0031768	IPIP	FBgn0039858	CycG	MIST vs5	DroID	14613974;16603075	MI:0397;MI:0018;MI:0727
FBgn0031768	IPIP	FBgn0085411	CG34382	MIST vs5	DroID	14613974;16603075	MI:0397;MI:0018;MI:0727
FBgn0031768	IPIP	FBgn0042098	CG18735	MIST vs5	DroID	14613974;16603075	MI:0397;MI:0018;MI:0727
FBgn0031768	IPIP	FBgn0042102	CG18745	MIST vs5	DroID	14613974;16603075	MI:0397;MI:0018;MI:0727
FBgn0015623	Cpr	FBgn0035206	sturkopf	MIST vs5	DroID;FlyBase;BioGrid	27956707	MI:0090;MI:1203	MI:0007;MI:2169;MI:0943;MI:0427
FBgn0031820	Daxx	FBgn0039044	p53	MIST vs5	DroID;FlyBase;BioGrid	20308539;17933869	MI:0018	MI:0113;MI:0004;MI:0096
FBgn0000320	eya	FBgn0011837	Tis11	MIST vs5	BioGrid;DroID	22553461	MI:0407	MI:0046
FBgn0000320	eya	FBgn0003339	Scr	MIST vs5	DroID;FlyBase;BioGrid	25869471	MI:0090;MI:0809	MI:0416
FBgn0031837	DIP-iota	FBgn0040726	dpr1	MIST vs5	DroID;FlyBase;BioGrid	30467080;26687361	MI:0411;MI:0107	MI:0113;MI:0004
FBgn0031837	DIP-iota	FBgn0038865	cDIP	MIST vs5	DroID;FlyBase;BioGrid	26687361	MI:0411	MI:0113;MI:0004
FBgn0000392	cup	FBgn0003015	osk	MIST vs5	DroID;FlyBase;BioGrid	22454519	MI:0018	MI:0006;MI:0113
FBgn0000392	cup	FBgn0003165	pum	MIST vs5	DroID;FlyBase;BioGrid	11274060	MI:0588;MI:0018
FBgn0000392	cup	FBgn0002962	nos	MIST vs5	BioGrid;DroID;FlyBase;IntAct;mentha	11274060;17360772;21081899;28701521;11060247	MI:0018;MI:0407	MI:0833;MI:0096;MI:0314;MI:0113;MI:0004;MI:0046;MI:0045
FBgn0000392	cup	FBgn0021776	mira	MIST vs5	BioGrid;DroID;FlyBase	18930123	MI:0018	MI:0113;MI:0096
FBgn0000392	cup	FBgn0015218	eIF4E1	MIST vs5	BioGrid;DroID;FlyBase;IntAct;mentha	25179781;22832024;15465908;21937713;19268617;14723848;14691132;26294658;14685270	MI:0018;MI:0114;MI:0065	MI:0113;MI:0314;MI:0006;MI:0096;MI:0007;MI:0833;MI:0004;MI:0045;MI:0705
FBgn0031851	Aatf	FBgn0036405	CG6833	MIST vs5	DroID;IntAct;mentha	14613974;16603075	MI:0397;MI:0018;MI:0727
FBgn0028554	x16	FBgn0036734	CG7564	MIST vs5	BioGrid;DroID;FlyBase	17828581	MI:0018	MI:0113;MI:0096
FBgn0028554	x16	FBgn0260944	Rbp1	MIST vs5	BioGrid;DroID;FlyBase	17828581	MI:0018	MI:0113;MI:0096
FBgn0028554	x16	FBgn0265998	Doa	MIST vs5	BioGrid;DroID;FlyBase	17828581	MI:0018	MI:0401;MI:0113;MI:0096;MI:0415
FBgn0004838	Hrb27C	FBgn0263396	sqd	MIST vs5	BioGrid;DroID;FlyBase;mentha	1730753;15056611;18082158;8355684	MI:0018	MI:0943;MI:0082;MI:0006;MI:0113;MI:0004;MI:0019
FBgn0031872	ihog	FBgn0031872	ihog	MIST vs5	DroID;FlyBase;DIP;BioGrid;IntAct	31209108;17077139	MI:0114	MI:0071;MI:0007;MI:1022;MI:0027;MI:0028
FBgn0031882	Rab30	FBgn0086757	cbs	MIST vs5	DroID;FlyBase;BioGrid	FBrf0229466;19001129;25453831	MI:0018	MI:0113;MI:0004;MI:0943;MI:0096;MI:0082
FBgn0031882	Rab30	FBgn0034697	GM130	MIST vs5	DroID;FlyBase;BioGrid	19001129;FBrf0229466;FBrf0229467;25453831	MI:0018	MI:0113;MI:0004;MI:0943;MI:0096;MI:0082
FBgn0031882	Rab30	FBgn0034854	Golgin245	MIST vs5	DroID;FlyBase;BioGrid	19001129;FBrf0229466;FBrf0229467;25453831	MI:0018	MI:0113;MI:0004;MI:0943;MI:0096;MI:0082
FBgn0031882	Rab30	FBgn0037881	GCC88	MIST vs5	DroID;FlyBase;BioGrid	19001129;FBrf0229466;FBrf0229467;25453831	MI:0018	MI:0113;MI:0004;MI:0943;MI:0096;MI:0082
FBgn0031894	CG4496	FBgn0033879	Echs1	MIST vs5	DroID	14613974;16603075	MI:0397;MI:0018;MI:0727
FBgn0031894	CG4496	FBgn0034215	Mtap	MIST vs5	DroID	14613974;16603075	MI:0397;MI:0727
FBgn0010453	Wnt4	FBgn0027342	fz4	MIST vs5	DroID;FlyBase;BioGrid	12205098	MI:0411	MI:0113;MI:0400
FBgn0010453	Wnt4	FBgn0016797	fz2	MIST vs5	DroID;FlyBase;BioGrid	12205098	MI:0411	MI:0113;MI:0400
FBgn0002938	ninaC	FBgn0025680	cry	MIST vs5	DroID;FlyBase;BioGrid	23536301	MI:0018;MI:0437	MI:0007;MI:0113;MI:0004;MI:0943;MI:0082
FBgn0031913	CG5958	FBgn0086558	Ubi-p5E	MIST vs5	DroID;FlyBase;BioGrid	27956707	MI:0090;MI:1203	MI:2169
FBgn0031952	cdc14	FBgn0033166	Eaf	MIST vs5	DroID;IntAct;mentha	14613974;16603075	MI:0727;MI:0397
FBgn0031972	Wwox	FBgn0032785	CG10026	MIST vs5	DroID;IntAct;mentha	14613974;16603075	MI:0397;MI:0018;MI:0727
FBgn0031977	baf	FBgn0034962	MAN1	MIST vs5	DroID;FlyBase;BioGrid	20036230;18723885	MI:0018	MI:0113;MI:0004;MI:0096;MI:0833
FBgn0003607	Su(var)205	FBgn0051613	His3:CG31613	MIST vs5	DroID;FlyBase;BioGrid	24415761;24906153;20889714;18981478;23071455;11859155;22052799;25613572;30659116;11566886;12897054;18846226	MI:0065;MI:0077;MI:0107;MI:0053;MI:0047;MI:0114	MI:0113;MI:0004;MI:0096;MI:0314;MI:0049;MI:0045
FBgn0003607	Su(var)205	FBgn0031377	CG15356	MIST vs5	DroID;FlyBase;BioGrid	21472955	MI:0053	MI:0096;MI:0314
FBgn0003607	Su(var)205	FBgn0003607	Su(var)205	MIST vs5	DroID;FlyBase;BioGrid	24415761;30659116;23793104;11566886;21472955;20498723	MI:0077;MI:0114	MI:0006;MI:0071;MI:1022;MI:0027;MI:0028;MI:0096;MI:0314
FBgn0003607	Su(var)205	FBgn0032197	ova	MIST vs5	FlyBase	30648969	MI:0018	MI:0007
FBgn0003607	Su(var)205	FBgn0004872	piwi	MIST vs5	DroID;FlyBase;BioGrid	23793104;17875665;21472955	MI:0077;MI:0053;MI:0018;MI:0114	MI:0006;MI:0113;MI:0004;MI:0096;MI:0314
FBgn0003607	Su(var)205	FBgn0032929	Mcm10	MIST vs5	DroID;FlyBase;BioGrid;IntAct	20498296;12808023;28180289	MI:0018;MI:0813	MI:0007;MI:0403;MI:0113;MI:0416;MI:0006;MI:0096
FBgn0003607	Su(var)205	FBgn0026427	Su(var)2-HP2	MIST vs5	DroID;BioGrid;mentha;FlyBase;IntAct	19584931;24990964;17154536;23793104;21472955;12376620	MI:0077;MI:0053;MI:0018;MI:0114	MI:0833;MI:0943;MI:0082;MI:1022;MI:0071;MI:0096;MI:0314;MI:0091;MI:0007;MI:0006;MI:0113;MI:0004;MI:0027;MI:0045
FBgn0003607	Su(var)205	FBgn0053848	His3:CG33848	MIST vs5	IntAct;mentha	12897054;24906153	MI:0053	MI:0045;MI:0096;MI:0049
FBgn0003607	Su(var)205	FBgn0004913	Gnf1	MIST vs5	BioGrid;DroID;FlyBase	28180289	MI:0813	MI:0113;MI:0403;MI:0416;MI:0006
FBgn0003607	Su(var)205	FBgn0261238	Alh	MIST vs5	DroID;BioGrid;mentha;FlyBase;IntAct	11266362;21472955	MI:0053	MI:0096;MI:0314
FBgn0003607	Su(var)205	FBgn0278604	dmt	MIST vs5	BioGrid;DroID;FlyBase	28483815	MI:0018	MI:0943;MI:0007
FBgn0003607	Su(var)205	FBgn0263755	Su(var)3-9	MIST vs5	DroID;FlyBase;BioGrid	11867540;22365829;19352434;24990964;30659116;20386606;23559249	MI:0018	MI:0833;MI:0943;MI:0096;MI:0705;MI:0082;MI:0007;MI:0006;MI:0113;MI:0004
FBgn0003607	Su(var)205	FBgn0264326	PolE1	MIST vs5	BioGrid;DroID;FlyBase	28180289	MI:0813	MI:0403;MI:0416
FBgn0003607	Su(var)205	FBgn0026257	cav	MIST vs5	BioGrid;DIP;DroID;FlyBase;IntAct;mentha	14605208;19181850;12376620;20057353;12826664;19190990;11408576;26110638;26566042	MI:0397;MI:0018;MI:0727	MI:0071;MI:0833;MI:0943;MI:0096;MI:0091;MI:0705;MI:0007;MI:0006;MI:0113;MI:0004;MI:1022;MI:0082;MI:0045
FBgn0003607	Su(var)205	FBgn0025355	SuUR	MIST vs5	DroID;FlyBase;BioGrid	18445687;24990964;25437540	MI:0018	MI:0943;MI:0096;MI:0082;MI:0007;MI:0006;MI:0113;MI:0004;MI:0427
FBgn0003607	Su(var)205	FBgn0010328	woc	MIST vs5	DroID;FlyBase;BioGrid	23793104	MI:0053	MI:0096;MI:0314
FBgn0032006	Pvr	FBgn0085443	spri	MIST vs5	DroID;FlyBase;BioGrid	17637670;FBrf0222949;16054027	MI:0018
FBgn0032006	Pvr	FBgn0040068	Vav	MIST vs5	DroID;FlyBase;BioGrid	17637670;FBrf0222949;23525006	MI:0018	MI:0006;MI:0113;MI:0004
FBgn0032006	Pvr	FBgn0264959	Src42A	MIST vs5	DroID;FlyBase;BioGrid	FBrf0222949;17637670;22028469;FBrf0224702	MI:0018	MI:0007;MI:0943;MI:0004;MI:0082
FBgn0001084	fy	FBgn0001259	in	MIST vs5	DroID;FlyBase;BioGrid	25072625	MI:0018	MI:0705;MI:0007;MI:0006;MI:0113;MI:0004
FBgn0020497	emb	FBgn0026207	mbo	MIST vs5	BioGrid;DroID;mentha	14638854	MI:0018	MI:0314;MI:0403;MI:0096
FBgn0001137	grk	FBgn0011761	dhd	MIST vs5	BioGrid;DroID	23213441	MI:0407	MI:0046
FBgn0001137	grk	FBgn0285926	Imp	MIST vs5	DroID;BioGrid	17030623;23213441;22036573	MI:0407	MI:0007;MI:0046
FBgn0001137	grk	FBgn0010412	RpS19a	MIST vs5	BioGrid;DroID	23213441	MI:0407	MI:0046
FBgn0001137	grk	FBgn0004838	Hrb27C	MIST vs5	FlyBase;DroID;BioGrid	15056611	MI:0030	MI:0004;MI:0046;MI:0405
FBgn0001137	grk	FBgn0004419	me31B	MIST vs5	FlyBase;DroID;BioGrid	22036573;23213441	MI:0407	MI:0007;MI:0046
FBgn0001137	grk	FBgn0265297	pAbp	MIST vs5	BioGrid;DroID	23213441	MI:0407	MI:0046
FBgn0001137	grk	FBgn0027835	Dp1	MIST vs5	BioGrid;DroID	23213441	MI:0407	MI:0046
FBgn0001137	grk	FBgn0250850	rig	MIST vs5	BioGrid;DroID	23213441	MI:0407	MI:0046
FBgn0001137	grk	FBgn0003062	Fib	MIST vs5	BioGrid;DroID	23213441	MI:0407	MI:0046
FBgn0001137	grk	FBgn0035901	Pus7	MIST vs5	BioGrid;DroID	23213441	MI:0407	MI:0046
FBgn0001137	grk	FBgn0017579	RpL14	MIST vs5	BioGrid;DroID	23213441	MI:0407	MI:0046
FBgn0001137	grk	FBgn0263396	sqd	MIST vs5	BioGrid;DroID	10197986;23213441;23894566;25231760	MI:0407	MI:0046;MI:0004
FBgn0001137	grk	FBgn0038344	obe	MIST vs5	BioGrid;DroID	23213441	MI:0407	MI:0046
FBgn0001137	grk	FBgn0038826	Syp	MIST vs5	BioGrid;DroID	23213441;23894566	MI:0407	MI:0046;MI:0004
FBgn0001137	grk	FBgn0011224	heph	MIST vs5	BioGrid;DroID	23894566;23213441	MI:0407	MI:0046;MI:0004
FBgn0032049	Bace	FBgn0039395	CG14546	MIST vs5	DroID	14613974;16603075	MI:0397;MI:0018;MI:0727
FBgn0011259	Sema1a	FBgn0011661	Moe	MIST vs5	BioGrid;DroID;FlyBase;IntAct;mentha	15710747;25049408	MI:0018;MI:0399	MI:0007;MI:0705;MI:0096;MI:0113
FBgn0011259	Sema1a	FBgn0011259	Sema1a	MIST vs5	FlyBase	31417095	MI:0114	MI:0067;MI:0404
FBgn0011259	Sema1a	FBgn0250785	vari	MIST vs5	BioGrid;DroID;FlyBase	28894005	MI:0018	MI:0113;MI:0006;MI:0007
FBgn0011259	Sema1a	FBgn0014141	cher	MIST vs5	BioGrid;DroID;FlyBase	28894005	MI:0018	MI:0113;MI:0006
FBgn0011259	Sema1a	FBgn0025741	PlexA	MIST vs5	DroID;FlyBase;BioGrid	9875845;25049408;30827914;31417095	MI:0411	MI:1247;MI:0947;MI:0113;MI:0004;MI:0416;MI:0045
FBgn0013746	alien	FBgn0028836	CSN7	MIST vs5	BioGrid;DroID;FlyBase;mentha	FBrf0218395;22036573;10531038	MI:0018	MI:0943;MI:0004;MI:0046
FBgn0013746	alien	FBgn0028689	Rpn6	MIST vs5	DroID;IntAct;mentha	12426099	MI:0018	MI:0045;MI:0004
FBgn0032105	borr	FBgn0034259	P32	MIST vs5	BioGrid;DIP;DroID;IntAct;mentha	14605208;22036573	MI:0397;MI:0018;MI:0727	MI:0007
FBgn0002973	numb	FBgn0004647	N	MIST vs5	DroID;FlyBase;BioGrid	8755476	MI:0018	MI:0113;MI:0004;MI:0096;MI:0833
FBgn0002973	numb	FBgn0025739	pon	MIST vs5	DroID;FlyBase;BioGrid	29467404;9790529;16139215;21558368	MI:0065;MI:0018;MI:0114	MI:0096;MI:0314;MI:0705;MI:0007;MI:0006;MI:0113;MI:0004;MI:1022;MI:0027;MI:0045
FBgn0002973	numb	FBgn0086711	mol	MIST vs5	DroID;BioGrid;mentha;FlyBase;IntAct	14670962	MI:0066;MI:0047;MI:0053	MI:0096;MI:0314;MI:0705;MI:0007;MI:0113;MI:0004;MI:0046;MI:0045
FBgn0002973	numb	FBgn0015772	Nak	MIST vs5	BioGrid;DroID;FlyBase;IntAct;mentha	10747019;9418906;15798180;29467404;9846878	MI:0018;MI:0077;MI:0053;MI:0114	MI:0833;MI:0096;MI:0314;MI:0007;MI:0113;MI:0004;MI:1022;MI:0027;MI:0045
FBgn0002973	numb	FBgn0035060	Eps-15	MIST vs5	DroID;FlyBase;BioGrid	15798180	MI:0018	MI:0113;MI:0004;MI:0096
FBgn0002973	numb	FBgn0016693	Past1	MIST vs5	DroID;FlyBase;BioGrid	15155807	MI:0084	MI:0096;MI:0866;MI:0705;MI:0113;MI:0004;MI:0046;MI:0045
FBgn0032129	jp	FBgn0250791	alphaSnap	MIST vs5	DroID;IntAct;mentha	14613974;16603075	MI:0727;MI:0397
FBgn0014179	gcm	FBgn0261434	hkb	MIST vs5	DroID;IntAct;mentha	16362045	MI:0018	MI:0096
FBgn0000273	Pka-C1	FBgn0003444	smo	MIST vs5	DroID;FlyBase;BioGrid	28588207;31636957;25289679;15616566;24985345;15592457	MI:0090;MI:0809	MI:0705;MI:0007;MI:0006;MI:0113;MI:0004;MI:0416;MI:0045
FBgn0000273	Pka-C1	FBgn0004859	ci	MIST vs5	DroID;BioGrid;mentha;FlyBase;IntAct	15691767;15592457;25289679;10477300	MI:0090;MI:0809	MI:0405;MI:0705;MI:0007;MI:0113;MI:0004;MI:0416;MI:0045
FBgn0032169	CG4709	FBgn0036915	Prp3	MIST vs5	BioGrid;DIP;DroID;FlyBase;IntAct;mentha	14605208;FBrf0218395;22036573	MI:0397;MI:0018;MI:0727	MI:0943;MI:0007;MI:0046
FBgn0015664	Dref	FBgn0037876	CG4820	MIST vs5	FlyBase	30995488	MI:0397;MI:0809
FBgn0015664	Dref	FBgn0039338	XNP	MIST vs5	BioGrid;DroID;FlyBase	22021382	MI:0018	MI:0113;MI:0096;MI:0006
FBgn0032196	CG5708	FBgn0033166	Eaf	MIST vs5	DroID;IntAct;mentha	14613974;16603075	MI:0727;MI:0397
FBgn0032197	ova	FBgn0260397	Su(var)3-3	MIST vs5	FlyBase	30648969	MI:0018	MI:0007
FBgn0004419	me31B	FBgn0005616	msl-2	MIST vs5	BioGrid;DroID	23788626	MI:0407	MI:0046
FBgn0004419	me31B	FBgn0041775	tral	MIST vs5	DroID;FlyBase;BioGrid	18765641;28701521;20404111;16256742;28875934;19285948	MI:0030	MI:0007;MI:0006;MI:0113;MI:0004;MI:0943;MI:0096;MI:0314;MI:0427
FBgn0004419	me31B	FBgn0039936	Gyf	MIST vs5	FlyBase	31114929;31439631	MI:0114	MI:0007;MI:0096
FBgn0032210	CYLD	FBgn0041205	key	MIST vs5	DroID;FlyBase;BioGrid	17553907	MI:0018	MI:0007;MI:0113;MI:0004;MI:0705
FBgn0003087	pim	FBgn0034215	Mtap	MIST vs5	DroID;IntAct;mentha	14613974;16603075	MI:0727;MI:0397
FBgn0003087	pim	FBgn0003701	thr	MIST vs5	DroID;BioGrid;mentha;FlyBase;IntAct	14712087;11581162;10970883	MI:0018	MI:0007;MI:0113;MI:0004;MI:0045
FBgn0003087	pim	FBgn0035627	Sse	MIST vs5	DroID;BioGrid;mentha;FlyBase;IntAct	14712087;11581162;26778495	MI:0018	MI:0096;MI:0705;MI:0007;MI:0006;MI:0113;MI:0004;MI:0045
FBgn0032233	dpr19	FBgn0051708	DIP-zeta	MIST vs5	DroID;BioGrid;mentha;FlyBase;IntAct	30467080;26687361;23827685;FBrf0222867	MI:0411;MI:0107	MI:0113;MI:0004;MI:0892
FBgn0032233	dpr19	FBgn0038865	cDIP	MIST vs5	DroID;BioGrid;mentha;FlyBase;IntAct	26687361;FBrf0222867;23827685	MI:0411	MI:0113;MI:0004;MI:0892
FBgn0032233	dpr19	FBgn0259714	DIP-epsilon	MIST vs5	DroID;BioGrid;mentha;FlyBase;IntAct	30467080;26687361;23827685;FBrf0222867	MI:0411;MI:0107	MI:0113;MI:0004;MI:0892
FBgn0004106	Cdk1	FBgn0010315	CycD	MIST vs5	BioGrid;DIP;DroID;IntAct;mentha	14605208;7809159	MI:0018
FBgn0004106	Cdk1	FBgn0010314	Cks30A	MIST vs5	BioGrid;DroID;FlyBase;IntAct;mentha	7809159;FBrf0218395;22036573;21827746	MI:0018	MI:0943;MI:0113;MI:0007;MI:0046;MI:0004
FBgn0004106	Cdk1	FBgn0010382	CycE	MIST vs5	BioGrid;DroID;IntAct;mentha	15575970;14613974;7809159;17431409;16603075	MI:0018;MI:0727;MI:0397	MI:0006
FBgn0004106	Cdk1	FBgn0285950	RpL19	MIST vs5	DroID;IntAct;mentha	14613974;16603075	MI:0727;MI:0397
FBgn0004106	Cdk1	FBgn0037613	Cks85A	MIST vs5	BioGrid;DroID;FlyBase;IntAct;mentha	FBrf0218395;16603075;14613974;22036573;21827746;15575970	MI:0018;MI:0727;MI:0397	MI:0943;MI:0113;MI:0007;MI:0046;MI:0004
FBgn0004106	Cdk1	FBgn0020510	Abi	MIST vs5	DroID;FlyBase;BioGrid	15591787	MI:0018	MI:0113;MI:0004;MI:0096;MI:0705
FBgn0004106	Cdk1	FBgn0004597	CycC	MIST vs5	BioGrid;DroID;IntAct;mentha	15575970;18840285;14613974;16603075	MI:0018;MI:0727;MI:0397
FBgn0004106	Cdk1	FBgn0016120	ATPsynD	MIST vs5	DroID;IntAct;mentha	14613974;16603075	MI:0727;MI:0397
FBgn0004106	Cdk1	FBgn0083978	CG17672	MIST vs5	DroID;IntAct;mentha	14613974;16603075	MI:0727;MI:0397
FBgn0004106	Cdk1	FBgn0025674	CycK	MIST vs5	BioGrid;DroID;IntAct;mentha	15575970;14613974;16603075	MI:0018;MI:0727;MI:0397
FBgn0003942	RpS27A	FBgn0030753	rngo	MIST vs5	BioGrid;DroID;IntAct;mentha	24292889;19079254	MI:0727;MI:0397	MI:0113;MI:0004
FBgn0003942	RpS27A	FBgn0015283	Rpn10	MIST vs5	BioGrid;DroID;IntAct;mentha	24292889;19079254	MI:0727;MI:0397	MI:0113;MI:0004
FBgn0004915	TfIIB	FBgn0260642	Antp	MIST vs5	DroID;FlyBase;BioGrid	25869471	MI:0090;MI:0809	MI:0416
FBgn0010398	Lrr47	FBgn0264270	Sxl	MIST vs5	BioGrid;DroID	21663794	MI:0407	MI:0046
FBgn0051721	Trim9	FBgn0261811	pico	MIST vs5	DroID;FlyBase;BioGrid	22084112	MI:0018	MI:0007;MI:0113;MI:0004;MI:0705
FBgn0032293	Dpy-30L1	FBgn0036973	Rbbp5	MIST vs5	DroID;FlyBase;BioGrid	FBrf0218395;22036573	MI:0915	MI:0943;MI:0046
FBgn0004363	porin	FBgn0038213	CG9624	MIST vs5	DroID;IntAct;mentha	14613974;16603075	MI:0727;MI:0397
FBgn0024227	aurB	FBgn0260991	Incenp	MIST vs5	BioGrid;DroID;FlyBase	11352945;19475384;16824953;22291575	MI:0813	MI:0403;MI:0833;MI:0943;MI:0096;MI:0314;MI:0082;MI:0705;MI:0007;MI:0113;MI:0004;MI:0416;MI:0045
FBgn0027363	Stam	FBgn0031450	Hrs	MIST vs5	BioGrid;DIP;DroID;IntAct;mentha	14605208;15710747	MI:0018;MI:0399
FBgn0041781	SCAR	FBgn0041781	SCAR	MIST vs5	DroID;FlyBase;BioGrid	20937809	MI:0090;MI:0809	MI:0007;MI:0113;MI:0004;MI:0416
FBgn0004872	piwi	FBgn0031401	papi	MIST vs5	DroID;BioGrid;mentha;FlyBase;IntAct	21447556;29531043	MI:0065;MI:0018;MI:0114	MI:0007;MI:0006;MI:0113;MI:0004;MI:0943;MI:0096;MI:0314
FBgn0000146	aub	FBgn0283442	vas	MIST vs5	DroID;FlyBase	21185189;28203524;31484689	MI:0030	MI:0006;MI:0113;MI:0427;MI:0007
FBgn0000146	aub	FBgn0001092	Gapdh2	MIST vs5	DroID;FlyBase;BioGrid	28203524	MI:0030	MI:0007;MI:0943;MI:0427
FBgn0000146	aub	FBgn0000579	Eno	MIST vs5	DroID;FlyBase;BioGrid	28203524	MI:0030	MI:0007;MI:0943;MI:0427
FBgn0000146	aub	FBgn0031401	papi	MIST vs5	DroID;BioGrid;mentha;FlyBase;IntAct	21447556;29531043	MI:0065;MI:0018	MI:0314;MI:0006;MI:0113;MI:0004;MI:0416
FBgn0000146	aub	FBgn0250906	Pgk	MIST vs5	DroID;FlyBase;BioGrid	28203524	MI:0030	MI:0007;MI:0943;MI:0427
FBgn0000146	aub	FBgn0001942	eIF4A	MIST vs5	DroID;FlyBase;BioGrid	28203524;28441530	MI:0030	MI:0007;MI:0113;MI:0943;MI:0427;MI:0705
FBgn0000146	aub	FBgn0004419	me31B	MIST vs5	DroID;FlyBase;BioGrid	28203524	MI:0030	MI:0007;MI:0943;MI:0427
FBgn0000146	aub	FBgn0001308	Khc	MIST vs5	DroID;FlyBase;BioGrid	28203524	MI:0030	MI:0007;MI:0943;MI:0427
FBgn0000146	aub	FBgn0003891	tud	MIST vs5	DroID;BioGrid;mentha;FlyBase;IntAct	20946872;18590813;19926723;19959991;20713507;28945271;26212455	MI:0065;MI:0107;MI:0114	MI:0400;MI:0943;MI:0096;MI:0314;MI:0007;MI:0006;MI:0113;MI:0004;MI:1022;MI:0027;MI:0051
FBgn0000146	aub	FBgn0261797	Dhc64C	MIST vs5	DroID;FlyBase;BioGrid	28203524	MI:0030	MI:0007;MI:0943;MI:0427
FBgn0000146	aub	FBgn0267385	PyK	MIST vs5	DroID;FlyBase;BioGrid	28203524	MI:0030	MI:0007;MI:0943;MI:0427
FBgn0020270	mre11	FBgn0034728	rad50	MIST vs5	BioGrid;DroID;FlyBase;IntAct;mentha	25588834;15710747;19520832	MI:0018;MI:0399	MI:0082;MI:0006;MI:0113;MI:0004;MI:1022;MI:0404
FBgn0000588	esc	FBgn0051613	His3:CG31613	MIST vs5	DroID;FlyBase;BioGrid	12408863;17210640	MI:0047	MI:0096;MI:0113;MI:0007;MI:0401;MI:0004;MI:0415
FBgn0000588	esc	FBgn0000629	E(z)	MIST vs5	BioGrid;DroID;FlyBase;IntAct;mentha	9566901;9693151;12408863;11571280;12408864;15776017;22923582;12697833;29242288;16537908;25242320;11124122;19767730;24100017;12533794;22036573;11581156;15896722;11114524;18276122;15175158;18048023;16618800;26063573;FBrf0227292;17210640;10757791;29070704	MI:0018	MI:0833;MI:0943;MI:0082;MI:0705;MI:0226;MI:0401;MI:1022;MI:0427;MI:0071;MI:0096;MI:0314;MI:0091;MI:0676;MI:0046;MI:0007;MI:0006;MI:0113;MI:0004;MI:0025;MI:0019;MI:0045
FBgn0000588	esc	FBgn0010313	corto	MIST vs5	DroID;BioGrid;mentha;FlyBase;IntAct	12771214	MI:0018	MI:0019;MI:0096;MI:0004;MI:0007;MI:0833;MI:0113
FBgn0261266	zuc	FBgn0261266	zuc	MIST vs5	DroID;FlyBase;DIP;BioGrid;IntAct	23064230;26711011;31123065	MI:0114;MI:0031	MI:0007;MI:0113;MI:0004
FBgn0032390	dgt2	FBgn0035209	msd1	MIST vs5	DroID;BioGrid;mentha;FlyBase;DIP;IntAct	FBrf0218395;22036573;28351835;19369198	MI:0030	MI:0943;MI:0007;MI:0046;MI:0004
FBgn0015797	Rab6	FBgn0023508	Ocrl	MIST vs5	BioGrid;DIP;DroID;FlyBase	15710747;FBrf0229466;FBrf0229467;25453831;22036573	MI:0018	MI:0007;MI:0004;MI:0943;MI:0096;MI:0082
FBgn0015797	Rab6	FBgn0029912	CG4557	MIST vs5	BioGrid;DIP;DroID;IntAct;mentha	14605208;15710747	MI:0018;MI:0399
FBgn0015797	Rab6	FBgn0262740	Evi5	MIST vs5	BioGrid;DIP;DroID;FlyBase;IntAct;mentha	FBrf0229467;15710747;25453831	MI:0018;MI:0399	MI:0113;MI:0004;MI:0943;MI:0096;MI:0082;MI:0705
FBgn0015797	Rab6	FBgn0086757	cbs	MIST vs5	BioGrid;DIP;DroID;FlyBase;IntAct;mentha	15710747;19001129;FBrf0229467;25453831	MI:0018;MI:0399	MI:0113;MI:0004;MI:0943;MI:0096;MI:0082
FBgn0015797	Rab6	FBgn0287873	zip	MIST vs5	BioGrid;DIP;DroID;FlyBase;IntAct;mentha	FBrf0229466;15710747;25453831	MI:0018;MI:0399	MI:0943;MI:0096;MI:0004;MI:0082
FBgn0015797	Rab6	FBgn0024326	Mkk4	MIST vs5	BioGrid;DIP;DroID;FlyBase;IntAct;mentha	15710747;FBrf0229466;25453831;22036573	MI:0018;MI:0399	MI:0007;MI:0004;MI:0943;MI:0096;MI:0082
FBgn0015797	Rab6	FBgn0037881	GCC88	MIST vs5	BioGrid;DIP;DroID;FlyBase;IntAct;mentha	15710747;19001129	MI:0018;MI:0399	MI:0113;MI:0004;MI:0096
FBgn0000114	bru1	FBgn0000392	cup	MIST vs5	DroID;FlyBase;BioGrid	14723848;25723530	MI:0018	MI:0096;MI:0705;MI:0006;MI:0113;MI:0004
FBgn0000114	bru1	FBgn0003015	osk	MIST vs5	BioGrid;DroID	19393317;10662645;21782810;25723530;25862242;26433064;7736592;9334316;19131435	MI:0407	MI:0046;MI:0004
FBgn0000114	bru1	FBgn0004587	B52	MIST vs5	BioGrid;DroID	12655012	MI:0407	MI:0046
FBgn0032455	Pih1D1	FBgn0039395	CG14546	MIST vs5	DroID	14613974;16603075	MI:0397;MI:0727
FBgn0032465	Yip1d1	FBgn0037827	CG4073	MIST vs5	DroID;IntAct;mentha	14613974;16603075	MI:0727;MI:0397
FBgn0032475	Sfmbt	FBgn0051611	His4:CG31611	MIST vs5	BioGrid;DroID;FlyBase	19494831;16618800;24186981	MI:0114;MI:0053;MI:0065	MI:0314;MI:0096
FBgn0032475	Sfmbt	FBgn0051613	His3:CG31613	MIST vs5	BioGrid;DroID;FlyBase	16618800;19494831	MI:0053;MI:0065	MI:0314;MI:0096
FBgn0032485	CG9426	FBgn0261268	Cul3	MIST vs5	DroID;BioGrid;mentha;FlyBase;DIP;IntAct	FBrf0227292;25242320;17880263	MI:0018	MI:0007;MI:0004;MI:0943;MI:0046;MI:0082
FBgn0032487	Ski6	FBgn0034065	Rrp42	MIST vs5	BioGrid;DroID;FlyBase	FBrf0218395;22036573;19079254	MI:0397;MI:0727	MI:0943;MI:0004;MI:0046
FBgn0032492	Prosalpha6T	FBgn0032596	Prosbeta4	MIST vs5	DroID;IntAct;mentha	19079254;22036573	MI:0727;MI:0397	MI:0007
FBgn0032492	Prosalpha6T	FBgn0261394	Prosalpha3	MIST vs5	DroID;IntAct;mentha	19079254;22036573	MI:0727;MI:0397	MI:0007
FBgn0032492	Prosalpha6T	FBgn0086134	Prosalpha2	MIST vs5	DroID;IntAct;mentha	19079254;22036573	MI:0727;MI:0397	MI:0007
FBgn0032515	loqs	FBgn0034246	Dcr-2	MIST vs5	DroID;FlyBase;BioGrid	20472918;20086050;28723582;28874570;21245036;18463631;27837013;19644447;29040648;19635780	MI:0030	MI:0071;MI:0943;MI:0096;MI:0314;MI:0705;MI:0082;MI:0007;MI:0006;MI:0113;MI:0004;MI:1022;MI:0427
FBgn0032515	loqs	FBgn0039016	Dcr-1	MIST vs5	DroID;BioGrid;mentha;FlyBase;DIP;IntAct	15918769;20086050;15985611;26769856;19451544;18463631;19635780;15918770;19644447;17666393	MI:0052	MI:0833;MI:0943;MI:0082;MI:0413;MI:1022;MI:0071;MI:0096;MI:0314;MI:0705;MI:0007;MI:0006;MI:0113;MI:0004;MI:0027;MI:0226
FBgn0032516	Ing5	FBgn0033155	Br140	MIST vs5	DroID;FlyBase;BioGrid	29070704;27198229	MI:0030	MI:0007;MI:0004;MI:0943;MI:0082;MI:0676
FBgn0032518	RpL24	FBgn0261592	RpS6	MIST vs5	DroID;FlyBase;BioGrid	24129492;23636399	MI:0090;MI:0809	MI:0040;MI:1022;MI:0027;MI:0416
FBgn0001965	Sos	FBgn0010583	dock	MIST vs5	BioGrid;DroID;FlyBase	17114045	MI:0018	MI:0113;MI:0007;MI:0096
FBgn0001965	Sos	FBgn0004638	drk	MIST vs5	BioGrid;DroID;FlyBase;IntAct;mentha	8462098;22028469;9178769;FBrf0224702;9671493;7781603	MI:0047;MI:0066	MI:0833;MI:0943;MI:0096;MI:0082;MI:0007;MI:0113;MI:0004;MI:0405;MI:0046;MI:0045
FBgn0001965	Sos	FBgn0003165	pum	MIST vs5	BioGrid;DroID	22514614	MI:0407	MI:0046
FBgn0015271	Orc5	FBgn0286788	Orc1	MIST vs5	DroID;FlyBase;DIP;BioGrid;IntAct	24137536;29899147;25762138	MI:0114;MI:0030	MI:0410;MI:0004;MI:0113;MI:0071;MI:0040;MI:0096;MI:0314
FBgn0015271	Orc5	FBgn0023180	Orc6	MIST vs5	DroID;FlyBase;BioGrid	27016737;24137536;29899147;25762138	MI:0053;MI:0114;MI:0030	MI:0006;MI:0113;MI:0004;MI:0040;MI:0096;MI:0314
FBgn0015271	Orc5	FBgn0023181	Orc4	MIST vs5	DroID;FlyBase;DIP;BioGrid;IntAct	27016737;24137536;29899147;25762138	MI:0114;MI:0030	MI:0006;MI:0113;MI:0004;MI:0040;MI:0096;MI:0314
FBgn0028509	CenG1A	FBgn0035359	CG1143	MIST vs5	DroID;IntAct;mentha	14613974;16603075	MI:0727;MI:0397
FBgn0015791	Rab14	FBgn0262740	Evi5	MIST vs5	DroID;FlyBase;BioGrid	25453831	MI:0018	MI:0113;MI:0004;MI:0096;MI:0705
FBgn0015791	Rab14	FBgn0038360	CG9590	MIST vs5	DroID;FlyBase;BioGrid	25453831	MI:0018	MI:0113;MI:0004;MI:0096;MI:0705
FBgn0020258	ppk	FBgn0035785	ppk26	MIST vs5	DroID;FlyBase;BioGrid	25454784;25456135	MI:0090;MI:0809	MI:0007;MI:0113;MI:0004;MI:0416;MI:0705
FBgn0004837	Su(H)	FBgn0260642	Antp	MIST vs5	DroID;FlyBase;BioGrid	25869471	MI:0090;MI:0809	MI:0416
FBgn0004837	Su(H)	FBgn0039861	pasha	MIST vs5	BioGrid;DIP;DroID;IntAct;mentha	14605208;22036573	MI:0397;MI:0018;MI:0727	MI:0007
FBgn0261268	Cul3	FBgn0264493	rdx	MIST vs5	DroID;BioGrid;mentha;FlyBase;DIP;IntAct	16740475;23747190;20691177;17880263;26263855	MI:0018	MI:0113;MI:0007;MI:0705;MI:0833;MI:0096;MI:0004
FBgn0010382	CycE	FBgn0032785	CG10026	MIST vs5	DroID;IntAct;mentha	14613974;16603075	MI:0397;MI:0018;MI:0727
FBgn0010382	CycE	FBgn0035670	CG10472	MIST vs5	DroID;IntAct;mentha	14613974;16603075	MI:0397;MI:0018;MI:0727
FBgn0001987	Gli	FBgn0262081	Csk	MIST vs5	BioGrid;DroID;FlyBase	29167383	MI:0813	MI:0403;MI:0416
FBgn0028644	beat-Ic	FBgn0083949	side-III	MIST vs5	BioGrid;DroID;FlyBase	28829740	MI:0107	MI:0314
FBgn0000182	BicC	FBgn0260780	wisp	MIST vs5	FlyBase	18430932;18434412	MI:0018	MI:0006
FBgn0000182	BicC	FBgn0001137	grk	MIST vs5	BioGrid;DroID	23213441	MI:0407	MI:0046
FBgn0000182	BicC	FBgn0000182	BicC	MIST vs5	BioGrid;DroID	17981137	MI:0407	MI:0046;MI:0004
FBgn0013433	beat-Ia	FBgn0016061	side	MIST vs5	DroID;BioGrid;mentha;FlyBase;IntAct	19369411;FBrf0222867;23827685	MI:0411;MI:0107	MI:0892;MI:0096;MI:0314;MI:0947;MI:0007;MI:0113;MI:0004;MI:0416
FBgn0001991	Ca-alpha1D	FBgn0036405	CG6833	MIST vs5	DroID;IntAct;mentha	14613974;16603075	MI:0397;MI:0018;MI:0727
FBgn0002673	twe	FBgn0004106	Cdk1	MIST vs5	BioGrid;DroID;IntAct;mentha	15575970;14613974;16603075	MI:0018;MI:0727;MI:0397
FBgn0001994	crp	FBgn0263705	Myo10A	MIST vs5	DroID;FlyBase;BioGrid	18045836	MI:0018	MI:0113;MI:0004;MI:0096;MI:0833
FBgn0028525	c(2)M	FBgn0035194	Psf1	MIST vs5	DroID;FlyBase;BioGrid	26582530	MI:0018	MI:0007;MI:0113;MI:0004;MI:0705
FBgn0028525	c(2)M	FBgn0259745	wech	MIST vs5	DroID;FlyBase;BioGrid	26582530	MI:0018	MI:0007;MI:0113;MI:0004;MI:0705
FBgn0011708	Syx5	FBgn0250791	alphaSnap	MIST vs5	BioGrid;DroID;FlyBase;mentha	FBrf0218395;22036573;12435359	MI:0018	MI:0943;MI:0096;MI:0007;MI:0113;MI:0004;MI:0046
FBgn0000250	cact	FBgn0000250	cact	MIST vs5	DroID;BioGrid;mentha;FlyBase;IntAct	9367441;23864715	MI:0018	MI:0007;MI:0113;MI:0004
FBgn0000250	cact	FBgn0011274	Dif	MIST vs5	DroID;BioGrid;mentha;FlyBase;IntAct	22654665;7791770;9510254;12653959;7479760	MI:0107;MI:0018	MI:0833;MI:0096;MI:0314;MI:0705;MI:0113;MI:0004;MI:0045
FBgn0000250	cact	FBgn0014018	Rel	MIST vs5	DroID;FlyBase;BioGrid	22654665;12653959	MI:0107;MI:0018	MI:0113;MI:0004;MI:0096;MI:0314;MI:0705
FBgn0000307	chif	FBgn0028360	Cdc7	MIST vs5	DroID;FlyBase;BioGrid	30559249;25451925	MI:0018	MI:0833;MI:0096;MI:0113;MI:0705;MI:0007;MI:0401;MI:0004;MI:0415
FBgn0000307	chif	FBgn0020388	Gcn5	MIST vs5	FlyBase	30559249	MI:0018	MI:0007;MI:0096
FBgn0005677	dac	FBgn0039283	danr	MIST vs5	FlyBase	17493605	MI:0018	MI:0096
FBgn0005677	dac	FBgn0039286	dan	MIST vs5	DroID;FlyBase;BioGrid	17493605;20730908	MI:0018	MI:0006;MI:0113;MI:0004;MI:0096
FBgn0032596	Prosbeta4	FBgn0250843	Prosalpha6	MIST vs5	BioGrid;DroID;FlyBase;IntAct;mentha	FBrf0218395;22036573;19079254	MI:0727;MI:0397	MI:0943;MI:0007;MI:0046
FBgn0032596	Prosbeta4	FBgn0261394	Prosalpha3	MIST vs5	BioGrid;DroID;FlyBase;IntAct;mentha	FBrf0218395;22036573;19079254	MI:0727;MI:0397	MI:0943;MI:0007;MI:0046
FBgn0032596	Prosbeta4	FBgn0250746	Prosbeta7	MIST vs5	BioGrid;DroID;FlyBase;IntAct;mentha	FBrf0218395;22036573;19079254	MI:0727;MI:0397	MI:0943;MI:0007;MI:0046
FBgn0032596	Prosbeta4	FBgn0086134	Prosalpha2	MIST vs5	BioGrid;DroID;FlyBase;IntAct;mentha	FBrf0218395;22036573;19079254	MI:0727;MI:0397	MI:0943;MI:0007;MI:0046
FBgn0011274	Dif	FBgn0014018	Rel	MIST vs5	DroID;BioGrid;mentha;FlyBase;DIP;IntAct	30735676;10409696;20679214;22654665	MI:0107	MI:0096;MI:0314;MI:0007;MI:0006;MI:0045
FBgn0260632	dl	FBgn0278608	Dsp1	MIST vs5	DroID;FlyBase;BioGrid	8072548;10606643	MI:0432;MI:0047;MI:0018	MI:0833;MI:0096;MI:0113;MI:0004;MI:1022;MI:0413
FBgn0260632	dl	FBgn0260632	dl	MIST vs5	DroID;BioGrid;mentha;FlyBase;DIP;IntAct	8202491;1518806;9367441;31491385;20679214;8622655	MI:0018;MI:0055;MI:0031	MI:0096;MI:0314;MI:0705;MI:0007;MI:0006;MI:0113;MI:0004;MI:0045
FBgn0032637	CG5050	FBgn0264270	Sxl	MIST vs5	BioGrid;DroID	21663794	MI:0407	MI:0046
FBgn0000183	BicD	FBgn0000319	Chc	MIST vs5	DroID;BioGrid;mentha;FlyBase;IntAct	20111007;24718986	MI:0018	MI:0943;MI:0082;MI:0705;MI:0007;MI:0006;MI:0113;MI:0004;MI:0416
FBgn0000183	BicD	FBgn0002525	Lam	MIST vs5	DroID;BioGrid;mentha;FlyBase;IntAct	10350216	MI:0018	MI:0113;MI:0004;MI:0096;MI:0045
FBgn0000183	BicD	FBgn0001137	grk	MIST vs5	BioGrid;DroID	19515976	MI:0407	MI:0046
FBgn0000183	BicD	FBgn0015797	Rab6	MIST vs5	BioGrid;DIP;DroID;FlyBase;IntAct;mentha	19515976;FBrf0229466;17329360;25453831;15710747;23723415;FBrf0229467;17827179	MI:0018;MI:0031;MI:0065;MI:0399	MI:0071;MI:0943;MI:0096;MI:0314;MI:0082;MI:0007;MI:0113;MI:0004;MI:1022
FBgn0000183	BicD	FBgn0000183	BicD	MIST vs5	DroID;BioGrid;mentha;FlyBase;IntAct	19515976;29944116;23723415;10350216;10655224	MI:0018;MI:0114	MI:0067;MI:0071;MI:0040;MI:0096;MI:0314;MI:0045
FBgn0000183	BicD	FBgn0028734	Fmr1	MIST vs5	BioGrid;DroID;FlyBase	20691595	MI:0018	MI:0943;MI:0113;MI:0096;MI:0006
FBgn0000183	BicD	FBgn0000562	egl	MIST vs5	DroID;FlyBase;BioGrid	19515976;27801632;9042857;21782810;24718986;15077115;20691595;29944116;23723415;31391195;10655224	MI:0018	MI:0833;MI:0943;MI:0096;MI:0705;MI:0082;MI:0007;MI:0006;MI:0113;MI:0004;MI:0427;MI:0040;MI:0046;MI:0045
FBgn0000183	BicD	FBgn0001168	h	MIST vs5	BioGrid;DroID	19515976;23918939	MI:0407	MI:0046
FBgn0000183	BicD	FBgn0000810	fs(1)K10	MIST vs5	FlyBase;DroID;BioGrid	22036573;19515976;23918939	MI:0407	MI:0007;MI:0046
FBgn0024689	fws	FBgn0267378	sau	MIST vs5	BioGrid;DroID;FlyBase	28883096	MI:0018	MI:0113;MI:0096
FBgn0015609	CadN	FBgn0026179	siz	MIST vs5	DroID;FlyBase;BioGrid	22595515	MI:0090;MI:0018;MI:0809	MI:0416
FBgn0032664	Slc25A46b	FBgn0032785	CG10026	MIST vs5	DroID	14613974;16603075	MI:0397;MI:0018;MI:0727
FBgn0001301	kel	FBgn0260986	mei-38	MIST vs5	FlyBase	30559276	MI:0018	MI:0676
FBgn0001301	kel	FBgn0264922	Sumo	MIST vs5	FlyBase	31208963	MI:0813	MI:1314
FBgn0001301	kel	FBgn0263391	hts	MIST vs5	FlyBase	30559276;31208963	MI:0813	MI:1314;MI:0676
FBgn0001301	kel	FBgn0263599	Brr2	MIST vs5	FlyBase	30559276	MI:0018	MI:0676
FBgn0000636	Fas3	FBgn0000636	Fas3	MIST vs5	DroID;BioGrid;mentha;FlyBase;IntAct	FBrf0222867;23827685	MI:0411	MI:0113;MI:0004;MI:0892
FBgn0005617	msl-1	FBgn0014340	mof	MIST vs5	BioGrid;DroID;FlyBase;IntAct;mentha	23870142;10594033;21217699;28510597;20537125;15141166;23084835;22421046;16543150;10619853;27183194;20620954;25694028	MI:0813	MI:0833;MI:0943;MI:0403;MI:0401;MI:0400;MI:0416;MI:0427;MI:0096;MI:0314;MI:0007;MI:0006;MI:0113;MI:0004;MI:0025;MI:0045
FBgn0005617	msl-1	FBgn0284220	Top2	MIST vs5	DroID;FlyBase;BioGrid	25694028	MI:0813	MI:0403;MI:0416
FBgn0005617	msl-1	FBgn0020412	JIL-1	MIST vs5	BioGrid;DroID;FlyBase;mentha	10831604;31767855;25694028	MI:0813	MI:0403;MI:0096;MI:0705;MI:0007;MI:0006;MI:0113;MI:0004;MI:0416
FBgn0032705	Grip71	FBgn0037827	CG4073	MIST vs5	DroID	14613974;16603075	MI:0397;MI:0727
FBgn0003896	tup	FBgn0003944	Ubx	MIST vs5	DroID;FlyBase;BioGrid	25869471;30247122	MI:0090;MI:0809	MI:0416
FBgn0032741	Sidpn	FBgn0039395	CG14546	MIST vs5	DroID	14613974;16603075	MI:0397;MI:0018;MI:0727
FBgn0032744	Ttc19	FBgn0038213	CG9624	MIST vs5	DroID;IntAct;mentha	14613974;16603075	MI:0727;MI:0397
FBgn0263198	Acn	FBgn0286781	cass	MIST vs5	BioGrid;DroID;FlyBase;IntAct;mentha	15710747;19387494	MI:0018
FBgn0002023	Lim3	FBgn0038213	CG9624	MIST vs5	DroID	14613974;16603075	MI:0397;MI:0727
FBgn0010300	brat	FBgn0010300	brat	MIST vs5	DroID;FlyBase	14561773;30958583	MI:0114
FBgn0010300	brat	FBgn0262739	AGO1	MIST vs5	DroID;FlyBase;BioGrid	18528333;29354790	MI:0090;MI:0018;MI:0809	MI:0943;MI:0705;MI:0082;MI:0007;MI:0006;MI:0113;MI:0004;MI:0416
FBgn0010300	brat	FBgn0264270	Sxl	MIST vs5	BioGrid;DroID;FlyBase	29354790	MI:0018;MI:0090;MI:0809	MI:0113;MI:0007;MI:0416
FBgn0010300	brat	FBgn0013469	klu	MIST vs5	BioGrid;DroID	26527002	MI:0407	MI:0046;MI:0004
FBgn0010300	brat	FBgn0021776	mira	MIST vs5	DroID;FlyBase;BioGrid	16549393;16564014;30958583;24257623;26423004	MI:0065;MI:0018	MI:0071;MI:0096;MI:0705;MI:0007;MI:0113;MI:0004
FBgn0032782	Rab9	FBgn0034697	GM130	MIST vs5	DroID;FlyBase;BioGrid	FBrf0229466;25453831	MI:0018	MI:0113;MI:0004;MI:0943;MI:0096;MI:0082
FBgn0032785	CG10026	FBgn0035091	CG3829	MIST vs5	DroID;IntAct;mentha	14613974;16603075	MI:0397;MI:0018;MI:0727
FBgn0032785	CG10026	FBgn0035241	CG12105	MIST vs5	DroID;IntAct;mentha	14613974;16603075	MI:0397;MI:0018;MI:0727
FBgn0032785	CG10026	FBgn0035321	CG1275	MIST vs5	DroID;IntAct;mentha	14613974;16603075	MI:0397;MI:0018;MI:0727
FBgn0032785	CG10026	FBgn0035498	Fit1	MIST vs5	DroID;IntAct;mentha	14613974;16603075	MI:0397;MI:0018;MI:0727
FBgn0032785	CG10026	FBgn0052199	CG32199	MIST vs5	DroID	14613974;16603075	MI:0397;MI:0727
FBgn0032785	CG10026	FBgn0037807	CG6293	MIST vs5	DroID;IntAct;mentha	14613974;16603075	MI:0397;MI:0018;MI:0727
FBgn0032785	CG10026	FBgn0038277	RpS5b	MIST vs5	DroID;IntAct;mentha	14613974;16603075	MI:0727;MI:0397
FBgn0032785	CG10026	FBgn0038569	CG7218	MIST vs5	DroID;IntAct;mentha	14613974;16603075	MI:0397;MI:0018;MI:0727
FBgn0032785	CG10026	FBgn0039789	CG9717	MIST vs5	DroID;IntAct;mentha	14613974;16603075	MI:0397;MI:0018;MI:0727
FBgn0032785	CG10026	FBgn0040623	Spase12	MIST vs5	DroID;IntAct;mentha	14613974;16603075	MI:0397;MI:0018;MI:0727
FBgn0032785	CG10026	FBgn0040972	CG16978	MIST vs5	DroID;IntAct;mentha	14613974;16603075	MI:0397;MI:0018;MI:0727
FBgn0000964	tj	FBgn0031768	IPIP	MIST vs5	DroID	14613974;16603075	MI:0397;MI:0018;MI:0727
FBgn0000964	tj	FBgn0000964	tj	MIST vs5	BioGrid;DIP;DroID;FlyBase;IntAct;mentha	23661758;14605208	MI:0055;MI:0018
FBgn0000964	tj	FBgn0036977	CG5665	MIST vs5	DroID;IntAct;mentha	14613974;16603075	MI:0397;MI:0018;MI:0727
FBgn0000964	tj	FBgn0039395	CG14546	MIST vs5	DroID	14613974;16603075	MI:0397;MI:0018;MI:0727
FBgn0000464	Lar	FBgn0046704	Liprin-alpha	MIST vs5	DroID;BioGrid;mentha;FlyBase;DIP;IntAct	11931739;21084592;16864797	MI:0018	MI:0007;MI:0113;MI:0416;MI:0051
FBgn0000464	Lar	FBgn0033987	ckn	MIST vs5	DroID;FlyBase;BioGrid	21430143	MI:0018	MI:0113;MI:0004;MI:0096;MI:0705
FBgn0000464	Lar	FBgn0010415	Sdc	MIST vs5	DroID;FlyBase;BioGrid	16213816;16476662	MI:0411	MI:0004;MI:0113;MI:0400;MI:0096;MI:0866
FBgn0000464	Lar	FBgn0041604	dlp	MIST vs5	DroID;FlyBase;BioGrid	16476662	MI:0411	MI:0004;MI:0113;MI:0400;MI:0096;MI:0866
FBgn0000464	Lar	FBgn0041105	nerfin-2	MIST vs5	DroID;FlyBase;BioGrid	21931847	MI:0107	MI:0096;MI:0314;MI:0401;MI:0415
FBgn0000464	Lar	FBgn0283499	InR	MIST vs5	DroID;FlyBase;BioGrid	21931847	MI:0107	MI:0096;MI:0314;MI:0401;MI:0415
FBgn0000464	Lar	FBgn0004657	mys	MIST vs5	DroID;FlyBase;BioGrid	21931847	MI:0107	MI:0096;MI:0314;MI:0401;MI:0415
FBgn0032853	CG10651	FBgn0038213	CG9624	MIST vs5	DroID;IntAct;mentha	14613974;16603075	MI:0727;MI:0397
FBgn0032859	Arpc2	FBgn0038369	Arpc3A	MIST vs5	BioGrid;DroID;FlyBase;IntAct;mentha	FBrf0218395;22036573;19079254	MI:0727;MI:0397	MI:0943;MI:0007;MI:0046
FBgn0000251	cad	FBgn0020660	eIF4B	MIST vs5	BioGrid;DroID	15233788	MI:0407	MI:0046
FBgn0000251	cad	FBgn0003165	pum	MIST vs5	BioGrid;DroID	16537387	MI:0407	MI:0046
FBgn0023388	Dap160	FBgn0034691	Synj	MIST vs5	DroID;FlyBase;BioGrid	14622578;9668096;24977345	MI:0047	MI:0006;MI:0113;MI:0004;MI:0096
FBgn0023388	Dap160	FBgn0263456	nwk	MIST vs5	BioGrid;DroID;FlyBase	18498733;18701694	MI:0018	MI:0113;MI:0004;MI:0096
FBgn0024371	E2f2	FBgn0030400	Pits	MIST vs5	BioGrid;DIP;DroID;IntAct;mentha	14605208;15575970	MI:0397;MI:0018;MI:0727
FBgn0032929	Mcm10	FBgn0032929	Mcm10	MIST vs5	DroID;FlyBase;BioGrid;IntAct	20498296;12808023	MI:0018	MI:0007
FBgn0032929	Mcm10	FBgn0259113	PolA1	MIST vs5	BioGrid;DroID;FlyBase	28180289	MI:0813	MI:0403;MI:0416
FBgn0023091	dimm	FBgn0029905	Nf-YC	MIST vs5	FlyBase;IntAct	30995488	MI:0809;MI:0397
FBgn0000559	eEF2	FBgn0003944	Ubx	MIST vs5	BioGrid;DroID;mentha	16455680	MI:0018	MI:0314;MI:0096
FBgn0086779	step	FBgn0086779	step	MIST vs5	DroID;FlyBase;BioGrid	25540427	MI:0047	MI:0705
FBgn0003866	tsh	FBgn0260642	Antp	MIST vs5	DroID;FlyBase;BioGrid	17524390;25869471	MI:0090;MI:0809	MI:0096;MI:0416
FBgn0003866	tsh	FBgn0003944	Ubx	MIST vs5	DroID;FlyBase;BioGrid	25869471;30247122	MI:0090;MI:0809	MI:0416
FBgn0026238	gus	FBgn0283442	vas	MIST vs5	DroID;FlyBase;IntAct;mentha	20123973;16498413;12479811;17189197;27572922	MI:0065;MI:0018;MI:0114	MI:0007;MI:0006;MI:0096;MI:0045;MI:0113;MI:0705
FBgn0026238	gus	FBgn0031768	IPIP	MIST vs5	DroID	14613974;16603075	MI:0397;MI:0727
FBgn0026238	gus	FBgn0033166	Eaf	MIST vs5	DroID;IntAct;mentha	14613974;16603075	MI:0727;MI:0397
FBgn0033019	CG10395	FBgn0038213	CG9624	MIST vs5	DroID;IntAct;mentha	14613974;16603075	MI:0727;MI:0397
FBgn0025693	ZnT41F	FBgn0032785	CG10026	MIST vs5	DroID;IntAct;mentha	14613974;16603075	MI:0397;MI:0018;MI:0727
FBgn0002774	mle	FBgn0014340	mof	MIST vs5	DroID;FlyBase;BioGrid	11014199;28510597;25694028	MI:0813	MI:0007;MI:0403;MI:0113;MI:0004;MI:0416;MI:0006
FBgn0002774	mle	FBgn0005411	U2af50	MIST vs5	BioGrid;DroID	9710626	MI:0407	MI:0046;MI:0004
FBgn0002774	mle	FBgn0005616	msl-2	MIST vs5	DroID;FlyBase;BioGrid	18086881;9736618;23870143;25694028	MI:0813	MI:0007;MI:0403;MI:0113;MI:0004;MI:0416;MI:0006
FBgn0002774	mle	FBgn0024285	Srp54	MIST vs5	BioGrid;DroID	9710626	MI:0407	MI:0046;MI:0004
FBgn0002774	mle	FBgn0005617	msl-1	MIST vs5	BioGrid;DroID;FlyBase;mentha	10594033;23870142;21217699;23989663;18039854;9736618;25694028	MI:0813	MI:0403;MI:0007;MI:0006;MI:0113;MI:0004;MI:0416
FBgn0002774	mle	FBgn0284220	Top2	MIST vs5	DroID;FlyBase;BioGrid	23989663;25694028	MI:0813	MI:0007;MI:0403;MI:0113;MI:0004;MI:0416
FBgn0002774	mle	FBgn0032979	Clamp	MIST vs5	DroID;FlyBase;BioGrid	25694028	MI:0813	MI:0403;MI:0416
FBgn0002774	mle	FBgn0002774	mle	MIST vs5	DroID;FlyBase;BioGrid	18086708;9736618	MI:0018	MI:0007
FBgn0002774	mle	FBgn0019661	lncRNA:roX1	MIST vs5	BioGrid;DroID	23870142;23870143;24997788;25694028	MI:0407	MI:0046;MI:0004
FBgn0002774	mle	FBgn0019660	lncRNA:roX2	MIST vs5	BioGrid;DroID	10679323;11014199;23084835;23870142;23870143;25158899;25694028;26545078;29066499	MI:0407	MI:0046;MI:0004
FBgn0002774	mle	FBgn0002775	msl-3	MIST vs5	DroID;FlyBase;BioGrid	23989663;9736618;11014199;24990964;25694028;26831069	MI:0813	MI:0403;MI:0943;MI:0082;MI:0007;MI:0006;MI:0113;MI:0004;MI:0416
FBgn0000043	Act42A	FBgn0004170	sc	MIST vs5	DroID;FlyBase;BioGrid	24190881	MI:0018	MI:0007;MI:0113;MI:0004
FBgn0000043	Act42A	FBgn0000212	brm	MIST vs5	DroID;FlyBase;BioGrid	10809665;9735357;15060132;30343899	MI:0031	MI:0071;MI:0943;MI:0096;MI:0082;MI:0006;MI:0113;MI:0004;MI:0226
FBgn0000043	Act42A	FBgn0002783	mor	MIST vs5	DroID;FlyBase;BioGrid	10809665	MI:0047	MI:0833
FBgn0000546	EcR	FBgn0003964	usp	MIST vs5	DroID;BioGrid;mentha;FlyBase;DIP;IntAct	12556479;1327536;7882975;25393278;18980211;18771703;14594447;14977043;FBrf0227292;12554759;17956872;8247157;25242320;15207730;12084064;8524239;26222308;14592980;28378812;7644522;15794746	MI:0114;MI:0809;MI:0090;MI:0018	MI:0833;MI:0943;MI:0705;MI:0412;MI:0413;MI:1022;MI:0416;MI:0096;MI:0082;MI:0007;MI:0006;MI:0113;MI:0004;MI:0046;MI:0045
FBgn0000546	EcR	FBgn0002723	Met	MIST vs5	DroID;FlyBase;BioGrid	17956872;18980211	MI:0018	MI:0113;MI:0004;MI:0096;MI:0833
FBgn0000546	EcR	FBgn0265523	Smr	MIST vs5	DroID;FlyBase;BioGrid	26222308;10488333;16481466	MI:0018	MI:0006;MI:0113;MI:0004;MI:0045
FBgn0000546	EcR	FBgn0017418	ari-1	MIST vs5	DroID;FlyBase;BioGrid	21900267	MI:0018	MI:0113;MI:0705;MI:0007;MI:0401;MI:0415
FBgn0000546	EcR	FBgn0031768	IPIP	MIST vs5	DroID	14613974;16603075	MI:0397;MI:0727
FBgn0000546	EcR	FBgn0014859	Hr38	MIST vs5	DroID;FlyBase;BioGrid	22628309	MI:0090;MI:0809
FBgn0000546	EcR	FBgn0000546	EcR	MIST vs5	DroID;FlyBase;BioGrid	18771703	MI:0090;MI:0809	MI:0416
FBgn0000546	EcR	FBgn0016687	Nurf-38	MIST vs5	BioGrid;DroID;mentha	16264191	MI:0407	MI:0046
FBgn0000546	EcR	FBgn0035145	MED14	MIST vs5	DroID;FlyBase;BioGrid	26222308	MI:0018	MI:0006;MI:0113;MI:0004
FBgn0000546	EcR	FBgn0035499	Chd64	MIST vs5	DroID;FlyBase;BioGrid	17956872	MI:0018	MI:0113;MI:0004;MI:0096;MI:0833
FBgn0000546	EcR	FBgn0015618	Cdk8	MIST vs5	DroID;FlyBase;BioGrid	26222308	MI:0018	MI:0006;MI:0113;MI:0004
FBgn0000546	EcR	FBgn0004587	B52	MIST vs5	BioGrid;DroID	12655012	MI:0407	MI:0046
FBgn0000546	EcR	FBgn0013269	Fkbp39	MIST vs5	DroID;FlyBase;BioGrid	17956872	MI:0018	MI:0113;MI:0004;MI:0096;MI:0833
FBgn0000546	EcR	FBgn0020238	14-3-3epsilon	MIST vs5	DroID;FlyBase;BioGrid	28365999	MI:0055	MI:0416
FBgn0014009	Rab2	FBgn0027287	Gmap	MIST vs5	DroID;FlyBase;BioGrid	25453831;FBrf0229467;19001129	MI:0018	MI:0113;MI:0004;MI:0943;MI:0096;MI:0082
FBgn0014009	Rab2	FBgn0031194	CG17598	MIST vs5	DroID;FlyBase;BioGrid	FBrf0229466;FBrf0229467;25453831	MI:0397;MI:0727	MI:0943;MI:0096;MI:0004;MI:0082
FBgn0014009	Rab2	FBgn0034854	Golgin245	MIST vs5	DroID;FlyBase;BioGrid	19001129	MI:0018	MI:0113;MI:0004;MI:0096
FBgn0014009	Rab2	FBgn0052485	CG32485	MIST vs5	DroID;FlyBase;BioGrid	FBrf0229467;25453831	MI:0018	MI:0113;MI:0004;MI:0943;MI:0096;MI:0705;MI:0082
FBgn0014009	Rab2	FBgn0036614	Golgin104	MIST vs5	DroID;FlyBase;BioGrid	FBrf0229466;FBrf0229467;25453831	MI:0018	MI:0113;MI:0004;MI:0943;MI:0096;MI:0082;MI:0705
FBgn0014009	Rab2	FBgn0037979	GCC185	MIST vs5	DroID;FlyBase;BioGrid	24610947;19001129;FBrf0229467;25453831	MI:0018	MI:0113;MI:0004;MI:0943;MI:0096;MI:0082
FBgn0014009	Rab2	FBgn0038360	CG9590	MIST vs5	DroID;FlyBase;BioGrid	FBrf0229467;25453831	MI:0018	MI:0113;MI:0004;MI:0943;MI:0096;MI:0082;MI:0705
FBgn0014009	Rab2	FBgn0038593	Vps39	MIST vs5	DroID;FlyBase;BioGrid	FBrf0229466;FBrf0229467;25453831;28483915	MI:0018	MI:0113;MI:0004;MI:0943;MI:0096;MI:0082;MI:0705
FBgn0027066	Eb1	FBgn0263705	Myo10A	MIST vs5	DroID;FlyBase;BioGrid	18045836	MI:0018	MI:0113;MI:0004;MI:0096;MI:0833
FBgn0027066	Eb1	FBgn0263929	jvl	MIST vs5	FlyBase	31152621	MI:0018	MI:0096
FBgn0033117	CG3358	FBgn0033225	TTLL12	MIST vs5	DroID;IntAct;mentha	14613974;16603075	MI:0397;MI:0018;MI:0727
FBgn0033117	CG3358	FBgn0052100	CG32100	MIST vs5	DroID;IntAct;mentha	14613974;16603075	MI:0727;MI:0397
FBgn0033117	CG3358	FBgn0040892	CG14634	MIST vs5	DroID;IntAct;mentha	14613974;16603075	MI:0727;MI:0397
FBgn0033117	CG3358	FBgn0042205	CG18764	MIST vs5	DroID	14613974;16603075	MI:0397;MI:0727
FBgn0026389	Or43a	FBgn0026389	Or43a	MIST vs5	DroID;BioGrid;mentha;FlyBase;DIP;IntAct	16402857;15592462	MI:0809;MI:0012;MI:0090;MI:0055	MI:0045
FBgn0026389	Or43a	FBgn0037324	Orco	MIST vs5	DroID;BioGrid;mentha;FlyBase;DIP;IntAct	16402857;15592462	MI:0809;MI:0090;MI:0012;MI:0018;MI:0055	MI:0045
FBgn0033155	Br140	FBgn0265623	Su(z)2	MIST vs5	BioGrid;DroID;FlyBase	29070704	MI:0030	MI:0943;MI:0676
FBgn0033155	Br140	FBgn0034975	enok	MIST vs5	DroID;FlyBase;BioGrid	29070704;27198229	MI:0030	MI:0007;MI:0401;MI:0004;MI:0415;MI:0943;MI:0113;MI:0676;MI:0082
FBgn0033155	Br140	FBgn0035624	Eaf6	MIST vs5	DroID;FlyBase;BioGrid	29070704;27198229	MI:0030	MI:0007;MI:0004;MI:0943;MI:0082;MI:0676
FBgn0033159	Dscam1	FBgn0033159	Dscam1	MIST vs5	DroID;BioGrid;mentha;FlyBase;IntAct	17554308;17721508;18805093;15339666;22542180;23827685;27386517;FBrf0222867	MI:0411;MI:0114	MI:0400;MI:0027;MI:0892;MI:0947;MI:0705;MI:0007;MI:0113;MI:0004;MI:1022;MI:0416
FBgn0033159	Dscam1	FBgn0040475	SH3PX1	MIST vs5	DroID;BioGrid;mentha;FlyBase;IntAct	11546816	MI:0018	MI:0045
FBgn0000352	cos	FBgn0001079	fu	MIST vs5	BioGrid;DIP;DroID;FlyBase;IntAct;mentha	FBrf0218395;25289679;15063184;22306085;15710747;21844892;11495917;10825151;21852395;22036573;14611647;14645371;25633354;11914126;19717563;14636583;14523402;14614827;18987629;11839821;30541874;17881487;9244297;26271100;15691767	MI:0018;MI:0809;MI:0399	MI:0943;MI:0082;MI:0401;MI:1022;MI:0415;MI:0424;MI:0071;MI:0096;MI:0314;MI:0705;MI:0019;MI:0007;MI:0006;MI:0113;MI:0004;MI:0046;MI:0045
FBgn0000352	cos	FBgn0003444	smo	MIST vs5	BioGrid;DIP;DroID;FlyBase;IntAct;mentha	14614827;14597665;26863604;22537496;14636583;17284519;14523402;21852395;17671093;21844892;17881487;22306085;24985345;25009998;25289679	MI:0018;MI:0055;MI:0012	MI:0943;MI:0096;MI:0866;MI:0705;MI:0082;MI:0007;MI:0006;MI:0113;MI:0004;MI:0051;MI:0045
FBgn0000352	cos	FBgn0000352	cos	MIST vs5	DroID;FlyBase;DIP;BioGrid;IntAct	19955409;21844892;22306085	MI:0055	MI:0007;MI:0113;MI:0705
FBgn0000352	cos	FBgn0004859	ci	MIST vs5	BioGrid;DIP;DroID;FlyBase;IntAct;mentha	14645371;15063184;11914126;22306085;19717563;11090136;15710747;14636583;14523402;10825151;26120032;20850429;17881487;21852395;9244297;26271100;9244298	MI:0018;MI:0399	MI:0833;MI:0943;MI:0705;MI:0401;MI:1022;MI:0416;MI:0071;MI:0096;MI:0314;MI:0082;MI:0007;MI:0006;MI:0113;MI:0004;MI:0025;MI:0045
FBgn0033166	Eaf	FBgn0034759	CG13511	MIST vs5	DroID;IntAct;mentha	14613974;16603075	MI:0727;MI:0397
FBgn0033166	Eaf	FBgn0039972	Marf1	MIST vs5	DroID;IntAct;mentha	14613974;16603075	MI:0727;MI:0397
FBgn0033166	Eaf	FBgn0042102	CG18745	MIST vs5	DroID;IntAct;mentha	14613974;16603075	MI:0727;MI:0397
FBgn0003460	so	FBgn0050443	Opbp	MIST vs5	DroID;FlyBase;BioGrid	16125693	MI:0018	MI:0007;MI:0113;MI:0004;MI:0833
FBgn0003460	so	FBgn0036977	CG5665	MIST vs5	DroID;IntAct;mentha	14613974;16603075	MI:0727;MI:0397
FBgn0015929	dpa	FBgn0025815	Mcm6	MIST vs5	BioGrid;DIP;DroID;FlyBase;IntAct;mentha	16798881;FBrf0218395;22036573;25117490;21378962;11726693	MI:0030	MI:0943;MI:0314;MI:0007;MI:0006;MI:0004;MI:1022;MI:0027;MI:0040;MI:0046
FBgn0033185	CG1603	FBgn0037746	CG8478	MIST vs5	DroID;FlyBase;IntAct	22036573;30995488	MI:0397	MI:0007
FBgn0028687	Rpt1	FBgn0033879	Echs1	MIST vs5	DroID;IntAct;mentha	14613974;16603075	MI:0397;MI:0018;MI:0727
FBgn0033210	U2A	FBgn0086683	Spf45	MIST vs5	FlyBase	17154718	MI:0018	MI:0006;MI:0096
FBgn0003733	tor	FBgn0003733	tor	MIST vs5	BioGrid;FlyBase	28087630	MI:0090;MI:0809
FBgn0001091	Gapdh1	FBgn0001128	Gpdh1	MIST vs5	DroID;BioGrid;mentha;FlyBase;IntAct	12756285	MI:0018	MI:0045
FBgn0033225	TTLL12	FBgn0036977	CG5665	MIST vs5	DroID;IntAct;mentha	14613974;16603075	MI:0397;MI:0018;MI:0727
FBgn0033238	azot	FBgn0033879	Echs1	MIST vs5	DroID	14613974;16603075	MI:0397;MI:0727
FBgn0027548	nito	FBgn0035142	Hipk	MIST vs5	DroID;FlyBase;BioGrid	25040100	MI:0090;MI:0809	MI:0401;MI:0415;MI:0416;MI:0833
FBgn0027054	CSN4	FBgn0028836	CSN7	MIST vs5	DroID;BioGrid;mentha;FlyBase;DIP;IntAct	FBrf0218395;22036573;10531038;25119050	MI:0018	MI:0943;MI:0705;MI:0007;MI:0113;MI:0004;MI:0046
FBgn0027788	Hey	FBgn0031768	IPIP	MIST vs5	DroID	14613974;16603075	MI:0397;MI:0018;MI:0727
FBgn0027788	Hey	FBgn0039395	CG14546	MIST vs5	DroID	14613974;16603075	MI:0397;MI:0018;MI:0727
FBgn0033273	Gasz	FBgn0033273	Gasz	MIST vs5	FlyBase	31123065	MI:0031	MI:0007
FBgn0010109	dpn	FBgn0010109	dpn	MIST vs5	DroID;BioGrid;mentha;FlyBase;IntAct	30463902;7651341	MI:0018	MI:0007
FBgn0013726	pnut	FBgn0013726	pnut	MIST vs5	DroID;BioGrid;mentha;FlyBase;IntAct	11884525	MI:0018	MI:0045
FBgn0013726	pnut	FBgn0023180	Orc6	MIST vs5	DroID;BioGrid;mentha;FlyBase;IntAct	12878722;25355953;29079679;18987337	MI:0018;MI:0114	MI:0833;MI:0006;MI:0096;MI:0314;MI:0705;MI:0007;MI:0020;MI:0113;MI:0004;MI:0045
FBgn0013726	pnut	FBgn0014029	Septin2	MIST vs5	BioGrid;DIP;DroID;FlyBase;IntAct;mentha	FBrf0218395;25355953;24633326;11884525;29079679;22036573;8636235;23447705;30004181	MI:0018	MI:0833;MI:0943;MI:0082;MI:1022;MI:0071;MI:0020;MI:0096;MI:0705;MI:0007;MI:0006;MI:0113;MI:0004;MI:0027;MI:0046;MI:0045
FBgn0013726	pnut	FBgn0024191	sip1	MIST vs5	DroID;BioGrid;mentha;FlyBase;IntAct	11884525	MI:0018	MI:0045
FBgn0013726	pnut	FBgn0029113	Uba2	MIST vs5	DroID;FlyBase;BioGrid	11884525	MI:0018	MI:0045
FBgn0003892	ptc	FBgn0003892	ptc	MIST vs5	BioGrid;DIP;DroID;FlyBase;mentha	15710747;16980583;10983992;17284519	MI:0018;MI:0055	MI:0071;MI:0833;MI:0096;MI:0705;MI:0007;MI:0006;MI:0113;MI:0004;MI:1022
FBgn0003892	ptc	FBgn0011300	babo	MIST vs5	BioGrid;DIP;DroID;mentha	15710747;11934850	MI:0018
FBgn0003892	ptc	FBgn0029006	Smurf	MIST vs5	DroID;FlyBase;BioGrid	29438012;24302888	MI:0018	MI:0096;MI:0705;MI:0007;MI:0006;MI:0113;MI:0004
FBgn0003892	ptc	FBgn0259174	Nedd4	MIST vs5	BioGrid;DroID;FlyBase;mentha	15710747;16980583;24302888;29438012	MI:0018	MI:0007;MI:0113;MI:0004;MI:0705
FBgn0027513	ana2	FBgn0027513	ana2	MIST vs5	DroID;FlyBase;BioGrid	20123993;21920316;26002084;27558293	MI:0018;MI:0114	MI:0071;MI:1022
FBgn0027513	ana2	FBgn0035295	Cnb	MIST vs5	DroID;FlyBase;BioGrid;IntAct	23354166	MI:0018	MI:0007;MI:0943;MI:0004;MI:0082
FBgn0027513	ana2	FBgn0036480	Cep135	MIST vs5	DroID;FlyBase;BioGrid	25264260;27558293	MI:0018	MI:0113;MI:0004;MI:0096;MI:0833
FBgn0027513	ana2	FBgn0039731	Sas-6	MIST vs5	DroID;BioGrid;mentha;FlyBase;IntAct	22020124;20123993;29263250;25264260;27558293	MI:0018	MI:0833;MI:0096;MI:0705;MI:0007;MI:0006;MI:0113;MI:0004
FBgn0015838	Vang	FBgn0015838	Vang	MIST vs5	DroID;FlyBase;BioGrid	12941693;14701683;19563796	MI:0018	MI:0007;MI:0113;MI:0004;MI:0096
FBgn0015838	Vang	FBgn0263289	scrib	MIST vs5	DroID;FlyBase;BioGrid	19563796	MI:0018	MI:0113;MI:0004;MI:0096;MI:0833
FBgn0033378	tsu	FBgn0034918	Pym	MIST vs5	BioGrid;DroID;FlyBase;mentha	FBrf0218395;22036573;24967911;14968132	MI:0114	MI:0943;MI:0096;MI:0007;MI:0006;MI:0113;MI:0004;MI:0046
FBgn0033378	tsu	FBgn0261532	cdm	MIST vs5	BioGrid;DroID;FlyBase	20122403	MI:0114	MI:0113;MI:0096
FBgn0003612	Su(var)2-10	FBgn0039044	p53	MIST vs5	DroID;FlyBase;BioGrid	22119869	MI:0018	MI:0113;MI:0004;MI:0096;MI:0833
FBgn0003612	Su(var)2-10	FBgn0014179	gcm	MIST vs5	DroID;FlyBase;BioGrid	19598118	MI:0018	MI:0007;MI:0113;MI:0004;MI:0705
FBgn0086656	shrb	FBgn0261983	l(2)gd1	MIST vs5	DroID;FlyBase;BioGrid	28564595;22389409	MI:0107;MI:0114	MI:0096;MI:0314;MI:0705;MI:0007;MI:0113;MI:0004
FBgn0015477	Rme-8	FBgn0266186	Vamp7	MIST vs5	BioGrid;DroID;FlyBase;IntAct;mentha	FBrf0218395;15710747;22036573	MI:0018;MI:0399	MI:0007;MI:0004;MI:0943;MI:0046
FBgn0002567	Rab32	FBgn0261397	didum	MIST vs5	DroID;FlyBase;BioGrid	25940004;18585038	MI:0018	MI:0007;MI:0113;MI:0004;MI:0096;MI:0705
FBgn0010114	hig	FBgn0083950	side-VI	MIST vs5	DroID;BioGrid;mentha;FlyBase;IntAct	FBrf0222867;23827685	MI:0411	MI:0113;MI:0004;MI:0892
FBgn0028408	Drep2	FBgn0028408	Drep2	MIST vs5	DroID;FlyBase;BioGrid	29240809;24233238;23485826;30546036;23417746;22850116	MI:0114	MI:0067;MI:0071;MI:0314;MI:1022;MI:0038
FBgn0016078	wun	FBgn0016078	wun	MIST vs5	DroID	14725715	MI:0030	MI:0019
FBgn0287478	Camta	FBgn0259785	pzg	MIST vs5	FlyBase;IntAct	30995488	MI:0397;MI:0809
FBgn0004360	Wnt2	FBgn0027343	fz3	MIST vs5	DroID;BioGrid;mentha;FlyBase;IntAct	12205098	MI:0411	MI:0113;MI:0400;MI:0045
FBgn0004360	Wnt2	FBgn0016797	fz2	MIST vs5	DroID;BioGrid;mentha;FlyBase;IntAct	12205098	MI:0411	MI:0113;MI:0400;MI:0045
FBgn0259246	brp	FBgn0260934	par-1	MIST vs5	FlyBase	30382129	MI:0813	MI:0006
FBgn0010316	dap	FBgn0010382	CycE	MIST vs5	BioGrid;DroID;FlyBase	11784102;15575970;8980229	MI:0397;MI:0018;MI:0727	MI:0006;MI:0113;MI:0004;MI:0045
FBgn0033450	Lsm11	FBgn0033806	FLASH	MIST vs5	DroID;FlyBase;BioGrid	19854135;21525146;24145821	MI:0018	MI:0006;MI:0113;MI:0004;MI:0096
FBgn0033450	Lsm11	FBgn0053504	snRNA:U7	MIST vs5	BioGrid;DroID	24145821;19854135	MI:0407	MI:0046
FBgn0023180	Orc6	FBgn0286788	Orc1	MIST vs5	DroID;FlyBase;DIP;BioGrid;IntAct	24137536;29899147;25762138	MI:0053;MI:0114	MI:0410;MI:0004;MI:0113;MI:0071;MI:0040;MI:0096;MI:0314
FBgn0023180	Orc6	FBgn0023180	Orc6	MIST vs5	DroID;FlyBase;BioGrid	25355953	MI:0055;MI:0053	MI:0004;MI:0113;MI:0071;MI:1022;MI:0096;MI:0314
FBgn0023180	Orc6	FBgn0023181	Orc4	MIST vs5	DroID;FlyBase;DIP;BioGrid;IntAct	27016737;24137536;29899147;25762138	MI:0053;MI:0114;MI:0030	MI:0006;MI:0113;MI:0004;MI:0040;MI:0096;MI:0314
FBgn0023175	Prosalpha7	FBgn0250843	Prosalpha6	MIST vs5	BioGrid;DIP;DroID;FlyBase;IntAct;mentha	14605208;FBrf0218395;22036573	MI:0397;MI:0018;MI:0727	MI:0007;MI:0004;MI:0943;MI:0046
FBgn0023175	Prosalpha7	FBgn0032492	Prosalpha6T	MIST vs5	DroID;IntAct;mentha	19079254;22036573	MI:0727;MI:0397	MI:0007
FBgn0023175	Prosalpha7	FBgn0032596	Prosbeta4	MIST vs5	BioGrid;DroID;FlyBase;IntAct;mentha	FBrf0218395;22036573;19079254	MI:0727;MI:0397	MI:0943;MI:0007;MI:0046
FBgn0023175	Prosalpha7	FBgn0026380	Prosbeta3	MIST vs5	BioGrid;DroID;FlyBase;IntAct;mentha	FBrf0218395;22036573;19079254	MI:0727;MI:0397	MI:0943;MI:0007;MI:0046
FBgn0023175	Prosalpha7	FBgn0086134	Prosalpha2	MIST vs5	BioGrid;DroID;FlyBase;IntAct;mentha	FBrf0218395;22036573;19079254	MI:0727;MI:0397	MI:0007;MI:0004;MI:0943;MI:0046
FBgn0011656	Mef2	FBgn0260642	Antp	MIST vs5	DroID;FlyBase;BioGrid	25869471	MI:0090;MI:0809	MI:0416
FBgn0000606	eve	FBgn0011817	nmo	MIST vs5	BioGrid;DroID;FlyBase	20398650	MI:0018	MI:0401;MI:0113;MI:0007;MI:0415
FBgn0000606	eve	FBgn0003339	Scr	MIST vs5	DroID;FlyBase;BioGrid	25869471	MI:0090;MI:0809	MI:0416
FBgn0000606	eve	FBgn0260642	Antp	MIST vs5	DroID;FlyBase;BioGrid	25869471	MI:0090;MI:0809	MI:0416
FBgn0000606	eve	FBgn0003944	Ubx	MIST vs5	DroID;FlyBase;BioGrid	25869471;30247122	MI:0090;MI:0809	MI:0416
FBgn0000606	eve	FBgn0001139	gro	MIST vs5	DroID;BioGrid;mentha;FlyBase;IntAct	20398650;11311161	MI:0018	MI:0113;MI:0004;MI:0833;MI:0096;MI:0045
FBgn0001291	Jra	FBgn0026088	CG14818	MIST vs5	BioGrid;DIP;DroID;IntAct;mentha	14605208;22036573	MI:0397;MI:0018;MI:0727	MI:0007
FBgn0001291	Jra	FBgn0001291	Jra	MIST vs5	BioGrid;DIP;DroID;IntAct;mentha	14605208;11554782	MI:0018
FBgn0001291	Jra	FBgn0012042	AttA	MIST vs5	DroID	15640802	MI:0030	MI:0413
FBgn0001291	Jra	FBgn0001297	kay	MIST vs5	BioGrid;DroID;FlyBase;IntAct;mentha	FBrf0218395;30995488;14605208;22036573;2116361;23661758	MI:0397;MI:0809;MI:0946;MI:0018;MI:0055	MI:0833;MI:0943;MI:0007;MI:0413;MI:1022;MI:0046;MI:0045
FBgn0004907	14-3-3zeta	FBgn0260934	par-1	MIST vs5	DroID	12431373	MI:0018	MI:0045;MI:0004
FBgn0004907	14-3-3zeta	FBgn0031129	CG1324	MIST vs5	DroID;IntAct;mentha	14613974;16603075	MI:0727;MI:0397
FBgn0004907	14-3-3zeta	FBgn0264087	Slob	MIST vs5	mentha;BioGrid;DroID;FlyBase;IntAct	10230800;12529354;16339006	MI:0018	MI:0096;MI:0314;MI:0007;MI:0006;MI:0113;MI:0004;MI:0428;MI:0019;MI:0045
FBgn0004907	14-3-3zeta	FBgn0004907	14-3-3zeta	MIST vs5	DroID;BioGrid;mentha;FlyBase;IntAct	19920133;24147113;12529354	MI:0031;MI:0030	MI:0007;MI:0113;MI:0004;MI:0096;MI:0314;MI:0045
FBgn0004907	14-3-3zeta	FBgn0020238	14-3-3epsilon	MIST vs5	DroID;FlyBase;BioGrid	23987511;12431373;19920133	MI:0018;MI:0030	MI:0096;MI:0314;MI:0705;MI:0007;MI:0113;MI:0004
FBgn0033494	KCNQ	FBgn0037643	ScsbetaA	MIST vs5	DroID;FlyBase;BioGrid	18385479	MI:0018	MI:0007;MI:0113;MI:0004;MI:0705
FBgn0000448	Hr3	FBgn0087008	e(y)3	MIST vs5	DroID;FlyBase;BioGrid	21519192	MI:0018	MI:0071;MI:0006;MI:0113;MI:0004;MI:1022
FBgn0003660	Syb	FBgn0034913	Snap29	MIST vs5	BioGrid;DroID;FlyBase;IntAct;mentha	FBrf0218395;15710747;25551675;22036573	MI:0018;MI:0399	MI:0943;MI:0082;MI:0007;MI:0006;MI:0004;MI:0046
FBgn0003660	Syb	FBgn0266720	Snap24	MIST vs5	BioGrid;DroID;FlyBase;IntAct;mentha	FBrf0218395;15710747;22036573;11058092	MI:0018;MI:0399	MI:0943;MI:0007;MI:0004;MI:1022;MI:0808;MI:0046
FBgn0003660	Syb	FBgn0013343	Syx1A	MIST vs5	BioGrid;DroID;FlyBase;IntAct;mentha	FBrf0218395;9728921;19079254;15710747;22036573;28403141;11058092	MI:0018;MI:0727;MI:0399;MI:0397	MI:0943;MI:0007;MI:1022;MI:0808;MI:0427;MI:0046;MI:0045
FBgn0001122	Galphao	FBgn0032785	CG10026	MIST vs5	DroID;IntAct;mentha	14613974;16603075	MI:0727;MI:0397
FBgn0001122	Galphao	FBgn0028743	Dhit	MIST vs5	DroID;FlyBase;BioGrid	23295489;24560274	MI:0018	MI:0071;MI:0096;MI:0113;MI:0705;MI:0401;MI:0004;MI:1022;MI:0415
FBgn0001122	Galphao	FBgn0261788	Ank2	MIST vs5	DroID;FlyBase;BioGrid	25139856	MI:0018	MI:0113;MI:0004;MI:0096
FBgn0001122	Galphao	FBgn0020278	loco	MIST vs5	DroID;FlyBase;BioGrid	24560274;19570914	MI:0018	MI:0096;MI:0113;MI:0705;MI:0401;MI:0004;MI:0415
FBgn0033529	CG17765	FBgn0040294	POSH	MIST vs5	DroID	16698022	MI:0018	MI:0006
FBgn0263102	psq	FBgn0263102	psq	MIST vs5	BioGrid;DroID;FlyBase	31491385;21821048	MI:0018	MI:0807;MI:0071;MI:1022
FBgn0024836	stan	FBgn0263934	esn	MIST vs5	DroID;FlyBase;BioGrid	21937715	MI:0018	MI:0007;MI:0113;MI:0004;MI:0705
FBgn0033569	CG12942	FBgn0033879	Echs1	MIST vs5	DroID;IntAct;mentha	14613974;16603075	MI:0397;MI:0018;MI:0727
FBgn0033569	CG12942	FBgn0039395	CG14546	MIST vs5	DroID	14613974;16603075	MI:0397;MI:0018;MI:0727
FBgn0003396	shn	FBgn0011648	Mad	MIST vs5	DroID;FlyBase;BioGrid	11071761	MI:0018	MI:0007;MI:0113;MI:0096;MI:0045
FBgn0033631	Sod3	FBgn0039395	CG14546	MIST vs5	DroID	14613974;16603075	MI:0397;MI:0018;MI:0727
FBgn0000577	en	FBgn0001147	gsb-n	MIST vs5	BioGrid;DroID;FlyBase	18493305	MI:0018	MI:0113;MI:0096;MI:0006
FBgn0000577	en	FBgn0001139	gro	MIST vs5	DroID;BioGrid;mentha;FlyBase;IntAct	25242320;16762837;9566899;18803772;9367988;FBrf0227292;11311161	MI:0018	MI:0833;MI:0943;MI:0096;MI:0082;MI:0007;MI:0113;MI:0004;MI:0046;MI:0045
FBgn0013756	Mtor	FBgn0039908	Asator	MIST vs5	BioGrid;DroID;FlyBase	19890914	MI:0018	MI:0113;MI:0096
FBgn0033669	PI31	FBgn0038166	CG9588	MIST vs5	DroID;BioGrid;mentha;FlyBase;IntAct	23622245	MI:0047	MI:0833;MI:0705;MI:0007;MI:0006;MI:0113;MI:0004
FBgn0026176	SkpB	FBgn0031129	CG1324	MIST vs5	DroID;IntAct;mentha	14613974;16603075	MI:0397;MI:0018;MI:0727
FBgn0026176	SkpB	FBgn0033879	Echs1	MIST vs5	DroID;IntAct;mentha	14613974;16603075	MI:0397;MI:0018;MI:0727
FBgn0026176	SkpB	FBgn0035461	ntc	MIST vs5	BioGrid;DroID;IntAct;mentha	15575970;14613974;16603075	MI:0018;MI:0727;MI:0397
FBgn0026176	SkpB	FBgn0283468	slmb	MIST vs5	BioGrid;DroID;IntAct;mentha	15575970;22036573	MI:0397;MI:0018;MI:0727	MI:0007
FBgn0023167	SmD3	FBgn0261068	LSm7	MIST vs5	BioGrid;DIP;DroID;IntAct;mentha	14605208;20353594	MI:0397;MI:0018;MI:0727	MI:0007
FBgn0000253	Cam	FBgn0025864	Crag	MIST vs5	DroID;mentha;FlyBase;BioGrid;IntAct	9813038;18331716	MI:0047;MI:0066	MI:0096;MI:0866;MI:0705;MI:0007;MI:0113;MI:0004;MI:0046;MI:0045
FBgn0000253	Cam	FBgn0002938	ninaC	MIST vs5	DroID;BioGrid;mentha;FlyBase;IntAct	8235618;7556088;9813038	MI:0047;MI:0066	MI:0833;MI:0096;MI:0113;MI:0004;MI:0046;MI:0045
FBgn0000253	Cam	FBgn0005614	trpl	MIST vs5	DroID;BioGrid;mentha;FlyBase;IntAct	1314616;9813038;8670063	MI:0066;MI:0047	MI:0046;MI:0045
FBgn0000253	Cam	FBgn0013765	cnn	MIST vs5	BioGrid;FlyBase	29315319	MI:0077	MI:0314
FBgn0000253	Cam	FBgn0265045	Strn-Mlck	MIST vs5	DroID;FlyBase;BioGrid	9813038	MI:0066;MI:0047	MI:0046
FBgn0000253	Cam	FBgn0265605	Ric	MIST vs5	BioGrid;DroID;FlyBase	8918462;9813038	MI:0047;MI:0066	MI:0866;MI:0096;MI:0314;MI:0705;MI:0006;MI:0113;MI:0004;MI:0046
FBgn0000253	Cam	FBgn0250789	alpha-Spec	MIST vs5	DroID;FlyBase;BioGrid	2016322	MI:0047	MI:0866
FBgn0000253	Cam	FBgn0261261	plx	MIST vs5	DroID;FlyBase;BioGrid	9813038	MI:0047;MI:0066	MI:0096;MI:0866;MI:0705;MI:0113;MI:0004;MI:0046;MI:0045
FBgn0000253	Cam	FBgn0011225	jar	MIST vs5	DroID;FlyBase;BioGrid	16790438;22851764;15944696	MI:0018;MI:0077;MI:0114	MI:0006;MI:0113;MI:0017;MI:0004;MI:0096;MI:0314
FBgn0000253	Cam	FBgn0003861	trp	MIST vs5	DroID;FlyBase;DIP;BioGrid	9010208;29730291	MI:0065	MI:0096;MI:0314;MI:0113;MI:0004;MI:0104;MI:0045
FBgn0000253	Cam	FBgn0016126	CaMKI	MIST vs5	DroID;FlyBase;BioGrid	9813038	MI:0066;MI:0047	MI:0046
FBgn0000253	Cam	FBgn0264607	CaMKII	MIST vs5	DroID;FlyBase;BioGrid	8702694;9813038	MI:0066;MI:0047	MI:0833;MI:0096;MI:0113;MI:0004;MI:0405;MI:0046
FBgn0000253	Cam	FBgn0025726	unc-13	MIST vs5	DroID;FlyBase;BioGrid	9813038	MI:0047;MI:0066	MI:0096;MI:0866;MI:0705;MI:0113;MI:0004;MI:0046;MI:0045
FBgn0000253	Cam	FBgn0011230	poe	MIST vs5	DroID;BioGrid;mentha;FlyBase;IntAct	9813038	MI:0066;MI:0047	MI:0046;MI:0045
FBgn0000253	Cam	FBgn0267912	CanA-14F	MIST vs5	DroID;FlyBase;BioGrid	9813038	MI:0066;MI:0047	MI:0046
FBgn0010238	Lac	FBgn0010238	Lac	MIST vs5	DroID;BioGrid;mentha;FlyBase;IntAct	23827685;FBrf0222867;14681183;16682215	MI:0411	MI:0892;MI:0947;MI:0113;MI:0004;MI:0416
FBgn0010238	Lac	FBgn0037956	CG6959	MIST vs5	DroID;BioGrid;mentha;FlyBase;IntAct	FBrf0222867;23827685	MI:0411	MI:0113;MI:0004;MI:0892
FBgn0033740	dgt5	FBgn0035209	msd1	MIST vs5	BioGrid;DroID;FlyBase;mentha	FBrf0218395;22036573;28351835;19684111	MI:0030	MI:0943;MI:0007;MI:0113;MI:0004;MI:0046
FBgn0011592	fra	FBgn0015774	NetB	MIST vs5	DroID;FlyBase;BioGrid	FBrf0222867;23827685	MI:0411	MI:0113;MI:0004;MI:0892
FBgn0033755	ClC-b	FBgn0037827	CG4073	MIST vs5	DroID;IntAct;mentha	14613974;16603075	MI:0727;MI:0397
FBgn0022764	Sin3A	FBgn0265523	Smr	MIST vs5	BioGrid;DroID	10488333	MI:0018	MI:0045
FBgn0027356	Amph	FBgn0027356	Amph	MIST vs5	mentha;BioGrid;DroID;FlyBase;DIP;IntAct	15710747;14645856	MI:0018;MI:0114;MI:0399
FBgn0027356	Amph	FBgn0262508	CG43078	MIST vs5	BioGrid;DIP;DroID;IntAct;mentha	14605208;15710747	MI:0018;MI:0399
FBgn0027356	Amph	FBgn0259174	Nedd4	MIST vs5	BioGrid;DroID;FlyBase;IntAct;mentha	15710747;26823013	MI:0018;MI:0399	MI:0943;MI:0096;MI:0705;MI:0082;MI:0007;MI:0113;MI:0004
FBgn0011604	Iswi	FBgn0051611	His4:CG31611	MIST vs5	BioGrid;FlyBase	28109157	MI:0030	MI:0314
FBgn0005624	Psc	FBgn0033155	Br140	MIST vs5	BioGrid;DroID;FlyBase	29070704	MI:0030	MI:0943;MI:0676
FBgn0005624	Psc	FBgn0005624	Psc	MIST vs5	DroID;FlyBase;BioGrid	9566890;22749399	MI:0018;MI:0030	MI:0833;MI:0096;MI:0314;MI:0705;MI:0007;MI:0113;MI:0004
FBgn0005624	Psc	FBgn0028573	prc	MIST vs5	DroID	9566890	MI:0018	MI:0019;MI:0004
FBgn0020370	TppII	FBgn0020370	TppII	MIST vs5	DroID;FlyBase;DIP;BioGrid;IntAct	20676100	MI:0114	MI:0314;MI:0040;MI:0071
FBgn0005654	Orc3	FBgn0015271	Orc5	MIST vs5	DroID;FlyBase;BioGrid	27016737;29899147;25762138	MI:0114;MI:0030	MI:0006;MI:0113;MI:0004;MI:0314;MI:0040
FBgn0005654	Orc3	FBgn0286788	Orc1	MIST vs5	DroID;FlyBase;DIP;BioGrid;IntAct	24137536;29899147;25762138	MI:0114	MI:0410;MI:0004;MI:0113;MI:0071;MI:0040;MI:0096;MI:0314
FBgn0005654	Orc3	FBgn0023180	Orc6	MIST vs5	DroID;FlyBase;DIP;BioGrid;IntAct	25762138;22036573;27016737;24137536;29899147	MI:0053;MI:0114;MI:0030	MI:0096;MI:0314;MI:0007;MI:0006;MI:0113;MI:0004;MI:0040
FBgn0005654	Orc3	FBgn0023181	Orc4	MIST vs5	DroID;FlyBase;DIP;BioGrid;IntAct	27016737;24137536;29899147;25762138	MI:0114	MI:0006;MI:0113;MI:0004;MI:0040;MI:0096;MI:0314
FBgn0005654	Orc3	FBgn0015270	Orc2	MIST vs5	DroID;FlyBase;BioGrid	27016737;25762138;29899147;24137536;10402192	MI:0114;MI:0030	MI:0096;MI:0314;MI:0006;MI:0113;MI:0004;MI:0040;MI:0045
FBgn0033806	FLASH	FBgn0053504	snRNA:U7	MIST vs5	BioGrid;DroID	24145821;19854135	MI:0407	MI:0046
FBgn0013765	cnn	FBgn0013765	cnn	MIST vs5	DroID;FlyBase;BioGrid	26447129;29315319;28575671;24656740;27558293	MI:0018;MI:0114;MI:0077	MI:0007;MI:0004;MI:0067;MI:0071;MI:0314;MI:0113
FBgn0013765	cnn	FBgn0086690	Plp	MIST vs5	DroID;FlyBase;BioGrid	29315319;26150390;22729084;26157019;27558293;21694707;21145741	MI:0018;MI:0077	MI:0314;MI:0705;MI:0006;MI:0113;MI:0004;MI:1022;MI:0029;MI:0028
FBgn0013765	cnn	FBgn0027500	spd-2	MIST vs5	DroID;FlyBase;BioGrid	21145741;31130353;22751930;27558293;25149451	MI:0018	MI:0943;MI:0082;MI:0007;MI:0006;MI:0113;MI:0004
FBgn0013765	cnn	FBgn0261004	asl	MIST vs5	DroID;FlyBase;BioGrid	22729084;21694707;21145741;27558293	MI:0018	MI:0705;MI:0006;MI:0113;MI:0004;MI:1022;MI:0029;MI:0028
FBgn0086757	cbs	FBgn0260817	gkt	MIST vs5	BioGrid;DroID;FlyBase	FBrf0218395;22036573	MI:0915	MI:0943;MI:0007;MI:0046
FBgn0040477	cid	FBgn0040477	cid	MIST vs5	DroID;FlyBase;BioGrid	19047461;22209075	MI:0030	MI:0007;MI:0314;MI:0113;MI:0004
FBgn0040477	cid	FBgn0266916	Cenp-C	MIST vs5	DroID;FlyBase;BioGrid	25562660;19047461;31597104;20940262	MI:0018;MI:0437	MI:0943;MI:0082;MI:0007;MI:0113;MI:0004;MI:1088
FBgn0004638	drk	FBgn0032006	Pvr	MIST vs5	DroID;FlyBase;BioGrid	17637670;22028469;FBrf0224702;FBrf0222949;15457211	MI:0018	MI:0007;MI:0113;MI:0004;MI:0943;MI:0082;MI:0705
FBgn0004638	drk	FBgn0020224	Cbl	MIST vs5	BioGrid;DroID;FlyBase	21340027;10918586	MI:0018	MI:0113;MI:0314;MI:0096;MI:0004;MI:0833;MI:0006
FBgn0004638	drk	FBgn0022800	Cad96Ca	MIST vs5	DroID;FlyBase;BioGrid	24522188	MI:0018	MI:0113;MI:0004;MI:0096;MI:0705
FBgn0000633	tei	FBgn0004587	B52	MIST vs5	BioGrid;DroID	12655012	MI:0407	MI:0046
FBgn0000662	fl(2)d	FBgn0003460	so	MIST vs5	DroID;FlyBase;BioGrid	24690230	MI:0018	MI:0007;MI:0113;MI:0004;MI:0705
FBgn0033879	Echs1	FBgn0285991	hpRNA:CR18854	MIST vs5	DroID	14613974;16603075	MI:0397
FBgn0033879	Echs1	FBgn0051694	Ifrd1	MIST vs5	DroID;IntAct;mentha	14613974;16603075	MI:0727;MI:0397
FBgn0033879	Echs1	FBgn0039958	CG12567	MIST vs5	DroID;IntAct;mentha	14613974;16603075	MI:0397;MI:0018;MI:0727
FBgn0033879	Echs1	FBgn0033926	Arc1	MIST vs5	DroID;IntAct;mentha	14613974;16603075	MI:0727;MI:0397
FBgn0033879	Echs1	FBgn0034569	dgt3	MIST vs5	DroID;IntAct;mentha	14613974;16603075	MI:0397;MI:0018;MI:0727
FBgn0033879	Echs1	FBgn0034853	Ice1	MIST vs5	DroID;IntAct;mentha	14613974;16603075	MI:0397;MI:0018;MI:0727
FBgn0033879	Echs1	FBgn0035161	CG13898	MIST vs5	DroID;IntAct;mentha	14613974;16603075	MI:0727;MI:0397
FBgn0033879	Echs1	FBgn0266918	CG32486	MIST vs5	DroID;IntAct;mentha	14613974;16603075	MI:0727;MI:0397
FBgn0033879	Echs1	FBgn0035498	Fit1	MIST vs5	DroID;IntAct;mentha	14613974;16603075	MI:0397;MI:0018;MI:0727
FBgn0033879	Echs1	FBgn0035855	CG7366	MIST vs5	DroID;IntAct;mentha	14613974;16603075	MI:0727;MI:0397
FBgn0033879	Echs1	FBgn0052190	NUCB1	MIST vs5	DroID	14613974;16603075	MI:0397;MI:0018;MI:0727
FBgn0033879	Echs1	FBgn0036897	Rnf146	MIST vs5	DroID;IntAct;mentha	14613974;16603075	MI:0397;MI:0018;MI:0727
FBgn0033879	Echs1	FBgn0037317	CG14667	MIST vs5	DroID;IntAct;mentha	14613974;16603075	MI:0727;MI:0397
FBgn0033879	Echs1	FBgn0037391	CG2017	MIST vs5	DroID;IntAct;mentha	14613974;16603075	MI:0397;MI:0018;MI:0727
FBgn0033879	Echs1	FBgn0037783	Npc2c	MIST vs5	DroID;IntAct;mentha	14613974;16603075	MI:0397;MI:0018;MI:0727
FBgn0033879	Echs1	FBgn0260741	CG3281	MIST vs5	DroID;IntAct;mentha	14613974;16603075	MI:0397;MI:0018;MI:0727
FBgn0033879	Echs1	FBgn0038244	CG7987	MIST vs5	DroID	14613974;16603075	MI:0397;MI:0018;MI:0727
FBgn0033879	Echs1	FBgn0038301	CG6654	MIST vs5	DroID;IntAct;mentha	14613974;16603075	MI:0727;MI:0397
FBgn0033879	Echs1	FBgn0038546	CG7379	MIST vs5	DroID;IntAct;mentha	14613974;16603075	MI:0397;MI:0018;MI:0727
FBgn0033879	Echs1	FBgn0038549	Nnk	MIST vs5	DroID;IntAct;mentha	14613974;16603075	MI:0397;MI:0018;MI:0727
FBgn0033879	Echs1	FBgn0038766	CG4854	MIST vs5	DroID;IntAct;mentha	14613974;16603075	MI:0727;MI:0397
FBgn0033879	Echs1	FBgn0039789	CG9717	MIST vs5	DroID;IntAct;mentha	14613974;16603075	MI:0397;MI:0018;MI:0727
FBgn0033879	Echs1	FBgn0039802	dj-1beta	MIST vs5	DroID;IntAct;mentha	14613974;16603075	MI:0727;MI:0397
FBgn0086356	tum	FBgn0261385	scra	MIST vs5	DroID;FlyBase;BioGrid	18349071;20516152;18158242	MI:0018	MI:0833;MI:0943;MI:0096;MI:0082;MI:0007;MI:0113;MI:0004
FBgn0013733	shot	FBgn0027066	Eb1	MIST vs5	DroID;FlyBase;BioGrid	12842007;20335501;23885120	MI:0090;MI:0809	MI:0096;MI:0705;MI:0676;MI:0007;MI:0113;MI:0004;MI:0428;MI:0416
FBgn0013733	shot	FBgn0013733	shot	MIST vs5	DroID;FlyBase;BioGrid	23885120	MI:0090;MI:0809	MI:0096;MI:0705;MI:0007;MI:0113;MI:0004;MI:0416
FBgn0013733	shot	FBgn0250753	kra	MIST vs5	DroID;FlyBase;BioGrid	17409115	MI:0018	MI:0833;MI:0096;MI:0705;MI:0007;MI:0113;MI:0004
FBgn0020620	RN-tre	FBgn0039395	CG14546	MIST vs5	DroID	14613974;16603075	MI:0397;MI:0727
FBgn0002643	mam	FBgn0004647	N	MIST vs5	DroID;FlyBase;BioGrid	31615108;25453831;21737682;15704125;10898989;27404588;28928428	MI:0588;MI:0018;MI:0437	MI:0007;MI:0943;MI:0004;MI:0082
FBgn0002643	mam	FBgn0004837	Su(H)	MIST vs5	DroID;FlyBase;DIP;BioGrid	31615108;11390662;22949507;21737682;25452105;15704125;10898989;27404588;28928428	MI:0588;MI:0018;MI:0437	MI:0007;MI:0113;MI:0004;MI:0943;MI:0082
FBgn0002643	mam	FBgn0003339	Scr	MIST vs5	DroID;FlyBase;BioGrid	25869471	MI:0090;MI:0809	MI:0416
FBgn0002643	mam	FBgn0260642	Antp	MIST vs5	DroID;FlyBase;BioGrid	25869471	MI:0090;MI:0809	MI:0416
FBgn0002643	mam	FBgn0003165	pum	MIST vs5	BioGrid;DroID	18463699	MI:0407	MI:0046
FBgn0000289	cg	FBgn0000320	eya	MIST vs5	BioGrid;DroID;FlyBase	28619818	MI:0018	MI:0113;MI:0096
FBgn0000289	cg	FBgn0000546	EcR	MIST vs5	DroID;FlyBase;BioGrid	27846223	MI:0813	MI:0403
FBgn0085408	Shrm	FBgn0085408	Shrm	MIST vs5	DroID;FlyBase;BioGrid	22493320	MI:0114;MI:0030	MI:0314;MI:1022;MI:0071
FBgn0261823	Asx	FBgn0262166	calypso	MIST vs5	DroID;BioGrid;mentha;FlyBase;DIP;IntAct	30639226;20436459;30258054	MI:0114;MI:0031	MI:0943;MI:0705;MI:1022;MI:0807;MI:0826;MI:0071;MI:0096;MI:0314;MI:0082;MI:0676;MI:0007;MI:0113;MI:0004;MI:0027
FBgn0010397	LamC	FBgn0010397	LamC	MIST vs5	DroID;FlyBase;BioGrid	19855837;22393432	MI:0018;MI:0915	MI:1022;MI:0027
FBgn0010397	LamC	FBgn0034962	MAN1	MIST vs5	BioGrid;DroID;FlyBase	18723885;16439308	MI:0018	MI:0006
FBgn0003742	tra2	FBgn0003742	tra2	MIST vs5	DroID;BioGrid;mentha;FlyBase;IntAct	8124712	MI:0047;MI:0018;MI:0407	MI:0046;MI:0045
FBgn0003742	tra2	FBgn0028577	hfp	MIST vs5	BioGrid;DroID	23880637	MI:0407	MI:0046;MI:0004
FBgn0003742	tra2	FBgn0004587	B52	MIST vs5	BioGrid;DIP;DroID;IntAct;mentha	14605208;19079254	MI:0018;MI:0727;MI:0397
FBgn0003742	tra2	FBgn0283477	SF2	MIST vs5	DroID;BioGrid;mentha;FlyBase;IntAct	8124712;8261509	MI:0047;MI:0018	MI:0045;MI:0833
FBgn0026427	Su(var)2-HP2	FBgn0030082	HP1b	MIST vs5	DroID;FlyBase;BioGrid	23793104	MI:0053	MI:0096;MI:0314
FBgn0012042	AttA	FBgn0014018	Rel	MIST vs5	DroID	15640802	MI:0030	MI:0413
FBgn0015602	BEAF-32	FBgn0259785	pzg	MIST vs5	IntAct;DroID;FlyBase;BioGrid	21799255;30995488	MI:0397	MI:0006;MI:0113;MI:0004
FBgn0015602	BEAF-32	FBgn0039559	NSD	MIST vs5	DroID;BioGrid;mentha;FlyBase;IntAct	24916307	MI:0018	MI:0943;MI:0006;MI:0113;MI:0004;MI:0427
FBgn0033971	CG10209	FBgn0261064	Rbsn-5	MIST vs5	FlyBase;IntAct	30995488	MI:0397;MI:0809
FBgn0013762	Cdk5	FBgn0031081	Nep3	MIST vs5	DroID;mentha;IntAct	14613974;16603075	MI:0397;MI:0018;MI:0727
FBgn0013762	Cdk5	FBgn0250746	Prosbeta7	MIST vs5	DroID;IntAct;mentha	14613974;16603075	MI:0397;MI:0018;MI:0727
FBgn0013762	Cdk5	FBgn0261714	Cpn	MIST vs5	DroID;IntAct;mentha	14613974;16603075	MI:0397;MI:0018;MI:0727
FBgn0034051	Mlf	FBgn0263106	DnaJ-1	MIST vs5	DroID;BioGrid;mentha;FlyBase;DIP;IntAct	28742844;15710747;14605208;27984043	MI:0397;MI:0727;MI:0018;MI:0399	MI:0007;MI:0006;MI:0113;MI:0071;MI:0943;MI:0096;MI:0676
FBgn0034072	Dg	FBgn0260003	Dys	MIST vs5	DroID;FlyBase;BioGrid	17215867;17355978	MI:0053	MI:0096;MI:0314
FBgn0014020	Rho1	FBgn0026181	Rok	MIST vs5	BioGrid;DroID;FlyBase	11301004;10570971;17011730	MI:0018	MI:0113;MI:0004;MI:0833;MI:0096;MI:0045
FBgn0015754	Lis-1	FBgn0036059	nudE	MIST vs5	DroID;FlyBase;BioGrid	19417004;23918939	MI:0018	MI:0943;MI:0113;MI:0676
FBgn0001308	Khc	FBgn0040395	Unc-76	MIST vs5	DroID;FlyBase;BioGrid	27512046;19056884;12925768	MI:0018	MI:0096;MI:0007;MI:0113;MI:0004;MI:0045
FBgn0001308	Khc	FBgn0001308	Khc	MIST vs5	DroID;BioGrid;mentha;FlyBase;DIP;IntAct	19320433;8206960;20547877;16085496;21836017	MI:0114;MI:0030;MI:0055	MI:0071;MI:0096;MI:0314;MI:0401;MI:0017;MI:1022;MI:0415;MI:0027;MI:0051;MI:0045
FBgn0001308	Khc	FBgn0003891	tud	MIST vs5	DroID;FlyBase;BioGrid	28203524	MI:0030	MI:0007;MI:0943;MI:0427
FBgn0001308	Khc	FBgn0264693	ens	MIST vs5	DroID;FlyBase;BioGrid	22425998;30936181	MI:0018	MI:0007
FBgn0034110	Atg9	FBgn0067864	Patj	MIST vs5	DroID;FlyBase;BioGrid	29144896	MI:0397;MI:0727	MI:0007;MI:0113;MI:0096
FBgn0011260	Sema2a	FBgn0011260	Sema2a	MIST vs5	FlyBase	31417095	MI:0114	MI:0067;MI:0404
FBgn0034138	RpS15	FBgn0064225	RpL5	MIST vs5	DroID;FlyBase;BioGrid	24129492;23636399	MI:0090;MI:0809	MI:0040;MI:1022;MI:0027;MI:0416
FBgn0016131	Cdk4	FBgn0039858	CycG	MIST vs5	BioGrid;DroID;FlyBase;IntAct;mentha	15575970;21311225	MI:0397;MI:0018;MI:0727	MI:0113;MI:0004;MI:0007;MI:0705
FBgn0014870	Psi	FBgn0016978	snRNP-U1-70K	MIST vs5	BioGrid;DroID;FlyBase	11545738;15990112	MI:0114;MI:0077	MI:0314;MI:0113;MI:0096;MI:0004;MI:0833
FBgn0034181	CG8963	FBgn0036977	CG5665	MIST vs5	DroID;IntAct;mentha	14613974;16603075	MI:0397;MI:0018;MI:0727
FBgn0263864	Dark	FBgn0263864	Dark	MIST vs5	DroID;BioGrid;mentha;FlyBase;DIP;IntAct	21220123;16310803;7823930;27916517;25644603	MI:0114	MI:0410;MI:0071;MI:1022;MI:0029;MI:0040;MI:0314;MI:0045
FBgn0034199	Gbp1	FBgn0035132	mthl10	MIST vs5	BioGrid;DroID;FlyBase	29229844	MI:0053	MI:0314
FBgn0265487	mbl	FBgn0265487	mbl	MIST vs5	DroID;BioGrid;mentha;FlyBase;IntAct;DIP	14605208;25242144	MI:0397;MI:0018;MI:0727	MI:0046
FBgn0016697	Prosalpha5	FBgn0086134	Prosalpha2	MIST vs5	BioGrid;DroID;FlyBase;IntAct;mentha	FBrf0218395;22036573;19079254	MI:0727;MI:0397	MI:0007;MI:0004;MI:0943;MI:0046
FBgn0034215	Mtap	FBgn0035153	ebd1	MIST vs5	DroID;IntAct;mentha	14613974;16603075	MI:0727;MI:0397
FBgn0034215	Mtap	FBgn0038387	blp	MIST vs5	DroID;IntAct;mentha	14613974;16603075	MI:0727;MI:0397
FBgn0034215	Mtap	FBgn0038390	Rbf2	MIST vs5	DroID;IntAct;mentha	14613974;16603075	MI:0727;MI:0397
FBgn0040294	POSH	FBgn0086378	Alg-2	MIST vs5	BioGrid;DroID;FlyBase	16698022	MI:0018	MI:0113;MI:0006
FBgn0040294	POSH	FBgn0086346	ALiX	MIST vs5	DroID;FlyBase;BioGrid	16698022	MI:0018	MI:0006;MI:0113;MI:0096
FBgn0016701	Rab4	FBgn0036257	RhoGAP68F	MIST vs5	BioGrid;DroID;FlyBase	15575970;25617722	MI:0397;MI:0018;MI:0727	MI:0007;MI:0113;MI:0004;MI:0705
FBgn0016701	Rab4	FBgn0036448	mop	MIST vs5	DroID;FlyBase;BioGrid	22825871	MI:0018	MI:0007;MI:0113;MI:0004;MI:0096;MI:0705
FBgn0034246	Dcr-2	FBgn0262473	Tl	MIST vs5	BioGrid;DroID	26601278;29317541	MI:0407	MI:0046;MI:0004
FBgn0029079	icln	FBgn0036641	Smn	MIST vs5	DroID;FlyBase;BioGrid	23333303	MI:0114	MI:0410
FBgn0029079	icln	FBgn0036850	Gem2	MIST vs5	DroID;FlyBase;BioGrid	23333303	MI:0114	MI:0410
FBgn0016059	Sema1b	FBgn0025741	PlexA	MIST vs5	DroID;FlyBase;BioGrid	9875845;30827914;31417095	MI:0411	MI:0113;MI:0004;MI:1247;MI:0045
FBgn0034264	Dlish	FBgn0262029	d	MIST vs5	DroID;FlyBase;BioGrid	FBrf0224345;27692068;24114784;30606799;27746048	MI:0018	MI:0943;MI:0096;MI:0082;MI:0705;MI:0007;MI:0113;MI:0004
FBgn0034265	Snx16	FBgn0263456	nwk	MIST vs5	DroID;FlyBase;BioGrid	21464232	MI:0018	MI:0113;MI:0004;MI:0096;MI:0705
FBgn0022740	HLH54F	FBgn0267821	da	MIST vs5	DroID;FlyBase;BioGrid	9486535	MI:0018	MI:0045
FBgn0027572	ACOX1	FBgn0031768	IPIP	MIST vs5	DroID	14613974;16603075	MI:0397;MI:0727
FBgn0041585	Orai	FBgn0041585	Orai	MIST vs5	DroID;FlyBase;DIP;BioGrid;IntAct	23180775;18820677;30160233;31009446	MI:0114;MI:0030;MI:0031	MI:0071;MI:0096;MI:0314;MI:0007;MI:1022;MI:0404;MI:0104;MI:0040
FBgn0003701	thr	FBgn0035627	Sse	MIST vs5	DroID;BioGrid;mentha;FlyBase;IntAct	14712087;11581162	MI:0018	MI:0705;MI:0007;MI:0006;MI:0113;MI:0004;MI:0045
FBgn0003520	stau	FBgn0034215	Mtap	MIST vs5	DroID;IntAct;mentha	14613974;16603075	MI:0727;MI:0397
FBgn0003520	stau	FBgn0011674	insc	MIST vs5	DroID;FlyBase;BioGrid	9267024	MI:0018	MI:0113;MI:0004;MI:0096;MI:0833
FBgn0003520	stau	FBgn0021776	mira	MIST vs5	DroID;FlyBase;BioGrid	9637686;9637685;12586070;16564014;26423004	MI:0018;MI:0065;MI:0114	MI:0071;MI:0833;MI:0096;MI:0314;MI:0705;MI:0007;MI:0006;MI:0113;MI:0004;MI:1022;MI:0045
FBgn0001222	Hsf	FBgn0001222	Hsf	MIST vs5	DroID;BioGrid;mentha;FlyBase;IntAct	21510947	MI:0030	MI:0314
FBgn0034314	nopo	FBgn0037141	PolH	MIST vs5	BioGrid;DroID;FlyBase	24553286	MI:0018	MI:0113;MI:0004;MI:0007;MI:0705
FBgn0034372	Gint3	FBgn0286784	TER94	MIST vs5	DroID;BioGrid;FlyBase;DIP;IntAct	FBrf0218395;22036573;25369031	MI:0809	MI:0943;MI:0007;MI:0046
FBgn0259682	Jabba	FBgn0259682	Jabba	MIST vs5	DroID;FlyBase;BioGrid	27956707	MI:0090;MI:1203	MI:2169
FBgn0034405	Jheh2	FBgn0035206	sturkopf	MIST vs5	FlyBase	30917324	MI:1203	MI:0007
FBgn0034406	Jheh3	FBgn0035206	sturkopf	MIST vs5	BioGrid;DroID;FlyBase	FBrf0218395;22036573;30917324	MI:1203	MI:0943;MI:0004;MI:0046
FBgn0014269	prod	FBgn0044324	Chro	MIST vs5	DroID;FlyBase;BioGrid	22949888	MI:0018	MI:0006;MI:0113;MI:0004
FBgn0000578	ena	FBgn0261811	pico	MIST vs5	FlyBase	19000833	MI:0018	MI:0007
FBgn0000578	ena	FBgn0011202	dia	MIST vs5	DroID;FlyBase;BioGrid	19846663;24576424	MI:0090;MI:0018;MI:0809	MI:0096;MI:0007;MI:0113;MI:0004;MI:0416
FBgn0000578	ena	FBgn0001308	Khc	MIST vs5	DroID;FlyBase;BioGrid	15975902	MI:0018	MI:0006;MI:0007;MI:0705;MI:0113
FBgn0000578	ena	FBgn0000578	ena	MIST vs5	DroID;FlyBase;BioGrid	9693373;10220404	MI:0018	MI:0007;MI:0113;MI:0004;MI:0705
FBgn0000578	ena	FBgn0020510	Abi	MIST vs5	DroID;FlyBase;BioGrid	25203209	MI:0047;MI:0081	MI:0113;MI:0004;MI:0096;MI:0705
FBgn0004003	wbl	FBgn0004003	wbl	MIST vs5	DroID;FlyBase;BioGrid	12941941;15252019;16699185	MI:0114;MI:0030	MI:0314;MI:1022;MI:0071
FBgn0034425	CG11906	FBgn0039395	CG14546	MIST vs5	DroID	14613974;16603075	MI:0397;MI:0727
FBgn0263391	hts	FBgn0263391	hts	MIST vs5	DroID;FlyBase;BioGrid	31208963;21128303	MI:0813	MI:0007;MI:1314;MI:0113;MI:0004
FBgn0013325	RpL11	FBgn0034138	RpS15	MIST vs5	DroID;FlyBase;BioGrid	24129492;23636399	MI:0090;MI:0809	MI:0040;MI:1022;MI:0027;MI:0416
FBgn0261456	hpo	FBgn0261456	hpo	MIST vs5	DroID;FlyBase;BioGrid	22215676;12941273;14502294;23298890;23263283;14502295;16860746	MI:0055;MI:0018;MI:0809;MI:0090	MI:0833;MI:0096;MI:0113;MI:0705;MI:0007;MI:0401;MI:0004;MI:0415
FBgn0034476	Toll-7	FBgn0261526	NT1	MIST vs5	DroID;FlyBase;BioGrid	23892553;31088910	MI:0411	MI:0007;MI:0113;MI:0004;MI:0705
FBgn0287775	18w	FBgn0038156	side-IV	MIST vs5	DroID;FlyBase;BioGrid	FBrf0222867;23827685	MI:0411	MI:0113;MI:0004;MI:0892
FBgn0005655	PCNA	FBgn0032929	Mcm10	MIST vs5	BioGrid;DroID;FlyBase	28180289	MI:0813	MI:0403;MI:0416
FBgn0005655	PCNA	FBgn0034139	CG4927	MIST vs5	DroID;IntAct;mentha	14613974;16603075	MI:0397;MI:0018;MI:0727
FBgn0005655	PCNA	FBgn0005655	PCNA	MIST vs5	BioGrid;DroID;FlyBase;mentha	15575970;17087725;23545643	MI:0397;MI:0018;MI:0114;MI:0727	MI:0007;MI:0113;MI:0004;MI:0096
FBgn0005655	PCNA	FBgn0011474	PR-Set7	MIST vs5	DroID;FlyBase;BioGrid	24806961	MI:0018	MI:0007;MI:0113;MI:0004
FBgn0005655	PCNA	FBgn0039395	CG14546	MIST vs5	DroID	14613974;16603075	MI:0397;MI:0018;MI:0727
FBgn0010411	RpS18	FBgn0013325	RpL11	MIST vs5	DroID;FlyBase;BioGrid	24129492;23636399	MI:0090;MI:0809	MI:1022;MI:0416;MI:0027;MI:0029;MI:0040
FBgn0010411	RpS18	FBgn0261456	hpo	MIST vs5	BioGrid;DIP;DroID;FlyBase;mentha	FBrf0224345;15710747;24114784	MI:0018	MI:0007;MI:0943;MI:0004;MI:0082
FBgn0034523	Nnf1a	FBgn0266916	Cenp-C	MIST vs5	DroID;FlyBase;BioGrid	21353555;26911624;26911623	MI:0031	MI:0071;MI:0943;MI:0096;MI:0314;MI:0082;MI:0944;MI:0007;MI:0006;MI:0004;MI:1022;MI:0027
FBgn0000615	exu	FBgn0001137	grk	MIST vs5	BioGrid;DroID	23213441	MI:0407	MI:0046
FBgn0000615	exu	FBgn0000615	exu	MIST vs5	DIP	27376588	MI:0114	MI:0071;MI:0067
FBgn0011674	insc	FBgn0259173	corn	MIST vs5	BioGrid;DroID;FlyBase	11707517	MI:0018	MI:0833;MI:0096;MI:0314;MI:0113;MI:0004;MI:0045
FBgn0011674	insc	FBgn0015331	abs	MIST vs5	BioGrid;DroID	14738736	MI:0407	MI:0046
FBgn0011674	insc	FBgn0040080	pins	MIST vs5	DroID;FlyBase;DIP;BioGrid;IntAct	23354166;22253744;10753746;22171003;12526793;29523789;10693757	MI:0018;MI:0114	MI:0071;MI:0833;MI:0943;MI:0096;MI:0314;MI:0082;MI:0007;MI:0006;MI:0113;MI:0004;MI:1022;MI:0104;MI:0045
FBgn0020617	Rx	FBgn0040534	Sf3b5	MIST vs5	DroID;FlyBase;BioGrid	FBrf0227292;25242320	MI:0397;MI:0727	MI:0007;MI:0004;MI:0943;MI:0046;MI:0082
FBgn0000044	Act57B	FBgn0025680	cry	MIST vs5	FlyBase	30072870	MI:0018	MI:0007
FBgn0034569	dgt3	FBgn0035209	msd1	MIST vs5	BioGrid;DroID;FlyBase;mentha	FBrf0218395;22036573;28351835	MI:0030	MI:0007;MI:0004;MI:0943;MI:0046
FBgn0003391	shg	FBgn0263705	Myo10A	MIST vs5	DroID;FlyBase;BioGrid	18045836	MI:0018	MI:0833;MI:0096;MI:0006;MI:0113;MI:0004
FBgn0003391	shg	FBgn0260799	p120ctn	MIST vs5	BioGrid;DroID;FlyBase	12551951;18045836	MI:0018	MI:0113;MI:0007;MI:0004;MI:0833;MI:0096
FBgn0002736	mago	FBgn0034918	Pym	MIST vs5	BioGrid;DroID;FlyBase;IntAct;mentha	FBrf0218395;20122403;22036573;24967911;14968132	MI:0114	MI:0943;MI:0096;MI:0007;MI:0006;MI:0113;MI:0004;MI:0046
FBgn0002736	mago	FBgn0261532	cdm	MIST vs5	BioGrid;DroID;FlyBase	20122403	MI:0114	MI:0113;MI:0096
FBgn0034590	Magi	FBgn0261854	aPKC	MIST vs5	DroID;FlyBase;BioGrid	27074039	MI:0813	MI:0403;MI:0006;MI:0113;MI:0004;MI:0416
FBgn0003162	Pu	FBgn0005626	ple	MIST vs5	DroID;mentha;FlyBase;IntAct	18801743;10938545	MI:0047;MI:0018	MI:0006;MI:0096;MI:0045
FBgn0003891	tud	FBgn0004419	me31B	MIST vs5	DroID;FlyBase;BioGrid	28945271;18590813;28203524	MI:0030	MI:0007;MI:0006;MI:0113;MI:0943;MI:0427
FBgn0003891	tud	FBgn0261797	Dhc64C	MIST vs5	DroID;FlyBase;BioGrid	28203524	MI:0030	MI:0007;MI:0943;MI:0427
FBgn0003891	tud	FBgn0267385	PyK	MIST vs5	DroID;FlyBase;BioGrid	25600116;28203524	MI:0030	MI:0943;MI:0096;MI:0705;MI:0007;MI:0113;MI:0004;MI:0427
FBgn0034617	Panx	FBgn0036640	nxf2	MIST vs5	BioGrid;DroID;FlyBase;mentha	FBrf0218395;22036573;31368590;31219034;31384064	MI:0114;MI:0030	MI:0007;MI:0006;MI:0004;MI:0046;MI:0943;MI:0096;MI:0091;MI:0019
FBgn0034627	eEFSec	FBgn0035916	GAPsec	MIST vs5	BioGrid;DroID;FlyBase	18772345	MI:0018	MI:0113;MI:0096
FBgn0003731	Egfr	FBgn0003969	vap	MIST vs5	DroID;FlyBase;BioGrid	FBrf0222949;24816559;17637670	MI:0018	MI:0007;MI:0113;MI:0004;MI:0705
FBgn0003731	Egfr	FBgn0040068	Vav	MIST vs5	DroID;FlyBase;BioGrid	23525006;17637670;22028469;FBrf0224702;FBrf0222949;17629483	MI:0018	MI:0007;MI:0006;MI:0004;MI:0943;MI:0082
FBgn0003731	Egfr	FBgn0015399	kek1	MIST vs5	BioGrid;DroID;FlyBase	10102272;15166146;12900463;23827685;15020418;FBrf0222867	MI:0411	MI:0892;MI:0096;MI:0314;MI:0007;MI:0113;MI:0004
FBgn0003731	Egfr	FBgn0005672	spi	MIST vs5	DroID;BioGrid;mentha;FlyBase;IntAct	16459296;10556052;20723758	MI:0107;MI:0114	MI:0892;MI:0096;MI:0314;MI:0867;MI:0045
FBgn0003731	Egfr	FBgn0004638	drk	MIST vs5	BioGrid;DroID;FlyBase;mentha	14701751;7601354;17637670;7651398;22028469;FBrf0224702;21340027;FBrf0222949	MI:0018	MI:0943;MI:0096;MI:0082;MI:0007;MI:0006;MI:0113;MI:0004
FBgn0003731	Egfr	FBgn0003731	Egfr	MIST vs5	DroID;FlyBase;BioGrid;IntAct	15166146;20723758;19718021	MI:0114	MI:0071;MI:0892;MI:0096;MI:0314;MI:0007;MI:0113;MI:0028;MI:0867;MI:0826
FBgn0003731	Egfr	FBgn0015296	Shc	MIST vs5	DroID;FlyBase;BioGrid	17637670;7651398;FBrf0222949;10882065;8577769	MI:0018;MI:0107	MI:0006;MI:0113;MI:0096;MI:0007;MI:0705;MI:0045;MI:0019;MI:0004;MI:0405
FBgn0034647	pirk	FBgn0035976	PGRP-LC	MIST vs5	DroID;FlyBase;BioGrid	22036573;18688280;18692774;18390723;27548432	MI:0018	MI:0007;MI:0113;MI:0004;MI:0096;MI:0705
FBgn0003687	Tbp	FBgn0010355	Taf1	MIST vs5	BioGrid;DIP;DroID;FlyBase;IntAct;mentha	8464492;7923382;19541607;11438676;16415879;FBrf0227292;25242320;8276241;8178153;17030624;8170939;8349634	MI:0047	MI:0943;MI:0082;MI:0401;MI:1022;MI:0404;MI:0071;MI:0096;MI:0091;MI:0046;MI:0007;MI:0006;MI:0113;MI:0004;MI:0013;MI:0226;MI:0045
FBgn0034667	comr	FBgn0037751	topi	MIST vs5	FlyBase	15084455	MI:0018	MI:0007
FBgn0034667	comr	FBgn0039395	CG14546	MIST vs5	DroID	14613974;16603075	MI:0397;MI:0018;MI:0727
FBgn0002715	mei-S332	FBgn0002715	mei-S332	MIST vs5	DroID;BioGrid;mentha;FlyBase;IntAct	9869638	MI:0018	MI:0007;MI:0113;MI:0004;MI:0045
FBgn0002715	mei-S332	FBgn0027492	wdb	MIST vs5	BioGrid;DroID;FlyBase	FBrf0218395;19475384;17306545;22036573;29158400	MI:0018	MI:0943;MI:0082;MI:0007;MI:0004;MI:0046
FBgn0034697	GM130	FBgn0285937	Rab1	MIST vs5	DroID;FlyBase;BioGrid	28280122;19001129	MI:0018	MI:0007;MI:0113
FBgn0028734	Fmr1	FBgn0064225	RpL5	MIST vs5	BioGrid;DroID;FlyBase;mentha	12368261;24746697	MI:0030	MI:0943;MI:0113;MI:0314;MI:0007;MI:0082;MI:0705;MI:0833;MI:0096;MI:0676;MI:0004;MI:0427;MI:0006;MI:0040
FBgn0028734	Fmr1	FBgn0259108	futsch	MIST vs5	BioGrid;DroID;FlyBase;mentha	23666178;11733059;22843500;28819289	MI:0407	MI:0004;MI:0046
FBgn0034709	Swim	FBgn0284084	wg	MIST vs5	DroID;FlyBase;BioGrid	22203956	MI:0411	MI:0071;MI:0943;MI:0082;MI:0004;MI:0113;MI:0400;MI:0416
FBgn0034723	CG13506	FBgn0038638	CG7702	MIST vs5	DroID;BioGrid;mentha;FlyBase;IntAct	FBrf0222867;23827685	MI:0411	MI:0113;MI:0004;MI:0892
FBgn0053143	CG33143	FBgn0053143	CG33143	MIST vs5	DroID;BioGrid;mentha;FlyBase;IntAct	FBrf0222867;23827685	MI:0411	MI:0113;MI:0004;MI:0892
FBgn0034753	CG2852	FBgn0286818	Pdi	MIST vs5	BioGrid;DroID;FlyBase	FBrf0218395;22036573;19079254	MI:0397;MI:0727	MI:0943;MI:0004;MI:0046
FBgn0034753	CG2852	FBgn0037930	CG14715	MIST vs5	BioGrid;DroID;FlyBase	FBrf0218395;22036573;19079254	MI:0397;MI:0727	MI:0943;MI:0004;MI:0046
FBgn0020257	Ppa	FBgn0040477	cid	MIST vs5	DroID;FlyBase;BioGrid	21871803	MI:0018	MI:0113;MI:0004;MI:0096
FBgn0005631	robo1	FBgn0010583	dock	MIST vs5	DroID;FlyBase;BioGrid	17114045;14527437	MI:0018	MI:0007;MI:0113;MI:0004;MI:0096
FBgn0005631	robo1	FBgn0264089	sli	MIST vs5	BioGrid;DroID;FlyBase;IntAct;mentha	29155813;20206526;27539083;26186094;27654876;11404414;18359766;23825967;26362767;23827685;29217730;10102268;15496984;28634210;17062560	MI:0107;MI:0411	MI:0833;MI:0400;MI:1022;MI:0416;MI:0071;MI:0096;MI:0314;MI:0705;MI:0007;MI:0006;MI:0113;MI:0004;MI:0045
FBgn0005631	robo1	FBgn0038853	RhoGAP93B	MIST vs5	DroID;FlyBase;BioGrid	15342493;15755809	MI:0018	MI:0833;MI:0096;MI:0705;MI:0007;MI:0113;MI:0004
FBgn0005631	robo1	FBgn0267698	Pak	MIST vs5	DroID;FlyBase;BioGrid	14527437	MI:0018	MI:0113;MI:0004;MI:0096
FBgn0011211	blw	FBgn0040477	cid	MIST vs5	FlyBase	30006572	MI:0081	MI:0096
FBgn0000405	CycB	FBgn0003165	pum	MIST vs5	BioGrid;DroID	17360772;18463699;27482653	MI:0407	MI:0046
FBgn0000405	CycB	FBgn0010258	Rbp4	MIST vs5	BioGrid;DIP;DroID;FlyBase;IntAct;mentha	14605208;26443637	MI:0018;MI:0407	MI:0046
FBgn0000405	CycB	FBgn0002962	nos	MIST vs5	BioGrid;DroID	27482653	MI:0407	MI:0046
FBgn0000405	CycB	FBgn0026056	Rlip	MIST vs5	DroID;BioGrid;mentha;FlyBase;IntAct	12775724	MI:0018	MI:0045
FBgn0001263	inaD	FBgn0262738	norpA	MIST vs5	BioGrid;DIP;DroID;FlyBase;IntAct;mentha	9230432;30526850;9796815;9679151;11150331;9356510;9010208;11500369;26853938;21703451;9545241	MI:0065;MI:0411;MI:0077;MI:0053;MI:0047;MI:0114	MI:0833;MI:0705;MI:1022;MI:0808;MI:0049;MI:0071;MI:0096;MI:0314;MI:0091;MI:0007;MI:0006;MI:0113;MI:0004;MI:0019;MI:0045
FBgn0001263	inaD	FBgn0052677	X11Lbeta	MIST vs5	DroID;IntAct;mentha	21703451	MI:0053;MI:0081
FBgn0001263	inaD	FBgn0002938	ninaC	MIST vs5	DroID;FlyBase;BioGrid	23536301	MI:0018;MI:0437
FBgn0001263	inaD	FBgn0032683	kon	MIST vs5	DroID;FlyBase;BioGrid	21703451	MI:0077;MI:0053;MI:0081;MI:0114	MI:0096;MI:0314
FBgn0001263	inaD	FBgn0004784	inaC	MIST vs5	BioGrid;DroID;FlyBase;IntAct;mentha	9230432;11342563;9679151;21703451;9651370;10766855;11150331;16914683	MI:0018;MI:0047	MI:0833;MI:0096;MI:0113;MI:0705;MI:0007;MI:0006;MI:0401;MI:0004;MI:0415;MI:0424;MI:0019;MI:0045
FBgn0001263	inaD	FBgn0025680	cry	MIST vs5	DroID;FlyBase;BioGrid	23536301;30177872	MI:0018;MI:0437	MI:0007;MI:0113;MI:0004
FBgn0001263	inaD	FBgn0003861	trp	MIST vs5	BioGrid;DIP;DroID;FlyBase;IntAct;mentha	8630257;9010208;9230432;26853938;23687378;21703451;10644758;10995445;18036153;26456832;28314815	MI:0114;MI:0077;MI:0053;MI:0047	MI:0833;MI:1022;MI:0071;MI:0096;MI:0314;MI:0007;MI:0006;MI:0113;MI:0004;MI:0027;MI:0028;MI:0019;MI:0045
FBgn0001263	inaD	FBgn0029174	Fkbp59	MIST vs5	DroID;BioGrid;mentha;FlyBase;IntAct	11514552	MI:0018	MI:0007;MI:0006;MI:0113;MI:0045
FBgn0003900	twi	FBgn0260632	dl	MIST vs5	BioGrid;DroID;FlyBase;IntAct;mentha	10660560;9154833;9367978;9570779	MI:0018	MI:0113;MI:0004;MI:0833;MI:0096;MI:0045
FBgn0003900	twi	FBgn0260642	Antp	MIST vs5	DroID;FlyBase;BioGrid	25869471	MI:0090;MI:0809	MI:0416
FBgn0003900	twi	FBgn0003944	Ubx	MIST vs5	DroID;FlyBase;BioGrid	25869471;30247122	MI:0090;MI:0809	MI:0416
FBgn0003009	ord	FBgn0003330	Sce	MIST vs5	BioGrid;DroID;IntAct;mentha	14669021	MI:0018	MI:0403;MI:0416
FBgn0000055	Adh	FBgn0000055	Adh	MIST vs5	DroID;IntAct;mentha	7772022;10366509	MI:0114	MI:0045
FBgn0053504	snRNA:U7	FBgn0262601	SmB	MIST vs5	BioGrid;DroID	24145821	MI:0407	MI:0046
FBgn0053504	snRNA:U7	FBgn0261065	Cpsf73	MIST vs5	BioGrid;DroID	24145821	MI:0407	MI:0046
FBgn0019661	lncRNA:roX1	FBgn0032979	Clamp	MIST vs5	BioGrid;DroID	24997788	MI:0407	MI:0046
FBgn0086690	Plp	FBgn0086690	Plp	MIST vs5	DroID;FlyBase;BioGrid	26157019;27558293	MI:0018
FBgn0086690	Plp	FBgn0261004	asl	MIST vs5	DroID;FlyBase;BioGrid	22729084;21694707;21145741;26157019;27558293	MI:0018	MI:0705;MI:0007;MI:0006;MI:0113;MI:0004;MI:1022;MI:0029;MI:0028
FBgn0019660	lncRNA:roX2	FBgn0263352	Unr	MIST vs5	BioGrid;DroID	25158899;19168682	MI:0407	MI:0046
FBgn0001234	lncRNA:Hsromega	FBgn0011604	Iswi	MIST vs5	BioGrid;DroID	21637796	MI:0407	MI:0046;MI:0004
FBgn0001234	lncRNA:Hsromega	FBgn0263396	sqd	MIST vs5	BioGrid;DroID	10984439;21637796	MI:0407	MI:0113;MI:0046;MI:0004
FBgn0001234	lncRNA:Hsromega	FBgn0004401	Pep	MIST vs5	BioGrid;DroID	21637796	MI:0407	MI:0046
FBgn0001234	lncRNA:Hsromega	FBgn0004237	Hrb87F	MIST vs5	BioGrid;DroID	21637796	MI:0407	MI:0046
FBgn0031455	Snapin	FBgn0036819	Dysb	MIST vs5	BioGrid;DroID;FlyBase;mentha	20015953;22036573;25568125;FBrf0218395	MI:0018	MI:0943;MI:0082;MI:0007;MI:0004;MI:0046
FBgn0034878	pita	FBgn0034878	pita	MIST vs5	DroID;FlyBase;BioGrid	27137890	MI:0018	MI:0007;MI:0113;MI:0004;MI:0096
FBgn0015903	apt	FBgn0260642	Antp	MIST vs5	DroID;FlyBase;BioGrid	25869471	MI:0090;MI:0809	MI:0416
FBgn0000562	egl	FBgn0011760	ctp	MIST vs5	DroID;FlyBase;BioGrid	20691595;22036573;31391195;15077115	MI:0018	MI:0705;MI:0007;MI:0006;MI:0113;MI:0004
FBgn0000562	egl	FBgn0001137	grk	MIST vs5	BioGrid;DroID	27801632;19515976	MI:0407	MI:0046;MI:0004
FBgn0000562	egl	FBgn0001168	h	MIST vs5	BioGrid;DroID	24718986;27801632;19515976;23918939	MI:0407	MI:0046;MI:0004
FBgn0000562	egl	FBgn0000810	fs(1)K10	MIST vs5	BioGrid;DroID	27801632;19515976;23918939	MI:0407	MI:0046;MI:0004
FBgn0010278	Ssrp	FBgn0010278	Ssrp	MIST vs5	DroID;FlyBase;BioGrid	19605348;23708362	MI:0077;MI:0114	MI:0314;MI:1022;MI:0404
FBgn0028411	Nxt1	FBgn0036640	nxf2	MIST vs5	FlyBase	31219034;31398345;31384064;31368590	MI:0030	MI:0007;MI:0091
FBgn0034913	Snap29	FBgn0266186	Vamp7	MIST vs5	BioGrid;DroID;FlyBase;IntAct;mentha	FBrf0218395;15710747;25551675;22036573	MI:0018;MI:0399	MI:0943;MI:0082;MI:0007;MI:0006;MI:0004;MI:0046
FBgn0024234	gbb	FBgn0037015	cmpy	MIST vs5	DroID;FlyBase;BioGrid	25453556;21750037	MI:0018	MI:0705;MI:0007;MI:0006;MI:0113;MI:0004
FBgn0025790	TBPH	FBgn0263396	sqd	MIST vs5	DroID;FlyBase;BioGrid	24492607;29617352	MI:0047	MI:0006;MI:0113;MI:0427
FBgn0025790	TBPH	FBgn0259108	futsch	MIST vs5	BioGrid;DroID	21412434;25429138;26902497	MI:0407	MI:0046;MI:0004
FBgn0034920	CG5597	FBgn0262509	nrm	MIST vs5	DroID;BioGrid;mentha;FlyBase;IntAct	FBrf0222867;23827685	MI:0411	MI:0113;MI:0004;MI:0892
FBgn0034921	DCP1	FBgn0034921	DCP1	MIST vs5	DroID;mentha;FlyBase;DIP;BioGrid;IntAct	19966221	MI:0114	MI:0071;MI:0314;MI:0007;MI:0113;MI:0104
FBgn0015268	Nap1	FBgn0038320	Cyfip	MIST vs5	DroID;IntAct	19363480;15269173	MI:0018	MI:0007;MI:0071
FBgn0013764	Chi	FBgn0261885	osa	MIST vs5	DroID;FlyBase;BioGrid	26312500	MI:0077;MI:0114	MI:0314
FBgn0013764	Chi	FBgn0043900	pygo	MIST vs5	DroID;FlyBase;BioGrid	26312500	MI:0077;MI:0114	MI:0314
FBgn0034964	IntS1	FBgn0039459	IntS12	MIST vs5	DroID;FlyBase;BioGrid	23288851	MI:0018	MI:0007;MI:0113;MI:0004
FBgn0011726	tsr	FBgn0034970	yki	MIST vs5	FlyBase	31315941	MI:0813;MI:0809	MI:0007
FBgn0034970	yki	FBgn0036373	Tgi	MIST vs5	DroID;FlyBase;BioGrid	23999857;FBrf0224345;24114784;29257682;23725764	MI:0065;MI:0018;MI:0077	MI:0007;MI:0004;MI:0113;MI:0071;MI:0943;MI:0096;MI:0082;MI:0705
FBgn0034971	Gpat4	FBgn0086558	Ubi-p5E	MIST vs5	DroID;FlyBase;BioGrid	27956707	MI:0090;MI:1203	MI:2169
FBgn0034971	Gpat4	FBgn0035206	sturkopf	MIST vs5	DroID;FlyBase;BioGrid	27956707	MI:0090;MI:1203	MI:2169
FBgn0041582	tamo	FBgn0260632	dl	MIST vs5	BioGrid;DroID;FlyBase;IntAct;mentha	12653959	MI:0018	MI:0833;MI:0006;MI:0096;MI:0314;MI:0004;MI:0113;MI:0400;MI:1022;MI:0413;MI:0019
FBgn0005636	nvy	FBgn0022382	Pka-R2	MIST vs5	DroID	14976319	MI:0018	MI:0019
FBgn0005636	nvy	FBgn0025741	PlexA	MIST vs5	DroID	14976319	MI:0018	MI:0019;MI:0045
FBgn0005638	slbo	FBgn0028978	trbl	MIST vs5	DroID;BioGrid;mentha;FlyBase;IntAct	23305818;10949024;29025897	MI:0018	MI:0007;MI:0113;MI:0004;MI:0705;MI:0045
FBgn0002787	Rpn8	FBgn0028691	Rpn9	MIST vs5	BioGrid;DroID;FlyBase;IntAct;mentha	FBrf0218395;22036573;19079254	MI:0727;MI:0397	MI:0943;MI:0004;MI:0046
FBgn0015300	Ssl	FBgn0015300	Ssl	MIST vs5	DroID;FlyBase;BioGrid	11874456	MI:0018	MI:0113;MI:0071;MI:1022
FBgn0015300	Ssl	FBgn0264492	CkIIalpha	MIST vs5	DroID;BioGrid;mentha;FlyBase;IntAct	11874456;12589803	MI:0018	MI:0071;MI:0705;MI:0006;MI:0113;MI:0004;MI:1022;MI:0045
FBgn0035033	CG3548	FBgn0038213	CG9624	MIST vs5	DroID;IntAct;mentha	14613974;16603075	MI:0727;MI:0397
FBgn0035043	CG4781	FBgn0038638	CG7702	MIST vs5	DroID;BioGrid;mentha;FlyBase;IntAct	22036573;FBrf0222867;23827685	MI:0411	MI:0007;MI:0113;MI:0004;MI:0892
FBgn0086908	egg	FBgn0265991	Zasp52	MIST vs5	DroID;FlyBase;BioGrid	17362353	MI:0018	MI:0113;MI:0004;MI:0096;MI:0833
FBgn0023181	Orc4	FBgn0286788	Orc1	MIST vs5	DroID;FlyBase;DIP;BioGrid;IntAct	24137536;29899147;25762138	MI:0114;MI:0030	MI:0410;MI:0004;MI:0113;MI:0071;MI:0040;MI:0096;MI:0314
FBgn0000157	Dll	FBgn0000611	exd	MIST vs5	DroID;mentha;FlyBase;IntAct	9671305;30247122	MI:0809	MI:0045
FBgn0000157	Dll	FBgn0015664	Dref	MIST vs5	FlyBase	16949685;30995488	MI:0397	MI:0096
FBgn0000157	Dll	FBgn0003339	Scr	MIST vs5	DroID;FlyBase;BioGrid	25869471	MI:0090;MI:0809	MI:0416
FBgn0000157	Dll	FBgn0260642	Antp	MIST vs5	DroID;FlyBase;BioGrid	25869471	MI:0090;MI:0809	MI:0416
FBgn0000157	Dll	FBgn0003944	Ubx	MIST vs5	DroID;FlyBase;BioGrid	25869471;30247122	MI:0090;MI:0809	MI:0416
FBgn0035091	CG3829	FBgn0250791	alphaSnap	MIST vs5	DroID;IntAct;mentha	14613974;16603075	MI:0397;MI:0018;MI:0727
FBgn0035091	CG3829	FBgn0037827	CG4073	MIST vs5	DroID;IntAct;mentha	14613974;16603075	MI:0727;MI:0397
FBgn0287873	zip	FBgn0287873	zip	MIST vs5	DroID;FlyBase;DIP;BioGrid;IntAct	21078954;17989074;17901043	MI:0055	MI:0006;MI:0020;MI:0113;MI:0004;MI:1022;MI:0027;MI:0028
FBgn0001147	gsb-n	FBgn0031768	IPIP	MIST vs5	DroID	14613974;16603075	MI:0397;MI:0018;MI:0727
FBgn0001148	gsb	FBgn0031768	IPIP	MIST vs5	DroID	14613974;16603075	MI:0397;MI:0018;MI:0727
FBgn0001148	gsb	FBgn0036977	CG5665	MIST vs5	DroID;IntAct;mentha	14613974;16603075	MI:0397;MI:0018;MI:0727
FBgn0001148	gsb	FBgn0039395	CG14546	MIST vs5	DroID	14613974;16603075	MI:0397;MI:0018;MI:0727
FBgn0001325	Kr	FBgn0260642	Antp	MIST vs5	DroID;FlyBase;BioGrid	25869471	MI:0090;MI:0809	MI:0416
FBgn0001325	Kr	FBgn0024491	Bin1	MIST vs5	DroID;mentha;FlyBase;BioGrid	19049982	MI:0047	MI:0049;MI:0943;MI:0096;MI:0314;MI:0113
FBgn0035120	wac	FBgn0035209	msd1	MIST vs5	BioGrid;DroID;FlyBase;mentha	FBrf0218395;22036573;28351835;19684111	MI:0030	MI:0943;MI:0007;MI:0113;MI:0004;MI:0046
FBgn0262139	trh	FBgn0264075	tgo	MIST vs5	BioGrid;DroID;FlyBase;IntAct;mentha	9284047;30995488;9403694;9409674;21061018	MI:0397;MI:0018	MI:0096;MI:0314;MI:0007;MI:0006;MI:0113;MI:0004;MI:0045
FBgn0035150	Rev1	FBgn0037141	PolH	MIST vs5	IntAct;DroID;FlyBase;BioGrid	18242152	MI:0018	MI:0007;MI:0113;MI:0004;MI:0705
FBgn0035150	Rev1	FBgn0037345	PolZ2	MIST vs5	DroID;FlyBase;BioGrid;IntAct	22036573;18242152	MI:0018	MI:0007
FBgn0260862	Vti1a	FBgn0267378	sau	MIST vs5	DroID;FlyBase;BioGrid	23720043	MI:0018	MI:0113;MI:0004;MI:0096
FBgn0000575	emc	FBgn0267821	da	MIST vs5	BioGrid;DIP;DroID;FlyBase;IntAct;mentha	30995488;14605208;9486535;25977368;7821225;9371806	MI:0018;MI:0809	MI:0045
FBgn0035162	Sf3b3	FBgn0050390	Sgf29	MIST vs5	DroID;FlyBase;BioGrid	27185460	MI:0018	MI:0007;MI:0943;MI:0004;MI:0082
FBgn0035162	Sf3b3	FBgn0039067	wda	MIST vs5	DroID;FlyBase;BioGrid	27185460	MI:0018	MI:0007;MI:0943;MI:0004;MI:0082
FBgn0035162	Sf3b3	FBgn0040534	Sf3b5	MIST vs5	BioGrid;DroID;FlyBase	FBrf0218395;22036573;27185460	MI:0018	MI:0943;MI:0082;MI:0007;MI:0004;MI:0046
FBgn0035170	dpr20	FBgn0051708	DIP-zeta	MIST vs5	DroID;BioGrid;mentha;FlyBase;IntAct	30467080;26687361;23827685;FBrf0222867	MI:0411;MI:0107	MI:0113;MI:0004;MI:0892
FBgn0035170	dpr20	FBgn0259714	DIP-epsilon	MIST vs5	DroID;BioGrid;mentha;FlyBase;IntAct	30467080;26687361;23827685;FBrf0222867	MI:0411;MI:0107	MI:0113;MI:0004;MI:0892
FBgn0004870	bab1	FBgn0052121	CG32121	MIST vs5	FlyBase;IntAct	30995488	MI:0397;MI:0809
FBgn0004870	bab1	FBgn0004870	bab1	MIST vs5	mentha;DroID;FlyBase;IntAct	30995488;7760839	MI:0397	MI:0045
FBgn0264272	mwh	FBgn0264272	mwh	MIST vs5	DroID;FlyBase;BioGrid	26153232	MI:0018	MI:0007;MI:0113;MI:0004
FBgn0004378	Klp61F	FBgn0004378	Klp61F	MIST vs5	DroID;FlyBase;BioGrid	17141610;23299893	MI:0114	MI:0096;MI:0314;MI:0020;MI:0276;MI:1022;MI:0029;MI:0028
FBgn0010333	Rac1	FBgn0261461	RhoGAP18B	MIST vs5	BioGrid;DroID;FlyBase;IntAct;mentha	15710747;26366560	MI:0018;MI:0399	MI:0007;MI:0113;MI:0004;MI:0705
FBgn0010333	Rac1	FBgn0020621	Pkn	MIST vs5	DroID;BioGrid;mentha;FlyBase;IntAct	15710747;17507675	MI:0018;MI:0399	MI:0096
FBgn0010333	Rac1	FBgn0050115	GEFmeso	MIST vs5	BioGrid;DroID;FlyBase	15710747;25753922	MI:0018	MI:0401;MI:0415
FBgn0010333	Rac1	FBgn0044826	Pak3	MIST vs5	BioGrid;DroID;FlyBase;IntAct;mentha	15710747;22036573;15777717;23007650	MI:0018;MI:0399	MI:0007;MI:0113;MI:0004;MI:0705
FBgn0010333	Rac1	FBgn0025740	PlexB	MIST vs5	BioGrid;DroID;FlyBase;IntAct;mentha	15710747;11267870;11604137	MI:0018;MI:0399	MI:0113;MI:0004;MI:0833;MI:0096;MI:0045
FBgn0010333	Rac1	FBgn0267698	Pak	MIST vs5	BioGrid;DroID;FlyBase	15479641;10847683;17011730;15710747;11604137;8628256;14555990;14527437;15457211	MI:0018	MI:0833;MI:0096;MI:0113;MI:0705;MI:0045;MI:0004
FBgn0010333	Rac1	FBgn0030018	slpr	MIST vs5	BioGrid;DroID;FlyBase;IntAct;mentha	15710747;20404112;20736302;11825878	MI:0018;MI:0399	MI:0007;MI:0113;MI:0004;MI:0833;MI:0096
FBgn0035206	sturkopf	FBgn0086558	Ubi-p5E	MIST vs5	DroID;FlyBase;BioGrid	27956707	MI:0090;MI:1203	MI:2169
FBgn0035206	sturkopf	FBgn0259682	Jabba	MIST vs5	DroID;FlyBase;BioGrid	27956707	MI:0090;MI:1203	MI:2169
FBgn0035206	sturkopf	FBgn0037913	fabp	MIST vs5	DroID;FlyBase;BioGrid	27956707	MI:0090;MI:1203	MI:2169
FBgn0035206	sturkopf	FBgn0035206	sturkopf	MIST vs5	DroID;FlyBase;BioGrid	27956707	MI:0090;MI:1203	MI:2169
FBgn0035206	sturkopf	FBgn0039562	Gp93	MIST vs5	DroID;FlyBase;BioGrid	27956707	MI:0090;MI:1203	MI:0007;MI:2169;MI:0943;MI:0427
FBgn0035209	msd1	FBgn0035210	msd5	MIST vs5	BioGrid;DroID;FlyBase;mentha	FBrf0218395;22036573;28351835	MI:0030	MI:0007;MI:0004;MI:0943;MI:0046
FBgn0035209	msd1	FBgn0039638	dgt6	MIST vs5	DroID;BioGrid;mentha;FlyBase;DIP;IntAct	FBrf0218395;19369198;22036573;28351835;19684111	MI:0030	MI:0113;MI:0943;MI:0007;MI:0046;MI:0004
FBgn0035241	CG12105	FBgn0037827	CG4073	MIST vs5	DroID;IntAct;mentha	14613974;16603075	MI:0397;MI:0018;MI:0727
FBgn0013342	nSyb	FBgn0028400	Syt4	MIST vs5	DroID;FlyBase;BioGrid	20688915	MI:0055	MI:0401;MI:1088;MI:0415
FBgn0013342	nSyb	FBgn0013343	Syx1A	MIST vs5	BioGrid;DroID;FlyBase	FBrf0218395;15907473;24733584;21316453;22036573;20688915;11058092	MI:0055	MI:0943;MI:0113;MI:0007;MI:0006;MI:0401;MI:0004;MI:1022;MI:0415;MI:0808;MI:1088;MI:0046
FBgn0035247	Mettl2	FBgn0284421	Psn	MIST vs5	BioGrid;DroID;IntAct;mentha	11738826	MI:0018	MI:0314;MI:0004;MI:0096;MI:0045
FBgn0013753	Bgb	FBgn0031768	IPIP	MIST vs5	DroID	14613974;16603075	MI:0397;MI:0018;MI:0727
FBgn0013753	Bgb	FBgn0036977	CG5665	MIST vs5	DroID;IntAct;mentha	14613974;16603075	MI:0727;MI:0397
FBgn0011573	Cdc37	FBgn0283472	S6k	MIST vs5	BioGrid;DroID;FlyBase	15575970;22068330;27626673	MI:0397;MI:0018;MI:0727	MI:0007;MI:0004;MI:0943;MI:0427;MI:0082
FBgn0011573	Cdc37	FBgn0283499	InR	MIST vs5	FlyBase	30245208	MI:0813;MI:0809
FBgn0004636	Rap1	FBgn0261811	pico	MIST vs5	DroID;FlyBase;BioGrid	15710747;19000833	MI:0018
FBgn0004636	Rap1	FBgn0259212	cno	MIST vs5	DroID;FlyBase;BioGrid	17846121;15710747;14504224	MI:0018	MI:0045
FBgn0004636	Rap1	FBgn0026376	Rgl	MIST vs5	BioGrid;DroID;FlyBase;IntAct;mentha	15710747;12529414	MI:0018	MI:0045
FBgn0002872	mu2	FBgn0003607	Su(var)205	MIST vs5	DroID;FlyBase;BioGrid	21966530	MI:0018	MI:0096;MI:0705;MI:0007;MI:0006;MI:0113;MI:0004
FBgn0002872	mu2	FBgn0002872	mu2	MIST vs5	DroID;FlyBase;BioGrid	22273583	MI:0114	MI:0071;MI:1022;MI:0027;MI:0028
FBgn0035295	Cnb	FBgn0039731	Sas-6	MIST vs5	DroID;FlyBase;BioGrid;IntAct	23354166	MI:0018	MI:0007;MI:0943;MI:0004;MI:0082
FBgn0035321	CG1275	FBgn0250791	alphaSnap	MIST vs5	DroID;IntAct;mentha	14613974;16603075	MI:0397;MI:0018;MI:0727
FBgn0035357	MEP-1	FBgn0039044	p53	MIST vs5	BioGrid;DroID;IntAct;mentha	15575970;15710747	MI:0397;MI:0727;MI:0018;MI:0399
FBgn0035357	MEP-1	FBgn0039395	CG14546	MIST vs5	DroID	14613974;16603075	MI:0397;MI:0018;MI:0727
FBgn0035359	CG1143	FBgn0039380	CG5890	MIST vs5	DroID;IntAct;mentha	14613974;16603075	MI:0727;MI:0397
FBgn0035379	spz5	FBgn0036494	Toll-6	MIST vs5	DroID;FlyBase;BioGrid	23892553	MI:0411	MI:0705;MI:0007;MI:0113;MI:0004;MI:1022;MI:0404
FBgn0035397	PAN3	FBgn0036977	CG5665	MIST vs5	DroID;IntAct;mentha	14613974;16603075	MI:0397;MI:0018;MI:0727
FBgn0035407	Asciz	FBgn0262717	Skeletor	MIST vs5	DroID;FlyBase;BioGrid	27861562	MI:0018	MI:0113;MI:0004;MI:0096;MI:0705
FBgn0035407	Asciz	FBgn0037446	Zif	MIST vs5	FlyBase;IntAct	30995488	MI:0397;MI:0008;MI:0946
FBgn0001233	Hsp83	FBgn0011573	Cdc37	MIST vs5	FlyBase	30245208	MI:0813;MI:0809
FBgn0001233	Hsp83	FBgn0283499	InR	MIST vs5	DroID;FlyBase;BioGrid	22028469;30245208;FBrf0224702	MI:0809;MI:0813	MI:0007;MI:0943;MI:0004;MI:0082
FBgn0035437	Strip	FBgn0085443	spri	MIST vs5	DroID;FlyBase;BioGrid	25312435	MI:0018	MI:0096;MI:0705;MI:0007;MI:0006;MI:0113;MI:0004
FBgn0004167	kst	FBgn0250789	alpha-Spec	MIST vs5	BioGrid;DroID;FlyBase	FBrf0218395;9053311;11076973;27231092;25712476;25381248;22036573;29802406	MI:0065	MI:0071;MI:0943;MI:0096;MI:0314;MI:0007;MI:0006;MI:0113;MI:0004;MI:1022;MI:0046;MI:0045
FBgn0004167	kst	FBgn0087007	bbg	MIST vs5	BioGrid;DroID;FlyBase	29326287	MI:0018	MI:0113;MI:0007
FBgn0014388	sty	FBgn0036717	CG13731	MIST vs5	BioGrid;DIP;DroID;IntAct;mentha	14605208;15710747	MI:0018
FBgn0010317	CycJ	FBgn0037613	Cks85A	MIST vs5	BioGrid;DroID;IntAct;mentha	15575970;19079254	MI:0397;MI:0018;MI:0727
FBgn0005640	Eip63E	FBgn0032378	CycY	MIST vs5	BioGrid;DroID;FlyBase	15575970;20100936	MI:0397;MI:0018;MI:0727	MI:0007;MI:0113;MI:0004;MI:0705
FBgn0005640	Eip63E	FBgn0046874	Pif1B	MIST vs5	DroID	12782278	MI:0018	MI:0006;MI:0004
FBgn0003943	Ubi-p63E	FBgn0030608	Lsd-2	MIST vs5	DroID;FlyBase;BioGrid	27956707	MI:0090;MI:1203	MI:2169
FBgn0003943	Ubi-p63E	FBgn0031913	CG5958	MIST vs5	DroID;FlyBase;BioGrid	27956707	MI:0090;MI:1203	MI:2169
FBgn0003943	Ubi-p63E	FBgn0034971	Gpat4	MIST vs5	DroID;FlyBase;BioGrid	27956707	MI:0090;MI:1203	MI:2169
FBgn0003943	Ubi-p63E	FBgn0035206	sturkopf	MIST vs5	DroID;FlyBase;BioGrid	27956707	MI:0090;MI:1203	MI:2169
FBgn0003943	Ubi-p63E	FBgn0037467	Ufl1	MIST vs5	DroID;FlyBase;BioGrid	27956707	MI:0090;MI:1203	MI:2169
FBgn0003943	Ubi-p63E	FBgn0039114	Lsd-1	MIST vs5	DroID;FlyBase;BioGrid	27956707	MI:0090;MI:1203	MI:2169
FBgn0035504	Teh4	FBgn0250791	alphaSnap	MIST vs5	DroID;IntAct;mentha	14613974;16603075	MI:0397;MI:0018;MI:0727
FBgn0035504	Teh4	FBgn0037827	CG4073	MIST vs5	DroID;IntAct;mentha	14613974;16603075	MI:0727;MI:0018;MI:0397
FBgn0035504	Teh4	FBgn0039395	CG14546	MIST vs5	DroID	14613974;16603075	MI:0397;MI:0018;MI:0727
FBgn0001257	ImpL2	FBgn0044048	Ilp5	MIST vs5	DroID;FlyBase;BioGrid	20974844;23307869;30242155;21108726	MI:0065;MI:0114;MI:0107;MI:0047;MI:0030	MI:0007;MI:0113;MI:0004;MI:0405;MI:0096;MI:0314;MI:0705
FBgn0001257	ImpL2	FBgn0001257	ImpL2	MIST vs5	DroID;BioGrid;mentha;FlyBase;IntAct	FBrf0222867;23827685;30242155	MI:0411;MI:0114	MI:0113;MI:0004;MI:0892
FBgn0001257	ImpL2	FBgn0036046	Ilp2	MIST vs5	BioGrid;DroID;FlyBase;mentha	FBrf0218395;22036573;23307869;18412985;30242155;21108726	MI:0107;MI:0047	MI:0833;MI:0943;MI:0096;MI:0705;MI:0007;MI:0113;MI:0004;MI:0046
FBgn0011692	pav	FBgn0086356	tum	MIST vs5	BioGrid;DroID;FlyBase	31607533;FBrf0218395;20516152;20628062;31208963;12530961;22036573;21187330	MI:0018;MI:0813	MI:0007;MI:0943;MI:0096;MI:0082;MI:1314;MI:0006;MI:0113;MI:0004;MI:0046;MI:0045
FBgn0011692	pav	FBgn0013750	Arf51F	MIST vs5	FlyBase	18039970	MI:0018	MI:0096
FBgn0011692	pav	FBgn0011692	pav	MIST vs5	BioGrid;DroID;FlyBase	20442250;31208963	MI:0813	MI:0029;MI:1314;MI:1022
FBgn0035540	Syx17	FBgn0036643	Syx8	MIST vs5	DroID;IntAct;mentha	19079254;22036573	MI:0727;MI:0397	MI:0007
FBgn0015805	HDAC1	FBgn0263979	Caf1-55	MIST vs5	BioGrid;DroID;FlyBase;IntAct;mentha	11124122;15516265;22036573;12408863;12697833;27117189	MI:0018	MI:0071;MI:0833;MI:0943;MI:0096;MI:0314;MI:0007;MI:0113;MI:0004;MI:1022;MI:0427;MI:0226
FBgn0004380	Klp64D	FBgn0004381	Klp68D	MIST vs5	DroID;FlyBase;BioGrid	27976831;22486887;23029351;19161286;31420166	MI:0055	MI:0071;MI:0096;MI:0314;MI:0113;MI:0705;MI:0007;MI:0006;MI:0016;MI:0004;MI:1022;MI:0027
FBgn0263106	DnaJ-1	FBgn0266599	Hsc70-4	MIST vs5	DroID;BioGrid;mentha;FlyBase;IntAct	19079254;27984043	MI:0727;MI:0397	MI:0943;MI:0676
FBgn0003984	vn	FBgn0040388	boi	MIST vs5	DroID;BioGrid;mentha;FlyBase;IntAct	FBrf0222867;23827685	MI:0411;MI:0107	MI:0113;MI:0004;MI:0892;MI:0096;MI:0314
FBgn0003984	vn	FBgn0031872	ihog	MIST vs5	DroID;BioGrid;mentha;FlyBase;IntAct	FBrf0222867;23827685	MI:0411	MI:0113;MI:0004;MI:0892
FBgn0035656	CG10479	FBgn0036405	CG6833	MIST vs5	DroID;IntAct;mentha	14613974;16603075	MI:0397;MI:0018;MI:0727
FBgn0022699	D19B	FBgn0022699	D19B	MIST vs5	FlyBase	30995488	MI:0809;MI:0397
FBgn0035709	eIF4E4	FBgn0261560	Thor	MIST vs5	DroID;FlyBase;BioGrid	22833128;15804566	MI:0018
FBgn0005626	ple	FBgn0026404	Dronc	MIST vs5	DroID	14517550;10675329	MI:0114
FBgn0005626	ple	FBgn0015946	grim	MIST vs5	DroID	11511363;10481910	MI:0114
FBgn0086680	vvl	FBgn0086680	vvl	MIST vs5	DroID;FlyBase;BioGrid	1673230	MI:0031	MI:0096;MI:0314
FBgn0035725	Mis12	FBgn0266916	Cenp-C	MIST vs5	DroID;FlyBase;BioGrid	21353555;26911624;26911623	MI:0031	MI:0071;MI:0943;MI:0096;MI:0314;MI:0082;MI:0944;MI:0007;MI:0006;MI:0004;MI:1022;MI:0027
FBgn0001104	Galphai	FBgn0020278	loco	MIST vs5	DroID;FlyBase;BioGrid	15937221;10079238	MI:0018	MI:0833;MI:0096;MI:0007;MI:0113;MI:0004
FBgn0001104	Galphai	FBgn0040080	pins	MIST vs5	DroID;FlyBase;BioGrid	16740476;10753746;11672526;12024035;16228012;19570914;16228011;22178499;15937221;10875939	MI:0018	MI:0833;MI:0096;MI:0705;MI:0007;MI:0006;MI:0113;MI:0004;MI:0019;MI:0045
FBgn0045759	bin	FBgn0260642	Antp	MIST vs5	DroID;FlyBase;BioGrid	25869471	MI:0090;MI:0809	MI:0416
FBgn0002775	msl-3	FBgn0014340	mof	MIST vs5	DroID;BioGrid;mentha;FlyBase;DIP;IntAct	11014199;25242320;15141166;22421046;16543150;24990964;26831069;19029895;28510597;FBrf0227292;25694028;21217699	MI:0813	MI:0400;MI:0403;MI:0943;MI:0082;MI:0676;MI:0705;MI:0007;MI:0006;MI:0113;MI:0004;MI:0416;MI:0427;MI:0046
FBgn0002775	msl-3	FBgn0051611	His4:CG31611	MIST vs5	BioGrid;FlyBase	20943666;20657587	MI:0107;MI:0053	MI:0314
FBgn0002775	msl-3	FBgn0051613	His3:CG31613	MIST vs5	BioGrid;FlyBase	20943666	MI:0107	MI:0314
FBgn0002775	msl-3	FBgn0005616	msl-2	MIST vs5	BioGrid;DroID;FlyBase;mentha	23084834;9736618;23989663;10594033;15141166;24990964;23084835;16543150;25694028;26831069	MI:0813	MI:0403;MI:0943;MI:0401;MI:0082;MI:0007;MI:0006;MI:0113;MI:0004;MI:0415;MI:0416;MI:0427;MI:0705
FBgn0002775	msl-3	FBgn0005617	msl-1	MIST vs5	BioGrid;DIP;DroID;FlyBase;IntAct;mentha	26831069;23870142;15141166;19029895;9736618;20537125;10594033;23084835;15988010;22421046;20620954;16543150;24990964;22036573;10619853;23989663;27183194;31767855;25694028;21217699	MI:0018;MI:0813	MI:0833;MI:0943;MI:0403;MI:0401;MI:0400;MI:0416;MI:0427;MI:0096;MI:0314;MI:0082;MI:0676;MI:0007;MI:0006;MI:0113;MI:0004;MI:0025;MI:0045
FBgn0002775	msl-3	FBgn0032979	Clamp	MIST vs5	DroID;FlyBase;BioGrid	24990964;25694028;26831069	MI:0813	MI:0007;MI:0943;MI:0082;MI:0403;MI:0004;MI:0416
FBgn0002775	msl-3	FBgn0019661	lncRNA:roX1	MIST vs5	BioGrid;DroID	16543150;24997788	MI:0407	MI:0046;MI:0004
FBgn0265296	Dscam2	FBgn0265296	Dscam2	MIST vs5	DroID;BioGrid;mentha;FlyBase;IntAct	17554308;FBrf0222867;23827685	MI:0411	MI:0007;MI:0113;MI:0004;MI:0892;MI:0705
FBgn0024542	Neos	FBgn0031129	CG1324	MIST vs5	DroID;IntAct;mentha	14613974;16603075	MI:0727;MI:0018;MI:0397
FBgn0024542	Neos	FBgn0031768	IPIP	MIST vs5	DroID	14613974;16603075	MI:0397;MI:0018;MI:0727
FBgn0016036	mei-P22	FBgn0039395	CG14546	MIST vs5	DroID	14613974;16603075	MI:0397;MI:0018;MI:0727
FBgn0035754	MED4	FBgn0036581	MED10	MIST vs5	BioGrid;DroID;FlyBase;IntAct;mentha	FBrf0218395;22036573;15477388	MI:0018	MI:0943;MI:0004;MI:0046
FBgn0035755	CG14830	FBgn0036405	CG6833	MIST vs5	DroID	14613974;16603075	MI:0397;MI:0018;MI:0727
FBgn0002909	mus312	FBgn0028434	Ercc1	MIST vs5	DroID;FlyBase;BioGrid	15944364	MI:0018;MI:0437
FBgn0002909	mus312	FBgn0037263	slx1	MIST vs5	BioGrid;DroID;FlyBase;IntAct;mentha	19595722;19596236	MI:0018
FBgn0035769	CTCF	FBgn0035769	CTCF	MIST vs5	DroID;FlyBase;BioGrid	26248466;30995488	MI:0397;MI:0809;MI:0018;MI:0031	MI:0096;MI:0314;MI:1022;MI:0071
FBgn0014011	Rac2	FBgn0267698	Pak	MIST vs5	DroID;FlyBase;BioGrid	10847683;14527437	MI:0018	MI:0113;MI:0004;MI:0096;MI:0705
FBgn0035792	CG7548	FBgn0036977	CG5665	MIST vs5	DroID;IntAct;mentha	14613974;16603075	MI:0397;MI:0018;MI:0727
FBgn0034286	dpr13	FBgn0051708	DIP-zeta	MIST vs5	DroID;BioGrid;mentha;FlyBase;IntAct	30467080;26687361;23827685;FBrf0222867	MI:0411;MI:0107	MI:0113;MI:0004;MI:0892
FBgn0034286	dpr13	FBgn0038865	cDIP	MIST vs5	DroID;BioGrid;mentha;FlyBase;IntAct	26687361;FBrf0222867;23827685	MI:0411	MI:0113;MI:0004;MI:0892
FBgn0034286	dpr13	FBgn0259714	DIP-epsilon	MIST vs5	DroID;BioGrid;mentha;FlyBase;IntAct	30467080;26687361;23827685;FBrf0222867	MI:0411;MI:0107	MI:0113;MI:0004;MI:0892
FBgn0035806	PGRP-SD	FBgn0040323	GNBP1	MIST vs5	DroID;FlyBase;DIP;BioGrid;IntAct	18697931	MI:0107	MI:0028;MI:0314;MI:1022;MI:0027
FBgn0023076	Clk	FBgn0023094	cyc	MIST vs5	DroID;BioGrid;mentha;FlyBase;IntAct	27489346;30995488;23847101;23935523;10417378;10409723;10684876;17635913;25121504;28973907;19376119;9616122	MI:0018;MI:0946	MI:0833;MI:0096;MI:0866;MI:0705;MI:0007;MI:0006;MI:0113;MI:0004;MI:0045
FBgn0035823	eIF4E5	FBgn0261560	Thor	MIST vs5	DroID;FlyBase;BioGrid	22833128;15804566	MI:0018
FBgn0003041	pbl	FBgn0086356	tum	MIST vs5	DroID;FlyBase;BioGrid	12530961;20628062	MI:0018	MI:0006;MI:0113;MI:0004;MI:0045
FBgn0003041	pbl	FBgn0014020	Rho1	MIST vs5	DroID;BioGrid;mentha;FlyBase;IntAct	28923977;19176590;10485851	MI:0018	MI:0113;MI:0415;MI:0096;MI:0401;MI:0045
FBgn0027549	Nulp1	FBgn0036405	CG6833	MIST vs5	DroID;IntAct;mentha	14613974;16603075	MI:0727;MI:0397
FBgn0015793	Rab19	FBgn0039705	Atg16	MIST vs5	DroID;FlyBase;BioGrid	28982685;FBrf0229466;25453831;FBrf0229467	MI:0018	MI:0943;MI:0096;MI:0004;MI:0082
FBgn0015793	Rab19	FBgn0086757	cbs	MIST vs5	DroID;FlyBase;BioGrid	19001129	MI:0018	MI:0113;MI:0004;MI:0096
FBgn0015793	Rab19	FBgn0037881	GCC88	MIST vs5	DroID;FlyBase;BioGrid	19001129	MI:0018	MI:0113;MI:0004;MI:0096
FBgn0263352	Unr	FBgn0264270	Sxl	MIST vs5	DroID;FlyBase;DIP;BioGrid;IntAct	16452509;23788626;25209665;18203923	MI:0114;MI:0065;MI:0077;MI:0888	MI:0071;MI:0096;MI:0006;MI:0113;MI:0004;MI:0104;MI:0413;MI:0826
FBgn0001168	h	FBgn0030276	Dlic	MIST vs5	BioGrid;DroID	23918939	MI:0407	MI:0046
FBgn0001168	h	FBgn0020503	CLIP-190	MIST vs5	BioGrid;DroID	23918939	MI:0407	MI:0046
FBgn0001168	h	FBgn0015754	Lis-1	MIST vs5	BioGrid;DroID	23918939	MI:0407	MI:0046
FBgn0001168	h	FBgn0265297	pAbp	MIST vs5	BioGrid;DroID	21782810	MI:0407	MI:0046
FBgn0001168	h	FBgn0267351	Topors	MIST vs5	DroID;BioGrid;mentha;FlyBase;IntAct	14871887	MI:0018	MI:0833;MI:0096;MI:0401;MI:0705;MI:0007;MI:0113;MI:0004;MI:1022;MI:0415;MI:0413;MI:0019;MI:0045
FBgn0001168	h	FBgn0261797	Dhc64C	MIST vs5	BioGrid;DroID	23918939	MI:0407	MI:0046
FBgn0001168	h	FBgn0037384	dgrn	MIST vs5	BioGrid;DroID;FlyBase;IntAct;mentha	21486924;21343912	MI:0018	MI:0833;MI:0096;MI:0113;MI:0705;MI:0401;MI:0004;MI:0415
FBgn0001168	h	FBgn0011745	Arp1	MIST vs5	BioGrid;DroID	23918939	MI:0407	MI:0046
FBgn0001168	h	FBgn0020496	CtBP	MIST vs5	BioGrid;DroID;FlyBase;IntAct;mentha	10973955;21343912;9843507;9524128;9892668	MI:0018	MI:0833;MI:0096;MI:0314;MI:0113;MI:0004;MI:0045
FBgn0001168	h	FBgn0003944	Ubx	MIST vs5	BioGrid;DroID;IntAct;mentha	16455680	MI:0018;MI:0084	MI:0314;MI:0113;MI:0096;MI:0004
FBgn0001168	h	FBgn0021825	DCTN2-p50	MIST vs5	BioGrid;DroID	23918939	MI:0407	MI:0046
FBgn0001168	h	FBgn0003654	sw	MIST vs5	BioGrid;DroID	23918939	MI:0407	MI:0046
FBgn0001168	h	FBgn0010622	DCTN3-p24	MIST vs5	BioGrid;DroID	23918939	MI:0407	MI:0046
FBgn0264307	orb2	FBgn0264307	orb2	MIST vs5	DroID;FlyBase;DIP;BioGrid;IntAct	28763009;20547833;22284910;31491385;23083740;26812143;24523662;24830287	MI:0055;MI:0114	MI:0017;MI:0966;MI:0943;MI:0705;MI:0892;MI:0020;MI:0096;MI:0314;MI:0082;MI:0007;MI:0006;MI:0113;MI:0004;MI:0029;MI:0040;MI:0046
FBgn0040321	GNBP3	FBgn0283437	PPO1	MIST vs5	BioGrid;DroID;FlyBase	20201042	MI:0030	MI:0113;MI:0314;MI:0006;MI:0004
FBgn0016070	smg	FBgn0263705	Myo10A	MIST vs5	DroID;FlyBase;BioGrid	18045836	MI:0018	MI:0113;MI:0004;MI:0096;MI:0833
FBgn0035956	Doc2	FBgn0260642	Antp	MIST vs5	DroID;FlyBase;BioGrid	25869471	MI:0090;MI:0809	MI:0416
FBgn0000116	Argk1	FBgn0283471	wupA	MIST vs5	BioGrid;DroID;FlyBase;IntAct;mentha	FBrf0218395;22036573;19079254	MI:0727;MI:0397	MI:0943;MI:0004;MI:0046
FBgn0023479	teq	FBgn0264307	orb2	MIST vs5	BioGrid;DroID	22284910;26638074;20547833	MI:0407	MI:0046
FBgn0011206	bol	FBgn0031768	IPIP	MIST vs5	DroID	14613974;16603075	MI:0397;MI:0018;MI:0727
FBgn0011206	bol	FBgn0036977	CG5665	MIST vs5	DroID;IntAct;mentha	14613974;16603075	MI:0397;MI:0018;MI:0727
FBgn0004244	Rdl	FBgn0030555	Fbxl4	MIST vs5	BioGrid;DroID;FlyBase	29174887	MI:0018	MI:0113;MI:0007;MI:0096
FBgn0035976	PGRP-LC	FBgn0035976	PGRP-LC	MIST vs5	BioGrid;DroID;FlyBase;IntAct;mentha	23749869;29045898;15657141;21372849	MI:0107;MI:0825;MI:0114	MI:0071;MI:0943;MI:0314;MI:0982;MI:0007;MI:0113;MI:0004;MI:1022;MI:0040
FBgn0035976	PGRP-LC	FBgn0035977	PGRP-LF	MIST vs5	DroID;BioGrid;mentha;FlyBase;IntAct	21372849	MI:0107	MI:0314
FBgn0001225	Hsp26	FBgn0263705	Myo10A	MIST vs5	DroID;FlyBase;BioGrid	18045836	MI:0018	MI:0113;MI:0004;MI:0096;MI:0833
FBgn0001224	Hsp23	FBgn0010602	lwr	MIST vs5	BioGrid;DroID;IntAct;mentha	9514881	MI:0018	MI:0113;MI:0019;MI:0004
FBgn0001226	Hsp27	FBgn0010602	lwr	MIST vs5	BioGrid;DroID;IntAct;mentha	9514881	MI:0018	MI:0113;MI:0019;MI:0004
FBgn0040475	SH3PX1	FBgn0040475	SH3PX1	MIST vs5	BioGrid;DroID;FlyBase	11773052;11546816	MI:0018
FBgn0036035	CG18178	FBgn0036405	CG6833	MIST vs5	DroID;IntAct;mentha	14613974;16603075	MI:0397;MI:0018;MI:0727
FBgn0011836	Taf2	FBgn0031413	CG9967	MIST vs5	DroID;IntAct;mentha	14613974;16603075	MI:0727;MI:0397
FBgn0036057	Hez	FBgn0051950	Sbat	MIST vs5	BioGrid;DroID;FlyBase	28949413	MI:0018	MI:0113;MI:0007
FBgn0026404	Dronc	FBgn0263864	Dark	MIST vs5	BioGrid;DIP;DroID;FlyBase;IntAct;mentha	21220123;20700104;18084239;15710747;28207763;25644603	MI:0018;MI:0114;MI:0399	MI:0007;MI:0071;MI:0096;MI:0314;MI:0705;MI:0410;MI:0113;MI:1022;MI:0029;MI:0040
FBgn0026404	Dronc	FBgn0260635	Diap1	MIST vs5	BioGrid;DroID;FlyBase;IntAct;mentha	14517550;16322754;21343367;25146930;10825159;12021771;19026784;20700104;18084239;15774476;10675329;15710747	MI:0018;MI:0399	MI:0401;MI:0415;MI:0071;MI:0096;MI:0314;MI:0705;MI:0676;MI:0007;MI:0006;MI:0113;MI:0004;MI:0019;MI:0045
FBgn0052057	dpr10	FBgn0052791	DIP-alpha	MIST vs5	DroID;BioGrid;mentha;FlyBase;IntAct	30467080;30688651;26687361;23827685;FBrf0222867	MI:0411;MI:0114;MI:0107	MI:0113;MI:0004;MI:0892
FBgn0052062	Rbfox1	FBgn0052062	Rbfox1	MIST vs5	DroID;FlyBase;BioGrid	29358748;20724451	MI:0018	MI:0007;MI:0113;MI:0004;MI:1022;MI:0807;MI:0705
FBgn0000629	E(z)	FBgn0261823	Asx	MIST vs5	DroID;BioGrid;mentha;FlyBase;IntAct	12771214;28927461	MI:0813	MI:0403;MI:0113;MI:0428;MI:0416;MI:0096
FBgn0000629	E(z)	FBgn0003044	Pcl	MIST vs5	BioGrid;DroID;FlyBase;IntAct;mentha	25242320;26063573;11571280;17762866;FBrf0227292;12697833	MI:0018	MI:0833;MI:0943;MI:1022;MI:0428;MI:0427;MI:0096;MI:0314;MI:0082;MI:0676;MI:0007;MI:0006;MI:0113;MI:0004;MI:0046
FBgn0000629	E(z)	FBgn0010313	corto	MIST vs5	DroID;BioGrid;mentha;FlyBase;IntAct	12771214;26780607	MI:0018	MI:0004;MI:0096;MI:0833;MI:0006;MI:0113
FBgn0000629	E(z)	FBgn0024491	Bin1	MIST vs5	DroID;IntAct;mentha	12039038	MI:0018	MI:0004;MI:0019;MI:0071;MI:0006;MI:0096
FBgn0000629	E(z)	FBgn0002521	pho	MIST vs5	DroID;FlyBase;BioGrid	15175158;11581156	MI:0018	MI:0113;MI:0006;MI:0096;MI:0833;MI:0004
FBgn0026160	tna	FBgn0261885	osa	MIST vs5	DroID;FlyBase;BioGrid	23620817	MI:0018	MI:0006;MI:0113;MI:0004
FBgn0036118	Blos2	FBgn0036118	Blos2	MIST vs5	BioGrid;DIP;DroID;FlyBase;IntAct;mentha	14605208;20015953	MI:0018
FBgn0020412	JIL-1	FBgn0051613	His3:CG31613	MIST vs5	DroID;FlyBase;BioGrid	24508391;18819909	MI:0047	MI:0401;MI:0004;MI:0415;MI:0096;MI:0113;MI:0045
FBgn0020412	JIL-1	FBgn0044324	Chro	MIST vs5	DroID;FlyBase;BioGrid	21799255;16723739	MI:0047	MI:0006;MI:0113;MI:0004;MI:0019
FBgn0020412	JIL-1	FBgn0283521	lola	MIST vs5	DroID;BioGrid;mentha;FlyBase;IntAct	12538650	MI:0018	MI:0096;MI:0006;MI:0113;MI:0004;MI:0045
FBgn0036126	Irbp18	FBgn0261113	Xrp1	MIST vs5	IntAct;DroID;FlyBase;BioGrid	30995488;27799520;23661758	MI:0397;MI:0055;MI:0809	MI:0071;MI:0943;MI:0096;MI:0091;MI:0007;MI:0113;MI:0004;MI:1022;MI:0427;MI:0226
FBgn0036192	Pldn	FBgn0050077	Blos1	MIST vs5	BioGrid;DIP;DroID;FlyBase;mentha	14605208;20015953	MI:0397;MI:0018;MI:0727
FBgn0000404	CycA	FBgn0003302	rux	MIST vs5	BioGrid;DroID;FlyBase;IntAct;mentha	11231149;FBrf0218395;22036573;11027291	MI:0018	MI:0943;MI:0113;MI:0007;MI:0046;MI:0004;MI:0045;MI:0705
FBgn0000404	CycA	FBgn0004106	Cdk1	MIST vs5	BioGrid;DroID;FlyBase;IntAct;mentha	FBrf0218395;24214341;8980229;8156587;22036573;17431409;11027291	MI:0018	MI:0943;MI:0007;MI:0006;MI:0113;MI:0004;MI:0046;MI:0045
FBgn0000404	CycA	FBgn0004052	Z600	MIST vs5	DroID;BioGrid;mentha;FlyBase;IntAct	17431409	MI:0107	MI:0833;MI:0096;MI:0314;MI:0006;MI:0113;MI:0004
FBgn0000404	CycA	FBgn0004107	Cdk2	MIST vs5	BioGrid;DroID;FlyBase;IntAct;mentha	11027291	MI:0018	MI:0045
FBgn0036248	ssp	FBgn0038551	Odj	MIST vs5	DroID;FlyBase;BioGrid	23438860;FBrf0227292;25242320	MI:0018	MI:0007;MI:0004;MI:0943;MI:0046;MI:0082
FBgn0036248	ssp	FBgn0039395	CG14546	MIST vs5	BioGrid;DIP;DroID;IntAct;mentha	14605208;14613974;16603075	MI:0397;MI:0018;MI:0727
FBgn0013997	Nrx-IV	FBgn0067864	Patj	MIST vs5	BioGrid;DroID;FlyBase;IntAct;mentha	15710747;10102271	MI:0018;MI:0399	MI:0113;MI:0004;MI:0096
FBgn0036294	CG10654	FBgn0038550	CG17801	MIST vs5	mentha;BioGrid;DroID;FlyBase;DIP;IntAct	14605208;30995488	MI:0397;MI:0018
FBgn0020388	Gcn5	FBgn0263738	Ada2a	MIST vs5	BioGrid;DroID;FlyBase	17030603;18327268;20813260;12697829;12482983;16428443;22345504;22036573	MI:0018	MI:0071;MI:0943;MI:0091;MI:0082;MI:0007;MI:0006;MI:0113;MI:0004;MI:1022;MI:0028;MI:0226
FBgn0262524	ver	FBgn0285892	tea	MIST vs5	BioGrid;DroID;FlyBase	27835648;27940556	MI:0018;MI:0437	MI:0113;MI:0943;MI:0007;MI:0400;MI:0004
FBgn0010235	Klc	FBgn0033752	CG8569	MIST vs5	BioGrid;DIP;DroID;IntAct;mentha	14605208;15575970	MI:0397;MI:0018;MI:0727
FBgn0260945	Atg1	FBgn0261108	Atg13	MIST vs5	BioGrid;DroID;FlyBase	15575970;19225150;24419107;27717182	MI:0397;MI:0018;MI:0727	MI:0007;MI:0113;MI:0004;MI:0705
FBgn0036341	Syx13	FBgn0250791	alphaSnap	MIST vs5	BioGrid;DroID;FlyBase;IntAct;mentha	FBrf0218395;22036573;19079254	MI:0727;MI:0397	MI:0007;MI:0004;MI:0943;MI:0046
FBgn0010452	trn	FBgn0034085	Ptp52F	MIST vs5	BioGrid;DroID;FlyBase	19332563	MI:0018	MI:0113;MI:0007;MI:0096
FBgn0023095	caps	FBgn0030603	CG5541	MIST vs5	DroID;BioGrid;mentha;FlyBase;IntAct	FBrf0222867;23827685	MI:0411	MI:0113;MI:0004;MI:0892
FBgn0036365	cmb	FBgn0264272	mwh	MIST vs5	DroID;FlyBase;BioGrid	25207969	MI:0018	MI:0007;MI:0113;MI:0004;MI:0705
FBgn0036367	CG10116	FBgn0042102	CG18745	MIST vs5	DroID;IntAct;mentha	14613974;16603075	MI:0727;MI:0397
FBgn0036374	Spt20	FBgn0040534	Sf3b5	MIST vs5	DroID;FlyBase;BioGrid	27185460	MI:0018	MI:0007;MI:0943;MI:0004;MI:0082
FBgn0001108	DCTN1-p150	FBgn0035437	Strip	MIST vs5	DroID;FlyBase;BioGrid	25312435	MI:0018	MI:0096;MI:0705;MI:0006;MI:0113;MI:0004
FBgn0001108	DCTN1-p150	FBgn0001168	h	MIST vs5	BioGrid;DroID	23918939	MI:0407	MI:0046
FBgn0001108	DCTN1-p150	FBgn0003654	sw	MIST vs5	DroID;FlyBase;BioGrid	22669947;24244700;22398725;23918939;21931160	MI:0077;MI:0114	MI:0096;MI:0314;MI:0006;MI:0113;MI:0004;MI:1022;MI:0404
FBgn0036405	CG6833	FBgn0037368	CG1239	MIST vs5	DroID;IntAct;mentha	14613974;16603075	MI:0397;MI:0018;MI:0727
FBgn0036405	CG6833	FBgn0038766	CG4854	MIST vs5	DroID;IntAct;mentha	14613974;16603075	MI:0397;MI:0018;MI:0727
FBgn0036411	Sox21a	FBgn0086758	chinmo	MIST vs5	FlyBase;IntAct	30995488	MI:0008;MI:0397;MI:0946
FBgn0000411	D	FBgn0261930	vnd	MIST vs5	DroID;DIP;FlyBase;IntAct	18795949;17360441	MI:0018	MI:0007
FBgn0000411	D	FBgn0003068	per	MIST vs5	DroID;BioGrid;mentha;FlyBase;IntAct	10844029	MI:0018	MI:0045
FBgn0000411	D	FBgn0085424	nub	MIST vs5	DroID;BioGrid;mentha;FlyBase;IntAct	10844029	MI:0018	MI:0045
FBgn0000411	D	FBgn0004394	pdm2	MIST vs5	DroID;BioGrid;mentha;FlyBase;IntAct	10844029	MI:0018	MI:0045
FBgn0000411	D	FBgn0262139	trh	MIST vs5	DroID;BioGrid;mentha;FlyBase;IntAct	10844029	MI:0018	MI:0045
FBgn0000411	D	FBgn0086680	vvl	MIST vs5	DroID;BioGrid;mentha;FlyBase;IntAct	10844029	MI:0018	MI:0045
FBgn0000411	D	FBgn0004666	sim	MIST vs5	DroID;BioGrid;mentha;FlyBase;IntAct	10844029	MI:0018	MI:0113;MI:0833;MI:0096;MI:0045
FBgn0000411	D	FBgn0010441	pll	MIST vs5	BioGrid;DroID;FlyBase	20563992	MI:0018	MI:0113;MI:0401;MI:0096;MI:0415
FBgn0036414	nan	FBgn0086693	iav	MIST vs5	BioGrid;DroID;FlyBase	25950634	MI:0055	MI:0113;MI:0007;MI:0416
FBgn0036454	CG17839	FBgn0037736	side-VII	MIST vs5	DroID;BioGrid;mentha;FlyBase;IntAct	FBrf0222867;23827685	MI:0411	MI:0113;MI:0004;MI:0892
FBgn0023174	Prosbeta2	FBgn0032596	Prosbeta4	MIST vs5	BioGrid;DroID;FlyBase	FBrf0218395;22036573;19079254	MI:0397;MI:0727	MI:0943;MI:0007;MI:0046
FBgn0023174	Prosbeta2	FBgn0026380	Prosbeta3	MIST vs5	BioGrid;DroID;FlyBase	FBrf0218395;22036573;19079254	MI:0397;MI:0727	MI:0943;MI:0007;MI:0046
FBgn0023174	Prosbeta2	FBgn0086134	Prosalpha2	MIST vs5	BioGrid;DroID;FlyBase	FBrf0218395;22036573;19079254	MI:0397;MI:0727	MI:0943;MI:0007;MI:0046
FBgn0036476	sstn	FBgn0086779	step	MIST vs5	DroID;FlyBase;BioGrid	25540427	MI:0047	MI:0007;MI:0113;MI:0004;MI:0943;MI:0082;MI:0705
FBgn0036480	Cep135	FBgn0036480	Cep135	MIST vs5	DroID;FlyBase;BioGrid	27558293	MI:0018	MI:0007;MI:0113;MI:0004
FBgn0036480	Cep135	FBgn0261004	asl	MIST vs5	DroID;FlyBase;BioGrid	26595382;27558293	MI:0018	MI:1022;MI:0705;MI:0027
FBgn0036480	Cep135	FBgn0262167	ana1	MIST vs5	DroID;FlyBase;DIP;BioGrid;IntAct	26595382;27558293	MI:0018	MI:0833;MI:0096;MI:0705;MI:0007;MI:0113;MI:0004;MI:1022;MI:0027
FBgn0004052	Z600	FBgn0010382	CycE	MIST vs5	DroID;BioGrid;mentha;FlyBase;IntAct	17431409	MI:0018;MI:0107	MI:0006;MI:0113;MI:0004;MI:0833;MI:0943;MI:0096;MI:0314;MI:0082
FBgn0036510	SCCRO	FBgn0052594	be	MIST vs5	DroID	14613974;16603075	MI:0397;MI:0727
FBgn0036510	SCCRO	FBgn0086265	psd	MIST vs5	DroID	14613974;16603075	MI:0397;MI:0727
FBgn0036510	SCCRO	FBgn0259823	CG42404	MIST vs5	DroID;IntAct;mentha	14613974;16603075	MI:0727;MI:0397
FBgn0036510	SCCRO	FBgn0042102	CG18745	MIST vs5	DroID;IntAct;mentha	14613974;16603075	MI:0727;MI:0397
FBgn0261109	mrn	FBgn0265968	Tfb5	MIST vs5	DroID;FlyBase;BioGrid	22865882	MI:0018	MI:0833;MI:0096;MI:0007;MI:0113;MI:0004
FBgn0010105	comm	FBgn0259174	Nedd4	MIST vs5	BioGrid;DIP;DroID;FlyBase;IntAct;mentha	17074801;16531238;12165468	MI:0018;MI:0077;MI:0114	MI:0833;MI:0096;MI:0314;MI:0705;MI:0007;MI:0004;MI:0113;MI:0017;MI:0051;MI:0045
FBgn0261722	fwe	FBgn0261722	fwe	MIST vs5	DroID;BioGrid;mentha;FlyBase;IntAct	19737521	MI:0030	MI:0705;MI:0007;MI:0113;MI:0004;MI:1022;MI:0404
FBgn0000212	brm	FBgn0030093	Bap111	MIST vs5	BioGrid;DroID;FlyBase	10809665;10601025;9735357;11331758;12356740;15060132;30343899	MI:0031	MI:0943;MI:0082;MI:0401;MI:1022;MI:0071;MI:0096;MI:0091;MI:0007;MI:0006;MI:0113;MI:0004;MI:0025;MI:0226;MI:0045
FBgn0000212	brm	FBgn0025716	Bap55	MIST vs5	BioGrid;DroID;FlyBase;IntAct;mentha	FBrf0218395;10809665;22036573;10601025;27687497;9735357;12356740;15060132;30343899	MI:0031	MI:0943;MI:0082;MI:0401;MI:0071;MI:0096;MI:0091;MI:0046;MI:0007;MI:0006;MI:0113;MI:0004;MI:0025;MI:0705;MI:0226
FBgn0000212	brm	FBgn0037874	Tctp	MIST vs5	DroID;FlyBase;BioGrid	27687497	MI:0018	MI:0096;MI:0705;MI:0007;MI:0113;MI:0004
FBgn0000212	brm	FBgn0002783	mor	MIST vs5	BioGrid;DroID;FlyBase;IntAct;mentha	FBrf0218395;9891050;18259215;18299390;10601025;22036573;9735357;10809665;30343899;15060132	MI:0047;MI:0031	MI:0833;MI:0943;MI:0082;MI:0401;MI:1022;MI:0071;MI:0096;MI:0314;MI:0091;MI:0046;MI:0006;MI:0113;MI:0004;MI:0025;MI:0226;MI:0045
FBgn0000115	Arl1	FBgn0086757	cbs	MIST vs5	DroID;FlyBase;BioGrid	19001129	MI:0018	MI:0113;MI:0004;MI:0096
FBgn0000115	Arl1	FBgn0034854	Golgin245	MIST vs5	DroID;FlyBase;BioGrid	19001129;22291037	MI:0018	MI:0113;MI:0004;MI:0943;MI:0096;MI:0082
FBgn0000115	Arl1	FBgn0037881	GCC88	MIST vs5	DroID;FlyBase;BioGrid	22291037;19001129	MI:0018	MI:0113;MI:0004;MI:0943;MI:0096;MI:0082
FBgn0000115	Arl1	FBgn0037979	GCC185	MIST vs5	DroID;FlyBase;BioGrid	19001129;24610947	MI:0018
FBgn0036556	hzg	FBgn0036556	hzg	MIST vs5	FlyBase	31491385	MI:0055	MI:0807;MI:0007
FBgn0004569	aos	FBgn0005672	spi	MIST vs5	DroID;FlyBase;DIP;BioGrid;IntAct	18500331;16459296;15329724	MI:0114;MI:0107	MI:0004;MI:0029;MI:0096;MI:0314
FBgn0004569	aos	FBgn0004569	aos	MIST vs5	DroID;DIP;IntAct	18500331	MI:0114	MI:0028;MI:0071
FBgn0036641	Smn	FBgn0066304	Rpp20	MIST vs5	mentha;DroID;FlyBase;IntAct	14715275	MI:0018	MI:0007;MI:0096;MI:0004;MI:0019
FBgn0036643	Syx8	FBgn0267849	Syx7	MIST vs5	BioGrid;DroID;FlyBase;IntAct;mentha	FBrf0218395;22036573;19079254	MI:0727;MI:0397	MI:0007;MI:0004;MI:0943;MI:0046
FBgn0036643	Syx8	FBgn0260862	Vti1a	MIST vs5	BioGrid;DroID;FlyBase;IntAct;mentha	FBrf0218395;22036573;19079254	MI:0727;MI:0397	MI:0943;MI:0004;MI:0046
FBgn0036643	Syx8	FBgn0250791	alphaSnap	MIST vs5	BioGrid;DroID;FlyBase;IntAct;mentha	FBrf0218395;22036573;19079254	MI:0727;MI:0397	MI:0007;MI:0004;MI:0943;MI:0046
FBgn0003741	tra	FBgn0003742	tra2	MIST vs5	DroID;BioGrid;mentha;FlyBase;IntAct	1518835;8124712	MI:0047;MI:0018	MI:0007;MI:0113;MI:0004;MI:0833;MI:0045
FBgn0003741	tra	FBgn0264270	Sxl	MIST vs5	BioGrid;DroID	20221253;7680770	MI:0407	MI:0046;MI:0004
FBgn0003741	tra	FBgn0003741	tra	MIST vs5	DroID;FlyBase;BioGrid	8124712	MI:0047;MI:0018
FBgn0003741	tra	FBgn0283477	SF2	MIST vs5	DroID;FlyBase;BioGrid	8124712	MI:0047;MI:0018	MI:0833
FBgn0027500	spd-2	FBgn0086690	Plp	MIST vs5	DroID;FlyBase;BioGrid	21145741;26157019;27558293	MI:0018	MI:0006;MI:0113;MI:0004
FBgn0027500	spd-2	FBgn0027500	spd-2	MIST vs5	DroID;FlyBase;BioGrid	27558293;31130353	MI:0018	MI:0007
FBgn0027500	spd-2	FBgn0261004	asl	MIST vs5	DroID;FlyBase;BioGrid	21145741;25149451;25688134;27185836;27558293	MI:0018	MI:0006;MI:0113;MI:0004
FBgn0025558	CG4101	FBgn0031129	CG1324	MIST vs5	DroID;IntAct;mentha	14613974;16603075	MI:0397;MI:0018;MI:0727
FBgn0025558	CG4101	FBgn0036405	CG6833	MIST vs5	DroID;IntAct;mentha	14613974;16603075	MI:0397;MI:0018;MI:0727
FBgn0025558	CG4101	FBgn0039395	CG14546	MIST vs5	DroID	14613974;16603075	MI:0397;MI:0018;MI:0727
FBgn0000414	Dab	FBgn0004638	drk	MIST vs5	BioGrid;DroID;FlyBase;IntAct;mentha	9671493;22028469;FBrf0224702	MI:0066;MI:0047	MI:0833;MI:0943;MI:0096;MI:0314;MI:0082;MI:0007;MI:0006;MI:0113;MI:0004;MI:0046;MI:0045
FBgn0003410	sina	FBgn0010602	lwr	MIST vs5	BioGrid;DroID;FlyBase	9334332	MI:0018	MI:0113;MI:0004
FBgn0003410	sina	FBgn0003410	sina	MIST vs5	BioGrid;DroID;FlyBase;IntAct;mentha	12215542;9267027;9267026	MI:0018	MI:0113;MI:0833;MI:0096;MI:0007;MI:0004
FBgn0259174	Nedd4	FBgn0263705	Myo10A	MIST vs5	DroID;FlyBase;BioGrid	18045836	MI:0018	MI:0113;MI:0004;MI:0096;MI:0833
FBgn0036761	MED19	FBgn0285917	sbb	MIST vs5	BioGrid;DroID;FlyBase	26260775	MI:0018	MI:0113;MI:0096;MI:0004
FBgn0003997	hid	FBgn0260635	Diap1	MIST vs5	BioGrid;DroID;FlyBase;IntAct;mentha	12525502;24360962;14517550;16485033;16322754;9584170;12021769;20837774;10675328;10481910;12021771	MI:0047	MI:0314;MI:0113;MI:0705;MI:0833;MI:0096;MI:0045;MI:0004;MI:0676;MI:0071;MI:0007;MI:0403;MI:0416
FBgn0003997	hid	FBgn0003997	hid	MIST vs5	DroID;FlyBase;BioGrid	20837774	MI:0030	MI:0096;MI:0314
FBgn0015946	grim	FBgn0036786	skl	MIST vs5	BioGrid;DIP;DroID;IntAct;mentha	15710747;19079254;11818063	MI:0397;MI:0727;MI:0018;MI:0399
FBgn0011706	rpr	FBgn0011706	rpr	MIST vs5	DroID;FlyBase;BioGrid	20837774	MI:0030	MI:0314;MI:0113;MI:0004;MI:0096
FBgn0001078	ftz-f1	FBgn0002723	Met	MIST vs5	DroID;FlyBase;BioGrid	21832074;22249180	MI:0018	MI:0113;MI:0004;MI:0096
FBgn0001078	ftz-f1	FBgn0261703	gce	MIST vs5	DroID;FlyBase;BioGrid	21832074;22249180	MI:0018	MI:0113;MI:0004;MI:0096
FBgn0001078	ftz-f1	FBgn0023097	bon	MIST vs5	DroID;FlyBase;BioGrid	11336699	MI:0018	MI:0113;MI:0004;MI:0096;MI:0705;MI:0045
FBgn0025807	Rad9	FBgn0026417	Hus1-like	MIST vs5	BioGrid;DroID;FlyBase	17327271;FBrf0218395;22036573	MI:0018	MI:0943;MI:0004;MI:0046
FBgn0014075	Uggt	FBgn0039234	Nct	MIST vs5	BioGrid;DIP;DroID;IntAct;mentha	15710747;22036573	MI:0018;MI:0399	MI:0007
FBgn0036837	CG18135	FBgn0263705	Myo10A	MIST vs5	DroID;FlyBase;BioGrid	18045836	MI:0018	MI:0113;MI:0004;MI:0096;MI:0833
FBgn0016797	fz2	FBgn0284084	wg	MIST vs5	DroID;BioGrid;mentha;FlyBase;IntAct	9671581;8717036;22285813;12205098;19853561;22203956;9630221;16291792	MI:0411	MI:0400;MI:0705;MI:0007;MI:0006;MI:0113;MI:0004;MI:0416;MI:0045
FBgn0016797	fz2	FBgn0029830	Grip	MIST vs5	DroID;BioGrid;mentha;FlyBase;DIP;IntAct	16682643;20601947	MI:0018	MI:0007;MI:0113;MI:0004;MI:0663;MI:0705
FBgn0003089	pip	FBgn0004003	wbl	MIST vs5	DroID;BioGrid;mentha;FlyBase;IntAct	11076773;15252019	MI:0047	MI:0049;MI:0045
FBgn0005564	Shal	FBgn0038303	SIDL	MIST vs5	BioGrid;DroID;FlyBase	20550966	MI:0018	MI:0113;MI:0096
FBgn0005564	Shal	FBgn0051163	SKIP	MIST vs5	BioGrid;DroID;FlyBase	19463952	MI:0018	MI:0113;MI:0096
FBgn0005386	ash1	FBgn0033155	Br140	MIST vs5	BioGrid;DroID;FlyBase	29070704	MI:0030	MI:0943;MI:0676
FBgn0013799	Deaf1	FBgn0013799	Deaf1	MIST vs5	FlyBase;IntAct	30995488	MI:0397;MI:0809
FBgn0003744	trc	FBgn0016081	fry	MIST vs5	BioGrid;DroID;FlyBase	20406475;15591127	MI:0018	MI:0113;MI:0007
FBgn0262519	Mi-2	FBgn0263979	Caf1-55	MIST vs5	BioGrid;DroID;FlyBase;IntAct;mentha	20733004;27117189;22036573;22912596;15516265	MI:0018	MI:0113;MI:0943;MI:0007;MI:0006;MI:0004;MI:0427
FBgn0028695	Rpn1	FBgn0032596	Prosbeta4	MIST vs5	BioGrid;DroID;FlyBase;IntAct;mentha	FBrf0218395;22036573;19079254	MI:0727;MI:0397	MI:0943;MI:0007;MI:0046
FBgn0036918	Pfdn6	FBgn0038976	Pfdn5	MIST vs5	BioGrid;DIP;DroID;FlyBase;IntAct;mentha	14605208;FBrf0218395;22036573	MI:0397;MI:0018;MI:0727	MI:0943;MI:0007;MI:0046
FBgn0036924	hale	FBgn0036977	CG5665	MIST vs5	DroID;IntAct;mentha	14613974;16603075	MI:0727;MI:0397
FBgn0005633	fln	FBgn0264695	Mhc	MIST vs5	BioGrid;DroID;FlyBase;IntAct;mentha	FBrf0218395;22036573;12663941;8486738	MI:0047	MI:0943;MI:0096;MI:0113;MI:0049;MI:0004;MI:0046;MI:0045
FBgn0036950	CG6996	FBgn0036977	CG5665	MIST vs5	DroID;IntAct;mentha	14613974;16603075	MI:0727;MI:0397
FBgn0003124	polo	FBgn0029931	CG14427	MIST vs5	BioGrid;DIP;DroID;IntAct;mentha	15710747;22036573	MI:0018;MI:0399	MI:0007
FBgn0003124	polo	FBgn0260991	Incenp	MIST vs5	DroID;FlyBase;BioGrid	22291575	MI:0813	MI:0007;MI:0833;MI:0096;MI:0705;MI:0403;MI:0113;MI:0416
FBgn0003124	polo	FBgn0086356	tum	MIST vs5	DroID;FlyBase;BioGrid	20628062	MI:0055;MI:0018	MI:0416
FBgn0003124	polo	FBgn0010431	mtrm	MIST vs5	BioGrid;DIP;DroID;FlyBase;IntAct;mentha	18052611;15710747;23479640;30351378	MI:0018;MI:0052;MI:0399	MI:0007;MI:0006;MI:0113;MI:0004;MI:0096;MI:0314
FBgn0003124	polo	FBgn0003124	polo	MIST vs5	DroID;FlyBase;BioGrid	23857770;29167465	MI:0055;MI:0012	MI:0401;MI:0415;MI:0051;MI:0096;MI:0113;MI:0833
FBgn0003124	polo	FBgn0020294	ko	MIST vs5	BioGrid;DIP;DroID;IntAct;mentha	14605208;15710747	MI:0018
FBgn0250791	alphaSnap	FBgn0286778	CG46385	MIST vs5	DroID;IntAct;mentha	14613974;16603075	MI:0397;MI:0018;MI:0727
FBgn0250791	alphaSnap	FBgn0263512	Vsx2	MIST vs5	DroID;IntAct;mentha	14613974;16603075	MI:0397;MI:0018;MI:0727
FBgn0250791	alphaSnap	FBgn0265003	koi	MIST vs5	DroID	14613974;16603075	MI:0397;MI:0018;MI:0727
FBgn0250791	alphaSnap	FBgn0267849	Syx7	MIST vs5	BioGrid;DroID;FlyBase;IntAct;mentha	FBrf0218395;22036573;19079254	MI:0727;MI:0397	MI:0007;MI:0004;MI:0943;MI:0046
FBgn0250791	alphaSnap	FBgn0260862	Vti1a	MIST vs5	BioGrid;DroID;FlyBase;IntAct;mentha	FBrf0218395;22036573;19079254	MI:0727;MI:0397	MI:0943;MI:0007;MI:0046
FBgn0250791	alphaSnap	FBgn0265998	Doa	MIST vs5	DroID;IntAct;mentha	14613974;16603075	MI:0397;MI:0018;MI:0727
FBgn0024887	kin17	FBgn0031129	CG1324	MIST vs5	DroID	14613974;16603075	MI:0397;MI:0018;MI:0727
FBgn0036977	CG5665	FBgn0285991	hpRNA:CR18854	MIST vs5	DroID	14613974;16603075	MI:0397;MI:0018
FBgn0036977	CG5665	FBgn0286778	CG46385	MIST vs5	DroID;IntAct;mentha	14613974;16603075	MI:0397;MI:0018;MI:0727
FBgn0036977	CG5665	FBgn0051973	Cda5	MIST vs5	DroID;IntAct;mentha	14613974;16603075	MI:0727;MI:0397
FBgn0036977	CG5665	FBgn0051634	Oatp26F	MIST vs5	DroID;IntAct;mentha	14613974;16603075	MI:0397;MI:0018;MI:0727
FBgn0036977	CG5665	FBgn0040228	DCTN5-p25	MIST vs5	DroID	14613974;16603075	MI:0397;MI:0018;MI:0727
FBgn0036977	CG5665	FBgn0264486	CG43894	MIST vs5	DroID;IntAct;mentha	14613974;16603075	MI:0397;MI:0018;MI:0727
FBgn0036977	CG5665	FBgn0037345	PolZ2	MIST vs5	DroID;IntAct;mentha	14613974;16603075	MI:0397;MI:0018;MI:0727
FBgn0036977	CG5665	FBgn0260642	Antp	MIST vs5	DroID;IntAct;mentha	14613974;16603075	MI:0397;MI:0018;MI:0727
FBgn0036977	CG5665	FBgn0266411	sima	MIST vs5	DroID;IntAct;mentha	14613974;16603075	MI:0397;MI:0018;MI:0727
FBgn0036977	CG5665	FBgn0039854	CG1635	MIST vs5	DroID;IntAct;mentha	14613974;16603075	MI:0397;MI:0018;MI:0727
FBgn0036977	CG5665	FBgn0085432	pan	MIST vs5	DroID;IntAct;mentha	14613974;16603075	MI:0727;MI:0397
FBgn0036977	CG5665	FBgn0039970	CG17508	MIST vs5	DroID;IntAct;mentha	14613974;16603075	MI:0727;MI:0397
FBgn0036977	CG5665	FBgn0042102	CG18745	MIST vs5	DroID;IntAct;mentha	14613974;16603075	MI:0727;MI:0018;MI:0397
FBgn0001259	in	FBgn0086698	frtz	MIST vs5	DroID;FlyBase;BioGrid	25072625	MI:0018	MI:0705;MI:0007;MI:0006;MI:0113;MI:0004
FBgn0284421	Psn	FBgn0284421	Psn	MIST vs5	BioGrid;DroID;FlyBase	11557046;15220354	MI:0090;MI:0112;MI:0018	MI:0314
FBgn0036998	CG5969	FBgn0250791	alphaSnap	MIST vs5	DroID;IntAct;mentha	14613974;16603075	MI:0397;MI:0018;MI:0727
FBgn0001320	kni	FBgn0010300	brat	MIST vs5	BioGrid;DroID	26527002	MI:0407	MI:0046;MI:0004
FBgn0001320	kni	FBgn0036977	CG5665	MIST vs5	DroID;IntAct;mentha	14613974;16603075	MI:0727;MI:0397
FBgn0001320	kni	FBgn0003339	Scr	MIST vs5	DroID;FlyBase;BioGrid	25869471	MI:0090;MI:0809	MI:0416
FBgn0001320	kni	FBgn0003944	Ubx	MIST vs5	DroID;FlyBase;BioGrid	25869471;30247122	MI:0090;MI:0809	MI:0416
FBgn0086915	Mst77F	FBgn0086915	Mst77F	MIST vs5	DroID;FlyBase;BioGrid	25735749	MI:0030	MI:0314
FBgn0028402	Polr3E	FBgn0264270	Sxl	MIST vs5	DroID;FlyBase;BioGrid	10521666	MI:0018	MI:0113;MI:0004;MI:0833;MI:0096;MI:0045
FBgn0004865	Eip78C	FBgn0033971	CG10209	MIST vs5	FlyBase;IntAct	30995488	MI:0397;MI:0809
FBgn0259785	pzg	FBgn0259785	pzg	MIST vs5	FlyBase;IntAct	30995488	MI:0397;MI:0809
FBgn0003042	Pc	FBgn0051613	His3:CG31613	MIST vs5	DroID;FlyBase;BioGrid	23320494;12351676;12408863;17210640;12897054	MI:0047;MI:0114;MI:0053	MI:0004;MI:0113;MI:0400;MI:0096;MI:0045
FBgn0003042	Pc	FBgn0005624	Psc	MIST vs5	DroID;BioGrid;mentha;FlyBase;IntAct	8601334;22491092;26802126;21415365;18923078;9372908;26063573;10412979;15280237;11493924;9566890;25415640;29070704;11581156	MI:0018	MI:0071;MI:0833;MI:0943;MI:0096;MI:0082;MI:0676;MI:0007;MI:0006;MI:0113;MI:0004;MI:1022;MI:0427;MI:0045
FBgn0003042	Pc	FBgn0053848	His3:CG33848	MIST vs5	IntAct;mentha	12897054;17210640	MI:0053;MI:0114	MI:0045
FBgn0037076	ebd2	FBgn0039395	CG14546	MIST vs5	DroID	14613974;16603075	MI:0397;MI:0727
FBgn0014143	croc	FBgn0030082	HP1b	MIST vs5	FlyBase	30995488	MI:0397;MI:0809
FBgn0015239	Hr78	FBgn0032330	Samuel	MIST vs5	DroID;FlyBase;BioGrid	17322404	MI:0018	MI:0113;MI:0004;MI:0096;MI:0833
FBgn0026371	SAK	FBgn0027513	ana2	MIST vs5	DroID;FlyBase;BioGrid	27558293;29263250;25264260	MI:0018	MI:0401;MI:0415;MI:0424;MI:0427;MI:0833
FBgn0026371	SAK	FBgn0036480	Cep135	MIST vs5	DroID;FlyBase;BioGrid	27558293	MI:0018	MI:0096;MI:0113;MI:0705;MI:0007;MI:0401;MI:0004;MI:0415;MI:0424;MI:0427
FBgn0026371	SAK	FBgn0026371	SAK	MIST vs5	DroID;BioGrid;mentha;FlyBase;DIP;IntAct	24184099;24980795;24184097;25688134;30256714;23000383;27558293;26481051;25646492	MI:0114;MI:0018	MI:0833;MI:0401;MI:1022;MI:0415;MI:0404;MI:0424;MI:0427;MI:0826;MI:0071;MI:0705;MI:0007;MI:0113;MI:0004;MI:0038;MI:0104
FBgn0026371	SAK	FBgn0261004	asl	MIST vs5	DroID;BioGrid;FlyBase;DIP;IntAct	24184099;24980795;24184097;27185836;25264260;25688134;30256714;23000383;20852615;27558293;25646492	MI:0018	MI:0833;MI:0943;MI:0705;MI:0401;MI:0415;MI:0424;MI:0071;MI:1247;MI:0096;MI:0314;MI:0082;MI:0007;MI:0113;MI:0004;MI:0104
FBgn0015283	Rpn10	FBgn0031057	Ubqn	MIST vs5	BioGrid;DroID;FlyBase;IntAct;mentha	22364263;19079254;21973017;25916810;22215586	MI:0727;MI:0397	MI:0071;MI:0096;MI:0314;MI:0705;MI:0113;MI:0004;MI:1022;MI:0027
FBgn0015283	Rpn10	FBgn0264922	Sumo	MIST vs5	BioGrid;DroID	15946124	MI:0018	MI:0943;MI:0113;MI:0004
FBgn0015283	Rpn10	FBgn0015321	Ubc4	MIST vs5	DroID;IntAct;mentha	11862484	MI:0018	MI:0019
FBgn0037100	CapaR	FBgn0039722	Capa	MIST vs5	BioGrid;DroID;FlyBase	12177421;12459185	MI:0915	MI:0401;MI:0415
FBgn0000045	Act79B	FBgn0001301	kel	MIST vs5	BioGrid;DroID	11854310	MI:0047	MI:0314;MI:0096
FBgn0025702	Srpk79D	FBgn0030706	Lrp4	MIST vs5	BioGrid;DroID;FlyBase	28606304	MI:0813	MI:0403;MI:0416
FBgn0025702	Srpk79D	FBgn0259246	brp	MIST vs5	FlyBase	30745339	MI:0018;MI:0081	MI:0071;MI:0415
FBgn0011771	Hem	FBgn0020510	Abi	MIST vs5	DroID;BioGrid;mentha;FlyBase;IntAct	12900458;21900504;16155589;30737382	MI:0018	MI:0004;MI:0113;MI:0071;MI:1022;MI:0096
FBgn0011771	Hem	FBgn0038320	Cyfip	MIST vs5	BioGrid;DroID;FlyBase;mentha	FBrf0218395;22010197;22036573;15385157;15269173	MI:0018	MI:0943;MI:0082;MI:0705;MI:0007;MI:0006;MI:0113;MI:0004;MI:0046
FBgn0010348	Arf79F	FBgn0034793	asrij	MIST vs5	BioGrid;DIP;DroID;FlyBase;IntAct;mentha	14605208;24707047	MI:0018;MI:0813	MI:0403;MI:0006;MI:0113;MI:0004;MI:0416
FBgn0010348	Arf79F	FBgn0013749	Arf102F	MIST vs5	BioGrid;DroID;FlyBase;IntAct;mentha	FBrf0218395;22036573;19079254	MI:0727;MI:0397	MI:0943;MI:0004;MI:0046
FBgn0044324	Chro	FBgn0053825	His1:CG33825	MIST vs5	BioGrid;FlyBase	22203189	MI:0047	MI:0113;MI:0049;MI:0096;MI:0007
FBgn0044324	Chro	FBgn0259785	pzg	MIST vs5	BioGrid;DroID;FlyBase	21799255;FBrf0218395;22036573;15292401	MI:0018	MI:0943;MI:0006;MI:0004;MI:0427;MI:0046
FBgn0037236	Skp2	FBgn0037613	Cks85A	MIST vs5	BioGrid;DIP;DroID;FlyBase;IntAct;mentha	14605208;15575970;21827746	MI:0397;MI:0018;MI:0727	MI:0113;MI:0007;MI:0705;MI:0004
FBgn0003882	tub	FBgn0260632	dl	MIST vs5	DroID;BioGrid;mentha;FlyBase;IntAct	9367441;19498957;12653959;9405646	MI:0018	MI:0833;MI:0006;MI:0113;MI:0004;MI:1022;MI:0413;MI:0045
FBgn0003882	tub	FBgn0033402	Myd88	MIST vs5	BioGrid;DroID;FlyBase;IntAct;mentha	FBrf0218395;19498957;26508789;22036573;18829464;12351681;14685264	MI:0065	MI:0943;MI:0314;MI:0705;MI:0019;MI:0007;MI:0006;MI:0113;MI:0004;MI:1022;MI:0027;MI:0046;MI:0045;MI:0826
FBgn0003882	tub	FBgn0010441	pll	MIST vs5	DroID;BioGrid;mentha;FlyBase;DIP;IntAct	10512628;10589682;18829464;12351681;20563992;9367441;19498957;16004997;7527496;10330490;11731453;7635064;14685264	MI:0114;MI:0018;MI:0065;MI:0107	MI:0833;MI:0401;MI:1022;MI:0415;MI:0071;MI:0096;MI:0314;MI:0007;MI:0006;MI:0113;MI:0004;MI:0027;MI:0028;MI:0019;MI:0045
FBgn0026417	Hus1-like	FBgn0026778	Rad1	MIST vs5	BioGrid;DroID;FlyBase	17327271;FBrf0218395;22036573;22666434	MI:0018	MI:0943;MI:0705;MI:0007;MI:0113;MI:0004;MI:0046
FBgn0003002	opa	FBgn0033166	Eaf	MIST vs5	DroID;IntAct;mentha	14613974;16603075	MI:0727;MI:0397
FBgn0004913	Gnf1	FBgn0005655	PCNA	MIST vs5	BioGrid;DroID;FlyBase	28180289	MI:0813	MI:0403;MI:0416
FBgn0010313	corto	FBgn0278608	Dsp1	MIST vs5	FlyBase	16613610	MI:0047	MI:0006;MI:0096
FBgn0010313	corto	FBgn0013263	Trl	MIST vs5	DroID;BioGrid;mentha;FlyBase;IntAct	12771214	MI:0018	MI:0113;MI:0004;MI:0833;MI:0096
FBgn0010313	corto	FBgn0032642	Lamtor3	MIST vs5	DroID;FlyBase;BioGrid	21401930	MI:0018	MI:0113;MI:0004;MI:0096
FBgn0010313	corto	FBgn0266711	EloC	MIST vs5	DroID;FlyBase;BioGrid	24204884	MI:0018	MI:0007;MI:0113;MI:0004;MI:0705
FBgn0010313	corto	FBgn0010313	corto	MIST vs5	DroID;BioGrid;mentha;FlyBase;IntAct	12771214;31491385	MI:0018;MI:0055	MI:0113;MI:0004;MI:0096
FBgn0010313	corto	FBgn0039858	CycG	MIST vs5	DroID;FlyBase;BioGrid	18286205	MI:0018	MI:0833;MI:0096;MI:0705;MI:0007;MI:0006;MI:0113;MI:0004
FBgn0010313	corto	FBgn0034968	RpL12	MIST vs5	DroID;FlyBase;BioGrid	23071455	MI:0107	MI:0943;MI:0096;MI:0314;MI:0705;MI:0007;MI:0113;MI:0427
FBgn0037295	dpr16	FBgn0051708	DIP-zeta	MIST vs5	DroID;BioGrid;mentha;FlyBase;IntAct	26687361;FBrf0222867;23827685	MI:0411	MI:0113;MI:0004;MI:0892
FBgn0037295	dpr16	FBgn0039617	DIP-gamma	MIST vs5	DroID;BioGrid;mentha;FlyBase;IntAct	30467080;26687361;23827685;FBrf0222867	MI:0411;MI:0107	MI:0113;MI:0004;MI:0892
FBgn0037295	dpr16	FBgn0259714	DIP-epsilon	MIST vs5	DroID;BioGrid;mentha;FlyBase;IntAct	26687361;FBrf0222867;23827685	MI:0411	MI:0113;MI:0004;MI:0892
FBgn0259212	cno	FBgn0262614	pyd	MIST vs5	DroID;FlyBase;BioGrid	9858699	MI:0018	MI:0113;MI:0004;MI:0833;MI:0096;MI:0045
FBgn0037324	Orco	FBgn0037324	Orco	MIST vs5	DroID;BioGrid;mentha;FlyBase;DIP;IntAct	16402857;23196131;15592462	MI:0809;MI:0012;MI:0090;MI:0055	MI:0045
FBgn0011715	Snr1	FBgn0025463	Bap60	MIST vs5	BioGrid;DIP;DroID;FlyBase;IntAct;mentha	FBrf0218395;22036573;14605208;30343899	MI:0397;MI:0018;MI:0727	MI:0943;MI:0007;MI:0046
FBgn0011715	Snr1	FBgn0016930	Dyrk2	MIST vs5	FlyBase	16671894	MI:0018	MI:0415;MI:0007
FBgn0011715	Snr1	FBgn0014163	fax	MIST vs5	BioGrid;DIP;DroID;IntAct;mentha	14605208;15710747	MI:0018;MI:0399
FBgn0011715	Snr1	FBgn0017545	RpS3A	MIST vs5	BioGrid;DIP;DroID;IntAct;mentha	14605208;15710747	MI:0397;MI:0727;MI:0018;MI:0399
FBgn0261004	asl	FBgn0261004	asl	MIST vs5	DroID;FlyBase;BioGrid	25688134;30256714;27558293	MI:0018	MI:0007;MI:0004;MI:0113;MI:0071;MI:1022;MI:0104
FBgn0261004	asl	FBgn0262167	ana1	MIST vs5	DroID;FlyBase;DIP;BioGrid;IntAct	26595382;27558293	MI:0018	MI:0833;MI:0096;MI:0705;MI:0007;MI:0113;MI:0004;MI:1022;MI:0027
FBgn0017550	Rga	FBgn0033029	Not3	MIST vs5	BioGrid;DroID;FlyBase	FBrf0218395;25242320;23303381;22036573;FBrf0227292	MI:0397;MI:0727	MI:0943;MI:0096;MI:0705;MI:0082;MI:0007;MI:0113;MI:0004;MI:0046
FBgn0019637	Atu	FBgn0262656	Myc	MIST vs5	BioGrid;DroID;FlyBase	29078288	MI:0813	MI:0113;MI:0403;MI:0006;MI:0007;MI:0416;MI:0096
FBgn0027951	MTA1-like	FBgn0263979	Caf1-55	MIST vs5	BioGrid;DroID;FlyBase;IntAct;mentha	15516265;24920672;22036573;27117189;25294943	MI:0018	MI:0071;MI:0943;MI:0007;MI:0113;MI:0004;MI:1022;MI:0427
FBgn0037359	MED27	FBgn0037781	Fancl	MIST vs5	DroID;IntAct;mentha	14613974;16603075	MI:0727;MI:0397
FBgn0046222	Wdr33	FBgn0053504	snRNA:U7	MIST vs5	BioGrid;DroID	24145821	MI:0407	MI:0046
FBgn0037371	Sym	FBgn0053504	snRNA:U7	MIST vs5	BioGrid;DroID	24145821	MI:0407	MI:0046
FBgn0027497	Madm	FBgn0259176	bun	MIST vs5	BioGrid;DroID;FlyBase	20149264	MI:0018	MI:0943;MI:0113;MI:0400;MI:0007
FBgn0037383	Sec20	FBgn0250791	alphaSnap	MIST vs5	BioGrid;DroID;FlyBase;IntAct;mentha	FBrf0218395;22036573;19079254	MI:0727;MI:0397	MI:0007;MI:0004;MI:0943;MI:0046
FBgn0028436	ECSIT	FBgn0265464	Traf6	MIST vs5	BioGrid;DroID;FlyBase	10465784	MI:0018	MI:0096;MI:0314;MI:0705;MI:0007;MI:0113;MI:0004;MI:0019
FBgn0037391	CG2017	FBgn0039395	CG14546	MIST vs5	DroID	14613974;16603075	MI:0397;MI:0018;MI:0727
FBgn0027514	CG1024	FBgn0050020	CG30020	MIST vs5	FlyBase;IntAct	30995488	MI:0397;MI:0008;MI:0809;MI:0946
FBgn0053202	dpr11	FBgn0259245	DIP-beta	MIST vs5	DroID;BioGrid;mentha;FlyBase;IntAct	30467080;26687361;23827685;FBrf0222867	MI:0411;MI:0107	MI:0113;MI:0004;MI:0892
FBgn0037456	CG1138	FBgn0038549	Nnk	MIST vs5	DroID;IntAct;mentha	14613974;16603075	MI:0397;MI:0018;MI:0727
FBgn0037456	CG1138	FBgn0261792	snRNP-U1-C	MIST vs5	DroID;IntAct;mentha	14613974;16603075	MI:0397;MI:0018;MI:0727
FBgn0000166	bcd	FBgn0031129	CG1324	MIST vs5	DroID;IntAct;mentha	14613974;16603075	MI:0397;MI:0018;MI:0727
FBgn0000166	bcd	FBgn0031768	IPIP	MIST vs5	DroID	14613974;16603075	MI:0397;MI:0018;MI:0727
FBgn0000166	bcd	FBgn0000251	cad	MIST vs5	BioGrid;DroID	8602214;8602224	MI:0407	MI:0046
FBgn0000166	bcd	FBgn0263144	bin3	MIST vs5	DroID;BioGrid;mentha;FlyBase;IntAct	10717484	MI:0018	MI:0113;MI:0004;MI:0096;MI:0833
FBgn0000166	bcd	FBgn0000615	exu	MIST vs5	BioGrid;DroID	27376588;7479884	MI:0407	MI:0046
FBgn0000166	bcd	FBgn0036977	CG5665	MIST vs5	DroID;IntAct;mentha	14613974;16603075	MI:0397;MI:0018;MI:0727
FBgn0000166	bcd	FBgn0003165	pum	MIST vs5	BioGrid;DroID	27482653	MI:0407	MI:0046
FBgn0000166	bcd	FBgn0038213	CG9624	MIST vs5	DroID;IntAct;mentha	14613974;16603075	MI:0727;MI:0397
FBgn0000166	bcd	FBgn0024491	Bin1	MIST vs5	BioGrid;DroID;FlyBase;IntAct;mentha	11455422;10717484	MI:0018	MI:0113;MI:0004;MI:0833;MI:0096;MI:0314
FBgn0000166	bcd	FBgn0002962	nos	MIST vs5	BioGrid;DroID	27482653	MI:0407	MI:0046
FBgn0000166	bcd	FBgn0039395	CG14546	MIST vs5	DroID	14613974;16603075	MI:0397;MI:0018;MI:0727
FBgn0000071	Ama	FBgn0000071	Ama	MIST vs5	DroID;BioGrid;mentha;FlyBase;IntAct	18938249;FBrf0222867;23827685	MI:0411	MI:0071;MI:0892;MI:0314;MI:0113;MI:0016;MI:0004;MI:1022;MI:0027;MI:0040
FBgn0000439	Dfd	FBgn0000611	exd	MIST vs5	DroID;BioGrid;mentha;FlyBase;IntAct	30802457;20634319;31399572;9878063;9405369	MI:0077	MI:0413;MI:1022;MI:0833;MI:0096
FBgn0000439	Dfd	FBgn0036761	MED19	MIST vs5	DroID;FlyBase;BioGrid	24786462	MI:0090;MI:0809	MI:0113;MI:0004;MI:0833;MI:0416;MI:0096
FBgn0003339	Scr	FBgn0004567	slp2	MIST vs5	DroID;FlyBase;BioGrid	25869471	MI:0090;MI:0809	MI:0416
FBgn0003339	Scr	FBgn0004915	TfIIB	MIST vs5	DroID;FlyBase;BioGrid	25869471	MI:0090;MI:0809	MI:0416
FBgn0003339	Scr	FBgn0261648	salm	MIST vs5	DroID;FlyBase;BioGrid	25869471	MI:0090;MI:0809	MI:0416
FBgn0003339	Scr	FBgn0004837	Su(H)	MIST vs5	DroID;FlyBase;BioGrid	25869471	MI:0090;MI:0809	MI:0416
FBgn0003339	Scr	FBgn0003896	tup	MIST vs5	DroID;FlyBase;BioGrid	25869471	MI:0090;MI:0809	MI:0416
FBgn0003339	Scr	FBgn0003866	tsh	MIST vs5	DroID;FlyBase;BioGrid	17524390;25869471	MI:0090;MI:0018;MI:0809	MI:0096;MI:0416
FBgn0003339	Scr	FBgn0267978	ap	MIST vs5	DroID;FlyBase;BioGrid	25869471	MI:0090;MI:0809	MI:0416
FBgn0003339	Scr	FBgn0011656	Mef2	MIST vs5	DroID;FlyBase;BioGrid	25869471	MI:0090;MI:0809	MI:0416
FBgn0003339	Scr	FBgn0003900	twi	MIST vs5	DroID;FlyBase;BioGrid	25869471	MI:0090;MI:0809	MI:0416
FBgn0003339	Scr	FBgn0015903	apt	MIST vs5	DroID;FlyBase;BioGrid	25869471	MI:0090;MI:0809	MI:0416
FBgn0003339	Scr	FBgn0035956	Doc2	MIST vs5	DroID;FlyBase;BioGrid	25869471	MI:0090;MI:0809	MI:0416
FBgn0003339	Scr	FBgn0003339	Scr	MIST vs5	DroID;FlyBase;BioGrid	22564794;26428533	MI:0090;MI:0809	MI:0007;MI:0113;MI:0004;MI:0416;MI:0705
FBgn0003339	Scr	FBgn0003507	srp	MIST vs5	DroID;FlyBase;BioGrid	25869471	MI:0090;MI:0809	MI:0416
FBgn0003339	Scr	FBgn0042693	wrd	MIST vs5	DroID;BioGrid;mentha;FlyBase;IntAct	10856239	MI:0018	MI:0045
FBgn0003339	Scr	FBgn0004110	tin	MIST vs5	DroID;FlyBase;BioGrid	25869471	MI:0090;MI:0809	MI:0416
FBgn0003339	Scr	FBgn0004862	bap	MIST vs5	DroID;FlyBase;BioGrid	25869471	MI:0090;MI:0809	MI:0416
FBgn0003339	Scr	FBgn0004606	zfh1	MIST vs5	DroID;FlyBase;BioGrid	25869471	MI:0090;MI:0809	MI:0416
FBgn0001077	ftz	FBgn0003145	prd	MIST vs5	DroID;BioGrid;mentha;FlyBase;IntAct	9020363;11157757;8538765	MI:0047	MI:0113;MI:0004;MI:0833;MI:0096;MI:0045
FBgn0001077	ftz	FBgn0001078	ftz-f1	MIST vs5	BioGrid;DIP;DroID;FlyBase;IntAct;mentha	10381570;16051145;11592991;11157757;14605208;9020364;9020363;29547262;11520662;19164706;15823536;21775434	MI:0065;MI:0077;MI:0047;MI:0107;MI:0018;MI:0114	MI:0833;MI:0096;MI:0314;MI:0006;MI:0113;MI:0004;MI:1022;MI:0413;MI:0045
FBgn0260642	Antp	FBgn0261963	mid	MIST vs5	DroID;FlyBase;BioGrid	25869471	MI:0090;MI:0809	MI:0416
FBgn0260642	Antp	FBgn0261648	salm	MIST vs5	DroID;FlyBase;BioGrid	25869471	MI:0090;MI:0809	MI:0416
FBgn0037467	Ufl1	FBgn0086558	Ubi-p5E	MIST vs5	DroID;FlyBase;BioGrid	27956707	MI:0090;MI:1203	MI:2169
FBgn0003884	alphaTub84B	FBgn0013733	shot	MIST vs5	DroID;FlyBase;BioGrid	17409115;12842007;11874915	MI:0018	MI:0007;MI:0113;MI:0004;MI:1022;MI:0028
FBgn0003884	alphaTub84B	FBgn0004380	Klp64D	MIST vs5	DroID;FlyBase;BioGrid	27976831	MI:0047;MI:0055	MI:0705;MI:0007;MI:0113;MI:0004;MI:0416
FBgn0003884	alphaTub84B	FBgn0004381	Klp68D	MIST vs5	DroID;FlyBase;BioGrid	27976831	MI:0047;MI:0055	MI:0705;MI:0416
FBgn0003884	alphaTub84B	FBgn0259108	futsch	MIST vs5	DroID;FlyBase;BioGrid	24828631	MI:0813	MI:0403;MI:0416
FBgn0011020	Sas-4	FBgn0027513	ana2	MIST vs5	DroID;BioGrid;mentha;FlyBase;IntAct	22020124;24385583;31115335;25264260;27558293	MI:0018	MI:0833;MI:0096;MI:0705;MI:0007;MI:0006;MI:0113;MI:0004
FBgn0011020	Sas-4	FBgn0013765	cnn	MIST vs5	DroID;FlyBase;BioGrid	21145741;26530814;24385583;22729084;27558293;21694707	MI:0018	MI:0943;MI:0096;MI:0082;MI:0705;MI:0007;MI:0006;MI:0113;MI:0004;MI:0029
FBgn0011020	Sas-4	FBgn0086690	Plp	MIST vs5	DroID;FlyBase;BioGrid	22729084;21694707;27558293	MI:0018	MI:0943;MI:0096;MI:0082;MI:0007;MI:0006;MI:0113;MI:0004;MI:0029
FBgn0011020	Sas-4	FBgn0036480	Cep135	MIST vs5	DroID;FlyBase;BioGrid	24385583;27558293	MI:0018	MI:0096;MI:0705;MI:0007;MI:0006;MI:0113;MI:0004
FBgn0011020	Sas-4	FBgn0261004	asl	MIST vs5	DroID;FlyBase;DIP;BioGrid;IntAct	20852615;21694707;22729084;21145741;24385583;25688134;27185836;27558293	MI:0018	MI:0833;MI:0943;MI:0096;MI:0082;MI:0705;MI:0007;MI:0006;MI:0113;MI:0004;MI:0029
FBgn0002306	sas	FBgn0004370	Ptp10D	MIST vs5	DroID;FlyBase;BioGrid	23764287	MI:0411	MI:0400;MI:0096;MI:0866;MI:0947;MI:0113;MI:0004;MI:0416
FBgn0001112	Gld	FBgn0033769	CG8768	MIST vs5	DroID;IntAct;mentha	14613974;16603075	MI:0727;MI:0397
FBgn0004174	Mst84Dc	FBgn0010323	Gsc	MIST vs5	DroID;BioGrid;mentha;FlyBase;DIP;IntAct	14605208;FBrf0235788	MI:1112;MI:0397;MI:0018
FBgn0015575	alpha-Est7	FBgn0029994	Ldsdh1	MIST vs5	DroID;FlyBase;BioGrid	27956707	MI:0090;MI:1203	MI:2169
FBgn0015575	alpha-Est7	FBgn0030519	CG11151	MIST vs5	DroID;FlyBase;BioGrid	27956707	MI:0090;MI:1203	MI:2169
FBgn0015575	alpha-Est7	FBgn0030608	Lsd-2	MIST vs5	DroID;FlyBase;BioGrid	27956707	MI:0090;MI:1203	MI:2169
FBgn0015575	alpha-Est7	FBgn0035206	sturkopf	MIST vs5	DroID;FlyBase;BioGrid	27956707	MI:0090;MI:1203	MI:2169
FBgn0015575	alpha-Est7	FBgn0015575	alpha-Est7	MIST vs5	DroID;FlyBase;BioGrid	27956707	MI:0090;MI:1203	MI:2169
FBgn0003885	alphaTub84D	FBgn0263705	Myo10A	MIST vs5	DroID;FlyBase;BioGrid	18045836	MI:0018	MI:0113;MI:0004;MI:0096;MI:0833
FBgn0003885	alphaTub84D	FBgn0013733	shot	MIST vs5	DroID;FlyBase;BioGrid	11874915;17409115;12842007	MI:0018	MI:0007;MI:0113;MI:0004;MI:1022;MI:0028
FBgn0000504	dsx	FBgn0003742	tra2	MIST vs5	FlyBase;DroID;BioGrid	11245569;1674449;1518835;8124712	MI:0407	MI:0046
FBgn0000504	dsx	FBgn0003741	tra	MIST vs5	BioGrid;DroID	1518835	MI:0407	MI:0046
FBgn0000504	dsx	FBgn0000504	dsx	MIST vs5	DroID;BioGrid;mentha;FlyBase;IntAct	8978051;18184648	MI:0018;MI:0077;MI:0030	MI:0096;MI:0314;MI:0045
FBgn0000504	dsx	FBgn0001276	ix	MIST vs5	DroID;mentha;FlyBase;IntAct	12361959;18184648	MI:0018	MI:0007;MI:0045
FBgn0243512	puc	FBgn0264493	rdx	MIST vs5	BioGrid;DIP;DroID;FlyBase;IntAct;mentha	19955409;19818708;19164706;14605208	MI:0397;MI:0018;MI:0727	MI:0007;MI:0705;MI:0096;MI:0113
FBgn0037555	Ada2b	FBgn0037555	Ada2b	MIST vs5	DroID;FlyBase;BioGrid	30559249;23336284	MI:0018	MI:0007;MI:0113;MI:0004;MI:0705
FBgn0037555	Ada2b	FBgn0037981	Spt3	MIST vs5	BioGrid;DroID;FlyBase	21764853;18188155;12697829;16428443;20008933;30559249;27185460	MI:0018	MI:0943;MI:0082;MI:0007;MI:0006;MI:0113;MI:0004;MI:1022
FBgn0037555	Ada2b	FBgn0040534	Sf3b5	MIST vs5	DroID;FlyBase;BioGrid	27185460	MI:0018	MI:0007;MI:0943;MI:0004;MI:0082
FBgn0014861	Mcm2	FBgn0025815	Mcm6	MIST vs5	BioGrid;DIP;DroID;FlyBase;IntAct;mentha	16798881;FBrf0218395;22036573;25117490;21378962;11726693	MI:0030	MI:0006;MI:0943;MI:0314;MI:0046;MI:0007;MI:0020;MI:0004;MI:1022;MI:0027;MI:0029;MI:0040;MI:0226
FBgn0014861	Mcm2	FBgn0032929	Mcm10	MIST vs5	DroID;FlyBase;BioGrid;IntAct	20498296;12808023	MI:0018	MI:0007;MI:0006
FBgn0014861	Mcm2	FBgn0017577	Mcm5	MIST vs5	BioGrid;DroID;FlyBase;IntAct;mentha	16798881;FBrf0218395;22036573;11024168;25117490;21378962;11726693	MI:0030	MI:0006;MI:0943;MI:0314;MI:0046;MI:0020;MI:0113;MI:0004;MI:1022;MI:0027;MI:0029;MI:0040;MI:0226
FBgn0010433	ato	FBgn0267821	da	MIST vs5	DroID;FlyBase;BioGrid	26824657;8324823;15748845;20478292;15084454	MI:0018	MI:0833;MI:0096;MI:0007;MI:0004;MI:0113;MI:0413;MI:1022
FBgn0037573	CG7483	FBgn0045862	btz	MIST vs5	BioGrid;DroID;FlyBase	22961380;14973490	MI:0397;MI:0018;MI:0727	MI:0943;MI:0004
FBgn0003129	Poxm	FBgn0003339	Scr	MIST vs5	DroID;FlyBase;BioGrid	25869471	MI:0090;MI:0809	MI:0416
FBgn0266916	Cenp-C	FBgn0266916	Cenp-C	MIST vs5	FlyBase	31366733;31597104	MI:0114	MI:0027;MI:0071;MI:1088
FBgn0001180	hb	FBgn0003165	pum	MIST vs5	BioGrid;DroID	10541556;11303521;11336677;15541314;17360772;18463699;19372537;22514614;24286029;27482653;7889568;9404893;9660969;24696456	MI:0407	MI:0046
FBgn0001180	hb	FBgn0002962	nos	MIST vs5	BioGrid;DroID	10541556;11336677;27482653	MI:0407	MI:0046
FBgn0037621	M1BP	FBgn0039395	CG14546	MIST vs5	DroID	14613974;16603075	MI:0397;MI:0018;MI:0727
FBgn0262614	pyd	FBgn0264975	Nrg	MIST vs5	DroID;FlyBase;BioGrid	21389050	MI:0047	MI:0049
FBgn0003015	osk	FBgn0283442	vas	MIST vs5	DroID;FlyBase;IntAct;mentha	8804312;27572922;26419889;28536148;10678180;27923120;19036801;26190108;21179512	MI:0065;MI:0112;MI:0114;MI:0018	MI:0113;MI:0096;MI:0833;MI:0045;MI:0705;MI:0007;MI:0427
FBgn0003015	osk	FBgn0285926	Imp	MIST vs5	BioGrid;DroID	17030623	MI:0407	MI:0046
FBgn0003015	osk	FBgn0004838	Hrb27C	MIST vs5	FlyBase;DroID;BioGrid	15056611	MI:0030	MI:0004;MI:0046;MI:0405
FBgn0003015	osk	FBgn0284256	bsf	MIST vs5	BioGrid;DroID	26433064	MI:0407	MI:0046
FBgn0003015	osk	FBgn0003520	stau	MIST vs5	DroID;BioGrid;mentha;FlyBase;IntAct	8804312;23945942;25049271	MI:0018	MI:0833;MI:0096;MI:0113;MI:0004;MI:0046;MI:0045
FBgn0003015	osk	FBgn0265297	pAbp	MIST vs5	BioGrid;DroID	21782810	MI:0407	MI:0046
FBgn0003015	osk	FBgn0015903	apt	MIST vs5	BioGrid;DroID	10021333	MI:0407	MI:0046
FBgn0003015	osk	FBgn0264307	orb2	MIST vs5	BioGrid;DroID	26812143;20547833	MI:0407	MI:0046
FBgn0003015	osk	FBgn0003015	osk	MIST vs5	DroID;FlyBase;BioGrid	28536148;26190108	MI:0114	MI:0071;MI:1022
FBgn0003015	osk	FBgn0267790	rump	MIST vs5	BioGrid;DroID	21752933	MI:0407	MI:0046;MI:0004
FBgn0003015	osk	FBgn0004882	orb	MIST vs5	BioGrid;DroID	26625957	MI:0407	MI:0046
FBgn0003015	osk	FBgn0011224	heph	MIST vs5	BioGrid;DroID	23894566;27104756;19131435	MI:0407	MI:0046;MI:0004
FBgn0037643	ScsbetaA	FBgn0040038	klhl10	MIST vs5	DroID;FlyBase;BioGrid	27052834	MI:0018	MI:0007;MI:0113;MI:0004;MI:0705
FBgn0037643	ScsbetaA	FBgn0261268	Cul3	MIST vs5	DroID;FlyBase;BioGrid	27052834	MI:0018	MI:0007;MI:0113;MI:0004;MI:0705
FBgn0037643	ScsbetaA	FBgn0038213	CG9624	MIST vs5	DroID;IntAct;mentha	14613974;16603075	MI:0727;MI:0397
FBgn0026380	Prosbeta3	FBgn0250843	Prosalpha6	MIST vs5	BioGrid;DroID;FlyBase;IntAct;mentha	FBrf0218395;22036573;19079254	MI:0727;MI:0397	MI:0943;MI:0007;MI:0046
FBgn0026380	Prosbeta3	FBgn0032492	Prosalpha6T	MIST vs5	DroID;IntAct;mentha	19079254;22036573	MI:0727;MI:0397	MI:0007
FBgn0026380	Prosbeta3	FBgn0032596	Prosbeta4	MIST vs5	BioGrid;DroID;FlyBase;IntAct;mentha	FBrf0218395;22036573;19079254	MI:0727;MI:0397	MI:0943;MI:0007;MI:0046
FBgn0026380	Prosbeta3	FBgn0261394	Prosalpha3	MIST vs5	BioGrid;DroID;FlyBase;IntAct;mentha	FBrf0218395;22036573;19079254	MI:0727;MI:0397	MI:0943;MI:0007;MI:0046
FBgn0026380	Prosbeta3	FBgn0250746	Prosbeta7	MIST vs5	BioGrid;DroID;FlyBase;IntAct;mentha	FBrf0218395;22036573;19079254	MI:0727;MI:0397	MI:0943;MI:0007;MI:0046
FBgn0026380	Prosbeta3	FBgn0086134	Prosalpha2	MIST vs5	BioGrid;DroID;FlyBase;IntAct;mentha	FBrf0218395;22036573;19079254	MI:0727;MI:0397	MI:0943;MI:0007;MI:0046
FBgn0026380	Prosbeta3	FBgn0029134	Prosbeta5	MIST vs5	BioGrid;DroID;FlyBase;IntAct;mentha	FBrf0218395;22036573;19079254;25294943	MI:0727;MI:0397	MI:0943;MI:0007;MI:0046
FBgn0264075	tgo	FBgn0266411	sima	MIST vs5	BioGrid;DroID;FlyBase;mentha	18332128;9409674;9403694	MI:0018	MI:0007;MI:0096;MI:0314
FBgn0002932	neur	FBgn0002932	neur	MIST vs5	DroID;FlyBase;BioGrid	23045391	MI:0018	MI:0007;MI:0113;MI:0004;MI:0705
FBgn0014018	Rel	FBgn0265784	CrebB	MIST vs5	mentha;DroID;FlyBase;BioGrid;IntAct	23749869;30995488	MI:0397	MI:0943;MI:0004
FBgn0014018	Rel	FBgn0085451	htk	MIST vs5	DroID;FlyBase;BioGrid;IntAct	23749869;30995488	MI:0397	MI:0943;MI:0004
FBgn0014018	Rel	FBgn0260632	dl	MIST vs5	DroID;BioGrid;mentha;FlyBase;DIP;IntAct	30735676;10409696;20679214;22654665	MI:0107	MI:0007;MI:0096;MI:0314;MI:0045
FBgn0014018	Rel	FBgn0259211	grh	MIST vs5	FlyBase;IntAct	30995488	MI:0397;MI:0809
FBgn0014018	Rel	FBgn0259785	pzg	MIST vs5	DroID;FlyBase;BioGrid;IntAct	23749869;30995488	MI:0397	MI:0943;MI:0004
FBgn0014018	Rel	FBgn0014018	Rel	MIST vs5	DroID;BioGrid;mentha;FlyBase;DIP;IntAct	23749869;20679214;30995488;22654665	MI:0397;MI:0107;MI:0030	MI:0943;MI:0096;MI:0314;MI:0007;MI:0004
FBgn0003165	pum	FBgn0030089	AP-1gamma	MIST vs5	BioGrid;DroID	18463699	MI:0407	MI:0046
FBgn0003165	pum	FBgn0043364	cbt	MIST vs5	BioGrid;DroID	18463699	MI:0407	MI:0046
FBgn0003165	pum	FBgn0003256	rl	MIST vs5	BioGrid;DroID	22514614	MI:0407	MI:0046
FBgn0003165	pum	FBgn0010300	brat	MIST vs5	DroID;BioGrid;mentha;FlyBase;IntAct	11336677;11274060;17055983;17360772;24696456	MI:0090;MI:0232;MI:0018;MI:0588	MI:0071;MI:0096;MI:0705;MI:0113;MI:0004;MI:1022;MI:0045
FBgn0003165	pum	FBgn0003396	shn	MIST vs5	BioGrid;DroID	18463699	MI:0407	MI:0046
FBgn0003165	pum	FBgn0004638	drk	MIST vs5	BioGrid;DroID	22514614	MI:0407	MI:0046
FBgn0003165	pum	FBgn0034073	CG8414	MIST vs5	BioGrid;DroID	16537387	MI:0407	MI:0046
FBgn0003165	pum	FBgn0003731	Egfr	MIST vs5	BioGrid;DroID	22514614	MI:0407	MI:0046
FBgn0003165	pum	FBgn0004516	Gad1	MIST vs5	BioGrid;DroID	18463699	MI:0407	MI:0046
FBgn0003165	pum	FBgn0052062	Rbfox1	MIST vs5	BioGrid;DroID	26954550	MI:0407	MI:0046;MI:0004
FBgn0003165	pum	FBgn0003997	hid	MIST vs5	BioGrid;DroID	27256879	MI:0407	MI:0046
FBgn0003165	pum	FBgn0004179	Csp	MIST vs5	BioGrid;DroID	18463699	MI:0407	MI:0046
FBgn0003165	pum	FBgn0015568	alpha-Est1	MIST vs5	BioGrid;DroID	16537387	MI:0407	MI:0046
FBgn0003165	pum	FBgn0262736	Vha16-1	MIST vs5	BioGrid;DroID	16537387	MI:0407	MI:0046
FBgn0003165	pum	FBgn0015218	eIF4E1	MIST vs5	BioGrid;DroID	15541314	MI:0407	MI:0046
FBgn0003165	pum	FBgn0026206	mei-P26	MIST vs5	BioGrid;DroID	24286029	MI:0407	MI:0046;MI:0004
FBgn0003165	pum	FBgn0004581	bgcn	MIST vs5	BioGrid;DroID;FlyBase	20018853	MI:0018;MI:0090;MI:0588;MI:0809	MI:0416
FBgn0003205	Ras85D	FBgn0031745	rau	MIST vs5	BioGrid;DIP;DroID;FlyBase;IntAct;mentha	15710747;24194583	MI:0397;MI:0727;MI:0018;MI:0399	MI:0113;MI:0004;MI:0096;MI:0705
FBgn0003205	Ras85D	FBgn0259212	cno	MIST vs5	BioGrid;DroID;FlyBase	17846121;9226438;15710747;17183697	MI:0018	MI:0007;MI:0113;MI:0004;MI:0833;MI:0045
FBgn0003205	Ras85D	FBgn0015279	Pi3K92E	MIST vs5	DroID;BioGrid;mentha;FlyBase;DIP;IntAct	17041587;15710747;22036573	MI:0018;MI:0399	MI:0007;MI:0113;MI:0096
FBgn0003205	Ras85D	FBgn0026376	Rgl	MIST vs5	BioGrid;DIP;DroID;FlyBase;IntAct;mentha	15710747;12529414	MI:0018	MI:0045
FBgn0000244	by	FBgn0003124	polo	MIST vs5	BioGrid;DIP;DroID;IntAct;mentha	14605208;15710747	MI:0018
FBgn0037707	RnpS1	FBgn0263198	Acn	MIST vs5	BioGrid;DroID;FlyBase	22388736;22036573;FBrf0218395	MI:0114	MI:0943;MI:0007;MI:0401;MI:0004;MI:0025;MI:0046
FBgn0027950	MBD-like	FBgn0262519	Mi-2	MIST vs5	BioGrid;DroID;FlyBase;IntAct;mentha	20733004;22912596;11606202;15516265	MI:0018	MI:0071;MI:0943;MI:0096;MI:0314;MI:0091;MI:0007;MI:0006;MI:0113;MI:0004;MI:1022;MI:0427;MI:0226
FBgn0027950	MBD-like	FBgn0263979	Caf1-55	MIST vs5	BioGrid;DroID;FlyBase	15516265;24920672;22036573;27117189	MI:0018	MI:0071;MI:0943;MI:0096;MI:0314;MI:0007;MI:0113;MI:0004;MI:1022;MI:0427
FBgn0261049	Vps45	FBgn0261064	Rbsn-5	MIST vs5	BioGrid;DIP;DroID;FlyBase;IntAct;mentha	14605208;15710747;18685079;20534670	MI:0397;MI:0727;MI:0018;MI:0399	MI:0113;MI:0004;MI:0833;MI:0096;MI:0705
FBgn0261049	Vps45	FBgn0266801	CG45263	MIST vs5	BioGrid	14605208;15710747	MI:0018
FBgn0027338	Kap-alpha3	FBgn0263705	Myo10A	MIST vs5	DroID;FlyBase;BioGrid	18045836	MI:0018	MI:0113;MI:0004;MI:0096;MI:0833
FBgn0027338	Kap-alpha3	FBgn0030300	Sk1	MIST vs5	BioGrid;DIP;DroID;IntAct;mentha	14605208;22036573	MI:0397;MI:0018;MI:0727	MI:0007
FBgn0003334	Scm	FBgn0004861	ph-p	MIST vs5	DroID;BioGrid;mentha;FlyBase;IntAct	15905166;26063573;10412979;9499582;15280237;21502414;11333237;19494831;27151979;9343432	MI:0018;MI:0114;MI:0107	MI:0071;MI:0833;MI:0943;MI:0096;MI:0314;MI:0676;MI:0007;MI:0006;MI:0113;MI:0004;MI:1022;MI:0427;MI:0045
FBgn0003334	Scm	FBgn0051611	His4:CG31611	MIST vs5	BioGrid;DroID;FlyBase	17932512	MI:0114;MI:0065	MI:0314;MI:0096
FBgn0003334	Scm	FBgn0051613	His3:CG31613	MIST vs5	DroID;FlyBase;BioGrid	17932512	MI:0065;MI:0114	MI:0096;MI:0314
FBgn0003334	Scm	FBgn0032475	Sfmbt	MIST vs5	DroID;BioGrid;mentha;FlyBase;IntAct	19494831;26063573;27151979	MI:0114	MI:0071;MI:0943;MI:0096;MI:0676;MI:0007;MI:0113;MI:0004;MI:1022;MI:0427
FBgn0003334	Scm	FBgn0010313	corto	MIST vs5	DroID;BioGrid;mentha;FlyBase;IntAct	12771214	MI:0018	MI:0113;MI:0004;MI:0833;MI:0096
FBgn0003334	Scm	FBgn0003334	Scm	MIST vs5	DroID;BioGrid;mentha;FlyBase;IntAct	9343432;15280237	MI:0018	MI:0113;MI:0004;MI:0096;MI:0833
FBgn0262477	FoxP	FBgn0262477	FoxP	MIST vs5	mentha;BioGrid;DroID;FlyBase;IntAct	14605208;30753188	MI:0018
FBgn0037736	side-VII	FBgn0039089	beat-IV	MIST vs5	DroID;BioGrid;mentha;FlyBase;IntAct	FBrf0222867;23827685	MI:0411;MI:0107	MI:0113;MI:0004;MI:0892;MI:0096;MI:0314
FBgn0037783	Npc2c	FBgn0039395	CG14546	MIST vs5	DroID	14613974;16603075	MI:0397;MI:0018;MI:0727
FBgn0004575	Syn	FBgn0023388	Dap160	MIST vs5	DroID;FlyBase;BioGrid	9668096;26538647	MI:0047	MI:0006;MI:0113;MI:0004;MI:0096
FBgn0037807	CG6293	FBgn0250791	alphaSnap	MIST vs5	DroID;IntAct;mentha	14613974;16603075	MI:0727;MI:0018;MI:0397
FBgn0001235	hth	FBgn0004587	B52	MIST vs5	BioGrid;DroID	12655012	MI:0407	MI:0046
FBgn0001235	hth	FBgn0003944	Ubx	MIST vs5	DroID;FlyBase;BioGrid	22975331;30247122	MI:0809	MI:0413;MI:1022;MI:0833
FBgn0011290	Taf12	FBgn0033879	Echs1	MIST vs5	DroID;IntAct;mentha	14613974;16603075	MI:0727;MI:0397
FBgn0011290	Taf12	FBgn0037555	Ada2b	MIST vs5	DroID;FlyBase;BioGrid	21764853;20008933;30559249	MI:0018	MI:0007;MI:0943;MI:0004;MI:0082
FBgn0037935	CG6834	FBgn0263705	Myo10A	MIST vs5	DroID;FlyBase;BioGrid	18045836	MI:0018	MI:0113;MI:0004;MI:0096;MI:0833
FBgn0037944	CG6923	FBgn0039044	p53	MIST vs5	BioGrid;DroID;IntAct;mentha	15575970;15710747	MI:0397;MI:0727;MI:0018;MI:0399
FBgn0000147	aurA	FBgn0003969	vap	MIST vs5	DroID	11976319	MI:0018	MI:0045
FBgn0000147	aurA	FBgn0013765	cnn	MIST vs5	DroID;FlyBase;BioGrid	12939255;27558293	MI:0018	MI:0113;MI:0007;MI:0833;MI:0096;MI:0019;MI:0004;MI:0045
FBgn0000147	aurA	FBgn0026620	tacc	MIST vs5	DroID;FlyBase;BioGrid	11827981;27558293	MI:0018	MI:0833;MI:0113;MI:0007;MI:0006;MI:0401;MI:0004;MI:0415;MI:0045
FBgn0037981	Spt3	FBgn0040534	Sf3b5	MIST vs5	DroID;FlyBase;BioGrid	27185460	MI:0018	MI:0007;MI:0943;MI:0004;MI:0082
FBgn0051361	dpr17	FBgn0259714	DIP-epsilon	MIST vs5	DroID;FlyBase;BioGrid	26687361;FBrf0222867;23827685	MI:0411	MI:0113;MI:0004;MI:0892
FBgn0037993	dpr15	FBgn0039617	DIP-gamma	MIST vs5	DroID;FlyBase;BioGrid	30467080;26687361	MI:0411;MI:0107	MI:0113;MI:0004
FBgn0003651	svp	FBgn0260642	Antp	MIST vs5	DroID;FlyBase;BioGrid	25869471	MI:0090;MI:0809	MI:0416
FBgn0003651	svp	FBgn0003944	Ubx	MIST vs5	DroID;FlyBase;BioGrid	25869471	MI:0090;MI:0809	MI:0416
FBgn0003651	svp	FBgn0010825	Gug	MIST vs5	DroID;FlyBase;BioGrid	16481466	MI:0018	MI:0314;MI:0096
FBgn0086134	Prosalpha2	FBgn0250843	Prosalpha6	MIST vs5	BioGrid;DroID;FlyBase;IntAct;mentha	FBrf0218395;22036573;19079254	MI:0727;MI:0397	MI:0007;MI:0004;MI:0943;MI:0046
FBgn0086134	Prosalpha2	FBgn0261394	Prosalpha3	MIST vs5	BioGrid;DroID;FlyBase;IntAct;mentha	FBrf0218395;22036573;19079254	MI:0727;MI:0397	MI:0007;MI:0004;MI:0943;MI:0046
FBgn0086134	Prosalpha2	FBgn0250746	Prosbeta7	MIST vs5	BioGrid;DroID;FlyBase;IntAct;mentha	FBrf0218395;22036573;19079254	MI:0727;MI:0397	MI:0943;MI:0007;MI:0046
FBgn0038084	beat-Vc	FBgn0083950	side-VI	MIST vs5	DroID;BioGrid;mentha;FlyBase;IntAct	28829740;FBrf0222867;23827685	MI:0411;MI:0107	MI:0314;MI:0113;MI:0004;MI:0892
FBgn0051345	CG31345	FBgn0052479	Usp10	MIST vs5	DroID;IntAct;mentha	25294943	MI:0397;MI:0727	MI:0007
FBgn0038087	beat-Va	FBgn0083950	side-VI	MIST vs5	DroID;BioGrid;mentha;FlyBase;IntAct	28829740;FBrf0222867;23827685	MI:0411;MI:0107	MI:0400;MI:0113;MI:0004;MI:0892;MI:0314
FBgn0038092	beat-Vb	FBgn0083950	side-VI	MIST vs5	DroID;BioGrid;mentha;FlyBase;IntAct	28829740;FBrf0222867;23827685	MI:0411;MI:0107	MI:0400;MI:0113;MI:0004;MI:0892;MI:0314
FBgn0038100	Paip2	FBgn0265297	pAbp	MIST vs5	DroID;FlyBase;BioGrid	19941818;14729960;29995569	MI:0047	MI:0096;MI:0007;MI:0006;MI:0113;MI:0004;MI:0019
FBgn0020496	CtBP	FBgn0024250	brk	MIST vs5	BioGrid;DIP;DroID;FlyBase;IntAct;mentha	22036573;30995488;11598015;14605208	MI:0397;MI:0018;MI:0946	MI:0833;MI:0096;MI:0007;MI:0113;MI:0004;MI:0045
FBgn0020496	CtBP	FBgn0266452	CTPsyn	MIST vs5	BioGrid;DIP;IntAct;mentha	14605208;22036573	MI:1112;MI:0397;MI:0018	MI:0943
FBgn0020496	CtBP	FBgn0020496	CtBP	MIST vs5	DroID;BioGrid;mentha;FlyBase;IntAct	9524128;21468031;29225171	MI:0018	MI:0007;MI:0113;MI:0004;MI:0705
FBgn0020496	CtBP	FBgn0028979	tio	MIST vs5	BioGrid;DroID;FlyBase	22019301	MI:0018	MI:0113;MI:0007
FBgn0004666	sim	FBgn0264075	tgo	MIST vs5	BioGrid;DroID;FlyBase;IntAct;mentha	FBrf0218395;25242320;10433921;30995488;9403694;9409674;7892203;22036573;FBrf0227292	MI:0397;MI:0018;MI:0946;MI:0809	MI:0943;MI:0096;MI:0314;MI:0082;MI:0007;MI:0006;MI:0113;MI:0004;MI:0046;MI:0045
FBgn0000024	Ace	FBgn0003165	pum	MIST vs5	BioGrid;DroID	18463699	MI:0407	MI:0046
FBgn0003598	Su(var)3-7	FBgn0003607	Su(var)205	MIST vs5	BioGrid;DroID;FlyBase;IntAct;mentha	11069770;9311988	MI:0018	MI:0006;MI:0113;MI:0004;MI:0045
FBgn0038132	apn	FBgn0259685	crb	MIST vs5	FlyBase	30645584	MI:0112;MI:0813	MI:0006
FBgn0004049	yrt	FBgn0004049	yrt	MIST vs5	FlyBase	30082297	MI:0813	MI:0007;MI:0096
FBgn0004049	yrt	FBgn0259685	crb	MIST vs5	DroID;FlyBase;BioGrid	30082297;16950127	MI:0047	MI:0833;MI:0096;MI:0007;MI:0006;MI:0113;MI:0004
FBgn0038156	side-IV	FBgn0038494	beat-IIb	MIST vs5	DroID;BioGrid;mentha;FlyBase;IntAct	FBrf0222867;23827685	MI:0411	MI:0113;MI:0004;MI:0892
FBgn0038156	side-IV	FBgn0038498	beat-IIa	MIST vs5	DroID;BioGrid;mentha;FlyBase;IntAct	FBrf0222867;23827685	MI:0411	MI:0113;MI:0004;MI:0892
FBgn0004587	B52	FBgn0025390	Mur2B	MIST vs5	BioGrid;DroID	12655012	MI:0407	MI:0046
FBgn0004587	B52	FBgn0085446	CG34417	MIST vs5	BioGrid;DroID	12655012	MI:0407	MI:0046
FBgn0004587	B52	FBgn0052602	Muc12Ea	MIST vs5	BioGrid;DroID	12655012	MI:0407	MI:0046
FBgn0004587	B52	FBgn0030893	RhoGAP16F	MIST vs5	BioGrid;DroID	12655012	MI:0407	MI:0046
FBgn0004587	B52	FBgn0031456	Tnpo-SR	MIST vs5	BioGrid;DroID;IntAct;mentha	12134081	MI:0047	MI:0045
FBgn0004587	B52	FBgn0032587	CG5953	MIST vs5	BioGrid;DroID	12655012	MI:0407	MI:0046
FBgn0004587	B52	FBgn0032940	Mondo	MIST vs5	BioGrid;DroID	12655012	MI:0407	MI:0046
FBgn0004587	B52	FBgn0050021	metro	MIST vs5	BioGrid;DroID	12655012	MI:0407	MI:0046
FBgn0004587	B52	FBgn0033593	Listericin	MIST vs5	BioGrid;DroID	12655012	MI:0407	MI:0046
FBgn0004587	B52	FBgn0020617	Rx	MIST vs5	BioGrid;DroID	12655012	MI:0407	MI:0046
FBgn0004587	B52	FBgn0010415	Sdc	MIST vs5	BioGrid;DroID	12655012	MI:0407	MI:0046
FBgn0004587	B52	FBgn0037332	Hcs	MIST vs5	BioGrid;DroID	12655012	MI:0407	MI:0046
FBgn0004587	B52	FBgn0286977	Osi10b	MIST vs5	BioGrid;DroID	12655012	MI:0407	MI:0046
FBgn0004587	B52	FBgn0037615	CG11760	MIST vs5	BioGrid;DroID	12655012	MI:0407	MI:0046
FBgn0004587	B52	FBgn0008651	lbl	MIST vs5	BioGrid;DroID	12655012	MI:0407	MI:0046
FBgn0004587	B52	FBgn0283521	lola	MIST vs5	BioGrid;DroID	12655012	MI:0407	MI:0046
FBgn0024555	flfl	FBgn0266916	Cenp-C	MIST vs5	DroID;FlyBase;BioGrid	25562660	MI:0114;MI:0081	MI:0071;MI:0833;MI:0943;MI:0096;MI:0705;MI:0082;MI:0007;MI:0113;MI:0004;MI:1022;MI:0046
FBgn0015270	Orc2	FBgn0023181	Orc4	MIST vs5	DroID;FlyBase;DIP;BioGrid;IntAct	27016737;24137536;29899147;25762138	MI:0114;MI:0030	MI:0006;MI:0113;MI:0004;MI:0040;MI:0096;MI:0314
FBgn0015270	Orc2	FBgn0039395	CG14546	MIST vs5	DroID	14613974;16603075	MI:0397;MI:0727
FBgn0020510	Abi	FBgn0041781	SCAR	MIST vs5	DroID;FlyBase;BioGrid	19716703;20937809;25203209;21900504;16155589;30737382	MI:0090;MI:0018;MI:0809	MI:0071;MI:0096;MI:0007;MI:0006;MI:0113;MI:0004;MI:1022;MI:0416;MI:0019
FBgn0020510	Abi	FBgn0035533	Cip4	MIST vs5	DroID;FlyBase;BioGrid	19716703	MI:0018	MI:0006;MI:0113;MI:0004
FBgn0020510	Abi	FBgn0024273	WASp	MIST vs5	DroID;BioGrid;mentha;FlyBase;IntAct	12900458;21900504;16155589;30737382	MI:0018	MI:0071;MI:0096;MI:0006;MI:0113;MI:0004;MI:1022;MI:0019
[truncated: 986 more rows]
