# Supplementary material for: Next-generation large-scale binary protein interaction network for Drosophila melanogaster
Source: Nat Commun. 2023 Apr 15;14:2162. doi: 10.1038/s41467-023-37876-0 (PMC10105736; doi:10.1038/s41467-023-37876-0)
Supplement: Supplementary file 7 — Supplementary Data 4 [file 41467_2023_37876_MOESM7_ESM.xlsx]

## Sheet: Lit_BS 2016
fbgn1 r645	gene1 r645	fbgn2 r645	gene2 r645	Source	Source_database	Reference	Exp_Direct	Exp_Indirect
FBgn0000008	a	FBgn0002622	RpS3	MIST vs2	BioGrid;DIP;DroID;IntAct;mentha	14605208	MI:0018
FBgn0000008	a	FBgn0003870	ttk	MIST vs2	BioGrid;DIP;DroID;IntAct;mentha	14605208	MI:0018
FBgn0000008	a	FBgn0005427	ewg	MIST vs2	BioGrid;DIP;DroID	14605208	MI:0018
FBgn0000008	a	FBgn0028969	deltaCOP	MIST vs2	BioGrid;DIP;DroID;IntAct;mentha	14605208	MI:0018
FBgn0000008	a	FBgn0030082	HP1b	MIST vs2	BioGrid;DIP;DroID;IntAct;mentha	14605208	MI:0018
FBgn0000008	a	FBgn0031957	TwdlE	MIST vs2	BioGrid;DIP;DroID;IntAct;mentha	14605208	MI:0018
FBgn0000008	a	FBgn0035499	Chd64	MIST vs2	BioGrid;DIP;DroID;IntAct;mentha	14605208	MI:0018
FBgn0000008	a	FBgn0039846	PNPase	MIST vs2	BioGrid;DIP;DroID;IntAct;mentha	14605208	MI:0018
FBgn0000008	a	FBgn0040371	CG12470	MIST vs2	BioGrid;DIP;DroID;IntAct;mentha	14605208	MI:0018
FBgn0000008	a	FBgn0286222	Fum1	MIST vs2	BioGrid;DIP;DroID;IntAct;mentha	14605208	MI:0018
FBgn0000014	abd-A	FBgn0039858	CycG	MIST vs2	BioGrid;DIP;DroID;IntAct;mentha	14605208	MI:0018
FBgn0000015	Abd-B	FBgn0000559	eEF2	MIST vs2	BioGrid;DIP;DroID;IntAct;mentha	14605208	MI:0018
FBgn0000015	Abd-B	FBgn0028837	CSN6	MIST vs2	BioGrid;DIP;DroID;IntAct;mentha	14605208	MI:0018
FBgn0000015	Abd-B	FBgn0031174	CG1486	MIST vs2	BioGrid;DIP;DroID;IntAct;mentha	14605208	MI:0018
FBgn0000015	Abd-B	FBgn0034372	Gint3	MIST vs2	BioGrid;DIP;DroID;IntAct;mentha	14605208	MI:0018
FBgn0000015	Abd-B	FBgn0036716	CG13728	MIST vs2	BioGrid;DIP;DroID;IntAct;mentha	14605208	MI:0018
FBgn0000015	Abd-B	FBgn0053207	pxb	MIST vs2	DIP;DroID;IntAct;mentha	14605208	MI:0018
FBgn0000015	Abd-B	FBgn0260817	gkt	MIST vs2	BioGrid;DIP;DroID;IntAct;mentha	14605208	MI:0018
FBgn0000015	Abd-B	FBgn0286213	RpS12	MIST vs2	BioGrid;DroID;IntAct;mentha	14605208	MI:0018
FBgn0000017	Abl	FBgn0003731	Egfr	MIST vs2	DroID;FlyBase	17637670	MI:0018
FBgn0000017	Abl	FBgn0032006	Pvr	MIST vs2	DroID;FlyBase	17637670	MI:0018
FBgn0000022	ac	FBgn0002609	E(spl)m3-HLH	MIST vs2	IntAct;Mint	17006542	MI:0018
FBgn0000022	ac	FBgn0002733	E(spl)mbeta-HLH	MIST vs2	DIP;DroID;FlyBase;IntAct;mentha	9371806	MI:0018
FBgn0000022	ac	FBgn0002735	E(spl)mgamma-HLH	MIST vs2	DIP;DroID;FlyBase;IntAct;mentha	9371806	MI:0018
FBgn0000022	ac	FBgn0011273	Acam	MIST vs2	BioGrid;DIP;DroID;IntAct;mentha	14605208	MI:0018
FBgn0000022	ac	FBgn0031129	CG1324	MIST vs2	BioGrid;DIP;DroID;IntAct;mentha	14605208	MI:0018
FBgn0000022	ac	FBgn0035917	Zasp66	MIST vs2	BioGrid;DIP;DroID;IntAct;mentha	14605208	MI:0018
FBgn0000022	ac	FBgn0039748	CG15529	MIST vs2	BioGrid;DIP;DroID;IntAct;mentha	14605208	MI:0018
FBgn0000024	Ace	FBgn0031032	CG14204	MIST vs2	BioGrid;DIP;DroID;IntAct;mentha	14605208	MI:0018
FBgn0000032	Acph-1	FBgn0034994	Ir60a	MIST vs2	BioGrid;DIP;DroID;IntAct;mentha	14605208	MI:0018
FBgn0000039	nAChRalpha2	FBgn0024733	RpL10	MIST vs2	BioGrid;DIP;DroID;IntAct;mentha	14605208	MI:0018
FBgn0000039	nAChRalpha2	FBgn0037637	IscU	MIST vs2	BioGrid;DIP;DroID;IntAct;mentha	14605208	MI:0018
FBgn0000042	Act5C	FBgn0005649	Rox8	MIST vs2	BioGrid;DIP;DroID;IntAct;mentha	14605208	MI:0018
FBgn0000042	Act5C	FBgn0005771	noc	MIST vs2	BioGrid;DIP;DroID;IntAct;mentha	14605208	MI:0018
FBgn0000042	Act5C	FBgn0011771	Hem	MIST vs2	DroID;IntAct;mentha	12900458	MI:0018
FBgn0000042	Act5C	FBgn0019624	COX5A	MIST vs2	BioGrid;DIP;DroID;IntAct;mentha	14605208	MI:0018
FBgn0000042	Act5C	FBgn0025632	CG4313	MIST vs2	BioGrid;DIP;DroID;IntAct;mentha	14605208	MI:0018
FBgn0000042	Act5C	FBgn0028577	hfp	MIST vs2	BioGrid;DIP;DroID;IntAct;mentha	14605208	MI:0018
FBgn0000042	Act5C	FBgn0028965	CG9933	MIST vs2	BioGrid;DIP;DroID;IntAct;mentha	14605208	MI:0018
FBgn0000042	Act5C	FBgn0029709	CHOp24	MIST vs2	BioGrid;DIP;DroID;IntAct;mentha	14605208	MI:0018
FBgn0000042	Act5C	FBgn0029905	Nf-YC	MIST vs2	BioGrid;DIP;DroID;IntAct;mentha	14605208	MI:0018
FBgn0000042	Act5C	FBgn0030204	Or9a	MIST vs2	BioGrid;DIP;DroID;IntAct;mentha	14605208	MI:0018
FBgn0000042	Act5C	FBgn0030540	CG11581	MIST vs2	BioGrid;DIP;DroID;IntAct;mentha	14605208	MI:0018
FBgn0000042	Act5C	FBgn0030734	ERp44	MIST vs2	BioGrid;DIP;DroID;IntAct;mentha	14605208	MI:0018
FBgn0000042	Act5C	FBgn0031089	aspr	MIST vs2	BioGrid;DIP;DroID;IntAct;mentha	14605208	MI:0018
FBgn0000042	Act5C	FBgn0031314	IntS14	MIST vs2	BioGrid;DIP;DroID;IntAct;mentha	14605208	MI:0018
FBgn0000042	Act5C	FBgn0031988	CG8668	MIST vs2	BioGrid;DIP;DroID;IntAct;mentha	14605208	MI:0018
FBgn0000042	Act5C	FBgn0033886	Rpn13	MIST vs2	BioGrid;DIP;DroID;IntAct;mentha	14605208	MI:0018
FBgn0000042	Act5C	FBgn0035424	Larp4B	MIST vs2	BioGrid;DIP;DroID;IntAct;mentha	14605208	MI:0018
FBgn0000042	Act5C	FBgn0035513	Cpr64Ad	MIST vs2	BioGrid;DIP;DroID;IntAct;mentha	14605208	MI:0018
FBgn0000042	Act5C	FBgn0035554	CG13721	MIST vs2	BioGrid;DIP;DroID;IntAct;mentha	14605208	MI:0018
FBgn0000042	Act5C	FBgn0036058	CG6707	MIST vs2	BioGrid;DIP;DroID;IntAct;mentha	14605208	MI:0018
FBgn0000042	Act5C	FBgn0038108	CG7518	MIST vs2	BioGrid;DIP;DroID;IntAct;mentha	14605208	MI:0018
FBgn0000042	Act5C	FBgn0038714	Cpr92A	MIST vs2	BioGrid;DIP;DroID;IntAct;mentha	14605208	MI:0018
FBgn0000042	Act5C	FBgn0038815	CG5466	MIST vs2	BioGrid;DIP;DroID;IntAct;mentha	14605208	MI:0018
FBgn0000042	Act5C	FBgn0041582	tamo	MIST vs2	BioGrid;DIP;DroID;IntAct;mentha	14605208	MI:0018
FBgn0000042	Act5C	FBgn0051211	CG31211	MIST vs2	BioGrid;DIP;DroID;IntAct;mentha	14605208	MI:0018
FBgn0000042	Act5C	FBgn0052264	CG32264	MIST vs2	BioGrid;DIP;DroID;IntAct;mentha	14605208	MI:0018
FBgn0000042	Act5C	FBgn0052369	CG32369	MIST vs2	BioGrid;DIP;DroID;IntAct;mentha	14605208	MI:0018
FBgn0000042	Act5C	FBgn0085383	CG34354	MIST vs2	BioGrid;DroID	14605208	MI:0018
FBgn0000042	Act5C	FBgn0085410	TrissinR	MIST vs2	BioGrid;DroID;IntAct;mentha	14605208	MI:0018
FBgn0000042	Act5C	FBgn0250837	dUTPase	MIST vs2	BioGrid;DIP;DroID;IntAct;mentha	14605208	MI:0018
FBgn0000042	Act5C	FBgn0260444	Not10	MIST vs2	BioGrid;DIP;DroID;IntAct;mentha	14605208	MI:0018
FBgn0000042	Act5C	FBgn0261674	CG42709	MIST vs2	BioGrid;DIP;DroID;IntAct;mentha	14605208	MI:0018
FBgn0000042	Act5C	FBgn0262126	Sec24CD	MIST vs2	BioGrid;DIP;DroID;IntAct;mentha	14605208	MI:0018
FBgn0000042	Act5C	FBgn0263603	Zn72D	MIST vs2	BioGrid;DIP;DroID;IntAct;mentha	14605208	MI:0018
FBgn0000042	Act5C	FBgn0265487	mbl	MIST vs2	BioGrid;DIP;IntAct;mentha	14605208	MI:0018
FBgn0000043	Act42A	FBgn0011771	Hem	MIST vs2	DroID;IntAct;mentha	12900458	MI:0018
FBgn0000043	Act42A	FBgn0022764	Sin3A	MIST vs2	BioGrid;DIP;DroID;IntAct;mentha	14605208	MI:0018
FBgn0000043	Act42A	FBgn0036790	AstC-R1	MIST vs2	BioGrid;DIP;DroID;IntAct;mentha	14605208	MI:0018
FBgn0000043	Act42A	FBgn0266084	Fhos	MIST vs2	DroID	19079254	MI:0727
FBgn0000043	Act42A	FBgn0286511	Pld	MIST vs2	DroID	19079254	MI:0727
FBgn0000044	Act57B	FBgn0011290	Taf12	MIST vs2	BioGrid;DIP;DroID;IntAct;mentha	14605208	MI:0018
FBgn0000044	Act57B	FBgn0011771	Hem	MIST vs2	DroID;IntAct;mentha	12900458	MI:0018
FBgn0000044	Act57B	FBgn0024189	sns	MIST vs2	BioGrid;DIP;DroID;IntAct;mentha	14605208	MI:0018
FBgn0000044	Act57B	FBgn0025702	Srpk79D	MIST vs2	BioGrid;DroID;IntAct;mentha	14605208	MI:0018
FBgn0000044	Act57B	FBgn0029905	Nf-YC	MIST vs2	BioGrid;DIP;DroID;IntAct;mentha	14605208	MI:0018
FBgn0000044	Act57B	FBgn0031972	Wwox	MIST vs2	BioGrid;DIP;DroID;IntAct;mentha	14605208	MI:0018
FBgn0000044	Act57B	FBgn0036790	AstC-R1	MIST vs2	BioGrid;DIP;DroID;IntAct;mentha	14605208	MI:0018
FBgn0000044	Act57B	FBgn0038774	CG5023	MIST vs2	BioGrid;DIP;DroID;IntAct;mentha	14605208	MI:0018
FBgn0000044	Act57B	FBgn0043841	vir-1	MIST vs2	BioGrid;DIP;DroID;IntAct;mentha	14605208	MI:0018
FBgn0000045	Act79B	FBgn0037621	M1BP	MIST vs2	BioGrid;DIP;DroID;IntAct;mentha	14605208	MI:0018
FBgn0000045	Act79B	FBgn0263006	SERCA	MIST vs2	BioGrid;DIP;DroID;IntAct;mentha	14605208	MI:0018
FBgn0000046	Act87E	FBgn0003231	ref(2)P	MIST vs2	BioGrid;DIP;DroID;IntAct;mentha	14605208	MI:0018
FBgn0000046	Act87E	FBgn0010217	ATPsynbeta	MIST vs2	BioGrid;DIP;DroID;IntAct;mentha	14605208	MI:0018
FBgn0000046	Act87E	FBgn0011726	tsr	MIST vs2	BioGrid;DIP;DroID;IntAct;mentha	14605208	MI:0018
FBgn0000046	Act87E	FBgn0015550	tap	MIST vs2	BioGrid;DIP;DroID;IntAct;mentha	14605208	MI:0018
FBgn0000046	Act87E	FBgn0030951	CG6873	MIST vs2	BioGrid;DIP;DroID;IntAct;mentha	14605208	MI:0018
FBgn0000046	Act87E	FBgn0036596	CG13045	MIST vs2	BioGrid;DIP;DroID;IntAct;mentha	14605208	MI:0018
FBgn0000046	Act87E	FBgn0036679	CG13022	MIST vs2	BioGrid;DIP;DroID;IntAct;mentha	14605208	MI:0018
FBgn0000046	Act87E	FBgn0040080	pins	MIST vs2	BioGrid;DIP;DroID;IntAct;mentha	14605208	MI:0018
FBgn0000046	Act87E	FBgn0051550	CG31550	MIST vs2	BioGrid;DIP;DroID;IntAct;mentha	14605208	MI:0018
FBgn0000046	Act87E	FBgn0066084	RpL41	MIST vs2	BioGrid;DroID	14605208	MI:0018
FBgn0000046	Act87E	FBgn0259244	CG42342	MIST vs2	DroID	14605208	MI:0018
FBgn0000046	Act87E	FBgn0261714	Cpn	MIST vs2	BioGrid;DIP;DroID;IntAct;mentha	14605208	MI:0018
FBgn0000047	Act88F	FBgn0011726	tsr	MIST vs2	BioGrid;DIP;DroID;IntAct;mentha	14605208	MI:0018
FBgn0000047	Act88F	FBgn0030951	CG6873	MIST vs2	BioGrid;DIP;DroID;IntAct;mentha	14605208	MI:0018
FBgn0000052	Pfas	FBgn0015818	Spx	MIST vs2	BioGrid;DIP;DroID;IntAct;mentha	14605208	MI:0018
FBgn0000052	Pfas	FBgn0031451	CG9961	MIST vs2	BioGrid;DIP;DroID;IntAct;mentha	14605208	MI:0018
FBgn0000052	Pfas	FBgn0038915	CG17819	MIST vs2	BioGrid;DIP;DroID;IntAct;mentha	14605208	MI:0018
FBgn0000055	Adh	FBgn0000246	c(3)G	MIST vs2	IntAct;mentha	14605208	MI:0018
FBgn0000055	Adh	FBgn0002569	Mal-A2	MIST vs2	IntAct;mentha	14605208	MI:0018
FBgn0000055	Adh	FBgn0032089	Rcd-1r	MIST vs2	IntAct;mentha	14605208	MI:0018
FBgn0000055	Adh	FBgn0033460	Sec24AB	MIST vs2	IntAct;mentha	14605208	MI:0018
FBgn0000055	Adh	FBgn0036254	CG5645	MIST vs2	IntAct;mentha	14605208	MI:0018
FBgn0000055	Adh	FBgn0085421	Epac	MIST vs2	IntAct;mentha	14605208	MI:0018
FBgn0000055	Adh	FBgn0261674	CG42709	MIST vs2	IntAct;mentha	14605208	MI:0018
FBgn0000061	al	FBgn0003356	Jon99Cii	MIST vs2	BioGrid;DIP;IntAct;mentha	14605208	MI:0018
FBgn0000061	al	FBgn0003357	Jon99Ciii	MIST vs2	BioGrid	14605208	MI:0018
FBgn0000061	al	FBgn0031653	Jon25Biii	MIST vs2	BioGrid;DIP;DroID;IntAct;mentha	14605208	MI:0018
FBgn0000061	al	FBgn0038486	CG5265	MIST vs2	DroID		MI:0727
FBgn0000061	al	FBgn0039030	CG6660	MIST vs2	BioGrid;DIP;DroID;IntAct;mentha	14605208	MI:0018
FBgn0000064	Ald1	FBgn0014184	Oda	MIST vs2	BioGrid;DIP;DroID;IntAct;mentha	14605208	MI:0018
FBgn0000064	Ald1	FBgn0033166	Eaf	MIST vs2	BioGrid;DIP;DroID;IntAct;mentha	14605208	MI:0018
FBgn0000064	Ald1	FBgn0033526	Caf1-105	MIST vs2	BioGrid;DIP;DroID;IntAct;mentha	14605208	MI:0018
FBgn0000064	Ald1	FBgn0034049	bdg	MIST vs2	BioGrid;DIP;DroID;IntAct;mentha	14605208	MI:0018
FBgn0000064	Ald1	FBgn0034617	Panx	MIST vs2	BioGrid;DIP;DroID;IntAct;mentha	14605208	MI:0018
FBgn0000064	Ald1	FBgn0034758	CG13510	MIST vs2	BioGrid;DIP;DroID;IntAct;mentha	14605208	MI:0018
FBgn0000064	Ald1	FBgn0035482	CG14985	MIST vs2	BioGrid;DIP;DroID;IntAct;mentha	14605208	MI:0018
FBgn0000064	Ald1	FBgn0037126	CG14567	MIST vs2	BioGrid;DIP;DroID;IntAct;mentha	14605208	MI:0018
FBgn0000064	Ald1	FBgn0037939	CG14718	MIST vs2	BioGrid;DIP;DroID;IntAct;mentha	14605208	MI:0018
FBgn0000064	Ald1	FBgn0038109	CG11656	MIST vs2	BioGrid;DIP;DroID;IntAct;mentha	14605208	MI:0018
FBgn0000064	Ald1	FBgn0039732	CG15525	MIST vs2	BioGrid;DIP;DroID;IntAct;mentha	14605208	MI:0018
FBgn0000064	Ald1	FBgn0043841	vir-1	MIST vs2	BioGrid;DIP;DroID;IntAct;mentha	14605208	MI:0018
FBgn0000064	Ald1	FBgn0050122	CG30122	MIST vs2	BioGrid;DIP;DroID;IntAct;mentha	14605208	MI:0018
FBgn0000064	Ald1	FBgn0285910	VhaAC39-1	MIST vs2	BioGrid;DIP;DroID;IntAct;mentha	14605208	MI:0018
FBgn0000071	Ama	FBgn0002774	mle	MIST vs2	BioGrid;DIP;DroID;IntAct;mentha	14605208	MI:0018
FBgn0000071	Ama	FBgn0004177	mts	MIST vs2	BioGrid;DIP;DroID;IntAct;mentha	14605208	MI:0018
FBgn0000071	Ama	FBgn0031106	Syx16	MIST vs2	BioGrid;DIP;DroID;IntAct;mentha	14605208	MI:0018
FBgn0000071	Ama	FBgn0032004	CG8292	MIST vs2	BioGrid;DIP;DroID;IntAct;mentha	14605208	MI:0018
FBgn0000071	Ama	FBgn0034706	CG11275	MIST vs2	BioGrid;DIP;DroID;IntAct;mentha	14605208	MI:0018
FBgn0000071	Ama	FBgn0035534	mRpS6	MIST vs2	BioGrid;DIP;DroID;IntAct;mentha	14605208	MI:0018
FBgn0000071	Ama	FBgn0039440	TwdlJ	MIST vs2	BioGrid;DIP;DroID;IntAct;mentha	14605208	MI:0018
FBgn0000071	Ama	FBgn0040028	CG17450	MIST vs2	BioGrid;DIP;IntAct;mentha	14605208	MI:0018
FBgn0000071	Ama	FBgn0041582	tamo	MIST vs2	BioGrid;DIP;DroID;IntAct;mentha	14605208	MI:0018
FBgn0000071	Ama	FBgn0050106	CCHa1-R	MIST vs2	BioGrid;DIP;DroID;mentha	14605208	MI:0018
FBgn0000071	Ama	FBgn0052819	CG32819	MIST vs2	BioGrid;mentha	14605208	MI:0018
FBgn0000071	Ama	FBgn0052820	CG32820	MIST vs2	BioGrid;DIP	14605208	MI:0018
FBgn0000077	amx	FBgn0015614	CanB2	MIST vs2	DroID	18840285	MI:0727
FBgn0000077	amx	FBgn0085256	CG34227	MIST vs2	DroID		MI:0727
FBgn0000078	Amy-d	FBgn0033614	Obp47b	MIST vs2	IntAct;mentha	14605208	MI:0018
FBgn0000078	Amy-d	FBgn0050011	gem	MIST vs2	IntAct;mentha	14605208	MI:0018
FBgn0000079	Amy-p	FBgn0033614	Obp47b	MIST vs2	BioGrid;DIP;DroID	14605208	MI:0018
FBgn0000079	Amy-p	FBgn0050011	gem	MIST vs2	BioGrid;DIP;DroID	14605208	MI:0018
FBgn0000083	AnxB9	FBgn0000455	Dip-C	MIST vs2	DroID	18840285	MI:0727
FBgn0000083	AnxB9	FBgn0004167	kst	MIST vs2	Mint;DIP;IntAct;DroID	14605208	MI:0018
FBgn0000083	AnxB9	FBgn0004907	14-3-3zeta	MIST vs2	DIP;DroID;IntAct;mentha	14605208	MI:0018
FBgn0000083	AnxB9	FBgn0016919	nompB	MIST vs2	DIP;DroID;IntAct;mentha	14605208	MI:0018
FBgn0000083	AnxB9	FBgn0023094	cyc	MIST vs2	BioGrid;DroID;mentha	15710747	MI:0018
FBgn0000083	AnxB9	FBgn0040290	RecQ4	MIST vs2	BioGrid;DroID	15710747	MI:0018
FBgn0000094	Anp	FBgn0037547	CG7910	MIST vs2	BioGrid;DIP;DroID;IntAct;mentha	14605208	MI:0018
FBgn0000097	aop	FBgn0036018	CG3335	MIST vs2	BioGrid;DIP;DroID;IntAct;mentha	14605208	MI:0018
FBgn0000097	aop	FBgn0036311	CG17666	MIST vs2	BioGrid;DIP;DroID;IntAct;mentha	14605208	MI:0018
FBgn0000097	aop	FBgn0037619	CG8159	MIST vs2	BioGrid;DIP;DroID;IntAct;mentha	14605208	MI:0018
FBgn0000097	aop	FBgn0037781	Fancl	MIST vs2	BioGrid;DIP;DroID;IntAct;mentha	14605208	MI:0018
FBgn0000097	aop	FBgn0039827	CG1544	MIST vs2	BioGrid;DIP;DroID;IntAct;mentha	14605208	MI:0018
FBgn0000100	RpLP0	FBgn0013303	Nca	MIST vs2	BioGrid;DIP;DroID;IntAct;mentha	14605208	MI:0018
FBgn0000100	RpLP0	FBgn0026088	CG14818	MIST vs2	BioGrid;DIP;DroID;IntAct;mentha	14605208	MI:0018
FBgn0000100	RpLP0	FBgn0038149	GILT1	MIST vs2	BioGrid;DIP;DroID;IntAct;mentha	14605208	MI:0018
FBgn0000100	RpLP0	FBgn0266722	Trs33	MIST vs2	BioGrid;DIP;DroID;IntAct;mentha	14605208	MI:0018
FBgn0000108	Appl	FBgn0283473	S6KL	MIST vs2	DroID;IntAct;mentha	11912189	MI:0018
FBgn0000109	Aprt	FBgn0029833	MCTS1	MIST vs2	BioGrid;DIP;DroID;IntAct;mentha	14605208	MI:0018
FBgn0000114	bru1	FBgn0003137	Ppn	MIST vs2	BioGrid;DIP;DroID;IntAct;mentha	14605208	MI:0018
FBgn0000114	bru1	FBgn0004859	ci	MIST vs2	BioGrid;DIP;DroID;mentha	15710747	MI:0018
FBgn0000114	bru1	FBgn0011666	msi	MIST vs2	BioGrid;DIP;DroID;IntAct;mentha	14605208	MI:0018
FBgn0000114	bru1	FBgn0025790	TBPH	MIST vs2	BioGrid;DIP;DroID;IntAct;mentha	14605208	MI:0018
FBgn0000114	bru1	FBgn0031452	Cwc25	MIST vs2	BioGrid;DIP;DroID;IntAct;mentha	14605208	MI:0018
FBgn0000114	bru1	FBgn0035607	CG4835	MIST vs2	BioGrid;DIP;DroID;IntAct;mentha	14605208	MI:0018
FBgn0000114	bru1	FBgn0037931	CG18476	MIST vs2	BioGrid;DIP;DroID;IntAct;mentha	14605208	MI:0018
FBgn0000114	bru1	FBgn0086358	Tab2	MIST vs2	BioGrid;DIP;DroID;IntAct;mentha	14605208	MI:0018
FBgn0000114	bru1	FBgn0261456	hpo	MIST vs2	BioGrid;DIP;DroID;IntAct;mentha	14605208	MI:0018
FBgn0000114	bru1	FBgn0262737	mub	MIST vs2	BioGrid;DIP;DroID;IntAct;mentha	14605208	MI:0018
FBgn0000114	bru1	FBgn0263197	Patronin	MIST vs2	DIP;DroID;IntAct;mentha	14605208	MI:0018
FBgn0000115	Arl1	FBgn0028546	ics	MIST vs2	BioGrid;DIP;DroID;IntAct;mentha	14605208	MI:0018
FBgn0000115	Arl1	FBgn0032397	Tom70	MIST vs2	BioGrid;DIP;DroID;IntAct;mentha	14605208	MI:0018
FBgn0000115	Arl1	FBgn0036349	SNCF	MIST vs2	BioGrid;DIP;DroID;IntAct;mentha	14605208	MI:0018
FBgn0000115	Arl1	FBgn0037979	GCC185	MIST vs2	DroID;FlyBase		MI:0018
FBgn0000115	Arl1	FBgn0039508	CG3368	MIST vs2	BioGrid;DIP;DroID;IntAct;mentha	14605208	MI:0018
FBgn0000115	Arl1	FBgn0262116	RNASEK	MIST vs2	BioGrid;DIP;DroID;IntAct;mentha	14605208	MI:0018
FBgn0000115	Arl1	FBgn0285910	VhaAC39-1	MIST vs2	BioGrid;DIP;DroID;IntAct;mentha	14605208	MI:0018
FBgn0000116	Argk1	FBgn0001075	ft	MIST vs2	DroID;IntAct;mentha	25215488	MI:0018
FBgn0000116	Argk1	FBgn0011277	HLH4C	MIST vs2	BioGrid;DIP;DroID;IntAct;mentha	14605208	MI:0018
FBgn0000116	Argk1	FBgn0027784	Prp18	MIST vs2	BioGrid;DIP;DroID;IntAct;mentha	14605208	MI:0018
FBgn0000116	Argk1	FBgn0036018	CG3335	MIST vs2	BioGrid;DIP;DroID;IntAct;mentha	14605208	MI:0018
FBgn0000116	Argk1	FBgn0038488	m-cup	MIST vs2	BioGrid;DIP;DroID;IntAct;mentha	14605208	MI:0018
FBgn0000116	Argk1	FBgn0050077	Blos1	MIST vs2	BioGrid;DIP;DroID;mentha	14605208	MI:0018
FBgn0000116	Argk1	FBgn0263755	Su(var)3-9	MIST vs2	BioGrid;DIP;DroID;IntAct;mentha	14605208	MI:0018
FBgn0000117	arm	FBgn0004368	Ptp4E	MIST vs2	BioGrid;DIP;DroID;IntAct;mentha	14605208	MI:0018
FBgn0000117	arm	FBgn0032083	CG9541	MIST vs2	BioGrid;DIP;DroID;IntAct;mentha	14605208	MI:0018
FBgn0000117	arm	FBgn0035148	CG3402	MIST vs2	BioGrid;DIP;DroID;IntAct;mentha	14605208	MI:0018
FBgn0000117	arm	FBgn0036029	CG16719	MIST vs2	BioGrid;DIP;DroID;IntAct;mentha	14605208	MI:0018
FBgn0000117	arm	FBgn0037317	CG14667	MIST vs2	BioGrid;DIP;DroID;IntAct;mentha	14605208	MI:0018
FBgn0000117	arm	FBgn0260793	2mit	MIST vs2	BioGrid;DIP;DroID;IntAct;mentha	14605208	MI:0018
FBgn0000117	arm	FBgn0263143	vret	MIST vs2	BioGrid;DIP;DroID;IntAct;mentha	14605208	MI:0018
FBgn0000117	arm	FBgn0265606	Prosalpha4T1	MIST vs2	BioGrid;DIP;DroID;IntAct;mentha	14605208	MI:0018
FBgn0000117	arm	FBgn0266667	Exo70	MIST vs2	DroID;FlyBase	16224820	MI:0018
FBgn0000117	arm	FBgn0267689	CG46025	MIST vs2	DIP;DroID;IntAct;mentha	14605208	MI:0018
FBgn0000119	arr	FBgn0031546	CG8851	MIST vs2	BioGrid;DIP;DroID;IntAct;mentha	14605208	MI:0018
FBgn0000119	arr	FBgn0261859	CG42788	MIST vs2	BioGrid;DroID	14605208	MI:0018
FBgn0000120	Arr1	FBgn0000524	dx	MIST vs2	BioGrid;DIP;DroID;IntAct;mentha	14605208	MI:0018
FBgn0000120	Arr1	FBgn0000577	en	MIST vs2	BioGrid;DIP;DroID;IntAct;mentha	14605208	MI:0018
FBgn0000120	Arr1	FBgn0003870	ttk	MIST vs2	BioGrid;DIP;DroID;IntAct;mentha	14605208	MI:0018
FBgn0000120	Arr1	FBgn0028697	RpL15	MIST vs2	BioGrid;DroID;IntAct;mentha	14605208	MI:0018
FBgn0000120	Arr1	FBgn0029957	CG12155	MIST vs2	BioGrid;DIP;DroID;IntAct;mentha	14605208	MI:0018
FBgn0000120	Arr1	FBgn0030605	ND-B18	MIST vs2	BioGrid;DIP;DroID;IntAct;mentha	14605208	MI:0018
FBgn0000120	Arr1	FBgn0030710	CG8924	MIST vs2	BioGrid;DIP;DroID;IntAct;mentha	14605208	MI:0018
FBgn0000120	Arr1	FBgn0032858	CG10949	MIST vs2	BioGrid;DIP;DroID;IntAct;mentha	14605208	MI:0018
FBgn0000120	Arr1	FBgn0036152	Dyro	MIST vs2	BioGrid;DIP;DroID;IntAct;mentha	14605208	MI:0018
FBgn0000120	Arr1	FBgn0036227	CG17826	MIST vs2	BioGrid;DIP;DroID;IntAct;mentha	14605208	MI:0018
FBgn0000120	Arr1	FBgn0037162	CG11449	MIST vs2	BioGrid;DIP;DroID;IntAct;mentha	14605208	MI:0018
FBgn0000120	Arr1	FBgn0039054	Cow	MIST vs2	BioGrid;DroID;IntAct;mentha	14605208	MI:0018
FBgn0000120	Arr1	FBgn0039638	dgt6	MIST vs2	BioGrid;DIP;DroID;IntAct;mentha	14605208	MI:0018
FBgn0000120	Arr1	FBgn0039875	sip3	MIST vs2	BioGrid;DIP;DroID;IntAct;mentha	14605208	MI:0018
FBgn0000120	Arr1	FBgn0259171	Pde9	MIST vs2	DIP;DroID;IntAct;mentha	14605208	MI:0018
FBgn0000121	Arr2	FBgn0010265	RpS13	MIST vs2	BioGrid;DIP;DroID;IntAct;mentha	14605208	MI:0018
FBgn0000121	Arr2	FBgn0030676	CG12379	MIST vs2	BioGrid;DIP;DroID;IntAct;mentha	14605208	MI:0018
FBgn0000137	ase	FBgn0000439	Dfd	MIST vs2	DroID		MI:0727
FBgn0000137	ase	FBgn0000575	emc	MIST vs2	DroID;IntAct;mentha	9371806	MI:0018
FBgn0000137	ase	FBgn0002609	E(spl)m3-HLH	MIST vs2	DIP;DroID;FlyBase;IntAct;mentha	9371806	MI:0018
FBgn0000137	ase	FBgn0002633	E(spl)m7-HLH	MIST vs2	DIP;DroID;FlyBase;IntAct;mentha	9371806	MI:0018
FBgn0000137	ase	FBgn0002733	E(spl)mbeta-HLH	MIST vs2	DIP;DroID;FlyBase;IntAct;mentha	9371806	MI:0018
FBgn0000137	ase	FBgn0002735	E(spl)mgamma-HLH	MIST vs2	DIP;DroID;FlyBase;IntAct;mentha	9371806	MI:0018
FBgn0000137	ase	FBgn0003748	Treh	MIST vs2	DroID		MI:0727
FBgn0000137	ase	FBgn0287204	Cog8	MIST vs2	DroID
FBgn0000139	ash2	FBgn0031610	Paris	MIST vs2	BioGrid;DIP;DroID	14605208	MI:0018
FBgn0000139	ash2	FBgn0040087	p115	MIST vs2	BioGrid;DIP;DroID;mentha	14605208	MI:0018
FBgn0000140	asp	FBgn0000253	Cam	MIST vs2	Mint;DroID;DIP;IntAct;BioGrid	14605208	MI:0018
FBgn0000140	asp	FBgn0031613	HP6	MIST vs2	BioGrid;DIP;DroID;IntAct;mentha	14605208	MI:0018
FBgn0000140	asp	FBgn0031878	sip2	MIST vs2	BioGrid;DIP;DroID;IntAct;mentha	14605208	MI:0018
FBgn0000146	aub	FBgn0034816	CG3085	MIST vs2	BioGrid;DIP;DroID;IntAct;mentha	14605208	MI:0018
FBgn0000146	aub	FBgn0040359	CG11380	MIST vs2	BioGrid;DIP;DroID;IntAct;mentha	14605208	MI:0018
FBgn0000147	aurA	FBgn0011020	Sas-4	MIST vs2	FlyBase	27558293	MI:0018
FBgn0000147	aurA	FBgn0017581	Lk6	MIST vs2	FlyBase	27558293	MI:0018
FBgn0000147	aurA	FBgn0026371	SAK	MIST vs2	FlyBase	27558293	MI:0018
FBgn0000147	aurA	FBgn0027500	spd-2	MIST vs2	FlyBase	27558293	MI:0018
FBgn0000147	aurA	FBgn0027513	ana2	MIST vs2	FlyBase	27558293	MI:0018
FBgn0000147	aurA	FBgn0029970	Nek2	MIST vs2	FlyBase	27558293	MI:0018
FBgn0000147	aurA	FBgn0031191	Cp110	MIST vs2	FlyBase	27558293	MI:0018
FBgn0000147	aurA	FBgn0040942	CG12643	MIST vs2	DroID		MI:0727
FBgn0000147	aurA	FBgn0261004	asl	MIST vs2	FlyBase	27558293	MI:0018
FBgn0000147	aurA	FBgn0262167	ana1	MIST vs2	FlyBase	27558293	MI:0018
FBgn0000150	awd	FBgn0000150	awd	MIST vs2	DroID;FlyBase	25195176	MI:0114
FBgn0000150	awd	FBgn0024432	Dlc90F	MIST vs2	BioGrid;DIP;DroID;IntAct;mentha	14605208	MI:0018
FBgn0000150	awd	FBgn0030162	CG1986	MIST vs2	BioGrid;DIP;DroID;IntAct;mentha	14605208	MI:0018
FBgn0000150	awd	FBgn0032656	CG5674	MIST vs2	BioGrid;DIP;DroID;IntAct;mentha	14605208	MI:0018
FBgn0000150	awd	FBgn0032824	CG13962	MIST vs2	BioGrid;DIP;DroID;IntAct;mentha	14605208	MI:0018
FBgn0000150	awd	FBgn0035624	Eaf6	MIST vs2	BioGrid;DIP;DroID;IntAct;mentha	14605208	MI:0018
FBgn0000150	awd	FBgn0036804	Sgf11	MIST vs2	BioGrid;DroID;IntAct;mentha	14605208	MI:0018
FBgn0000150	awd	FBgn0052100	CG32100	MIST vs2	BioGrid;DIP;DroID;IntAct;mentha	14605208	MI:0018
FBgn0000150	awd	FBgn0259236	comm3	MIST vs2	DIP;DroID;IntAct;mentha	14605208	MI:0018
FBgn0000150	awd	FBgn0263705	Myo10A	MIST vs2	BioGrid;DIP;DroID;IntAct;mentha	14605208	MI:0018
FBgn0000152	Axs	FBgn0030041	CG12116	MIST vs2	BioGrid;DIP;DroID;IntAct;mentha	14605208	MI:0018
FBgn0000152	Axs	FBgn0036924	hale	MIST vs2	BioGrid;DIP;DroID;IntAct;mentha	14605208	MI:0018
FBgn0000157	Dll	FBgn0003683	term	MIST vs2	BioGrid;DIP;DroID;IntAct;mentha	14605208	MI:0018
FBgn0000157	Dll	FBgn0022935	D19A	MIST vs2	BioGrid;DIP;DroID;IntAct;mentha	14605208	MI:0018
FBgn0000157	Dll	FBgn0032312	CG14071	MIST vs2	BioGrid;DIP;DroID;IntAct;mentha	14605208	MI:0018
FBgn0000157	Dll	FBgn0032656	CG5674	MIST vs2	BioGrid;DIP;DroID;IntAct;mentha	14605208	MI:0018
FBgn0000157	Dll	FBgn0033339	Sec31	MIST vs2	BioGrid;DIP;DroID;IntAct;mentha	14605208	MI:0018
FBgn0000157	Dll	FBgn0035397	PAN3	MIST vs2	BioGrid;DIP;DroID;IntAct;mentha	14605208	MI:0018
FBgn0000157	Dll	FBgn0036790	AstC-R1	MIST vs2	BioGrid;DIP;DroID;IntAct;mentha	14605208	MI:0018
FBgn0000157	Dll	FBgn0052016	4E-T	MIST vs2	BioGrid;DIP;DroID;IntAct;mentha	14605208	MI:0018
FBgn0000157	Dll	FBgn0086358	Tab2	MIST vs2	BioGrid;DIP;DroID;IntAct;mentha	14605208	MI:0018
FBgn0000157	Dll	FBgn0261268	Cul3	MIST vs2	BioGrid;IntAct;mentha	15575970	MI:0018
FBgn0000157	Dll	FBgn0265186	CG44251	MIST vs2	BioGrid;DIP;IntAct;mentha	14605208	MI:0018
FBgn0000163	baz	FBgn0004907	14-3-3zeta	MIST vs2	DroID;IntAct;mentha	14675534	MI:0018
FBgn0000166	bcd	FBgn0000439	Dfd	MIST vs2	BioGrid;DIP;DroID;IntAct;mentha	14605208	MI:0018
FBgn0000166	bcd	FBgn0001253	ImpE1	MIST vs2	BioGrid;DIP;DroID;IntAct;mentha	14605208	MI:0018
FBgn0000166	bcd	FBgn0003870	ttk	MIST vs2	BioGrid;DroID;mentha	9267026	MI:0018
FBgn0000166	bcd	FBgn0004055	uzip	MIST vs2	BioGrid;DIP;DroID;IntAct;mentha	14605208	MI:0018
FBgn0000166	bcd	FBgn0004175	Mst84Dd	MIST vs2	BioGrid;DIP;DroID;IntAct;mentha	14605208	MI:0018
FBgn0000166	bcd	FBgn0004893	bowl	MIST vs2	BioGrid;DIP;DroID;IntAct;mentha	14605208	MI:0018
FBgn0000166	bcd	FBgn0010198	RpS15Aa	MIST vs2	BioGrid;DIP;DroID;IntAct;mentha	14605208	MI:0018
FBgn0000166	bcd	FBgn0014427	CG11899	MIST vs2	BioGrid;DIP;DroID;IntAct;mentha	14605208	MI:0018
FBgn0000166	bcd	FBgn0026721	fat-spondin	MIST vs2	DIP;DroID;IntAct;mentha	14605208	MI:0018
FBgn0000166	bcd	FBgn0028542	NimB4	MIST vs2	BioGrid;DIP;DroID;IntAct;mentha	14605208	MI:0018
FBgn0000166	bcd	FBgn0028670	Vha100-2	MIST vs2	BioGrid;DIP;DroID;IntAct;mentha	14605208	MI:0018
FBgn0000166	bcd	FBgn0029873	CG3918	MIST vs2	BioGrid;DIP;DroID;IntAct;mentha	14605208	MI:0018
FBgn0000166	bcd	FBgn0031768	IPIP	MIST vs2	DroID	14613974	MI:0727
FBgn0000166	bcd	FBgn0031850	Tsp	MIST vs2	BioGrid;DIP;DroID;IntAct;mentha	14605208	MI:0018
FBgn0000166	bcd	FBgn0032127	CG13114	MIST vs2	BioGrid;DIP;DroID;IntAct;mentha	14605208	MI:0018
FBgn0000166	bcd	FBgn0032685	CG10211	MIST vs2	BioGrid;DIP;DroID;IntAct;mentha	14605208	MI:0018
FBgn0000166	bcd	FBgn0033468	CG1418	MIST vs2	BioGrid;DIP;DroID;IntAct;mentha	14605208	MI:0018
FBgn0000166	bcd	FBgn0036274	CG4328	MIST vs2	BioGrid;DIP;DroID;IntAct;mentha	14605208	MI:0018
FBgn0000166	bcd	FBgn0036871	CG14096	MIST vs2	BioGrid;DIP	14605208	MI:0018
FBgn0000166	bcd	FBgn0036872	CG12519	MIST vs2	BioGrid;DIP;IntAct;mentha	14605208	MI:0018
FBgn0000166	bcd	FBgn0036873	CG18294	MIST vs2	BioGrid;DIP	14605208	MI:0018
FBgn0000166	bcd	FBgn0036924	hale	MIST vs2	BioGrid;DIP;DroID;IntAct;mentha	14605208	MI:0018
FBgn0000166	bcd	FBgn0037493	CR10032	MIST vs2	BioGrid;DIP;DroID;IntAct;mentha	14605208	MI:0018
FBgn0000166	bcd	FBgn0039395	CG14546	MIST vs2	DroID	14613974	MI:0727
FBgn0000166	bcd	FBgn0051759	CG31759	MIST vs2	BioGrid;DIP;DroID;IntAct;mentha	14605208	MI:0018
FBgn0000166	bcd	FBgn0085197	CG34168	MIST vs2	BioGrid;DroID;IntAct;mentha	14605208	MI:0018
FBgn0000166	bcd	FBgn0285947	RpS10b	MIST vs2	BioGrid;DIP;DroID;IntAct;mentha	14605208	MI:0018
FBgn0000173	ben	FBgn0035601	Uev1A	MIST vs2	DroID;FlyBase	19141674	MI:0018
FBgn0000179	bi	FBgn0004647	N	MIST vs2	BioGrid;DIP;DroID;mentha	15710747	MI:0018
FBgn0000179	bi	FBgn0014396	tim	MIST vs2	BioGrid;DIP;DroID;IntAct;mentha	15710747	MI:0018
FBgn0000179	bi	FBgn0031106	Syx16	MIST vs2	BioGrid;DIP;DroID	15710747	MI:0018
FBgn0000179	bi	FBgn0261599	RpS29	MIST vs2	BioGrid;DIP;DroID;IntAct;mentha	14605208	MI:0018
FBgn0000179	bi	FBgn0261989	CG42807	MIST vs2	BioGrid;DIP;IntAct;mentha	14605208	MI:0018
FBgn0000180	bib	FBgn0023215	Mnt	MIST vs2	DIP;DroID;IntAct;mentha	14605208	MI:0018
FBgn0000180	bib	FBgn0035355	CG16985	MIST vs2	BioGrid;DIP;DroID;IntAct;mentha	14605208	MI:0018
FBgn0000181	bic	FBgn0000489	Pka-C3	MIST vs2	BioGrid;DIP;DroID;IntAct;mentha	14605208	MI:0018
FBgn0000181	bic	FBgn0002023	Lim3	MIST vs2	BioGrid;DIP;DroID;IntAct;mentha	14605208	MI:0018
FBgn0000181	bic	FBgn0003129	Poxm	MIST vs2	BioGrid;DroID;IntAct;mentha	14605208	MI:0018
FBgn0000181	bic	FBgn0027054	CSN4	MIST vs2	BioGrid;DIP;DroID;IntAct;mentha	14605208	MI:0018
FBgn0000181	bic	FBgn0030082	HP1b	MIST vs2	BioGrid;DIP;DroID;IntAct;mentha	14605208	MI:0018
FBgn0000181	bic	FBgn0031114	cactin	MIST vs2	BioGrid;DIP;DroID;IntAct;mentha	14605208	MI:0018
FBgn0000181	bic	FBgn0032078	C1GalTA	MIST vs2	BioGrid;DIP;DroID;IntAct;mentha	14605208	MI:0018
FBgn0000181	bic	FBgn0032246	Wdfy2	MIST vs2	BioGrid;DIP;DroID;IntAct;mentha	14605208	MI:0018
FBgn0000181	bic	FBgn0032625	CG15136	MIST vs2	BioGrid;DIP;DroID;IntAct;mentha	14605208	MI:0018
FBgn0000181	bic	FBgn0035957	Argk2	MIST vs2	BioGrid;DIP;DroID;IntAct;mentha	14605208	MI:0018
FBgn0000181	bic	FBgn0037059	CG10510	MIST vs2	BioGrid;DIP;DroID;IntAct;mentha	14605208	MI:0018
FBgn0000181	bic	FBgn0087039	Sbp2	MIST vs2	BioGrid;DIP;DroID;IntAct;mentha	14605208	MI:0018
FBgn0000181	bic	FBgn0259229	CG42329	MIST vs2	BioGrid;DIP;DroID;IntAct;mentha	14605208	MI:0018
FBgn0000181	bic	FBgn0263390	Nha2	MIST vs2	BioGrid;DIP;DroID;IntAct;mentha	14605208	MI:0018
FBgn0000182	BicC	FBgn0001120	gnu	MIST vs2	BioGrid;DIP;DroID;IntAct;mentha	14605208	MI:0018
FBgn0000182	BicC	FBgn0003137	Ppn	MIST vs2	BioGrid;DIP;DroID;IntAct;mentha	14605208	MI:0018
FBgn0000182	BicC	FBgn0003977	vir	MIST vs2	BioGrid;DIP;DroID;IntAct;mentha	14605208	MI:0018
FBgn0000182	BicC	FBgn0034500	CG11200	MIST vs2	BioGrid;DIP;DroID;IntAct;mentha	14605208	MI:0018
FBgn0000182	BicC	FBgn0038852	HHEX	MIST vs2	BioGrid;DIP;DroID;IntAct;mentha	14605208	MI:0018
FBgn0000182	BicC	FBgn0261532	cdm	MIST vs2	BioGrid;DIP;DroID;IntAct;mentha	14605208	MI:0018
FBgn0000182	BicC	FBgn0261930	vnd	MIST vs2	BioGrid;DIP;DroID;IntAct;mentha	14605208	MI:0018
FBgn0000182	BicC	FBgn0263351	AP-2mu	MIST vs2	BioGrid;DIP;DroID;IntAct;mentha	14605208	MI:0018
FBgn0000182	BicC	FBgn0263705	Myo10A	MIST vs2	BioGrid;DIP;DroID;IntAct;mentha	14605208	MI:0018
FBgn0000182	BicC	FBgn0286051	Rexo5	MIST vs2	BioGrid;DIP;DroID;IntAct;mentha	14605208	MI:0018
FBgn0000183	BicD	FBgn0023534	CG17778	MIST vs2	BioGrid;DIP;DroID;IntAct;mentha	14605208	MI:0018
FBgn0000183	BicD	FBgn0024191	sip1	MIST vs2	BioGrid;DIP;DroID;IntAct;mentha	14605208	MI:0018
FBgn0000183	BicD	FBgn0029817	CG15764	MIST vs2	BioGrid;DIP;DroID;IntAct;mentha	14605208	MI:0018
FBgn0000183	BicD	FBgn0036439	CG13474	MIST vs2	BioGrid;DIP;DroID;IntAct;mentha	14605208	MI:0018
FBgn0000216	Brd	FBgn0002932	neur	MIST vs2	BioGrid;DroID	16459303	MI:0018
FBgn0000221	brn	FBgn0265464	Traf6	MIST vs2	BioGrid;DIP;DroID;IntAct;mentha	14605208	MI:0018
FBgn0000227	Elba1	FBgn0039589	CG9986	MIST vs2	BioGrid;DIP;DroID;IntAct;mentha	14605208	MI:0018
FBgn0000228	Bsg25D	FBgn0000370	crc	MIST vs2	BioGrid;DIP;DroID;IntAct;mentha	14605208	MI:0018
FBgn0000228	Bsg25D	FBgn0001120	gnu	MIST vs2	BioGrid;DIP;DroID;IntAct;mentha	14605208	MI:0018
FBgn0000228	Bsg25D	FBgn0011659	Mlh1	MIST vs2	BioGrid;DIP;DroID	15710747	MI:0018
FBgn0000228	Bsg25D	FBgn0024432	Dlc90F	MIST vs2	BioGrid;DIP;DroID;IntAct;mentha	14605208	MI:0018
FBgn0000228	Bsg25D	FBgn0027949	msb1l	MIST vs2	BioGrid;DIP;DroID;IntAct;mentha	14605208	MI:0018
FBgn0000228	Bsg25D	FBgn0028902	Tektin-A	MIST vs2	BioGrid;DIP;DroID;IntAct;mentha	14605208	MI:0018
FBgn0000228	Bsg25D	FBgn0031176	whe	MIST vs2	BioGrid;DIP;DroID;IntAct;mentha	14605208	MI:0018
FBgn0000228	Bsg25D	FBgn0031946	CG7164	MIST vs2	BioGrid;DIP;DroID;IntAct;mentha	14605208	MI:0018
FBgn0000228	Bsg25D	FBgn0033019	CG10395	MIST vs2	BioGrid;DIP;DroID;IntAct;mentha	14605208	MI:0018
FBgn0000228	Bsg25D	FBgn0036274	CG4328	MIST vs2	BioGrid;DIP;DroID;IntAct;mentha	14605208	MI:0018
FBgn0000228	Bsg25D	FBgn0036441	CG13476	MIST vs2	BioGrid;DIP;DroID	14605208	MI:0018
FBgn0000228	Bsg25D	FBgn0036479	CG13458	MIST vs2	BioGrid;DIP;DroID;IntAct;mentha	14605208	MI:0018
FBgn0000228	Bsg25D	FBgn0036697	rogdi	MIST vs2	BioGrid;DIP;DroID;IntAct;mentha	14605208	MI:0018
FBgn0000228	Bsg25D	FBgn0036915	Prp3	MIST vs2	BioGrid;DIP;DroID;IntAct;mentha	14605208	MI:0018
FBgn0000228	Bsg25D	FBgn0037102	CRIF	MIST vs2	BioGrid;DIP;DroID;IntAct;mentha	14605208	MI:0018
FBgn0000228	Bsg25D	FBgn0037162	CG11449	MIST vs2	BioGrid;DIP;DroID;IntAct;mentha	14605208	MI:0018
FBgn0000228	Bsg25D	FBgn0037234	CG9795	MIST vs2	BioGrid;DIP;DroID;IntAct;mentha	14605208	MI:0018
FBgn0000228	Bsg25D	FBgn0039737	CG7920	MIST vs2	BioGrid;DIP;DroID;IntAct;mentha	14605208	MI:0018
FBgn0000228	Bsg25D	FBgn0052772	CG32772	MIST vs2	BioGrid;DIP;DroID;IntAct;mentha	14605208	MI:0018
FBgn0000228	Bsg25D	FBgn0265607	beat-IIIa	MIST vs2	DIP;DroID	14605208	MI:0018
FBgn0000228	Bsg25D	FBgn0283545	vilya	MIST vs2	BioGrid;DIP;DroID;IntAct;mentha	14605208	MI:0018
FBgn0000228	Bsg25D	FBgn0284243	betaTub56D	MIST vs2	BioGrid;DIP;DroID;IntAct;mentha	14605208	MI:0018
FBgn0000229	bsk	FBgn0000447	Dhod	MIST vs2	BioGrid;DIP;DroID;IntAct;mentha	14605208	MI:0018
FBgn0000229	bsk	FBgn0000479	dnc	MIST vs2	DroID		MI:0727
FBgn0000229	bsk	FBgn0003464	sol	MIST vs2	BioGrid;DIP;DroID;IntAct;mentha	14605208	MI:0018
FBgn0000229	bsk	FBgn0013275	Hsp70Aa	MIST vs2	BioGrid;IntAct;mentha	14605208	MI:0018
FBgn0000229	bsk	FBgn0013276	Hsp70Ab	MIST vs2	BioGrid;DIP	14605208	MI:0018
FBgn0000229	bsk	FBgn0013277	Hsp70Ba	MIST vs2	BioGrid;DIP;mentha	14605208	MI:0018
FBgn0000229	bsk	FBgn0013278	Hsp70Bb	MIST vs2	BioGrid;DIP	14605208	MI:0018
FBgn0000229	bsk	FBgn0013279	Hsp70Bc	MIST vs2	BioGrid;mentha	14605208	MI:0018
FBgn0000229	bsk	FBgn0029686	Glos	MIST vs2	BioGrid;DIP;IntAct;mentha	14605208	MI:0018
FBgn0000229	bsk	FBgn0031626	CG15631	MIST vs2	BioGrid;DIP;DroID;IntAct;mentha	14605208	MI:0018
FBgn0000229	bsk	FBgn0033692	wash	MIST vs2	BioGrid;DIP;DroID;IntAct;mentha	14605208	MI:0018
FBgn0000229	bsk	FBgn0038819	Cpr92F	MIST vs2	BioGrid;DIP;DroID;IntAct;mentha	14605208	MI:0018
FBgn0000229	bsk	FBgn0039544	CG12877	MIST vs2	BioGrid;DroID	14605208	MI:0018
FBgn0000229	bsk	FBgn0051354	Hsp70Bbb	MIST vs2	BioGrid;DIP;mentha	14605208	MI:0018
FBgn0000229	bsk	FBgn0052369	CG32369	MIST vs2	BioGrid;DIP;DroID;IntAct;mentha	14605208	MI:0018
FBgn0000229	bsk	FBgn0052783	Gem4c	MIST vs2	BioGrid;DIP;mentha	14605208	MI:0018
FBgn0000229	bsk	FBgn0052786	Gem4b	MIST vs2	BioGrid;DIP;mentha	14605208	MI:0018
FBgn0000229	bsk	FBgn0086358	Tab2	MIST vs2	BioGrid;DIP;DroID;IntAct;mentha	14605208	MI:0018
FBgn0000229	bsk	FBgn0086708	stv	MIST vs2	BioGrid;DIP;DroID;IntAct;mentha	14605208	MI:0018
FBgn0000229	bsk	FBgn0267790	rump	MIST vs2	BioGrid;DIP;DroID;IntAct;mentha	14605208	MI:0018
FBgn0000233	btd	FBgn0030873	CG15814	MIST vs2	DroID		MI:0727
FBgn0000233	btd	FBgn0039806	CG15545	MIST vs2	BioGrid;DIP;DroID;IntAct;mentha	14605208	MI:0018
FBgn0000239	bur	FBgn0001226	Hsp27	MIST vs2	BioGrid;DIP;DroID;IntAct;mentha	14605208	MI:0018
FBgn0000239	bur	FBgn0020496	CtBP	MIST vs2	BioGrid;DIP;DroID;IntAct;mentha	14605208	MI:0018
FBgn0000239	bur	FBgn0033985	CG10257	MIST vs2	BioGrid;DIP;DroID;IntAct;mentha	14605208	MI:0018
FBgn0000239	bur	FBgn0035107	mri	MIST vs2	BioGrid;DIP;DroID;IntAct;mentha	14605208	MI:0018
FBgn0000239	bur	FBgn0035691	CG7386	MIST vs2	BioGrid;DIP;DroID;IntAct;mentha	14605208	MI:0018
FBgn0000239	bur	FBgn0036286	CG10616	MIST vs2	BioGrid;DIP;DroID;IntAct;mentha	14605208	MI:0018
FBgn0000239	bur	FBgn0039711	CG7824	MIST vs2	BioGrid;DIP;DroID;IntAct;mentha	14605208	MI:0018
FBgn0000239	bur	FBgn0085470	lmgB	MIST vs2	IntAct;mentha	14605208	MI:0018
FBgn0000239	bur	FBgn0250903	lmgA	MIST vs2	DroID	14605208	MI:0018
FBgn0000244	by	FBgn0003124	polo	MIST vs2	BioGrid;DIP;DroID;IntAct;mentha		MI:0018
FBgn0000244	by	FBgn0005613	Sox15	MIST vs2	BioGrid;DIP;DroID;IntAct;mentha	14605208	MI:0018
FBgn0000244	by	FBgn0020510	Abi	MIST vs2	BioGrid;DIP;DroID;IntAct;mentha	14605208	MI:0018
FBgn0000244	by	FBgn0025676	CkIIalpha-i3	MIST vs2	BioGrid;DIP;DroID;IntAct;mentha	14605208	MI:0018
FBgn0000244	by	FBgn0032006	Pvr	MIST vs2	DroID;FlyBase	17637670	MI:0018
FBgn0000244	by	FBgn0032763	CG17568	MIST vs2	BioGrid;DIP;DroID;IntAct;mentha	14605208	MI:0018
FBgn0000244	by	FBgn0033504	CAP	MIST vs2	BioGrid;DIP;DroID;IntAct;mentha	14605208	MI:0018
FBgn0000244	by	FBgn0265003	koi	MIST vs2	BioGrid;DIP;DroID;IntAct;mentha	14605208	MI:0018
FBgn0000246	c(3)G	FBgn0004049	yrt	MIST vs2	BioGrid;DIP;DroID;IntAct;mentha	14605208	MI:0018
FBgn0000246	c(3)G	FBgn0011703	RnrL	MIST vs2	BioGrid;DIP;DroID;IntAct;mentha	14605208	MI:0018
FBgn0000246	c(3)G	FBgn0015527	peng	MIST vs2	BioGrid;DIP;DroID;IntAct;mentha	14605208	MI:0018
FBgn0000246	c(3)G	FBgn0016119	ATPsynCF6	MIST vs2	BioGrid;DIP;DroID;IntAct;mentha	14605208	MI:0018
FBgn0000246	c(3)G	FBgn0022740	HLH54F	MIST vs2	BioGrid;DIP;DroID;IntAct;mentha	14605208	MI:0018
FBgn0000246	c(3)G	FBgn0024238	Fim	MIST vs2	BioGrid;DIP;DroID;IntAct;mentha	14605208	MI:0018
FBgn0000246	c(3)G	FBgn0031036	CG14220	MIST vs2	BioGrid;DIP;DroID;IntAct;mentha	14605208	MI:0018
FBgn0000246	c(3)G	FBgn0032130	brwl	MIST vs2	BioGrid;DIP;DroID;IntAct;mentha	14605208	MI:0018
FBgn0000246	c(3)G	FBgn0035976	PGRP-LC	MIST vs2	BioGrid;DIP;DroID;IntAct;mentha	14605208	MI:0018
FBgn0000246	c(3)G	FBgn0040396	CG3939	MIST vs2	BioGrid;DIP;DroID;IntAct;mentha	14605208	MI:0018
FBgn0000246	c(3)G	FBgn0051523	CG31523	MIST vs2	BioGrid;DIP;DroID;IntAct;mentha	14605208	MI:0018
FBgn0000246	c(3)G	FBgn0261986	RASSF8	MIST vs2	BioGrid;DIP;DroID;IntAct;mentha	14605208	MI:0018
FBgn0000246	c(3)G	FBgn0263774	CG43691	MIST vs2	BioGrid;DroID	14605208	MI:0018
FBgn0000247	ca	FBgn0003129	Poxm	MIST vs2	BioGrid;DroID;IntAct;mentha	14605208	MI:0018
FBgn0000250	cact	FBgn0003423	slgA	MIST vs2	BioGrid;DIP;DroID;IntAct;mentha	14605208	MI:0018
FBgn0000250	cact	FBgn0013765	cnn	MIST vs2	BioGrid;DIP;DroID;IntAct;mentha	14605208	MI:0018
FBgn0000250	cact	FBgn0015544	spag	MIST vs2	BioGrid;DIP;DroID;IntAct;mentha	14605208	MI:0018
FBgn0000250	cact	FBgn0022935	D19A	MIST vs2	BioGrid;DIP;DroID;IntAct;mentha	14605208	MI:0018
FBgn0000250	cact	FBgn0024251	bbx	MIST vs2	IntAct;mentha	14605208	MI:0018
FBgn0000250	cact	FBgn0027052	STUB1	MIST vs2	BioGrid;DIP;DroID;IntAct;mentha	14605208	MI:0018
FBgn0000250	cact	FBgn0028734	Fmr1	MIST vs2	BioGrid;DIP;DroID;IntAct;mentha	14605208	MI:0018
FBgn0000250	cact	FBgn0029750	CG3323	MIST vs2	BioGrid;DIP;DroID;IntAct;mentha	14605208	MI:0018
FBgn0000250	cact	FBgn0031032	CG14204	MIST vs2	BioGrid;DIP;DroID;IntAct;mentha	14605208	MI:0018
FBgn0000250	cact	FBgn0031327	CG5397	MIST vs2	BioGrid;DIP;DroID;IntAct;mentha	14605208	MI:0018
FBgn0000250	cact	FBgn0033056	CG7856	MIST vs2	BioGrid;DIP;DroID;IntAct;mentha	14605208	MI:0018
FBgn0000250	cact	FBgn0033697	Cyp6t3	MIST vs2	BioGrid;DIP;mentha	14605208	MI:0018
FBgn0000250	cact	FBgn0033875	CG6357	MIST vs2	BioGrid;DIP;DroID;IntAct;mentha	14605208	MI:0018
FBgn0000250	cact	FBgn0034310	Nup75	MIST vs2	BioGrid;DIP;DroID;IntAct;mentha	14605208	MI:0018
FBgn0000250	cact	FBgn0034447	CG7744	MIST vs2	BioGrid;DIP;IntAct;mentha	14605208	MI:0018
FBgn0000250	cact	FBgn0034697	GM130	MIST vs2	BioGrid;DIP;DroID;mentha	14605208	MI:0018
FBgn0000250	cact	FBgn0035917	Zasp66	MIST vs2	BioGrid;DIP;DroID;IntAct;mentha	14605208	MI:0018
FBgn0000250	cact	FBgn0037398	CG15580	MIST vs2	BioGrid;DIP;DroID;IntAct;mentha	14605208	MI:0018
FBgn0000250	cact	FBgn0038191	CG9925	MIST vs2	BioGrid;DIP;DroID;IntAct;mentha	14605208	MI:0018
FBgn0000250	cact	FBgn0038404	CG8925	MIST vs2	BioGrid;DIP;DroID;IntAct;mentha	14605208	MI:0018
FBgn0000250	cact	FBgn0086384	Mer	MIST vs2	BioGrid;DIP;DroID;IntAct;mentha	14605208	MI:0018
FBgn0000250	cact	FBgn0264488	CG43896	MIST vs2	BioGrid;DroID	14605208	MI:0018
FBgn0000250	cact	FBgn0286506	Mpi	MIST vs2	BioGrid;DIP;DroID;IntAct;mentha	14605208	MI:0018
FBgn0000251	cad	FBgn0000356	Cp16	MIST vs2	BioGrid;DIP;DroID;mentha	14605208	MI:0018
FBgn0000251	cad	FBgn0001308	Khc	MIST vs2	BioGrid;DIP;DroID;mentha	14605208	MI:0018
FBgn0000251	cad	FBgn0005771	noc	MIST vs2	BioGrid;DIP;DroID;mentha	14605208	MI:0018
FBgn0000251	cad	FBgn0033236	CG14764	MIST vs2	BioGrid;DIP;DroID	14605208	MI:0018
FBgn0000251	cad	FBgn0033871	CG13339	MIST vs2	BioGrid;DIP;DroID	14605208	MI:0018
FBgn0000251	cad	FBgn0034093	CG15706	MIST vs2	BioGrid;DIP;DroID	14605208	MI:0018
FBgn0000251	cad	FBgn0035213	CG2199	MIST vs2	BioGrid;DIP;DroID;mentha	14605208	MI:0018
FBgn0000251	cad	FBgn0036952	CG6933	MIST vs2	BioGrid;DIP;DroID	14605208	MI:0018
FBgn0000251	cad	FBgn0037493	CR10032	MIST vs2	BioGrid;DIP;DroID	14605208	MI:0018
FBgn0000251	cad	FBgn0039757	RpS7	MIST vs2	BioGrid;DIP;DroID;mentha	14605208	MI:0018
FBgn0000251	cad	FBgn0051140	CG31140	MIST vs2	BioGrid;DIP;DroID	14605208	MI:0018
FBgn0000251	cad	FBgn0052647	CG32647	MIST vs2	BioGrid;DIP;DroID	14605208	MI:0018
FBgn0000251	cad	FBgn0085197	CG34168	MIST vs2	BioGrid;DroID	14605208	MI:0018
FBgn0000251	cad	FBgn0260940	lsn	MIST vs2	BioGrid;DIP;DroID	14605208	MI:0018
FBgn0000251	cad	FBgn0266000	CG44774	MIST vs2	BioGrid;DIP;DroID	14605208	MI:0018
FBgn0000251	cad	FBgn0284245	eEF1alpha1	MIST vs2	BioGrid;DIP;DroID;mentha	14605208	MI:0018
FBgn0000253	Cam	FBgn0000454	Dip-B	MIST vs2	BioGrid;DIP;DroID;IntAct;mentha	14605208	MI:0018
FBgn0000253	Cam	FBgn0013467	igl	MIST vs2	FlyBase	7925024	MI:0018
FBgn0000253	Cam	FBgn0014037	Su(Tpl)	MIST vs2	DIP;DroID;IntAct;mentha	14605208	MI:0018
FBgn0000253	Cam	FBgn0016126	CaMKI	MIST vs2	FlyBase	9813038	MI:0066
FBgn0000253	Cam	FBgn0028325	Pdha	MIST vs2	BioGrid;DIP;DroID;IntAct;mentha	14605208	MI:0018
FBgn0000253	Cam	FBgn0028856	CG18063	MIST vs2	BioGrid;DIP;DroID;IntAct;mentha	14605208	MI:0018
FBgn0000253	Cam	FBgn0035715	Ist1	MIST vs2	BioGrid;DIP;DroID;IntAct;mentha	14605208	MI:0018
FBgn0000253	Cam	FBgn0036581	MED10	MIST vs2	BioGrid;DIP;DroID;IntAct;mentha	14605208	MI:0018
FBgn0000253	Cam	FBgn0036661	CG9705	MIST vs2	BioGrid;DIP;DroID;IntAct;mentha	14605208	MI:0018
FBgn0000253	Cam	FBgn0036697	rogdi	MIST vs2	BioGrid;DIP;DroID;IntAct;mentha	14605208	MI:0018
FBgn0000253	Cam	FBgn0036895	ms(3)76Cc	MIST vs2	BioGrid;DIP;DroID;IntAct;mentha	14605208	MI:0018
FBgn0000253	Cam	FBgn0038000	Rsbp15	MIST vs2	BioGrid;DIP;DroID;IntAct;mentha	14605208	MI:0018
FBgn0000253	Cam	FBgn0039233	CG7006	MIST vs2	BioGrid;DIP;DroID;IntAct;mentha	14605208	MI:0018
FBgn0000253	Cam	FBgn0039522	CG13972	MIST vs2	BioGrid;DIP;DroID;IntAct;mentha	14605208	MI:0018
FBgn0000253	Cam	FBgn0265045	Strn-Mlck	MIST vs2	FlyBase	9813038	MI:0066
FBgn0000253	Cam	FBgn0267912	CanA-14F	MIST vs2	FlyBase	9813038	MI:0066
FBgn0000259	CkIIbeta	FBgn0000259	CkIIbeta	MIST vs2	DroID;FlyBase	11874456	MI:0018
FBgn0000259	CkIIbeta	FBgn0000524	dx	MIST vs2	BioGrid;DIP;DroID;IntAct;mentha	14605208	MI:0018
FBgn0000259	CkIIbeta	FBgn0000659	fkh	MIST vs2	BioGrid;DIP;DroID;IntAct;mentha	14605208	MI:0018
FBgn0000259	CkIIbeta	FBgn0000964	tj	MIST vs2	DIP;DroID;IntAct;mentha	14605208	MI:0018
FBgn0000259	CkIIbeta	FBgn0002773	Mlc2	MIST vs2	BioGrid;DIP;DroID;IntAct;mentha	14605208	MI:0018
FBgn0000259	CkIIbeta	FBgn0003411	sisA	MIST vs2	BioGrid;DIP;DroID;IntAct;mentha	14605208	MI:0018
FBgn0000259	CkIIbeta	FBgn0003460	so	MIST vs2	BioGrid;DIP;DroID;IntAct;mentha	14605208	MI:0018
FBgn0000259	CkIIbeta	FBgn0010409	RpL18A	MIST vs2	BioGrid;DIP;DroID;IntAct;mentha	14605208	MI:0018
FBgn0000259	CkIIbeta	FBgn0011277	HLH4C	MIST vs2	BioGrid;DIP;DroID;IntAct;mentha	14605208	MI:0018
FBgn0000259	CkIIbeta	FBgn0015300	Ssl	MIST vs2	DroID;FlyBase	11874456	MI:0018
FBgn0000259	CkIIbeta	FBgn0021979	l(2)k09913	MIST vs2	BioGrid;DIP;DroID;IntAct;mentha	14605208	MI:0018
FBgn0000259	CkIIbeta	FBgn0022770	Peritrophin-A	MIST vs2	BioGrid;DIP;DroID;IntAct;mentha	14605208	MI:0018
FBgn0000259	CkIIbeta	FBgn0024291	Sirt1	MIST vs2	BioGrid;DIP;DroID;IntAct;mentha	14605208	MI:0018
FBgn0000259	CkIIbeta	FBgn0025626	CG4281	MIST vs2	BioGrid;DIP;DroID;IntAct;mentha	14605208	MI:0018
FBgn0000259	CkIIbeta	FBgn0026411	Lim1	MIST vs2	BioGrid;DIP;DroID;IntAct;mentha	14605208	MI:0018
FBgn0000259	CkIIbeta	FBgn0029936	CG4617	MIST vs2	BioGrid;DIP;DroID;IntAct;mentha	14605208	MI:0018
FBgn0000259	CkIIbeta	FBgn0030502	tth	MIST vs2	BioGrid;DIP;DroID;IntAct;mentha	14605208	MI:0018
FBgn0000259	CkIIbeta	FBgn0030552	mRpL38	MIST vs2	BioGrid;DIP;DroID;IntAct;mentha	14605208	MI:0018
FBgn0000259	CkIIbeta	FBgn0030665	CG15646	MIST vs2	BioGrid;DIP;DroID;IntAct;mentha	14605208	MI:0018
FBgn0000259	CkIIbeta	FBgn0030666	CG12708	MIST vs2	BioGrid;DIP;DroID;IntAct;mentha	14605208	MI:0018
FBgn0000259	CkIIbeta	FBgn0030788	Sap30	MIST vs2	BioGrid;DIP;DroID;IntAct;mentha	14605208	MI:0018
FBgn0000259	CkIIbeta	FBgn0031721	CG14017	MIST vs2	BioGrid;DIP;DroID;IntAct;mentha	14605208	MI:0018
FBgn0000259	CkIIbeta	FBgn0032299	CG17127	MIST vs2	BioGrid;DIP;DroID;IntAct;mentha	14605208	MI:0018
FBgn0000259	CkIIbeta	FBgn0033971	CG10209	MIST vs2	BioGrid;DIP;DroID;IntAct;mentha	14605208	MI:0018
FBgn0000259	CkIIbeta	FBgn0036294	CG10654	MIST vs2	BioGrid;DIP;DroID;IntAct;mentha	14605208	MI:0018
FBgn0000259	CkIIbeta	FBgn0036519	CG7650	MIST vs2	BioGrid;DIP;DroID;IntAct;mentha	14605208	MI:0018
FBgn0000259	CkIIbeta	FBgn0036596	CG13045	MIST vs2	BioGrid;DIP;DroID;IntAct;mentha	14605208	MI:0018
FBgn0000259	CkIIbeta	FBgn0037379	CG10979	MIST vs2	BioGrid;DIP;DroID;IntAct;mentha	14605208	MI:0018
FBgn0000259	CkIIbeta	FBgn0037563	CG11672	MIST vs2	BioGrid;DIP;DroID;IntAct;mentha	14605208	MI:0018
FBgn0000259	CkIIbeta	FBgn0037619	CG8159	MIST vs2	BioGrid;DIP;DroID;IntAct;mentha	14605208	MI:0018
FBgn0000259	CkIIbeta	FBgn0037834	Art1	MIST vs2	BioGrid;DIP;DroID;IntAct;mentha	14605208	MI:0018
FBgn0000259	CkIIbeta	FBgn0037876	CG4820	MIST vs2	BioGrid;DIP;DroID	14605208	MI:0018
FBgn0000259	CkIIbeta	FBgn0038421	CG17931	MIST vs2	DIP;DroID;mentha	14605208	MI:0018
FBgn0000259	CkIIbeta	FBgn0039631	Sirt7	MIST vs2	BioGrid;DIP;DroID;IntAct;mentha	14605208	MI:0018
FBgn0000259	CkIIbeta	FBgn0039713	RpS8	MIST vs2	BioGrid;DroID;IntAct;mentha	14605208	MI:0018
FBgn0000259	CkIIbeta	FBgn0039881	CG1971	MIST vs2	BioGrid;DIP;DroID;IntAct;mentha	14605208	MI:0018
FBgn0000259	CkIIbeta	FBgn0040371	CG12470	MIST vs2	BioGrid;DIP;DroID;IntAct;mentha	14605208	MI:0018
FBgn0000259	CkIIbeta	FBgn0040385	CG12496	MIST vs2	BioGrid;DIP;DroID;IntAct;mentha	14605208	MI:0018
FBgn0000259	CkIIbeta	FBgn0046225	CG17230	MIST vs2	BioGrid;DIP;DroID;IntAct;mentha	14605208	MI:0018
FBgn0000259	CkIIbeta	FBgn0259917	CG42446	MIST vs2	BioGrid;IntAct;mentha	14605208	MI:0018
FBgn0000259	CkIIbeta	FBgn0262601	SmB	MIST vs2	BioGrid;DIP;DroID;IntAct;mentha	14605208	MI:0018
FBgn0000259	CkIIbeta	FBgn0263118	tx	MIST vs2	BioGrid;DIP;DroID;IntAct;mentha	14605208	MI:0018
FBgn0000259	CkIIbeta	FBgn0264542	hwt	MIST vs2	BioGrid;DroID	14605208	MI:0018
FBgn0000259	CkIIbeta	FBgn0284243	betaTub56D	MIST vs2	BioGrid;DIP;DroID;IntAct;mentha	14605208	MI:0018
FBgn0000261	Cat	FBgn0024371	E2f2	MIST vs2	BioGrid;DIP;DroID;IntAct;mentha	14605208	MI:0018
FBgn0000261	Cat	FBgn0030540	CG11581	MIST vs2	BioGrid;DIP;DroID;IntAct;mentha	14605208	MI:0018
FBgn0000261	Cat	FBgn0038951	Polr3F	MIST vs2	BioGrid;DIP;DroID;IntAct;mentha	14605208	MI:0018
FBgn0000273	Pka-C1	FBgn0013765	cnn	MIST vs2	BioGrid;DIP;DroID;IntAct;mentha	14605208	MI:0018
FBgn0000274	Pka-C2	FBgn0038194	Cyp6d5	MIST vs2	BioGrid;DIP;DroID;mentha	14605208	MI:0018
FBgn0000276	CecA1	FBgn0002865	Mst98Ca	MIST vs2	DIP	14605208	MI:0018
FBgn0000276	CecA1	FBgn0004171	Mst98Cb	MIST vs2	DIP	14605208	MI:0018
FBgn0000276	CecA1	FBgn0039589	CG9986	MIST vs2	DIP	14605208	MI:0018
FBgn0000277	CecA2	FBgn0002865	Mst98Ca	MIST vs2	IntAct;mentha	14605208	MI:0018
FBgn0000277	CecA2	FBgn0039589	CG9986	MIST vs2	DroID;IntAct;mentha	14605208	MI:0018
FBgn0000278	CecB	FBgn0002901	mus304	MIST vs2	DIP;DroID;IntAct;mentha	14605208	MI:0018
FBgn0000279	CecC	FBgn0034802	CNBP	MIST vs2	DIP;DroID;IntAct;mentha	14605208	MI:0018
FBgn0000283	Cp190	FBgn0039395	CG14546	MIST vs2	DroID	14613974	MI:0727
FBgn0000286	Cf2	FBgn0003374	Sgs4	MIST vs2	DroID		MI:0727
FBgn0000286	Cf2	FBgn0029121	Sras	MIST vs2	DroID		MI:0727
FBgn0000286	Cf2	FBgn0029986	CG15332	MIST vs2	DroID		MI:0727
FBgn0000286	Cf2	FBgn0030352	sicily	MIST vs2	DroID		MI:0727
FBgn0000286	Cf2	FBgn0030830	CG5172	MIST vs2	DroID		MI:0727
FBgn0000286	Cf2	FBgn0031049	Sec61gamma	MIST vs2	DroID		MI:0727
FBgn0000286	Cf2	FBgn0031146	CG15449	MIST vs2	DroID		MI:0727
FBgn0000286	Cf2	FBgn0031189	CG14618	MIST vs2	DroID		MI:0727
FBgn0000286	Cf2	FBgn0031677	CG14036	MIST vs2	DroID		MI:0727
FBgn0000286	Cf2	FBgn0032031	CG13390	MIST vs2	DroID		MI:0727
FBgn0000286	Cf2	FBgn0032431	CG5435	MIST vs2	DroID		MI:0727
FBgn0000286	Cf2	FBgn0033600	Cpr47Ec	MIST vs2	DroID		MI:0727
FBgn0000286	Cf2	FBgn0033815	CG4676	MIST vs2	DroID		MI:0727
FBgn0000286	Cf2	FBgn0033880	CG6553	MIST vs2	DroID		MI:0727
FBgn0000286	Cf2	FBgn0036157	CG7560	MIST vs2	DroID		MI:0727
FBgn0000286	Cf2	FBgn0036990	mRpL15	MIST vs2	DroID		MI:0727
FBgn0000286	Cf2	FBgn0038948	JMJD6	MIST vs2	BioGrid;DIP;DroID;IntAct;mentha	14605208	MI:0018
FBgn0000286	Cf2	FBgn0045759	bin	MIST vs2	DroID		MI:0727
FBgn0000286	Cf2	FBgn0052174	Coq4	MIST vs2	DroID		MI:0727
FBgn0000286	Cf2	FBgn0053143	CG33143	MIST vs2	DroID		MI:0727
FBgn0000286	Cf2	FBgn0086532	Spt-I	MIST vs2	DroID		MI:0727
FBgn0000286	Cf2	FBgn0260936	scny	MIST vs2	DroID		MI:0727
FBgn0000286	Cf2	FBgn0261674	CG42709	MIST vs2	BioGrid;DIP;DroID;IntAct;mentha	14605208	MI:0018
FBgn0000287	salr	FBgn0004394	pdm2	MIST vs2	DroID		MI:0727
FBgn0000287	salr	FBgn0035047	Pof	MIST vs2	DroID		MI:0727
FBgn0000289	cg	FBgn0000546	EcR	MIST vs2	FlyBase	27846223	MI:0813
FBgn0000289	cg	FBgn0010382	CycE	MIST vs2	BioGrid;DIP;DroID;IntAct;mentha	14605208	MI:0018
FBgn0000289	cg	FBgn0015553	tos	MIST vs2	BioGrid;DIP;DroID;IntAct;mentha	14605208	MI:0018
FBgn0000289	cg	FBgn0030864	CG8173	MIST vs2	BioGrid;DIP;DroID;IntAct;mentha	14605208	MI:0018
FBgn0000289	cg	FBgn0035594	CG4597	MIST vs2	BioGrid;DIP;DroID;IntAct;mentha	14605208	MI:0018
FBgn0000289	cg	FBgn0035643	CG13287	MIST vs2	BioGrid;DIP;DroID;IntAct;mentha	14605208	MI:0018
FBgn0000289	cg	FBgn0037517	CG10086	MIST vs2	BioGrid;DIP;DroID;IntAct;mentha	14605208	MI:0018
FBgn0000289	cg	FBgn0038149	GILT1	MIST vs2	BioGrid;DIP;DroID;IntAct;mentha	14605208	MI:0018
FBgn0000289	cg	FBgn0039740	ZIPIC	MIST vs2	BioGrid;DIP;DroID;IntAct;mentha	14605208	MI:0018
FBgn0000289	cg	FBgn0259794	sinah	MIST vs2	BioGrid;DIP;DroID;IntAct;mentha	14605208	MI:0018
FBgn0000289	cg	FBgn0266101	CG44838	MIST vs2	BioGrid;DroID	14605208	MI:0018
FBgn0000299	Col4a1	FBgn0013725	phyl	MIST vs2	BioGrid;DIP;DroID;IntAct;mentha	14605208	MI:0018
FBgn0000303	ChAT	FBgn0051323	CG31323	MIST vs2	DIP;DroID;IntAct;mentha	14605208	MI:0018
FBgn0000308	chic	FBgn0004780	Ccp84Ad	MIST vs2	BioGrid;DIP;DroID;IntAct;mentha	14605208	MI:0018
FBgn0000308	chic	FBgn0013949	Elal	MIST vs2	BioGrid;DIP;DroID;IntAct;mentha	14605208	MI:0018
FBgn0000308	chic	FBgn0024273	WASp	MIST vs2	BioGrid;DIP;DroID;IntAct;mentha	14605208	MI:0018
FBgn0000308	chic	FBgn0034033	CG8204	MIST vs2	BioGrid;DIP;DroID;IntAct;mentha	14605208	MI:0018
FBgn0000308	chic	FBgn0036505	CG7945	MIST vs2	BioGrid;DIP;DroID;IntAct;mentha	14605208	MI:0018
FBgn0000308	chic	FBgn0052654	Sec16	MIST vs2	BioGrid;DIP;DroID;mentha	14605208	MI:0018
FBgn0000308	chic	FBgn0261649	tinc	MIST vs2	BioGrid;DIP;DroID;IntAct;mentha	14605208	MI:0018
FBgn0000308	chic	FBgn0262716	Arp3	MIST vs2	BioGrid;DIP;DroID;IntAct;mentha	14605208	MI:0018
FBgn0000319	Chc	FBgn0003460	so	MIST vs2	BioGrid;DIP;DroID;IntAct;mentha	14605208	MI:0018
FBgn0000319	Chc	FBgn0013762	Cdk5	MIST vs2	BioGrid;DIP;DroID;IntAct;mentha	14605208	MI:0018
FBgn0000319	Chc	FBgn0023388	Dap160	MIST vs2	DroID;FlyBase	9668096	MI:0047
FBgn0000319	Chc	FBgn0023506	Es2	MIST vs2	BioGrid;DIP;DroID;IntAct;mentha	14605208	MI:0018
FBgn0000319	Chc	FBgn0025463	Bap60	MIST vs2	BioGrid;DIP;DroID;IntAct;mentha	14605208	MI:0018
FBgn0000319	Chc	FBgn0028577	hfp	MIST vs2	BioGrid;DIP;DroID;IntAct;mentha	14605208	MI:0018
FBgn0000319	Chc	FBgn0031849	CG11327	MIST vs2	BioGrid;DIP;DroID;IntAct;mentha	14605208	MI:0018
FBgn0000319	Chc	FBgn0034523	Nnf1a	MIST vs2	BioGrid;DIP;DroID;IntAct;mentha	14605208	MI:0018
FBgn0000319	Chc	FBgn0034650	NC2alpha	MIST vs2	BioGrid;DIP;DroID;IntAct;mentha	14605208	MI:0018
FBgn0000319	Chc	FBgn0051999	CG31999	MIST vs2	BioGrid;DIP;DroID;IntAct;mentha	14605208	MI:0018
FBgn0000319	Chc	FBgn0264270	Sxl	MIST vs2	BioGrid;IntAct;mentha	14605208	MI:0018
FBgn0000319	Chc	FBgn0283468	slmb	MIST vs2	BioGrid;IntAct;mentha	15710747	MI:0018
FBgn0000320	eya	FBgn0025463	Bap60	MIST vs2	BioGrid;DIP;DroID;IntAct;mentha	14605208	MI:0018
FBgn0000320	eya	FBgn0027364	Six4	MIST vs2	DroID		MI:0727
FBgn0000320	eya	FBgn0033988	pcs	MIST vs2	BioGrid;DIP;DroID;IntAct;mentha	14605208	MI:0018
FBgn0000320	eya	FBgn0037911	CG10898	MIST vs2	DroID		MI:0727
FBgn0000320	eya	FBgn0039440	TwdlJ	MIST vs2	BioGrid;DIP;DroID;IntAct;mentha	14605208	MI:0018
FBgn0000320	eya	FBgn0261859	CG42788	MIST vs2	BioGrid;DroID	14605208	MI:0018
FBgn0000320	eya	FBgn0261872	scaf6	MIST vs2	BioGrid;DroID	14605208	MI:0018
FBgn0000326	clt	FBgn0013576	mtd	MIST vs2	DIP;DroID;IntAct;mentha	14605208	MI:0018
FBgn0000330	cm	FBgn0003748	Treh	MIST vs2	BioGrid;DIP;DroID;IntAct;mentha	14605208	MI:0018
FBgn0000330	cm	FBgn0010417	Taf6	MIST vs2	BioGrid;DIP;DroID;IntAct;mentha	14605208	MI:0018
FBgn0000330	cm	FBgn0011020	Sas-4	MIST vs2	BioGrid;DIP;DroID;IntAct;mentha	14605208	MI:0018
FBgn0000330	cm	FBgn0024728	Slip1	MIST vs2	BioGrid;DIP;DroID;IntAct;mentha	14605208	MI:0018
FBgn0000330	cm	FBgn0025334	PHDP	MIST vs2	BioGrid;DIP;DroID;IntAct;mentha	14605208	MI:0018
FBgn0000330	cm	FBgn0029711	Usf	MIST vs2	BioGrid;DIP;DroID;IntAct;mentha	14605208	MI:0018
FBgn0000330	cm	FBgn0034734	CG4554	MIST vs2	BioGrid;DIP;DroID;IntAct;mentha	14605208	MI:0018
FBgn0000330	cm	FBgn0035414	CG14965	MIST vs2	BioGrid;DIP;DroID;IntAct;mentha	14605208	MI:0018
FBgn0000330	cm	FBgn0036224	Rpt4R	MIST vs2	BioGrid;DIP;DroID;IntAct;mentha	14605208	MI:0018
FBgn0000330	cm	FBgn0039582	Or98b	MIST vs2	BioGrid;DIP;DroID;IntAct;mentha	14605208	MI:0018
FBgn0000330	cm	FBgn0051036	CG31036	MIST vs2	BioGrid;DIP;DroID;IntAct;mentha	14605208	MI:0018
FBgn0000330	cm	FBgn0085419	Rgk2	MIST vs2	BioGrid;DIP;DroID;IntAct;mentha	14605208	MI:0018
FBgn0000346	comt	FBgn0011660	Pms2	MIST vs2	BioGrid;DroID	15710747	MI:0018
FBgn0000346	comt	FBgn0029799	CG15772	MIST vs2	BioGrid;DIP;DroID;IntAct;mentha	14605208	MI:0018
FBgn0000346	comt	FBgn0040371	CG12470	MIST vs2	BioGrid;DIP;DroID;IntAct;mentha	14605208	MI:0018
FBgn0000346	comt	FBgn0263738	Ada2a	MIST vs2	BioGrid;IntAct;mentha	14605208	MI:0018
FBgn0000352	cos	FBgn0022699	D19B	MIST vs2	BioGrid;DIP;DroID;mentha	15710747	MI:0018
FBgn0000352	cos	FBgn0025633	spdi	MIST vs2	BioGrid;DIP;DroID;mentha	15710747	MI:0018
FBgn0000352	cos	FBgn0027052	STUB1	MIST vs2	BioGrid;DIP;DroID;IntAct;mentha	14605208	MI:0018
FBgn0000352	cos	FBgn0039260	Smg6	MIST vs2	BioGrid;DroID	15710747	MI:0018
FBgn0000352	cos	FBgn0261383	IntS6	MIST vs2	IntAct;mentha	15710747	MI:0399
FBgn0000352	cos	FBgn0263108	BtbVII	MIST vs2	DIP;DroID;mentha	15710747	MI:0018
FBgn0000355	Cp15	FBgn0002901	mus304	MIST vs2	BioGrid;DIP;DroID;IntAct;mentha	14605208	MI:0018
FBgn0000355	Cp15	FBgn0011570	cpb	MIST vs2	BioGrid;DIP;DroID;IntAct;mentha	14605208	MI:0018
FBgn0000355	Cp15	FBgn0031296	CG4415	MIST vs2	BioGrid;DIP;DroID;IntAct;mentha	14605208	MI:0018
FBgn0000355	Cp15	FBgn0031675	CG9121	MIST vs2	BioGrid;DIP;DroID;IntAct;mentha	14605208	MI:0018
FBgn0000355	Cp15	FBgn0035867	CG13671	MIST vs2	BioGrid;DIP;DroID;IntAct;mentha	14605208	MI:0018
FBgn0000355	Cp15	FBgn0036804	Sgf11	MIST vs2	BioGrid;DroID;IntAct;mentha	14605208	MI:0018
FBgn0000355	Cp15	FBgn0037059	CG10510	MIST vs2	BioGrid;DIP;DroID;IntAct;mentha	14605208	MI:0018
FBgn0000355	Cp15	FBgn0038993	CG13843	MIST vs2	BioGrid;DIP;DroID;IntAct;mentha	14605208	MI:0018
FBgn0000355	Cp15	FBgn0039217	CG13627	MIST vs2	BioGrid;DIP;DroID;IntAct;mentha	14605208	MI:0018
FBgn0000355	Cp15	FBgn0039859	Mnat9	MIST vs2	BioGrid;DIP;DroID;IntAct;mentha	14605208	MI:0018
FBgn0000355	Cp15	FBgn0041342	Pcyt1	MIST vs2	BioGrid;DIP;DroID;IntAct;mentha	14605208	MI:0018
FBgn0000355	Cp15	FBgn0286785	scb	MIST vs2	BioGrid;DIP;DroID;IntAct;mentha	14605208	MI:0018
FBgn0000356	Cp16	FBgn0000422	Ddc	MIST vs2	IntAct;mentha	14605208	MI:0018
FBgn0000356	Cp16	FBgn0011570	cpb	MIST vs2	BioGrid;DIP;DroID;IntAct;mentha	14605208	MI:0018
FBgn0000356	Cp16	FBgn0036895	ms(3)76Cc	MIST vs2	BioGrid;DIP;DroID;IntAct;mentha	14605208	MI:0018
FBgn0000357	Cp18	FBgn0030891	Ada3	MIST vs2	BioGrid;DIP;DroID;IntAct;mentha	14605208	MI:0018
FBgn0000357	Cp18	FBgn0037207	Mes2	MIST vs2	BioGrid;DIP;DroID	14605208	MI:0018
FBgn0000358	Cp19	FBgn0028970	RabGGTb	MIST vs2	DIP;DroID;IntAct;mentha	14605208	MI:0018
FBgn0000358	Cp19	FBgn0039112	SdhD	MIST vs2	DIP;DroID;IntAct;mentha	14605208	MI:0018
FBgn0000358	Cp19	FBgn0039827	CG1544	MIST vs2	DIP;DroID;IntAct;mentha	14605208	MI:0018
FBgn0000359	Cp36	FBgn0002622	RpS3	MIST vs2	BioGrid;DIP;DroID;IntAct;mentha	14605208	MI:0018
FBgn0000359	Cp36	FBgn0011640	lark	MIST vs2	BioGrid;DIP;DroID;IntAct;mentha	14605208	MI:0018
FBgn0000359	Cp36	FBgn0014184	Oda	MIST vs2	BioGrid;DIP;DroID;IntAct;mentha	14605208	MI:0018
FBgn0000359	Cp36	FBgn0016926	Pino	MIST vs2	BioGrid;DIP;DroID;IntAct;mentha	14605208	MI:0018
FBgn0000359	Cp36	FBgn0020255	Ran	MIST vs2	BioGrid;DIP;DroID;IntAct;mentha	14605208	MI:0018
FBgn0000359	Cp36	FBgn0027903	PolD2	MIST vs2	BioGrid;DIP;DroID;IntAct;mentha	14605208	MI:0018
FBgn0000359	Cp36	FBgn0028509	CenG1A	MIST vs2	BioGrid;DIP;DroID;IntAct;mentha	14605208	MI:0018
FBgn0000359	Cp36	FBgn0028871	Cpr35B	MIST vs2	BioGrid;DIP;DroID;IntAct;mentha	14605208	MI:0018
FBgn0000359	Cp36	FBgn0030181	CG12645	MIST vs2	BioGrid;DIP;DroID	14605208	MI:0018
FBgn0000359	Cp36	FBgn0030838	CG5445	MIST vs2	BioGrid;DIP;DroID;IntAct;mentha	14605208	MI:0018
FBgn0000359	Cp36	FBgn0031768	IPIP	MIST vs2	DroID	14613974	MI:0727
FBgn0000359	Cp36	FBgn0032049	Bace	MIST vs2	BioGrid;DIP;DroID;IntAct;mentha	14605208	MI:0018
FBgn0000359	Cp36	FBgn0033699	RpS11	MIST vs2	BioGrid;DIP;DroID;IntAct;mentha	14605208	MI:0018
FBgn0000359	Cp36	FBgn0034033	CG8204	MIST vs2	BioGrid;DIP;DroID;IntAct;mentha	14605208	MI:0018
FBgn0000359	Cp36	FBgn0035397	PAN3	MIST vs2	BioGrid;DIP;DroID;IntAct;mentha	14605208	MI:0018
FBgn0000359	Cp36	FBgn0035690	CG10274	MIST vs2	BioGrid;DIP;DroID;IntAct;mentha	14605208	MI:0018
FBgn0000359	Cp36	FBgn0036857	Aldh7A1	MIST vs2	BioGrid;DIP;DroID;IntAct;mentha	14605208	MI:0018
FBgn0000359	Cp36	FBgn0036924	hale	MIST vs2	BioGrid;DIP;DroID;IntAct;mentha	14605208	MI:0018
FBgn0000359	Cp36	FBgn0036951	CG7017	MIST vs2	BioGrid;DIP;DroID;IntAct;mentha	14605208	MI:0018
FBgn0000359	Cp36	FBgn0038546	CG7379	MIST vs2	BioGrid;DIP;DroID;IntAct;mentha	14605208	MI:0018
FBgn0000359	Cp36	FBgn0038986	sit	MIST vs2	BioGrid;DIP;DroID;IntAct;mentha	14605208	MI:0018
FBgn0000359	Cp36	FBgn0040359	CG11380	MIST vs2	BioGrid;DIP;DroID;IntAct;mentha	14605208	MI:0018
FBgn0000359	Cp36	FBgn0051973	Cda5	MIST vs2	BioGrid;DIP;DroID;IntAct;mentha	14605208	MI:0018
FBgn0000359	Cp36	FBgn0052068	Adi1	MIST vs2	BioGrid;DroID;IntAct;mentha	14605208	MI:0018
FBgn0000359	Cp36	FBgn0250848	26-29-p	MIST vs2	BioGrid;DIP;DroID;IntAct;mentha	14605208	MI:0018
FBgn0000359	Cp36	FBgn0265487	mbl	MIST vs2	BioGrid;DIP;IntAct;mentha	14605208	MI:0018
FBgn0000359	Cp36	FBgn0284255	Arpc4	MIST vs2	BioGrid;DIP;DroID;IntAct;mentha	14605208	MI:0018
FBgn0000359	Cp36	FBgn0287234	slf	MIST vs2	DroID
FBgn0000360	Cp38	FBgn0000377	crn	MIST vs2	BioGrid;DIP;DroID;IntAct;mentha	14605208	MI:0018
FBgn0000360	Cp38	FBgn0002622	RpS3	MIST vs2	BioGrid;DIP;DroID;IntAct;mentha	14605208	MI:0018
FBgn0000360	Cp38	FBgn0002773	Mlc2	MIST vs2	BioGrid;DIP;DroID;IntAct;mentha	14605208	MI:0018
FBgn0000360	Cp38	FBgn0004867	RpS2	MIST vs2	BioGrid;DIP;DroID;IntAct;mentha	14605208	MI:0018
FBgn0000360	Cp38	FBgn0005427	ewg	MIST vs2	BioGrid;DIP;DroID;mentha	14605208	MI:0018
FBgn0000360	Cp38	FBgn0015509	Cul1	MIST vs2	BioGrid;DIP;DroID;IntAct;mentha	14605208	MI:0018
FBgn0000360	Cp38	FBgn0023167	SmD3	MIST vs2	BioGrid;DIP;DroID;IntAct;mentha	14605208	MI:0018
FBgn0000360	Cp38	FBgn0024234	gbb	MIST vs2	BioGrid;DIP;DroID;IntAct;mentha	14605208	MI:0018
FBgn0000360	Cp38	FBgn0029157	ssh	MIST vs2	BioGrid;DIP;DroID;IntAct;mentha	14605208	MI:0018
FBgn0000360	Cp38	FBgn0030551	CG11674	MIST vs2	BioGrid;DIP;DroID;IntAct;mentha	14605208	MI:0018
FBgn0000360	Cp38	FBgn0030975	SdhBL	MIST vs2	BioGrid;DIP;DroID;IntAct;mentha	14605208	MI:0018
FBgn0000360	Cp38	FBgn0032934	CG8679	MIST vs2	BioGrid;DIP;DroID;IntAct;mentha	14605208	MI:0018
FBgn0000360	Cp38	FBgn0035208	CG9184	MIST vs2	BioGrid;DIP;DroID;IntAct;mentha	14605208	MI:0018
FBgn0000360	Cp38	FBgn0036311	CG17666	MIST vs2	BioGrid;DIP;DroID;IntAct;mentha	14605208	MI:0018
FBgn0000360	Cp38	FBgn0036479	CG13458	MIST vs2	BioGrid;DIP;DroID;IntAct;mentha	14605208	MI:0018
FBgn0000360	Cp38	FBgn0036716	CG13728	MIST vs2	BioGrid;DIP;DroID;IntAct;mentha	14605208	MI:0018
FBgn0000360	Cp38	FBgn0036951	CG7017	MIST vs2	BioGrid;DIP;DroID;IntAct;mentha	14605208	MI:0018
FBgn0000360	Cp38	FBgn0037027	HIPP1	MIST vs2	BioGrid;DIP;DroID;IntAct;mentha	14605208	MI:0018
FBgn0000360	Cp38	FBgn0037094	CG7611	MIST vs2	BioGrid;DIP;DroID;IntAct;mentha	14605208	MI:0018
FBgn0000360	Cp38	FBgn0037270	eIF3f1	MIST vs2	BioGrid;DIP;DroID;IntAct;mentha	14605208	MI:0018
FBgn0000360	Cp38	FBgn0037560	CR18228	MIST vs2	BioGrid;DroID	14605208	MI:0018
FBgn0000360	Cp38	FBgn0037758	CG9467	MIST vs2	BioGrid;DIP;DroID;IntAct;mentha	14605208	MI:0018
FBgn0000360	Cp38	FBgn0037848	Tsp86D	MIST vs2	BioGrid;DIP;DroID;IntAct;mentha	14605208	MI:0018
FBgn0000360	Cp38	FBgn0039194	CG13614	MIST vs2	BioGrid;DIP;DroID;IntAct;mentha	14605208	MI:0018
FBgn0000360	Cp38	FBgn0039867	CstF50	MIST vs2	BioGrid;DIP;DroID;IntAct;mentha	14605208	MI:0018
FBgn0000360	Cp38	FBgn0039929	CG11076	MIST vs2	BioGrid;DIP;DroID;IntAct;mentha	14605208	MI:0018
FBgn0000360	Cp38	FBgn0040371	CG12470	MIST vs2	BioGrid;DIP;DroID;IntAct;mentha	14605208	MI:0018
FBgn0000360	Cp38	FBgn0051973	Cda5	MIST vs2	BioGrid;DIP;DroID;IntAct;mentha	14605208	MI:0018
FBgn0000360	Cp38	FBgn0086673	CG13272	MIST vs2	BioGrid;DIP;DroID;IntAct;mentha	14605208	MI:0018
FBgn0000360	Cp38	FBgn0259735	mtgo	MIST vs2	DIP;DroID;IntAct;mentha	14605208	MI:0018
FBgn0000360	Cp38	FBgn0263236	SP1029	MIST vs2	BioGrid;DIP;DroID;IntAct;mentha	14605208	MI:0018
FBgn0000360	Cp38	FBgn0263351	AP-2mu	MIST vs2	BioGrid;DIP;DroID;IntAct;mentha	14605208	MI:0018
FBgn0000360	Cp38	FBgn0286213	RpS12	MIST vs2	BioGrid;DroID;IntAct;mentha	14605208	MI:0018
FBgn0000370	crc	FBgn0003210	rb	MIST vs2	BioGrid;DIP;DroID;IntAct;mentha	14605208	MI:0018
FBgn0000370	crc	FBgn0005638	slbo	MIST vs2	BioGrid;DroID;FlyBase	23661758	MI:0055
FBgn0000370	crc	FBgn0021872	Xbp1	MIST vs2	DroID;FlyBase	23661758	MI:0055
FBgn0000370	crc	FBgn0032491	CG16815	MIST vs2	DroID;FlyBase	23661758	MI:0055
FBgn0000370	crc	FBgn0032637	CG5050	MIST vs2	BioGrid;DIP;DroID;IntAct;mentha	14605208	MI:0018
FBgn0000370	crc	FBgn0032889	CG9331	MIST vs2	BioGrid;DIP;DroID;IntAct;mentha	14605208	MI:0018
FBgn0000370	crc	FBgn0036126	Irbp18	MIST vs2	BioGrid;DroID;FlyBase	23661758	MI:0055
FBgn0000376	crm	FBgn0034582	Cht9	MIST vs2	BioGrid;DIP;DroID;IntAct;mentha	14605208	MI:0018
FBgn0000377	crn	FBgn0000625	eyg	MIST vs2	BioGrid;DIP;DroID;IntAct;mentha	14605208	MI:0018
FBgn0000377	crn	FBgn0001120	gnu	MIST vs2	BioGrid;DIP;DroID;IntAct;mentha	14605208	MI:0018
FBgn0000377	crn	FBgn0001990	wek	MIST vs2	BioGrid;DIP;DroID;IntAct;mentha	14605208	MI:0018
FBgn0000377	crn	FBgn0005427	ewg	MIST vs2	BioGrid;DIP;DroID;mentha	14605208	MI:0018
FBgn0000377	crn	FBgn0023516	Pex5	MIST vs2	BioGrid;DIP;DroID;IntAct;mentha	14605208	MI:0018
FBgn0000377	crn	FBgn0024889	Kap-alpha1	MIST vs2	BioGrid;DIP;DroID;IntAct;mentha	14605208	MI:0018
FBgn0000377	crn	FBgn0027572	ACOX1	MIST vs2	BioGrid;DIP;DroID;IntAct;mentha	14605208	MI:0018
FBgn0000377	crn	FBgn0029176	eEF1gamma	MIST vs2	BioGrid;DIP;DroID;IntAct;mentha	14605208	MI:0018
FBgn0000377	crn	FBgn0029970	Nek2	MIST vs2	BioGrid;DIP;DroID;IntAct;mentha	14605208	MI:0018
FBgn0000377	crn	FBgn0030921	CG6290	MIST vs2	BioGrid;DIP;DroID;IntAct;mentha	14605208	MI:0018
FBgn0000377	crn	FBgn0030956	CG18259	MIST vs2	BioGrid;DIP;DroID;IntAct;mentha	14605208	MI:0018
FBgn0000377	crn	FBgn0031114	cactin	MIST vs2	BioGrid;DIP;DroID;IntAct;mentha	14605208	MI:0018
FBgn0000377	crn	FBgn0032455	Pih1D1	MIST vs2	BioGrid;DIP;DroID;IntAct;mentha	14605208	MI:0018
FBgn0000377	crn	FBgn0033538	CG11883	MIST vs2	BioGrid;DIP;DroID;IntAct;mentha	14605208	MI:0018
FBgn0000377	crn	FBgn0034118	Nup62	MIST vs2	BioGrid;DIP;DroID;IntAct;mentha	14605208	MI:0018
FBgn0000377	crn	FBgn0034138	RpS15	MIST vs2	BioGrid;DIP;DroID;IntAct;mentha	14605208	MI:0018
FBgn0000377	crn	FBgn0034314	nopo	MIST vs2	BioGrid;DIP;DroID;IntAct;mentha	14605208	MI:0018
FBgn0000377	crn	FBgn0035218	CG9173	MIST vs2	BioGrid;DIP;DroID;IntAct;mentha	14605208	MI:0018
FBgn0000377	crn	FBgn0036479	CG13458	MIST vs2	BioGrid;DIP;DroID;IntAct;mentha	14605208	MI:0018
FBgn0000377	crn	FBgn0036687	CG6652	MIST vs2	BioGrid;DIP;DroID;IntAct;mentha	14605208	MI:0018
FBgn0000377	crn	FBgn0036812	Nufip	MIST vs2	BioGrid;DIP;DroID;IntAct;mentha	14605208	MI:0018
FBgn0000377	crn	FBgn0036819	Dysb	MIST vs2	BioGrid;DIP;DroID;IntAct;mentha	14605208	MI:0018
FBgn0000377	crn	FBgn0037117	CG11248	MIST vs2	BioGrid;DIP;DroID;IntAct;mentha	14605208	MI:0018
FBgn0000377	crn	FBgn0037206	CG12768	MIST vs2	BioGrid;DIP;DroID;IntAct;mentha	14605208	MI:0018
FBgn0000377	crn	FBgn0037379	CG10979	MIST vs2	BioGrid;DIP;DroID;IntAct;mentha	14605208	MI:0018
FBgn0000377	crn	FBgn0037737	Pnn	MIST vs2	BioGrid;DIP;DroID;IntAct;mentha	14605208	MI:0018
FBgn0000377	crn	FBgn0038088	CG10126	MIST vs2	BioGrid;DIP;DroID;IntAct;mentha	14605208	MI:0018
FBgn0000377	crn	FBgn0038251	Hexim	MIST vs2	BioGrid;DIP;DroID;IntAct;mentha	14605208	MI:0018
FBgn0000377	crn	FBgn0038550	CG17801	MIST vs2	BioGrid;DIP;DroID;IntAct;mentha	14605208	MI:0018
FBgn0000377	crn	FBgn0039066	EloA	MIST vs2	BioGrid;DIP;DroID;IntAct;mentha	14605208	MI:0018
FBgn0000377	crn	FBgn0039140	Miro	MIST vs2	BioGrid;DIP;DroID;IntAct;mentha	14605208	MI:0018
FBgn0000377	crn	FBgn0039210	CG13625	MIST vs2	BioGrid;DIP;DroID;IntAct;mentha	14605208	MI:0018
FBgn0000377	crn	FBgn0039343	CG5111	MIST vs2	BioGrid;DIP;DroID;IntAct;mentha	14605208	MI:0018
FBgn0000377	crn	FBgn0053017	CG33017	MIST vs2	BioGrid;DIP;DroID;IntAct;mentha	14605208	MI:0018
FBgn0000377	crn	FBgn0261268	Cul3	MIST vs2	BioGrid;IntAct;mentha	15575970	MI:0018
FBgn0000377	crn	FBgn0263774	CG43691	MIST vs2	BioGrid;DroID	14605208	MI:0018
FBgn0000377	crn	FBgn0264272	mwh	MIST vs2	BioGrid;DIP;DroID;IntAct;mentha	14605208	MI:0018
FBgn0000377	crn	FBgn0264493	rdx	MIST vs2	BioGrid;DIP;DroID;IntAct;mentha	14605208	MI:0018
FBgn0000377	crn	FBgn0266448	CG45078	MIST vs2	IntAct;mentha	14605208	MI:0018
FBgn0000377	crn	FBgn0266451	fau	MIST vs2	BioGrid;DIP;mentha	14605208	MI:0018
FBgn0000382	csw	FBgn0004907	14-3-3zeta	MIST vs2	BioGrid;DIP;DroID;IntAct;mentha	14605208	MI:0018
FBgn0000382	csw	FBgn0013954	Fkbp12	MIST vs2	BioGrid;DIP;DroID;IntAct;mentha	14605208	MI:0018
FBgn0000382	csw	FBgn0032006	Pvr	MIST vs2	DroID;FlyBase	17637670	MI:0018
FBgn0000382	csw	FBgn0034031	CG12963	MIST vs2	BioGrid;DIP;DroID;IntAct;mentha	14605208	MI:0018
FBgn0000382	csw	FBgn0037541	CG2747	MIST vs2	BioGrid;DIP;DroID;IntAct;mentha	14605208	MI:0018
FBgn0000382	csw	FBgn0040968	CG14933	MIST vs2	BioGrid;DIP;DroID;IntAct;mentha	14605208	MI:0018
FBgn0000384	cta	FBgn0025674	CycK	MIST vs2	BioGrid;DroID;IntAct;mentha	14605208	MI:0018
FBgn0000392	cup	FBgn0003165	pum	MIST vs2	FlyBase	11274060	MI:0588
FBgn0000392	cup	FBgn0015288	RpL22	MIST vs2	BioGrid;DIP;DroID;IntAct;mentha	14605208	MI:0018
FBgn0000392	cup	FBgn0015553	tos	MIST vs2	BioGrid;DIP;DroID;IntAct;mentha	14605208	MI:0018
FBgn0000392	cup	FBgn0015778	rin	MIST vs2	BioGrid;DIP;DroID;IntAct;mentha	14605208	MI:0018
FBgn0000392	cup	FBgn0017558	Pdk	MIST vs2	BioGrid;DIP;DroID;IntAct;mentha	14605208	MI:0018
FBgn0000392	cup	FBgn0020299	stumps	MIST vs2	DroID	12767830	MI:0018
FBgn0000392	cup	FBgn0020910	RpL3	MIST vs2	BioGrid;DIP;DroID;IntAct;mentha	14605208	MI:0018
FBgn0000392	cup	FBgn0023526	CG2865	MIST vs2	BioGrid;DIP;DroID;IntAct;mentha	14605208	MI:0018
FBgn0000392	cup	FBgn0025702	Srpk79D	MIST vs2	BioGrid;DroID;IntAct;mentha	14605208	MI:0018
FBgn0000392	cup	FBgn0026577	CG8677	MIST vs2	BioGrid;DIP;DroID;IntAct;mentha	14605208	MI:0018
FBgn0000392	cup	FBgn0029801	CG15771	MIST vs2	BioGrid;DIP;DroID;IntAct;mentha	14605208	MI:0018
FBgn0000392	cup	FBgn0030330	Tango10	MIST vs2	BioGrid;DIP;DroID;IntAct;mentha	14605208	MI:0018
FBgn0000392	cup	FBgn0030748	Traf-like	MIST vs2	BioGrid;DIP;DroID;IntAct;mentha	14605208	MI:0018
FBgn0000392	cup	FBgn0036987	CG5274	MIST vs2	BioGrid;DIP;DroID;IntAct;mentha	14605208	MI:0018
FBgn0000392	cup	FBgn0037573	CG7483	MIST vs2	DroID;IntAct;mentha	14973490	MI:0018
FBgn0000392	cup	FBgn0039147	CG10694	MIST vs2	BioGrid;DIP;DroID;IntAct;mentha	14605208	MI:0018
FBgn0000392	cup	FBgn0039398	CG14540	MIST vs2	BioGrid;DIP;DroID;IntAct;mentha	14605208	MI:0018
FBgn0000392	cup	FBgn0039735	Nph	MIST vs2	BioGrid;DIP;DroID;IntAct;mentha	14605208	MI:0018
FBgn0000392	cup	FBgn0040368	eIF4E7	MIST vs2	BioGrid;DIP;DroID;IntAct;mentha	14605208	MI:0018
FBgn0000392	cup	FBgn0058045	CG40045	MIST vs2	BioGrid;DIP;DroID;IntAct;mentha	14605208	MI:0018
FBgn0000392	cup	FBgn0250907	Cht10	MIST vs2	BioGrid;DIP;DroID;IntAct;mentha	14605208	MI:0018
FBgn0000392	cup	FBgn0259110	mmd	MIST vs2	BioGrid;DIP;DroID;IntAct;mentha	14605208	MI:0018
FBgn0000392	cup	FBgn0261597	RpS26	MIST vs2	BioGrid;DIP;DroID;IntAct;mentha	14605208	MI:0018
FBgn0000392	cup	FBgn0266599	Hsc70-4	MIST vs2	BioGrid;DIP;DroID;IntAct;mentha	14605208	MI:0018
FBgn0000394	cv	FBgn0000504	dsx	MIST vs2	BioGrid;DIP;DroID;IntAct;mentha	14605208	MI:0018
FBgn0000394	cv	FBgn0024250	brk	MIST vs2	BioGrid;DIP;DroID;IntAct;mentha	14605208	MI:0018
FBgn0000394	cv	FBgn0263512	Vsx2	MIST vs2	BioGrid;DroID;IntAct;mentha	14605208	MI:0018
FBgn0000404	CycA	FBgn0031456	Tnpo-SR	MIST vs2	BioGrid;DIP;DroID;IntAct;mentha	14605208	MI:0018
FBgn0000404	CycA	FBgn0038425	CG14881	MIST vs2	BioGrid;DIP;DroID;IntAct;mentha	14605208	MI:0018
FBgn0000404	CycA	FBgn0085434	NaCP60E	MIST vs2	BioGrid;DIP;DroID;IntAct;mentha	14605208	MI:0018
FBgn0000405	CycB	FBgn0004837	Su(H)	MIST vs2	BioGrid;DIP;DroID;IntAct;mentha	14605208	MI:0018
FBgn0000405	CycB	FBgn0004896	fd59A	MIST vs2	BioGrid;DIP;DroID;IntAct;mentha	14605208	MI:0018
FBgn0000405	CycB	FBgn0010258	Rbp4	MIST vs2	BioGrid;Mint;DIP;IntAct;DroID	14605208	MI:0018
FBgn0000405	CycB	FBgn0011584	Trp1	MIST vs2	BioGrid;DIP;DroID;IntAct;mentha	14605208	MI:0018
FBgn0000405	CycB	FBgn0011666	msi	MIST vs2	BioGrid;DIP;DroID;IntAct;mentha	14605208	MI:0018
FBgn0000405	CycB	FBgn0015331	abs	MIST vs2	BioGrid;DIP;DroID;IntAct;mentha	14605208	MI:0018
FBgn0000405	CycB	FBgn0021872	Xbp1	MIST vs2	BioGrid;DIP;DroID;IntAct;mentha	14605208	MI:0018
FBgn0000405	CycB	FBgn0023524	CG3078	MIST vs2	BioGrid;DIP;DroID;IntAct;mentha	14605208	MI:0018
FBgn0000405	CycB	FBgn0025790	TBPH	MIST vs2	BioGrid;DIP;DroID;IntAct;mentha	14605208	MI:0018
FBgn0000405	CycB	FBgn0028577	hfp	MIST vs2	BioGrid;DIP;DroID;IntAct;mentha	14605208	MI:0018
FBgn0000405	CycB	FBgn0029905	Nf-YC	MIST vs2	BioGrid;DIP;DroID;IntAct;mentha	14605208	MI:0018
FBgn0000405	CycB	FBgn0030666	CG12708	MIST vs2	BioGrid;DIP;DroID;IntAct;mentha	14605208	MI:0018
FBgn0000405	CycB	FBgn0031037	CG14207	MIST vs2	BioGrid;DIP;DroID;IntAct;mentha	14605208	MI:0018
FBgn0000405	CycB	FBgn0031043	Naa20A	MIST vs2	BioGrid;DIP;DroID;IntAct;mentha	14605208	MI:0018
FBgn0000405	CycB	FBgn0031159	CG11566	MIST vs2	IntAct;mentha	14605208	MI:0018
FBgn0000405	CycB	FBgn0031763	CG13996	MIST vs2	BioGrid;DIP;DroID;IntAct;mentha	14605208	MI:0018
FBgn0000405	CycB	FBgn0031766	CG9117	MIST vs2	BioGrid;DIP;DroID;IntAct;mentha	14605208	MI:0018
FBgn0000405	CycB	FBgn0032067	LManIV	MIST vs2	BioGrid;DIP;DroID;IntAct;mentha	14605208	MI:0018
FBgn0000405	CycB	FBgn0032076	Argl	MIST vs2	IntAct;mentha	14605208	MI:0018
FBgn0000405	CycB	FBgn0032211	CG13138	MIST vs2	BioGrid;DIP;DroID;IntAct;mentha	14605208	MI:0018
FBgn0000405	CycB	FBgn0034513	CG13423	MIST vs2	BioGrid;DIP;DroID;IntAct;mentha	14605208	MI:0018
FBgn0000405	CycB	FBgn0034667	comr	MIST vs2	BioGrid;DIP;DroID;IntAct;mentha	14605208	MI:0018
FBgn0000405	CycB	FBgn0035397	PAN3	MIST vs2	BioGrid;DIP;DroID;IntAct;mentha	14605208	MI:0018
FBgn0000405	CycB	FBgn0035424	Larp4B	MIST vs2	BioGrid;DIP;DroID;IntAct;mentha	14605208	MI:0018
FBgn0000405	CycB	FBgn0036476	sstn	MIST vs2	BioGrid;DIP;DroID;IntAct;mentha	14605208	MI:0018
FBgn0000405	CycB	FBgn0036596	CG13045	MIST vs2	BioGrid;DIP;DroID;IntAct;mentha	14605208	MI:0018
FBgn0000405	CycB	FBgn0037122	CG14570	MIST vs2	BioGrid;DIP;DroID;IntAct;mentha	14605208	MI:0018
FBgn0000405	CycB	FBgn0037220	CG14641	MIST vs2	BioGrid;DIP;DroID;IntAct;mentha	14605208	MI:0018
FBgn0000405	CycB	FBgn0038330	CG14868	MIST vs2	BioGrid;DIP;DroID;IntAct;mentha	14605208	MI:0018
FBgn0000405	CycB	FBgn0039157	Myo95E	MIST vs2	BioGrid;DroID	14605208	MI:0018
FBgn0000405	CycB	FBgn0039403	Sld5	MIST vs2	BioGrid;DIP;DroID;IntAct;mentha	14605208	MI:0018
FBgn0000405	CycB	FBgn0039592	CG14062	MIST vs2	BioGrid;DroID;IntAct;mentha	14605208	MI:0018
FBgn0000405	CycB	FBgn0040028	CG17450	MIST vs2	BioGrid;DIP;IntAct;mentha	14605208	MI:0018
FBgn0000405	CycB	FBgn0040503	CG7763	MIST vs2	BioGrid;DIP;DroID;IntAct;mentha	14605208	MI:0018
FBgn0000405	CycB	FBgn0051211	CG31211	MIST vs2	BioGrid;DIP;DroID;IntAct;mentha	14605208	MI:0018
FBgn0000405	CycB	FBgn0051550	CG31550	MIST vs2	BioGrid;DIP;DroID;IntAct;mentha	14605208	MI:0018
FBgn0000405	CycB	FBgn0052772	CG32772	MIST vs2	BioGrid;DIP;DroID;IntAct;mentha	14605208	MI:0018
FBgn0000405	CycB	FBgn0052819	CG32819	MIST vs2	BioGrid	14605208	MI:0018
FBgn0000405	CycB	FBgn0052820	CG32820	MIST vs2	BioGrid;DIP	14605208	MI:0018
FBgn0000405	CycB	FBgn0259246	brp	MIST vs2	BioGrid;DIP;DroID	14605208	MI:0018
FBgn0000405	CycB	FBgn0259794	sinah	MIST vs2	BioGrid;DIP;DroID;IntAct;mentha	14605208	MI:0018
FBgn0000405	CycB	FBgn0260634	eIF4G2	MIST vs2	BioGrid;DIP;DroID;IntAct;mentha	14605208	MI:0018
FBgn0000405	CycB	FBgn0261674	CG42709	MIST vs2	BioGrid;DIP;DroID;IntAct;mentha	14605208	MI:0018
FBgn0000405	CycB	FBgn0263855	BubR1	MIST vs2	BioGrid;DIP;DroID;IntAct;mentha	14605208	MI:0018
FBgn0000405	CycB	FBgn0264270	Sxl	MIST vs2	BioGrid;IntAct;mentha	14605208	MI:0018
FBgn0000405	CycB	FBgn0264491	how	MIST vs2	BioGrid;DIP;DroID;IntAct;mentha	14605208	MI:0018
FBgn0000405	CycB	FBgn0286051	Rexo5	MIST vs2	BioGrid;DIP;DroID;IntAct;mentha	14605208	MI:0018
FBgn0000406	Cyt-b5-r	FBgn0033710	CG17739	MIST vs2	BioGrid;DIP;DroID;IntAct;mentha	14605208	MI:0018
FBgn0000411	D	FBgn0002869	MtnB	MIST vs2	BioGrid;DIP;DroID;IntAct;mentha	14605208	MI:0018
FBgn0000411	D	FBgn0023526	CG2865	MIST vs2	BioGrid;DIP;DroID;IntAct;mentha	14605208	MI:0018
FBgn0000411	D	FBgn0028888	CG4168	MIST vs2	BioGrid;DIP;DroID;IntAct;mentha	14605208	MI:0018
FBgn0000411	D	FBgn0031106	Syx16	MIST vs2	BioGrid;DIP;DroID;mentha	15710747	MI:0018
FBgn0000411	D	FBgn0031696	Bub1	MIST vs2	BioGrid;DIP;DroID;IntAct;mentha	14605208	MI:0018
FBgn0000411	D	FBgn0036109	Cpr67Fa2	MIST vs2	BioGrid;DIP;DroID;IntAct;mentha	14605208	MI:0018
FBgn0000411	D	FBgn0053002	mRpL27	MIST vs2	BioGrid;DIP;DroID;IntAct;mentha	14605208	MI:0018
FBgn0000411	D	FBgn0259715	CG42369	MIST vs2	BioGrid;DIP;IntAct;mentha	14605208	MI:0018
FBgn0000411	D	FBgn0261930	vnd	MIST vs2	DIP	17360441	MI:0018
FBgn0000412	D1	FBgn0004896	fd59A	MIST vs2	BioGrid;DIP;DroID;IntAct;mentha	14605208	MI:0018
FBgn0000412	D1	FBgn0010258	Rbp4	MIST vs2	BioGrid;DIP;DroID;IntAct;mentha	14605208	MI:0018
FBgn0000412	D1	FBgn0011715	Snr1	MIST vs2	BioGrid;DIP;DroID;IntAct;mentha	14605208	MI:0018
FBgn0000412	D1	FBgn0025790	TBPH	MIST vs2	BioGrid;DIP;DroID;IntAct;mentha	14605208	MI:0018
FBgn0000412	D1	FBgn0026059	Mhcl	MIST vs2	BioGrid;DroID	14605208	MI:0018
FBgn0000412	D1	FBgn0031195	CG17600	MIST vs2	BioGrid;DIP;DroID;IntAct;mentha	14605208	MI:0018
FBgn0000412	D1	FBgn0032067	LManIV	MIST vs2	BioGrid;DIP;DroID;IntAct;mentha	14605208	MI:0018
FBgn0000412	D1	FBgn0035617	l(3)psg2	MIST vs2	BioGrid;DIP;DroID;IntAct;mentha	14605208	MI:0018
FBgn0000412	D1	FBgn0035643	CG13287	MIST vs2	BioGrid;DIP;DroID;IntAct;mentha	14605208	MI:0018
FBgn0000412	D1	FBgn0035791	CG8539	MIST vs2	BioGrid;DIP;DroID;IntAct;mentha	14605208	MI:0018
FBgn0000412	D1	FBgn0036596	CG13045	MIST vs2	BioGrid;DIP;DroID;IntAct;mentha	14605208	MI:0018
FBgn0000412	D1	FBgn0038815	CG5466	MIST vs2	BioGrid;DIP;DroID;IntAct;mentha	14605208	MI:0018
FBgn0000412	D1	FBgn0039104	CG10252	MIST vs2	BioGrid;DIP;DroID;IntAct;mentha	14605208	MI:0018
FBgn0000412	D1	FBgn0039157	Myo95E	MIST vs2	BioGrid;DroID	14605208	MI:0018
FBgn0000412	D1	FBgn0040028	CG17450	MIST vs2	BioGrid;DIP;IntAct;mentha	14605208	MI:0018
FBgn0000412	D1	FBgn0052819	CG32819	MIST vs2	BioGrid;mentha	14605208	MI:0018
FBgn0000412	D1	FBgn0052820	CG32820	MIST vs2	BioGrid;DIP	14605208	MI:0018
FBgn0000412	D1	FBgn0261930	vnd	MIST vs2	BioGrid;DIP;DroID;IntAct;mentha	14605208	MI:0018
FBgn0000414	Dab	FBgn0038407	CG6126	MIST vs2	BioGrid;DIP;DroID;IntAct;mentha	14605208	MI:0018
FBgn0000414	Dab	FBgn0053993	Egfrap	MIST vs2	BioGrid;DroID;IntAct;mentha	14605208	MI:0018
FBgn0000416	Sap-r	FBgn0004907	14-3-3zeta	MIST vs2	BioGrid;DIP;DroID;IntAct;mentha	14605208	MI:0018
FBgn0000416	Sap-r	FBgn0011672	Mvl	MIST vs2	BioGrid;DIP;DroID;IntAct;mentha	14605208	MI:0018
FBgn0000416	Sap-r	FBgn0033113	Spn42Dc	MIST vs2	BioGrid;DIP;DroID;IntAct;mentha	14605208	MI:0018
FBgn0000416	Sap-r	FBgn0034009	CG8155	MIST vs2	BioGrid;DIP;DroID;IntAct;mentha	14605208	MI:0018
FBgn0000416	Sap-r	FBgn0263346	smash	MIST vs2	BioGrid;DIP;DroID;IntAct;mentha	14605208	MI:0018
FBgn0000422	Ddc	FBgn0001308	Khc	MIST vs2	IntAct;mentha	14605208	MI:0018
FBgn0000422	Ddc	FBgn0004244	Rdl	MIST vs2	DroID		MI:0727
FBgn0000422	Ddc	FBgn0005771	noc	MIST vs2	IntAct;mentha	14605208	MI:0018
FBgn0000422	Ddc	FBgn0010043	GstD7	MIST vs2	DroID	18840285	MI:0727
FBgn0000422	Ddc	FBgn0022359	Sodh-2	MIST vs2	DroID	18840285	MI:0727
FBgn0000422	Ddc	FBgn0023415	Acp32CD	MIST vs2	DroID	18840285	MI:0727
FBgn0000422	Ddc	FBgn0025637	SkpA	MIST vs2	DroID	18840285	MI:0727
FBgn0000422	Ddc	FBgn0029882	CG3226	MIST vs2	DroID	18840285	MI:0727
FBgn0000422	Ddc	FBgn0030029	CG15343	MIST vs2	DroID	18840285	MI:0727
FBgn0000422	Ddc	FBgn0031143	CG1532	MIST vs2	DroID	18840285	MI:0727
FBgn0000422	Ddc	FBgn0031489	CG17224	MIST vs2	DroID	18840285	MI:0727
FBgn0000422	Ddc	FBgn0031637	mxt	MIST vs2	BioGrid;DIP;DroID;IntAct;mentha	14605208	MI:0018
FBgn0000422	Ddc	FBgn0032322	CG16743	MIST vs2	DroID		MI:0727
FBgn0000422	Ddc	FBgn0032330	Samuel	MIST vs2	DroID		MI:0727
FBgn0000422	Ddc	FBgn0033236	CG14764	MIST vs2	IntAct;mentha	14605208	MI:0018
FBgn0000422	Ddc	FBgn0033871	CG13339	MIST vs2	IntAct;mentha	14605208	MI:0018
FBgn0000422	Ddc	FBgn0034093	CG15706	MIST vs2	IntAct;mentha	14605208	MI:0018
FBgn0000422	Ddc	FBgn0035213	CG2199	MIST vs2	IntAct;mentha	14605208	MI:0018
FBgn0000422	Ddc	FBgn0035964	Dhpr	MIST vs2	DroID	18840285	MI:0727
FBgn0000422	Ddc	FBgn0036952	CG6933	MIST vs2	IntAct;mentha	14605208	MI:0018
FBgn0000422	Ddc	FBgn0037493	CR10032	MIST vs2	IntAct;mentha	14605208	MI:0018
FBgn0000422	Ddc	FBgn0039757	RpS7	MIST vs2	IntAct;mentha	14605208	MI:0018
FBgn0000422	Ddc	FBgn0051140	CG31140	MIST vs2	IntAct;mentha	14605208	MI:0018
FBgn0000422	Ddc	FBgn0052647	CG32647	MIST vs2	IntAct;mentha	14605208	MI:0018
FBgn0000422	Ddc	FBgn0085197	CG34168	MIST vs2	IntAct;mentha	14605208	MI:0018
FBgn0000422	Ddc	FBgn0260940	lsn	MIST vs2	IntAct;mentha	14605208	MI:0018
FBgn0000422	Ddc	FBgn0264492	CkIIalpha	MIST vs2	IntAct;mentha	14605208	MI:0018
FBgn0000422	Ddc	FBgn0266000	CG44774	MIST vs2	IntAct;mentha	14605208	MI:0018
FBgn0000422	Ddc	FBgn0284245	eEF1alpha1	MIST vs2	IntAct;mentha	14605208	MI:0018
FBgn0000427	dec	FBgn0033784	SCCRO3	MIST vs2	BioGrid;DIP;DroID;IntAct;mentha	14605208	MI:0018
FBgn0000427	dec	FBgn0265464	Traf6	MIST vs2	BioGrid;DIP;DroID;IntAct;mentha	14605208	MI:0018
FBgn0000439	Dfd	FBgn0031119	CG1812	MIST vs2	DroID		MI:0727
FBgn0000439	Dfd	FBgn0031763	CG13996	MIST vs2	BioGrid;DIP;DroID;IntAct;mentha	14605208	MI:0018
FBgn0000439	Dfd	FBgn0031813	Acox3	MIST vs2	BioGrid;DIP;DroID;IntAct;mentha	14605208	MI:0018
FBgn0000439	Dfd	FBgn0032110	CG3748	MIST vs2	DroID		MI:0727
FBgn0000439	Dfd	FBgn0032631	CG15140	MIST vs2	DroID		MI:0727
FBgn0000439	Dfd	FBgn0036654	CG9692	MIST vs2	DroID		MI:0727
FBgn0000439	Dfd	FBgn0261268	Cul3	MIST vs2	BioGrid;IntAct;mentha	15575970	MI:0018
FBgn0000439	Dfd	FBgn0264307	orb2	MIST vs2	BioGrid;IntAct;mentha	15575970	MI:0018
FBgn0000439	Dfd	FBgn0265959	rdgC	MIST vs2	DroID		MI:0727
FBgn0000447	Dhod	FBgn0032067	LManIV	MIST vs2	BioGrid;DIP;DroID;IntAct;mentha	14605208	MI:0018
FBgn0000451	ect	FBgn0028407	Drep3	MIST vs2	BioGrid;DIP;DroID;IntAct;mentha	14605208	MI:0018
FBgn0000451	ect	FBgn0032660	elfless	MIST vs2	BioGrid;DIP;DroID;IntAct;mentha	14605208	MI:0018
FBgn0000451	ect	FBgn0051029	CG31029	MIST vs2	BioGrid;DIP;DroID;IntAct;mentha	14605208	MI:0018
FBgn0000451	ect	FBgn0086450	su(r)	MIST vs2	BioGrid;DIP;DroID;IntAct;mentha	14605208	MI:0018
FBgn0000451	ect	FBgn0260789	mxc	MIST vs2	BioGrid;DIP;DroID;IntAct;mentha	14605208	MI:0018
FBgn0000451	ect	FBgn0266670	Sec5	MIST vs2	BioGrid;DIP;DroID;IntAct;mentha	14605208	MI:0018
FBgn0000454	Dip-B	FBgn0004045	Yp1	MIST vs2	BioGrid;DIP;DroID;IntAct;mentha	14605208	MI:0018
FBgn0000454	Dip-B	FBgn0024733	RpL10	MIST vs2	BioGrid;DIP;DroID;IntAct;mentha	14605208	MI:0018
FBgn0000454	Dip-B	FBgn0027549	Nulp1	MIST vs2	BioGrid;DIP;DroID;IntAct;mentha	14605208	MI:0018
FBgn0000454	Dip-B	FBgn0028534	CG7916	MIST vs2	BioGrid;DIP;DroID;IntAct;mentha	14605208	MI:0018
FBgn0000454	Dip-B	FBgn0029747	CG5062	MIST vs2	BioGrid;DIP;DroID;IntAct;mentha	14605208	MI:0018
FBgn0000454	Dip-B	FBgn0033063	CG14589	MIST vs2	BioGrid;DIP;DroID;IntAct;mentha	14605208	MI:0018
FBgn0000454	Dip-B	FBgn0033265	coil	MIST vs2	BioGrid;DroID;IntAct;mentha	14605208	MI:0018
FBgn0000454	Dip-B	FBgn0034314	nopo	MIST vs2	BioGrid;DIP;DroID;IntAct;mentha	14605208	MI:0018
FBgn0000454	Dip-B	FBgn0038773	CG10887	MIST vs2	BioGrid;DIP;DroID;IntAct;mentha	14605208	MI:0018
FBgn0000454	Dip-B	FBgn0040358	CG14625	MIST vs2	BioGrid;DIP;DroID;IntAct;mentha	14605208	MI:0018
FBgn0000454	Dip-B	FBgn0262109	lncRNA:CR42862	MIST vs2	BioGrid;DroID	14605208	MI:0018
FBgn0000454	Dip-B	FBgn0262619	DNAlig1	MIST vs2	BioGrid;DIP;DroID;IntAct;mentha	14605208	MI:0018
FBgn0000454	Dip-B	FBgn0266449	Kr-h2	MIST vs2	BioGrid;DIP;DroID;IntAct;mentha	14605208	MI:0018
FBgn0000454	Dip-B	FBgn0266722	Trs33	MIST vs2	BioGrid;DIP;DroID;IntAct;mentha	14605208	MI:0018
FBgn0000455	Dip-C	FBgn0001148	gsb	MIST vs2	DroID		MI:0727
FBgn0000455	Dip-C	FBgn0024189	sns	MIST vs2	DroID		MI:0727
FBgn0000455	Dip-C	FBgn0025629	CG4045	MIST vs2	DroID	18840285	MI:0727
FBgn0000455	Dip-C	FBgn0027844	CAH1	MIST vs2	DroID	18840285	MI:0727
FBgn0000455	Dip-C	FBgn0029892	CG3184	MIST vs2	DroID	18840285	MI:0727
FBgn0000455	Dip-C	FBgn0030011	Gbeta5	MIST vs2	DroID	18840285	MI:0727
FBgn0000455	Dip-C	FBgn0031957	TwdlE	MIST vs2	DroID		MI:0727
FBgn0000455	Dip-C	FBgn0033296	Mal-A7	MIST vs2	DroID		MI:0727
FBgn0000455	Dip-C	FBgn0033631	Sod3	MIST vs2	DroID	18840285	MI:0727
FBgn0000455	Dip-C	FBgn0035021	CG4622	MIST vs2	DroID		MI:0727
FBgn0000455	Dip-C	FBgn0037478	CG2656	MIST vs2	DroID	18840285	MI:0727
FBgn0000455	Dip-C	FBgn0037515	Sp7	MIST vs2	DroID	18840285	MI:0727
FBgn0000455	Dip-C	FBgn0039488	CG6066	MIST vs2	DroID	18840285	MI:0727
FBgn0000455	Dip-C	FBgn0067864	Patj	MIST vs2	DroID		MI:0727
FBgn0000459	disco	FBgn0002862	Mst87F	MIST vs2	BioGrid;DIP;DroID;IntAct;mentha	14605208	MI:0018
FBgn0000459	disco	FBgn0004174	Mst84Dc	MIST vs2	BioGrid;DIP;DroID;IntAct;mentha	14605208	MI:0018
FBgn0000459	disco	FBgn0004574	Rop	MIST vs2	BioGrid;DIP;DroID;IntAct;mentha	14605208	MI:0018
FBgn0000459	disco	FBgn0014388	sty	MIST vs2	BioGrid;DIP;DroID;mentha	15710747	MI:0018
FBgn0000459	disco	FBgn0020496	CtBP	MIST vs2	BioGrid;DIP;DroID;IntAct;mentha	14605208	MI:0018
FBgn0000459	disco	FBgn0030026	sni	MIST vs2	BioGrid;DIP;DroID;IntAct;mentha	14605208	MI:0018
FBgn0000459	disco	FBgn0031089	aspr	MIST vs2	BioGrid;DIP;DroID;IntAct;mentha	14605208	MI:0018
FBgn0000459	disco	FBgn0031106	Syx16	MIST vs2	BioGrid;DIP;DroID;mentha	15710747	MI:0018
FBgn0000459	disco	FBgn0031319	CG4896	MIST vs2	BioGrid;DIP;DroID;IntAct;mentha	14605208	MI:0018
FBgn0000459	disco	FBgn0031859	CG17377	MIST vs2	BioGrid;DIP;DroID;IntAct;mentha	14605208	MI:0018
FBgn0000459	disco	FBgn0031920	CG6441	MIST vs2	BioGrid;DIP;DroID;IntAct;mentha	14605208	MI:0018
FBgn0000459	disco	FBgn0035197	CG9130	MIST vs2	IntAct;mentha	14605208	MI:0018
FBgn0000459	disco	FBgn0035871	BI-1	MIST vs2	BioGrid;DIP;DroID;IntAct;mentha	14605208	MI:0018
FBgn0000459	disco	FBgn0039589	CG9986	MIST vs2	BioGrid;DIP;DroID;IntAct;mentha	14605208	MI:0018
FBgn0000459	disco	FBgn0039748	CG15529	MIST vs2	BioGrid;DIP;DroID;IntAct;mentha	14605208	MI:0018
FBgn0000459	disco	FBgn0051626	CG31626	MIST vs2	BioGrid;DIP;DroID;IntAct;mentha	14605208	MI:0018
FBgn0000459	disco	FBgn0051820	CG31820	MIST vs2	BioGrid;DIP;DroID;IntAct;mentha	14605208	MI:0018
FBgn0000459	disco	FBgn0085197	CG34168	MIST vs2	BioGrid;DroID;IntAct;mentha	14605208	MI:0018
FBgn0000459	disco	FBgn0261456	hpo	MIST vs2	BioGrid;DIP;DroID;mentha	15710747	MI:0018
FBgn0000459	disco	FBgn0285971	prg	MIST vs2	BioGrid;DIP;DroID;IntAct;mentha	14605208	MI:0018
FBgn0000463	Dl	FBgn0003034	SP	MIST vs2	BioGrid;DIP;DroID;IntAct;mentha	14605208	MI:0018
FBgn0000463	Dl	FBgn0024277	trio	MIST vs2	BioGrid;DIP;DroID;mentha	15710747	MI:0018
FBgn0000463	Dl	FBgn0085451	htk	MIST vs2	BioGrid;DIP;DroID;mentha	15710747	MI:0018
FBgn0000463	Dl	FBgn0261592	RpS6	MIST vs2	BioGrid;DroID;mentha	15710747	MI:0018
FBgn0000463	Dl	FBgn0263108	BtbVII	MIST vs2	DIP;DroID;mentha	15710747	MI:0018
FBgn0000473	Cyp6a2	FBgn0036838	CG3808	MIST vs2	DroID		MI:0727
FBgn0000473	Cyp6a2	FBgn0085405	CG34376	MIST vs2	DroID		MI:0727
FBgn0000473	Cyp6a2	FBgn0263667	Lpt	MIST vs2	DroID		MI:0727
FBgn0000477	DNaseII	FBgn0030711	Rrp47	MIST vs2	BioGrid;DIP;DroID;IntAct;mentha	14605208	MI:0018
FBgn0000477	DNaseII	FBgn0037354	CG12171	MIST vs2	BioGrid;DIP;DroID;IntAct;mentha	14605208	MI:0018
FBgn0000477	DNaseII	FBgn0040238	Best1	MIST vs2	BioGrid;DIP;DroID;IntAct;mentha	14605208	MI:0018
FBgn0000479	dnc	FBgn0024189	sns	MIST vs2	DroID		MI:0727
FBgn0000479	dnc	FBgn0034907	CG5539	MIST vs2	DroID		MI:0727
FBgn0000479	dnc	FBgn0035397	PAN3	MIST vs2	DroID		MI:0727
FBgn0000479	dnc	FBgn0035688	fmt	MIST vs2	DroID		MI:0727
FBgn0000479	dnc	FBgn0037339	Pi4KIIalpha	MIST vs2	DroID		MI:0727
FBgn0000479	dnc	FBgn0040972	CG16978	MIST vs2	DroID		MI:0727
FBgn0000482	dor	FBgn0030956	CG18259	MIST vs2	BioGrid;DIP;DroID;IntAct;mentha	14605208	MI:0018
FBgn0000482	dor	FBgn0032896	CG14400	MIST vs2	DroID		MI:0727
FBgn0000482	dor	FBgn0261064	Rbsn-5	MIST vs2	FlyBase	27253064	MI:0018
FBgn0000489	Pka-C3	FBgn0003656	sws	MIST vs2	FlyBase	18945896	MI:0018
FBgn0000489	Pka-C3	FBgn0014931	CG2678	MIST vs2	BioGrid;DIP;DroID;IntAct;mentha	14605208	MI:0018
FBgn0000489	Pka-C3	FBgn0036479	CG13458	MIST vs2	BioGrid;DIP;DroID;IntAct;mentha	14605208	MI:0018
FBgn0000489	Pka-C3	FBgn0264087	Slob	MIST vs2	DroID		MI:0727
FBgn0000490	dpp	FBgn0008646	E5	MIST vs2	BioGrid;DIP;DroID;IntAct;mentha	14605208	MI:0018
FBgn0000490	dpp	FBgn0019650	toy	MIST vs2	BioGrid;DIP;DroID;mentha	15710747	MI:0018
FBgn0000492	Dr	FBgn0039589	CG9986	MIST vs2	BioGrid;DIP;DroID;IntAct;mentha	14605208	MI:0018
FBgn0000499	dsh	FBgn0016797	fz2	MIST vs2	DroID;FlyBase;IntAct	14636582	MI:0018
FBgn0000499	dsh	FBgn0028991	seq	MIST vs2	BioGrid	15710747	MI:0018
FBgn0000500	Dsk	FBgn0031746	CG9029	MIST vs2	DroID		MI:0727
FBgn0000500	Dsk	FBgn0262867	Ptr	MIST vs2	BioGrid;DIP;DroID;IntAct;mentha	14605208	MI:0018
FBgn0000504	dsx	FBgn0003137	Ppn	MIST vs2	BioGrid;DIP;DroID;IntAct;mentha	14605208	MI:0018
FBgn0000504	dsx	FBgn0003865	tsg	MIST vs2	BioGrid;DIP;DroID;IntAct;mentha	14605208	MI:0018
FBgn0000504	dsx	FBgn0004055	uzip	MIST vs2	BioGrid;DIP;DroID;IntAct;mentha	14605208	MI:0018
FBgn0000504	dsx	FBgn0004172	Mst84Da	MIST vs2	BioGrid;DIP;DroID;IntAct;mentha	14605208	MI:0018
FBgn0000504	dsx	FBgn0004174	Mst84Dc	MIST vs2	BioGrid;DIP;DroID;IntAct;mentha	14605208	MI:0018
FBgn0000504	dsx	FBgn0004175	Mst84Dd	MIST vs2	BioGrid;DIP;DroID;IntAct;mentha	14605208	MI:0018
FBgn0000504	dsx	FBgn0010198	RpS15Aa	MIST vs2	BioGrid;DIP;DroID;IntAct;mentha	14605208	MI:0018
FBgn0000504	dsx	FBgn0010217	ATPsynbeta	MIST vs2	BioGrid;DIP;DroID;IntAct;mentha	14605208	MI:0018
FBgn0000504	dsx	FBgn0014417	CG13397	MIST vs2	BioGrid;DIP;DroID;IntAct;mentha	14605208	MI:0018
FBgn0000504	dsx	FBgn0021742	C901	MIST vs2	BioGrid;DIP;DroID;IntAct;mentha	14605208	MI:0018
FBgn0000504	dsx	FBgn0022213	Cse1	MIST vs2	BioGrid;DIP;DroID;IntAct;mentha	14605208	MI:0018
FBgn0000504	dsx	FBgn0028670	Vha100-2	MIST vs2	BioGrid;DIP;DroID;IntAct;mentha	14605208	MI:0018
FBgn0000504	dsx	FBgn0030366	Usp7	MIST vs2	BioGrid;DIP;DroID;IntAct;mentha	14605208	MI:0018
FBgn0000504	dsx	FBgn0030694	CG15602	MIST vs2	BioGrid;DIP;DroID;IntAct;mentha	14605208	MI:0018
FBgn0000504	dsx	FBgn0031850	Tsp	MIST vs2	BioGrid;DIP;DroID;IntAct;mentha	14605208	MI:0018
FBgn0000504	dsx	FBgn0031859	CG17377	MIST vs2	BioGrid;DIP;DroID;IntAct;mentha	14605208	MI:0018
FBgn0000504	dsx	FBgn0032733	CG15170	MIST vs2	BioGrid;DIP;DroID;IntAct;mentha	14605208	MI:0018
FBgn0000504	dsx	FBgn0034114	CG4282	MIST vs2	BioGrid;DIP;DroID;IntAct;mentha	14605208	MI:0018
FBgn0000504	dsx	FBgn0034662	CG13492	MIST vs2	BioGrid;DIP;DroID	14605208	MI:0018
FBgn0000504	dsx	FBgn0034663	CG4363	MIST vs2	BioGrid;DIP;DroID;IntAct;mentha	14605208	MI:0018
FBgn0000504	dsx	FBgn0035539	slow	MIST vs2	BioGrid;DIP;DroID;IntAct;mentha	14605208	MI:0018
FBgn0000504	dsx	FBgn0035929	CG13311	MIST vs2	BioGrid;DIP;DroID;IntAct;mentha	14605208	MI:0018
FBgn0000504	dsx	FBgn0036311	CG17666	MIST vs2	BioGrid;DIP;DroID;IntAct;mentha	14605208	MI:0018
FBgn0000504	dsx	FBgn0036924	hale	MIST vs2	BioGrid;DIP;DroID;IntAct;mentha	14605208	MI:0018
FBgn0000504	dsx	FBgn0036950	CG6996	MIST vs2	BioGrid;DIP;DroID;IntAct;mentha	14605208	MI:0018
FBgn0000504	dsx	FBgn0036952	CG6933	MIST vs2	BioGrid;DIP;DroID;IntAct;mentha	14605208	MI:0018
FBgn0000504	dsx	FBgn0037493	CR10032	MIST vs2	BioGrid;DIP;DroID;IntAct;mentha	14605208	MI:0018
FBgn0000504	dsx	FBgn0037811	CG12592	MIST vs2	BioGrid;DIP;DroID;IntAct;mentha	14605208	MI:0018
FBgn0000504	dsx	FBgn0041100	park	MIST vs2	BioGrid;DroID;IntAct;mentha	14605208	MI:0018
FBgn0000504	dsx	FBgn0041582	tamo	MIST vs2	BioGrid;DIP;DroID;IntAct;mentha	14605208	MI:0018
FBgn0000504	dsx	FBgn0042189	CG17376	MIST vs2	BioGrid;DIP;DroID;IntAct;mentha	14605208	MI:0018
FBgn0000504	dsx	FBgn0043457	CG5180	MIST vs2	BioGrid;DIP;DroID;IntAct;mentha	14605208	MI:0018
FBgn0000504	dsx	FBgn0051626	CG31626	MIST vs2	BioGrid;DIP;DroID;IntAct;mentha	14605208	MI:0018
FBgn0000504	dsx	FBgn0051721	Trim9	MIST vs2	BioGrid;DIP;DroID;IntAct;mentha	14605208	MI:0018
FBgn0000504	dsx	FBgn0051740	CG31740	MIST vs2	BioGrid;DIP;DroID;IntAct;mentha	14605208	MI:0018
FBgn0000504	dsx	FBgn0051999	CG31999	MIST vs2	BioGrid;DIP;DroID;IntAct;mentha	14605208	MI:0018
FBgn0000504	dsx	FBgn0052354	CG32354	MIST vs2	BioGrid;DIP;DroID;IntAct;mentha	14605208	MI:0018
FBgn0000504	dsx	FBgn0085197	CG34168	MIST vs2	BioGrid;DroID;IntAct;mentha	14605208	MI:0018
FBgn0000504	dsx	FBgn0259896	NimC1	MIST vs2	BioGrid;DIP;DroID;IntAct;mentha	14605208	MI:0018
FBgn0000504	dsx	FBgn0260632	dl	MIST vs2	BioGrid;DIP;DroID;IntAct;mentha	14605208	MI:0018
FBgn0000504	dsx	FBgn0261015	Pif1A	MIST vs2	IntAct;mentha	14605208	MI:0018
FBgn0000504	dsx	FBgn0261800	LanB1	MIST vs2	BioGrid;DIP;DroID;IntAct;mentha	14605208	MI:0018
FBgn0000504	dsx	FBgn0262976	lawc	MIST vs2	BioGrid;DIP;DroID;IntAct;mentha	14605208	MI:0018
FBgn0000520	dwg	FBgn0003374	Sgs4	MIST vs2	DroID		MI:0727
FBgn0000520	dwg	FBgn0003975	vg	MIST vs2	DroID		MI:0727
FBgn0000520	dwg	FBgn0014143	croc	MIST vs2	DroID		MI:0727
FBgn0000520	dwg	FBgn0026015	Top3beta	MIST vs2	DroID		MI:0727
FBgn0000520	dwg	FBgn0030063	CG1789	MIST vs2	DroID		MI:0727
FBgn0000520	dwg	FBgn0031738	CG9171	MIST vs2	DroID		MI:0727
FBgn0000520	dwg	FBgn0032031	CG13390	MIST vs2	DroID		MI:0727
FBgn0000520	dwg	FBgn0032322	CG16743	MIST vs2	DroID		MI:0727
FBgn0000520	dwg	FBgn0032345	CG14921	MIST vs2	DroID		MI:0727
FBgn0000520	dwg	FBgn0033512	CG12902	MIST vs2	DroID		MI:0727
FBgn0000520	dwg	FBgn0034086	CG8441	MIST vs2	DroID		MI:0727
FBgn0000520	dwg	FBgn0034109	CG7747	MIST vs2	DroID		MI:0727
FBgn0000520	dwg	FBgn0035873	CG13670	MIST vs2	DroID		MI:0727
FBgn0000520	dwg	FBgn0036654	CG9692	MIST vs2	DroID		MI:0727
FBgn0000520	dwg	FBgn0037942	CG14721	MIST vs2	DroID		MI:0727
FBgn0000520	dwg	FBgn0038281	RpL10Aa	MIST vs2	DroID		MI:0727
FBgn0000520	dwg	FBgn0038601	Polr1E	MIST vs2	DroID		MI:0727
FBgn0000520	dwg	FBgn0038678	mRpL55	MIST vs2	DroID		MI:0727
FBgn0000520	dwg	FBgn0039627	CG11837	MIST vs2	DroID		MI:0727
FBgn0000520	dwg	FBgn0039856	CG1774	MIST vs2	DroID		MI:0727
FBgn0000520	dwg	FBgn0042199	CG13713	MIST vs2	DroID		MI:0727
FBgn0000520	dwg	FBgn0085382	CG34353	MIST vs2	DroID		MI:0727
FBgn0000520	dwg	FBgn0265296	Dscam2	MIST vs2	DroID		MI:0727
FBgn0000524	dx	FBgn0003683	term	MIST vs2	BioGrid;DIP;DroID;IntAct;mentha	14605208	MI:0018
FBgn0000524	dx	FBgn0004177	mts	MIST vs2	BioGrid;DIP;DroID;IntAct;mentha	14605208	MI:0018
FBgn0000524	dx	FBgn0004400	rhi	MIST vs2	BioGrid;DIP;DroID;IntAct;mentha	14605208	MI:0018
FBgn0000524	dx	FBgn0004896	fd59A	MIST vs2	BioGrid;DIP;DroID;IntAct;mentha	14605208	MI:0018
FBgn0000524	dx	FBgn0011586	e(r)	MIST vs2	BioGrid;DIP;DroID;IntAct;mentha	14605208	MI:0018
FBgn0000524	dx	FBgn0011715	Snr1	MIST vs2	BioGrid;DIP;DroID;IntAct;mentha	14605208	MI:0018
FBgn0000524	dx	FBgn0013765	cnn	MIST vs2	BioGrid;DIP;DroID;IntAct;mentha	14605208	MI:0018
FBgn0000524	dx	FBgn0015553	tos	MIST vs2	BioGrid;DIP;DroID;IntAct;mentha	14605208	MI:0018
FBgn0000524	dx	FBgn0025186	ari-2	MIST vs2	BioGrid;DIP;DroID;IntAct;mentha	14605208	MI:0018
FBgn0000524	dx	FBgn0027572	ACOX1	MIST vs2	BioGrid;DIP;DroID;IntAct;mentha	14605208	MI:0018
FBgn0000524	dx	FBgn0027788	Hey	MIST vs2	BioGrid;DIP;DroID;IntAct;mentha	14605208	MI:0018
FBgn0000524	dx	FBgn0028838	CSN1a	MIST vs2	BioGrid;DIP;DroID;IntAct;mentha	14605208	MI:0018
FBgn0000524	dx	FBgn0029750	CG3323	MIST vs2	BioGrid;DIP;DroID;IntAct;mentha	14605208	MI:0018
FBgn0000524	dx	FBgn0029874	CG3342	MIST vs2	BioGrid;DIP;DroID;IntAct;mentha	14605208	MI:0018
FBgn0000524	dx	FBgn0029936	CG4617	MIST vs2	BioGrid;DIP;DroID;IntAct;mentha	14605208	MI:0018
FBgn0000524	dx	FBgn0031134	CG1314	MIST vs2	BioGrid;DIP;DroID;IntAct;mentha	14605208	MI:0018
FBgn0000524	dx	FBgn0031239	CG17075	MIST vs2	BioGrid;DIP;DroID;IntAct;mentha	14605208	MI:0018
FBgn0000524	dx	FBgn0031319	CG4896	MIST vs2	BioGrid;DIP;DroID;IntAct;mentha	14605208	MI:0018
FBgn0000524	dx	FBgn0031580	CG15423	MIST vs2	BioGrid;DIP;DroID;IntAct;mentha	14605208	MI:0018
FBgn0000524	dx	FBgn0031631	CG3225	MIST vs2	BioGrid;DIP;DroID;IntAct;mentha	14605208	MI:0018
FBgn0000524	dx	FBgn0031768	IPIP	MIST vs2	DroID	14613974	MI:0727
FBgn0000524	dx	FBgn0032692	IFT46	MIST vs2	BioGrid;DIP;DroID;IntAct;mentha	14605208	MI:0018
FBgn0000524	dx	FBgn0032788	CG13084	MIST vs2	BioGrid;DIP;DroID;IntAct;mentha	14605208	MI:0018
FBgn0000524	dx	FBgn0032889	CG9331	MIST vs2	BioGrid;DIP;DroID;IntAct;mentha	14605208	MI:0018
FBgn0000524	dx	FBgn0033348	Spt	MIST vs2	BioGrid;DIP;DroID;mentha	14605208	MI:0018
FBgn0000524	dx	FBgn0033539	Git	MIST vs2	BioGrid;DIP;DroID;IntAct;mentha	14605208	MI:0018
FBgn0000524	dx	FBgn0035077	CG9083	MIST vs2	BioGrid;DIP;DroID;mentha	14605208	MI:0018
FBgn0000524	dx	FBgn0036214	CG7264	MIST vs2	BioGrid;DIP;DroID;IntAct;mentha	14605208	MI:0018
FBgn0000524	dx	FBgn0036309	Hip1	MIST vs2	BioGrid;DIP;DroID;IntAct;mentha	14605208	MI:0018
FBgn0000524	dx	FBgn0036679	CG13022	MIST vs2	BioGrid;DIP;DroID;IntAct;mentha	14605208	MI:0018
FBgn0000524	dx	FBgn0038108	CG7518	MIST vs2	BioGrid;DIP;DroID;IntAct;mentha	14605208	MI:0018
FBgn0000524	dx	FBgn0038316	CG6276	MIST vs2	BioGrid;DIP;DroID;IntAct;mentha	14605208	MI:0018
FBgn0000524	dx	FBgn0038747	RhoGAP92B	MIST vs2	BioGrid;DIP;DroID;IntAct;mentha	14605208	MI:0018
FBgn0000524	dx	FBgn0038819	Cpr92F	MIST vs2	BioGrid;DIP;DroID;IntAct;mentha	14605208	MI:0018
FBgn0000524	dx	FBgn0039712	CG15514	MIST vs2	BioGrid;DIP;DroID;IntAct;mentha	14605208	MI:0018
FBgn0000524	dx	FBgn0039858	CycG	MIST vs2	BioGrid;DIP;DroID;IntAct;mentha	14605208	MI:0018
FBgn0000524	dx	FBgn0040358	CG14625	MIST vs2	BioGrid;DIP;DroID;IntAct;mentha	14605208	MI:0018
FBgn0000524	dx	FBgn0042712	HBS1	MIST vs2	DIP;DroID;IntAct;mentha	14605208	MI:0018
FBgn0000524	dx	FBgn0052311	zormin	MIST vs2	BioGrid;DroID;IntAct;mentha	14605208	MI:0018
FBgn0000524	dx	FBgn0052369	CG32369	MIST vs2	BioGrid;DIP;DroID;IntAct;mentha	14605208	MI:0018
FBgn0000524	dx	FBgn0053017	CG33017	MIST vs2	BioGrid;DIP;DroID;IntAct;mentha	14605208	MI:0018
FBgn0000524	dx	FBgn0086913	Rab26	MIST vs2	BioGrid;DIP;DroID;IntAct;mentha	14605208	MI:0018
FBgn0000524	dx	FBgn0243586	Tb	MIST vs2	BioGrid;DIP;DroID;IntAct;mentha	14605208	MI:0018
FBgn0000524	dx	FBgn0262733	Src64B	MIST vs2	BioGrid;DIP;DroID;IntAct;mentha	14605208	MI:0018
FBgn0000524	dx	FBgn0263755	Su(var)3-9	MIST vs2	BioGrid;DIP;DroID;IntAct;mentha	14605208	MI:0018
FBgn0000524	dx	FBgn0264959	Src42A	MIST vs2	BioGrid;DIP;DroID;IntAct;mentha	14605208	MI:0018
FBgn0000524	dx	FBgn0265003	koi	MIST vs2	BioGrid;DIP;DroID;IntAct;mentha	14605208	MI:0018
FBgn0000524	dx	FBgn0266572	ebo	MIST vs2	BioGrid;DIP;IntAct;mentha	14605208	MI:0018
FBgn0000524	dx	FBgn0283680	IP3K2	MIST vs2	BioGrid;DroID;IntAct;mentha	14605208	MI:0018
FBgn0000524	dx	FBgn0286051	Rexo5	MIST vs2	BioGrid;DIP;DroID;IntAct;mentha	14605208	MI:0018
FBgn0000524	dx	FBgn0287234	slf	MIST vs2	DroID
FBgn0000524	dx	FBgn0287768	esg	MIST vs2	BioGrid;DIP;DroID;IntAct;mentha	14605208	MI:0018
FBgn0000527	e	FBgn0027602	CG8611	MIST vs2	BioGrid;DIP;DroID;IntAct;mentha	14605208	MI:0018
FBgn0000529	bsh	FBgn0002940	ninaE	MIST vs2	BioGrid;DIP;DroID;IntAct;mentha	14605208	MI:0018
FBgn0000529	bsh	FBgn0004863	C15	MIST vs2	BioGrid;DIP;DroID;mentha	14605208	MI:0018
FBgn0000529	bsh	FBgn0010323	Gsc	MIST vs2	BioGrid;DIP;DroID;IntAct;mentha	14605208	MI:0018
FBgn0000529	bsh	FBgn0014388	sty	MIST vs2	BioGrid;DIP;DroID;IntAct;mentha	14605208	MI:0018
FBgn0000529	bsh	FBgn0015803	RtGEF	MIST vs2	BioGrid;DIP;DroID;IntAct;mentha	14605208	MI:0018
FBgn0000529	bsh	FBgn0015818	Spx	MIST vs2	BioGrid;DIP;DroID;IntAct;mentha	14605208	MI:0018
FBgn0000529	bsh	FBgn0020224	Cbl	MIST vs2	BioGrid;DIP;DroID;IntAct;mentha	14605208	MI:0018
FBgn0000529	bsh	FBgn0023506	Es2	MIST vs2	BioGrid;DIP;DroID;IntAct;mentha	14605208	MI:0018
FBgn0000529	bsh	FBgn0029897	RpL17	MIST vs2	BioGrid;DIP;DroID;IntAct;mentha	14605208	MI:0018
FBgn0000529	bsh	FBgn0030400	Pits	MIST vs2	BioGrid;DIP;DroID;IntAct;mentha	14605208	MI:0018
FBgn0000529	bsh	FBgn0031213	galectin	MIST vs2	BioGrid;DIP;DroID;IntAct;mentha	14605208	MI:0018
FBgn0000529	bsh	FBgn0031662	CG3792	MIST vs2	BioGrid;DIP;DroID;IntAct;mentha	14605208	MI:0018
FBgn0000529	bsh	FBgn0032400	CG6770	MIST vs2	BioGrid;DIP;DroID;IntAct;mentha	14605208	MI:0018
FBgn0000529	bsh	FBgn0032505	CG16826	MIST vs2	BioGrid;DIP;DroID;IntAct;mentha	14605208	MI:0018
FBgn0000529	bsh	FBgn0033631	Sod3	MIST vs2	BioGrid;DroID;mentha	14605208	MI:0018
FBgn0000529	bsh	FBgn0039589	CG9986	MIST vs2	BioGrid;DIP;DroID;IntAct;mentha	14605208	MI:0018
FBgn0000529	bsh	FBgn0040371	CG12470	MIST vs2	BioGrid;DIP;DroID;IntAct;mentha	14605208	MI:0018
FBgn0000529	bsh	FBgn0042085	Bap170	MIST vs2	BioGrid;DIP;DroID;IntAct;mentha	14605208	MI:0018
FBgn0000529	bsh	FBgn0259152	Clbn	MIST vs2	BioGrid;DIP;DroID;IntAct;mentha	14605208	MI:0018
FBgn0000529	bsh	FBgn0261872	scaf6	MIST vs2	BioGrid;DroID	14605208	MI:0018
FBgn0000529	bsh	FBgn0263200	Galt	MIST vs2	BioGrid;DIP;DroID;IntAct;mentha	14605208	MI:0018
FBgn0000529	bsh	FBgn0264005	Hmx	MIST vs2	BioGrid;DroID;mentha	14605208	MI:0018
FBgn0000529	bsh	FBgn0267366	mil	MIST vs2	BioGrid;DIP;DroID;IntAct;mentha	14605208	MI:0018
FBgn0000533	ea	FBgn0002933	ng1	MIST vs2	BioGrid;DIP;DroID;IntAct;mentha	14605208	MI:0018
FBgn0000533	ea	FBgn0030540	CG11581	MIST vs2	BioGrid;DIP;DroID;IntAct;mentha	14605208	MI:0018
FBgn0000536	eas	FBgn0001226	Hsp27	MIST vs2	BioGrid;DIP;DroID;IntAct;mentha	14605208	MI:0018
FBgn0000536	eas	FBgn0002622	RpS3	MIST vs2	BioGrid;DIP;DroID;IntAct;mentha	14605208	MI:0018
FBgn0000536	eas	FBgn0027844	CAH1	MIST vs2	DroID	18840285	MI:0727
FBgn0000536	eas	FBgn0035334	CG8993	MIST vs2	BioGrid;DIP;DroID;IntAct;mentha	14605208	MI:0018
FBgn0000536	eas	FBgn0038577	CG12321	MIST vs2	BioGrid;DIP;DroID;IntAct;mentha	14605208	MI:0018
FBgn0000541	E(bx)	FBgn0001075	ft	MIST vs2	DroID;IntAct;mentha	25215488	MI:0018
FBgn0000541	E(bx)	FBgn0001319	kn	MIST vs2	BioGrid;DroID;mentha	15710747	MI:0018
FBgn0000541	E(bx)	FBgn0005427	ewg	MIST vs2	BioGrid;DIP;DroID;mentha	14605208	MI:0018
FBgn0000541	E(bx)	FBgn0032175	CG13131	MIST vs2	BioGrid;DIP;DroID;IntAct;mentha	14605208	MI:0018
FBgn0000541	E(bx)	FBgn0036476	sstn	MIST vs2	BioGrid;DIP;DroID;IntAct;mentha	14605208	MI:0018
FBgn0000542	ec	FBgn0000711	flw	MIST vs2	DroID;FlyBase;IntAct;mentha	17007873	MI:0018
FBgn0000542	ec	FBgn0003132	Pp1-13C	MIST vs2	DroID;FlyBase;IntAct;mentha	17007873	MI:0018
FBgn0000542	ec	FBgn0003134	Pp1alpha-96A	MIST vs2	DroID;FlyBase;IntAct;mentha	17007873	MI:0018
FBgn0000542	ec	FBgn0004103	Pp1-87B	MIST vs2	DroID;FlyBase;IntAct;mentha	17007873	MI:0018
FBgn0000546	EcR	FBgn0003651	svp	MIST vs2	FlyBase	8524239	MI:0018
FBgn0000546	EcR	FBgn0013435	Cdc2rk	MIST vs2	DroID		MI:0727
FBgn0000546	EcR	FBgn0014859	Hr38	MIST vs2	DroID;FlyBase	22628309	MI:0809
FBgn0000546	EcR	FBgn0031768	IPIP	MIST vs2	DroID	14613974	MI:0727
FBgn0000546	EcR	FBgn0082598	akirin	MIST vs2	DroID;IntAct;mentha	25180232	MI:0018
FBgn0000546	EcR	FBgn0264751	Vti1b	MIST vs2	BioGrid;IntAct;mentha	15575970	MI:0018
FBgn0000546	EcR	FBgn0283468	slmb	MIST vs2	BioGrid;IntAct;mentha	15710747	MI:0018
FBgn0000547	ed	FBgn0011715	Snr1	MIST vs2	BioGrid;DIP;DroID;mentha	15710747	MI:0018
FBgn0000547	ed	FBgn0035917	Zasp66	MIST vs2	BioGrid;DIP;DroID;IntAct;mentha	14605208	MI:0018
FBgn0000547	ed	FBgn0036919	Grasp65	MIST vs2	BioGrid;DIP;DroID;IntAct;mentha	14605208	MI:0018
FBgn0000547	ed	FBgn0038606	CG15803	MIST vs2	BioGrid;DIP;DroID;IntAct;mentha	14605208	MI:0018
FBgn0000547	ed	FBgn0039732	CG15525	MIST vs2	BioGrid;DIP;DroID;IntAct;mentha	14605208	MI:0018
FBgn0000547	ed	FBgn0259099	DCX-EMAP	MIST vs2	BioGrid;DIP;DroID;IntAct;mentha	14605208	MI:0018
FBgn0000551	Edg78E	FBgn0032773	fon	MIST vs2	DroID		MI:0727
FBgn0000551	Edg78E	FBgn0036317	CG10948	MIST vs2	BioGrid;DIP;DroID;IntAct;mentha	14605208	MI:0018
FBgn0000557	eEF1alpha2	FBgn0030096	Zpr1	MIST vs2	BioGrid;DIP;DroID;IntAct;mentha	14605208	MI:0018
FBgn0000557	eEF1alpha2	FBgn0031849	CG11327	MIST vs2	BioGrid;DIP;DroID;IntAct;mentha	14605208	MI:0018
FBgn0000557	eEF1alpha2	FBgn0040371	CG12470	MIST vs2	BioGrid;DIP;DroID;IntAct;mentha	14605208	MI:0018
FBgn0000559	eEF2	FBgn0001075	ft	MIST vs2	DroID;IntAct;mentha	25215488	MI:0018
FBgn0000559	eEF2	FBgn0001123	Galphas	MIST vs2	BioGrid;DIP;DroID;IntAct;mentha	14605208	MI:0018
FBgn0000559	eEF2	FBgn0002936	ninaA	MIST vs2	BioGrid;DIP;DroID;IntAct;mentha	14605208	MI:0018
FBgn0000559	eEF2	FBgn0003865	tsg	MIST vs2	BioGrid;DIP;DroID;IntAct;mentha	14605208	MI:0018
FBgn0000559	eEF2	FBgn0023167	SmD3	MIST vs2	BioGrid;DIP;DroID;IntAct;mentha	14605208	MI:0018
FBgn0000559	eEF2	FBgn0025702	Srpk79D	MIST vs2	BioGrid;DroID;IntAct;mentha	14605208	MI:0018
FBgn0000559	eEF2	FBgn0026380	Prosbeta3	MIST vs2	BioGrid;DIP;DroID;IntAct;mentha	14605208	MI:0018
FBgn0000559	eEF2	FBgn0026562	SPARC	MIST vs2	BioGrid;DIP;DroID;IntAct;mentha	14605208	MI:0018
FBgn0000559	eEF2	FBgn0029148	NHP2	MIST vs2	BioGrid;DIP;DroID;IntAct;mentha	14605208	MI:0018
FBgn0000559	eEF2	FBgn0029873	CG3918	MIST vs2	BioGrid;DIP;DroID;IntAct;mentha	14605208	MI:0018
FBgn0000559	eEF2	FBgn0030003	CG2116	MIST vs2	BioGrid;DIP;DroID;IntAct;mentha	14605208	MI:0018
FBgn0000559	eEF2	FBgn0030411	CG2540	MIST vs2	BioGrid;DIP;DroID;IntAct;mentha	14605208	MI:0018
FBgn0000559	eEF2	FBgn0030716	CG9170	MIST vs2	BioGrid;DIP;DroID;IntAct;mentha	14605208	MI:0018
FBgn0000559	eEF2	FBgn0030891	Ada3	MIST vs2	BioGrid;DIP;DroID;IntAct;mentha	14605208	MI:0018
FBgn0000559	eEF2	FBgn0031631	CG3225	MIST vs2	BioGrid;DIP;DroID;IntAct;mentha	14605208	MI:0018
FBgn0000559	eEF2	FBgn0033460	Sec24AB	MIST vs2	BioGrid;DIP;DroID;IntAct;mentha	14605208	MI:0018
FBgn0000559	eEF2	FBgn0033541	CG12934	MIST vs2	BioGrid;DIP;DroID;IntAct;mentha	14605208	MI:0018
FBgn0000559	eEF2	FBgn0034416	CG15109	MIST vs2	BioGrid;DIP;DroID;IntAct;mentha	14605208	MI:0018
FBgn0000559	eEF2	FBgn0034456	Ir56b	MIST vs2	BioGrid;DIP;DroID;IntAct;mentha	14605208	MI:0018
FBgn0000559	eEF2	FBgn0035510	Cpr64Aa	MIST vs2	BioGrid;DIP;DroID;IntAct;mentha	14605208	MI:0018
FBgn0000559	eEF2	FBgn0036624	RAF2	MIST vs2	BioGrid;DIP;DroID;IntAct;mentha	14605208	MI:0018
FBgn0000559	eEF2	FBgn0036861	CG14089	MIST vs2	BioGrid;DIP;DroID;IntAct;mentha	14605208	MI:0018
FBgn0000559	eEF2	FBgn0036897	Rnf146	MIST vs2	BioGrid;DIP;DroID;IntAct;mentha	14605208	MI:0018
FBgn0000559	eEF2	FBgn0038730	Acsx1L	MIST vs2	BioGrid;DIP;mentha	14605208	MI:0018
FBgn0000559	eEF2	FBgn0038731	Acsx1R	MIST vs2	BioGrid;DIP;IntAct;mentha	14605208	MI:0018
FBgn0000559	eEF2	FBgn0039028	CG13840	MIST vs2	BioGrid;DIP;DroID;IntAct;mentha	14605208	MI:0018
FBgn0000559	eEF2	FBgn0039858	CycG	MIST vs2	BioGrid;DIP;DroID;IntAct;mentha	14605208	MI:0018
FBgn0000559	eEF2	FBgn0040028	CG17450	MIST vs2	BioGrid;DIP;IntAct;mentha	14605208	MI:0018
FBgn0000559	eEF2	FBgn0052819	CG32819	MIST vs2	BioGrid;mentha	14605208	MI:0018
FBgn0000559	eEF2	FBgn0052820	CG32820	MIST vs2	BioGrid;DIP	14605208	MI:0018
FBgn0000559	eEF2	FBgn0053017	CG33017	MIST vs2	BioGrid;DIP;DroID;IntAct;mentha	14605208	MI:0018
FBgn0000559	eEF2	FBgn0064225	RpL5	MIST vs2	BioGrid;DIP;DroID;IntAct;mentha	14605208	MI:0018
FBgn0000559	eEF2	FBgn0259110	mmd	MIST vs2	BioGrid;DIP;DroID;IntAct;mentha	14605208	MI:0018
FBgn0000559	eEF2	FBgn0259896	NimC1	MIST vs2	BioGrid;DIP;DroID;IntAct;mentha	14605208	MI:0018
FBgn0000559	eEF2	FBgn0264005	Hmx	MIST vs2	BioGrid;DroID;mentha	14605208	MI:0018
FBgn0000559	eEF2	FBgn0264270	Sxl	MIST vs2	BioGrid;IntAct;mentha	14605208	MI:0018
FBgn0000559	eEF2	FBgn0265487	mbl	MIST vs2	BioGrid;DIP;IntAct;mentha	14605208	MI:0018
FBgn0000559	eEF2	FBgn0267967	corolla	MIST vs2	BioGrid;DIP;DroID;IntAct;mentha	14605208	MI:0018
FBgn0000559	eEF2	FBgn0287768	esg	MIST vs2	BioGrid;DIP;DroID;IntAct;mentha	14605208	MI:0018
FBgn0000560	eg	FBgn0020496	CtBP	MIST vs2	BioGrid;DIP;DroID;IntAct;mentha	14605208	MI:0018
FBgn0000560	eg	FBgn0031417	CG3597	MIST vs2	DroID		MI:0727
FBgn0000564	Eh	FBgn0086687	Desat1	MIST vs2	DroID		MI:0727
FBgn0000565	MsrA	FBgn0000566	Eip55E	MIST vs2	DroID	19079254	MI:0727
FBgn0000565	MsrA	FBgn0025186	ari-2	MIST vs2	BioGrid;DIP;DroID;IntAct;mentha	14605208	MI:0018
FBgn0000565	MsrA	FBgn0025463	Bap60	MIST vs2	BioGrid;DIP;DroID;IntAct;mentha	14605208	MI:0018
FBgn0000565	MsrA	FBgn0037446	Zif	MIST vs2	BioGrid;DIP;DroID;IntAct;mentha	14605208	MI:0018
FBgn0000566	Eip55E	FBgn0004867	RpS2	MIST vs2	DroID	19079254	MI:0727
FBgn0000566	Eip55E	FBgn0005278	Sam-S	MIST vs2	DroID	19079254	MI:0727
FBgn0000566	Eip55E	FBgn0029980	Dhdds	MIST vs2	DroID	19079254	MI:0727
FBgn0000566	Eip55E	FBgn0030482	CG1673	MIST vs2	DroID	19079254	MI:0727
FBgn0000566	Eip55E	FBgn0030503	Tango2	MIST vs2	BioGrid;DIP;DroID;IntAct;mentha	14605208	MI:0018
FBgn0000566	Eip55E	FBgn0033782	sug	MIST vs2	DroID	19079254	MI:0727
FBgn0000566	Eip55E	FBgn0034331	BomBc2	MIST vs2	BioGrid;DIP;DroID;IntAct;mentha	14605208	MI:0018
FBgn0000566	Eip55E	FBgn0034921	DCP1	MIST vs2	BioGrid;DIP;DroID;IntAct;mentha	14605208	MI:0018
FBgn0000566	Eip55E	FBgn0036337	Adk2	MIST vs2	DroID	19079254	MI:0727
FBgn0000566	Eip55E	FBgn0037777	CG11722	MIST vs2	BioGrid;DIP;DroID;IntAct;mentha	14605208	MI:0018
FBgn0000566	Eip55E	FBgn0286818	Pdi	MIST vs2	DroID	19079254	MI:0727
FBgn0000575	emc	FBgn0014269	prod	MIST vs2	BioGrid;DIP;DroID;IntAct;mentha	14605208	MI:0018
FBgn0000575	emc	FBgn0032773	fon	MIST vs2	DroID		MI:0727
FBgn0000575	emc	FBgn0033060	CG7849	MIST vs2	BioGrid;DIP;DroID;mentha	14605208	MI:0018
FBgn0000575	emc	FBgn0037672	sage	MIST vs2	FlyBase	25977368	MI:0018
FBgn0000575	emc	FBgn0052548	CG32548	MIST vs2	DroID		MI:0727
FBgn0000577	en	FBgn0003464	sol	MIST vs2	BioGrid;DIP;DroID;IntAct;mentha	14605208	MI:0018
FBgn0000577	en	FBgn0011277	HLH4C	MIST vs2	BioGrid;DIP;DroID;IntAct;mentha	14605208	MI:0018
FBgn0000577	en	FBgn0029936	CG4617	MIST vs2	BioGrid;DIP;DroID;IntAct;mentha	14605208	MI:0018
FBgn0000577	en	FBgn0030437	hec	MIST vs2	BioGrid;DIP;DroID;IntAct;mentha	14605208	MI:0018
FBgn0000577	en	FBgn0030874	Spt7	MIST vs2	BioGrid;DIP;DroID;IntAct;mentha	14605208	MI:0018
FBgn0000577	en	FBgn0031626	CG15631	MIST vs2	BioGrid;DIP;DroID;IntAct;mentha	14605208	MI:0018
FBgn0000577	en	FBgn0032329	Art8	MIST vs2	BioGrid;DIP;DroID;IntAct;mentha	14605208	MI:0018
FBgn0000577	en	FBgn0033867	Cpr50Ca	MIST vs2	BioGrid;DIP;DroID;IntAct;mentha	14605208	MI:0018
FBgn0000577	en	FBgn0270924	zf30C	MIST vs2	BioGrid;DIP;DroID;IntAct;mentha	14605208	MI:0018
FBgn0000578	ena	FBgn0000711	flw	MIST vs2	BioGrid;DIP;DroID;IntAct;mentha	14605208	MI:0018
FBgn0000578	ena	FBgn0013954	Fkbp12	MIST vs2	BioGrid;DIP;DroID;IntAct;mentha	14605208	MI:0018
FBgn0000578	ena	FBgn0024432	Dlc90F	MIST vs2	BioGrid;DIP;DroID;IntAct;mentha	14605208	MI:0018
FBgn0000578	ena	FBgn0029700	CG15576	MIST vs2	BioGrid;DIP;DroID;IntAct;mentha	14605208	MI:0018
FBgn0000578	ena	FBgn0034737	CG11362	MIST vs2	BioGrid;DIP;DroID;IntAct;mentha	14605208	MI:0018
FBgn0000578	ena	FBgn0036679	CG13022	MIST vs2	BioGrid;DIP;DroID;IntAct;mentha	14605208	MI:0018
FBgn0000578	ena	FBgn0037635	CG9837	MIST vs2	BioGrid;DIP;DroID;IntAct;mentha	14605208	MI:0018
FBgn0000578	ena	FBgn0051163	SKIP	MIST vs2	BioGrid;DIP;DroID;IntAct;mentha	14605208	MI:0018
FBgn0000578	ena	FBgn0051999	CG31999	MIST vs2	BioGrid;DIP;DroID;IntAct;mentha	14605208	MI:0018
FBgn0000578	ena	FBgn0086779	step	MIST vs2	BioGrid;DIP;DroID;IntAct;mentha	14605208	MI:0018
FBgn0000578	ena	FBgn0264751	Vti1b	MIST vs2	BioGrid;IntAct;mentha	15575970	MI:0018
FBgn0000578	ena	FBgn0267347	squ	MIST vs2	BioGrid	15575970	MI:0018
FBgn0000579	Eno	FBgn0003515	st	MIST vs2	BioGrid;DIP;DroID;IntAct;mentha	14605208	MI:0018
FBgn0000579	Eno	FBgn0030029	CG15343	MIST vs2	DroID	18840285	MI:0727
FBgn0000579	Eno	FBgn0030411	CG2540	MIST vs2	BioGrid;DIP;DroID;IntAct;mentha	14605208	MI:0018
FBgn0000579	Eno	FBgn0033603	Cpr47Ef	MIST vs2	BioGrid;DIP;DroID;IntAct;mentha	14605208	MI:0018
FBgn0000579	Eno	FBgn0034230	CG4853	MIST vs2	BioGrid;DIP;DroID;IntAct;mentha	14605208	MI:0018
FBgn0000579	Eno	FBgn0035169	Dci	MIST vs2	DroID	19079254	MI:0727
FBgn0000579	Eno	FBgn0036058	CG6707	MIST vs2	BioGrid;DIP;DroID;IntAct;mentha	14605208	MI:0018
FBgn0000579	Eno	FBgn0037581	CG7352	MIST vs2	BioGrid;DIP;DroID;IntAct;mentha	14605208	MI:0018
FBgn0000579	Eno	FBgn0038311	CG14864	MIST vs2	BioGrid;DIP;DroID;IntAct;mentha	14605208	MI:0018
FBgn0000579	Eno	FBgn0038877	CG3308	MIST vs2	BioGrid;DIP;DroID;IntAct;mentha	14605208	MI:0018
FBgn0000579	Eno	FBgn0264270	Sxl	MIST vs2	BioGrid;IntAct;mentha	14605208	MI:0018
FBgn0000579	Eno	FBgn0285955	cv-c	MIST vs2	DIP;DroID;IntAct;mentha	14605208	MI:0018
FBgn0000581	E(Pc)	FBgn0034792	YME1L	MIST vs2	BioGrid;DIP;DroID;IntAct;mentha	14605208	MI:0018
FBgn0000588	esc	FBgn0011290	Taf12	MIST vs2	BioGrid;DIP;DroID;IntAct;mentha	14605208	MI:0018
FBgn0000588	esc	FBgn0036980	RhoBTB	MIST vs2	BioGrid;DIP;DroID;IntAct;mentha	14605208	MI:0018
FBgn0000588	esc	FBgn0037563	CG11672	MIST vs2	BioGrid;DIP;DroID;IntAct;mentha	14605208	MI:0018
FBgn0000591	E(spl)m8-HLH	FBgn0000591	E(spl)m8-HLH	MIST vs2	IntAct;DroID;Flybase	9371806	MI:0018
FBgn0000591	E(spl)m8-HLH	FBgn0002733	E(spl)mbeta-HLH	MIST vs2	DroID;FlyBase;IntAct;mentha	9371806	MI:0018
FBgn0000591	E(spl)m8-HLH	FBgn0002734	E(spl)mdelta-HLH	MIST vs2	DroID;FlyBase;IntAct;mentha	9371806	MI:0018
FBgn0000591	E(spl)m8-HLH	FBgn0002735	E(spl)mgamma-HLH	MIST vs2	DroID;FlyBase;IntAct;mentha	9371806	MI:0018
FBgn0000591	E(spl)m8-HLH	FBgn0010433	ato	MIST vs2	FlyBase	21789514	MI:0018
FBgn0000591	E(spl)m8-HLH	FBgn0028539	Eato	MIST vs2	BioGrid;DIP;DroID	14605208	MI:0018
FBgn0000591	E(spl)m8-HLH	FBgn0032390	dgt2	MIST vs2	BioGrid;DIP;DroID;IntAct;mentha	14605208	MI:0018
FBgn0000591	E(spl)m8-HLH	FBgn0052086	CG32086	MIST vs2	BioGrid;DIP;DroID;IntAct;mentha	14605208	MI:0018
FBgn0000591	E(spl)m8-HLH	FBgn0266064	GlyS	MIST vs2	BioGrid;DIP;DroID;IntAct;mentha	14605208	MI:0018
FBgn0000591	E(spl)m8-HLH	FBgn0267821	da	MIST vs2	DroID;FlyBase;IntAct;mentha	9371806	MI:0018
FBgn0000592	Est-6	FBgn0031957	TwdlE	MIST vs2	BioGrid;DIP;DroID;IntAct;mentha	14605208	MI:0018
FBgn0000606	eve	FBgn0001319	kn	MIST vs2	BioGrid;DroID;mentha	15710747	MI:0018
FBgn0000611	exd	FBgn0011596	fzo	MIST vs2	BioGrid;DIP;DroID;IntAct;mentha	14605208	MI:0018
FBgn0000611	exd	FBgn0015221	Fer2LCH	MIST vs2	BioGrid;DIP;DroID;IntAct;mentha	14605208	MI:0018
FBgn0000611	exd	FBgn0015379	dod	MIST vs2	BioGrid;DIP;DroID;IntAct;mentha	14605208	MI:0018
FBgn0000611	exd	FBgn0016120	ATPsynD	MIST vs2	BioGrid;DIP;DroID;IntAct;mentha	14605208	MI:0018
FBgn0000611	exd	FBgn0020618	Rack1	MIST vs2	BioGrid;DIP;DroID;IntAct;mentha	14605208	MI:0018
FBgn0000611	exd	FBgn0024371	E2f2	MIST vs2	BioGrid;DIP;DroID;IntAct;mentha	14605208	MI:0018
FBgn0000611	exd	FBgn0025463	Bap60	MIST vs2	BioGrid;DIP;DroID;IntAct;mentha	14605208	MI:0018
FBgn0000611	exd	FBgn0027548	nito	MIST vs2	BioGrid;DIP;DroID;IntAct;mentha	14605208	MI:0018
FBgn0000611	exd	FBgn0030071	CG12661	MIST vs2	BioGrid;DIP;DroID;IntAct;mentha	14605208	MI:0018
FBgn0000611	exd	FBgn0030177	CG2972	MIST vs2	BioGrid;DIP;DroID;IntAct;mentha	14605208	MI:0018
FBgn0000611	exd	FBgn0031623	Taf12L	MIST vs2	BioGrid;DIP;DroID;IntAct;mentha	14605208	MI:0018
FBgn0000611	exd	FBgn0031878	sip2	MIST vs2	BioGrid;DIP;DroID;IntAct;mentha	14605208	MI:0018
FBgn0000611	exd	FBgn0031968	CG7231	MIST vs2	BioGrid;DIP;DroID;IntAct;mentha	14605208	MI:0018
FBgn0000611	exd	FBgn0032824	CG13962	MIST vs2	BioGrid;DIP;DroID;IntAct;mentha	14605208	MI:0018
FBgn0000611	exd	FBgn0033699	RpS11	MIST vs2	BioGrid;DIP;DroID;IntAct;mentha	14605208	MI:0018
FBgn0000611	exd	FBgn0037577	CG7443	MIST vs2	BioGrid;DIP;DroID;IntAct;mentha	14605208	MI:0018
FBgn0000611	exd	FBgn0039187	CG6454	MIST vs2	BioGrid;DIP;DroID;IntAct;mentha	14605208	MI:0018
FBgn0000611	exd	FBgn0040339	MED22	MIST vs2	BioGrid;DIP;DroID;IntAct;mentha	14605208	MI:0018
FBgn0000611	exd	FBgn0041582	tamo	MIST vs2	BioGrid;DIP;DroID;IntAct;mentha	14605208	MI:0018
FBgn0000611	exd	FBgn0042205	CG18764	MIST vs2	BioGrid;DIP;DroID;IntAct;mentha	14605208	MI:0018
FBgn0000611	exd	FBgn0051957	CG31957	MIST vs2	BioGrid;DIP;DroID;IntAct;mentha	14605208	MI:0018
FBgn0000611	exd	FBgn0052176	CG32176	MIST vs2	BioGrid;DIP;DroID;IntAct;mentha	14605208	MI:0018
FBgn0000611	exd	FBgn0266672	Sec8	MIST vs2	BioGrid;DIP;DroID;IntAct;mentha	14605208	MI:0018
FBgn0000615	exu	FBgn0005649	Rox8	MIST vs2	BioGrid;DIP;DroID;IntAct;mentha	14605208	MI:0018
FBgn0000615	exu	FBgn0033603	Cpr47Ef	MIST vs2	BioGrid;DIP;DroID;IntAct;mentha	14605208	MI:0018
FBgn0000615	exu	FBgn0037127	CG14566	MIST vs2	BioGrid;DIP;DroID;IntAct;mentha	14605208	MI:0018
FBgn0000618	e(y)2	FBgn0036417	CG7906	MIST vs2	DroID		MI:0727
FBgn0000625	eyg	FBgn0003411	sisA	MIST vs2	BioGrid;DIP;DroID;IntAct;mentha	14605208	MI:0018
FBgn0000625	eyg	FBgn0003464	sol	MIST vs2	BioGrid;DIP;DroID;IntAct;mentha	14605208	MI:0018
FBgn0000625	eyg	FBgn0003683	term	MIST vs2	BioGrid;DIP;DroID;IntAct;mentha	14605208	MI:0018
FBgn0000625	eyg	FBgn0004107	Cdk2	MIST vs2	BioGrid;DIP;DroID;IntAct;mentha	14605208	MI:0018
FBgn0000625	eyg	FBgn0019932	SamDC	MIST vs2	BioGrid;DIP;DroID;IntAct;mentha	14605208	MI:0018
FBgn0000625	eyg	FBgn0025777	homer	MIST vs2	BioGrid;DIP;DroID;IntAct;mentha	14605208	MI:0018
FBgn0000625	eyg	FBgn0029936	CG4617	MIST vs2	BioGrid;DIP;DroID;IntAct;mentha	14605208	MI:0018
FBgn0000625	eyg	FBgn0030521	CtsB	MIST vs2	BioGrid;DIP;DroID;IntAct;mentha	14605208	MI:0018
FBgn0000625	eyg	FBgn0031069	Abcd3	MIST vs2	BioGrid;DIP;DroID;IntAct;mentha	14605208	MI:0018
FBgn0000625	eyg	FBgn0033702	CG8854	MIST vs2	BioGrid;DIP;DroID	14605208	MI:0018
FBgn0000625	eyg	FBgn0033752	CG8569	MIST vs2	BioGrid;DIP;DroID;IntAct;mentha	14605208	MI:0018
FBgn0000625	eyg	FBgn0035499	Chd64	MIST vs2	BioGrid;DIP;DroID;IntAct;mentha	14605208	MI:0018
FBgn0000625	eyg	FBgn0035849	ERR	MIST vs2	BioGrid;DIP;DroID;IntAct;mentha	14605208	MI:0018
FBgn0000625	eyg	FBgn0036311	CG17666	MIST vs2	BioGrid;DIP;DroID;IntAct;mentha	14605208	MI:0018
FBgn0000625	eyg	FBgn0037718	P58IPK	MIST vs2	BioGrid;DIP;DroID;IntAct;mentha	14605208	MI:0018
FBgn0000625	eyg	FBgn0038552	Alg1	MIST vs2	BioGrid;DIP;DroID;IntAct;mentha	14605208	MI:0018
FBgn0000625	eyg	FBgn0039030	CG6660	MIST vs2	BioGrid;DIP;DroID;IntAct;mentha	14605208	MI:0018
FBgn0000625	eyg	FBgn0039300	RpS27	MIST vs2	BioGrid;DIP;DroID;IntAct;mentha	14605208	MI:0018
FBgn0000625	eyg	FBgn0040087	p115	MIST vs2	BioGrid;DIP;DroID;IntAct;mentha	14605208	MI:0018
FBgn0000625	eyg	FBgn0051973	Cda5	MIST vs2	BioGrid;DIP;DroID;IntAct;mentha	14605208	MI:0018
FBgn0000625	eyg	FBgn0085197	CG34168	MIST vs2	BioGrid;DroID;IntAct;mentha	14605208	MI:0018
FBgn0000625	eyg	FBgn0250789	alpha-Spec	MIST vs2	DIP;DroID;IntAct;mentha	14605208	MI:0018
FBgn0000625	eyg	FBgn0261403	sxc	MIST vs2	BioGrid;DIP;DroID;IntAct;mentha	14605208	MI:0018
FBgn0000625	eyg	FBgn0263832	Rcd5	MIST vs2	BioGrid;DIP;DroID;IntAct;mentha	14605208	MI:0018
FBgn0000629	E(z)	FBgn0003944	Ubx	MIST vs2	DroID	15175158	MI:0030
FBgn0000629	E(z)	FBgn0030053	CG12081	MIST vs2	BioGrid;DIP;DroID;IntAct;mentha	14605208	MI:0018
FBgn0000633	tei	FBgn0039044	p53	MIST vs2	BioGrid;DroID	15710747	MI:0018
FBgn0000636	Fas3	FBgn0021742	C901	MIST vs2	BioGrid;DIP;DroID;IntAct;mentha	14605208	MI:0018
FBgn0000636	Fas3	FBgn0031089	aspr	MIST vs2	BioGrid;DIP;DroID;IntAct;mentha	14605208	MI:0018
FBgn0000636	Fas3	FBgn0034774	CG13526	MIST vs2	BioGrid;DIP;DroID;IntAct;mentha	14605208	MI:0018
FBgn0000636	Fas3	FBgn0037876	CG4820	MIST vs2	BioGrid;DIP;DroID	14605208	MI:0018
FBgn0000636	Fas3	FBgn0038312	Zip88E	MIST vs2	BioGrid;DIP;DroID;IntAct;mentha	14605208	MI:0018
FBgn0000640	Fbp2	FBgn0030492	CG15754	MIST vs2	BioGrid;DIP;DroID;IntAct;mentha	14605208	MI:0018
FBgn0000644	Fcp3C	FBgn0001624	dlg1	MIST vs2	DIP;DroID;IntAct;mentha	14605208	MI:0018
FBgn0000644	Fcp3C	FBgn0002031	Phb1	MIST vs2	DIP;DroID;IntAct;mentha	14605208	MI:0018
FBgn0000644	Fcp3C	FBgn0002865	Mst98Ca	MIST vs2	DIP;IntAct;mentha	14605208	MI:0018
FBgn0000644	Fcp3C	FBgn0003896	tup	MIST vs2	DIP;DroID;IntAct;mentha	14605208	MI:0018
FBgn0000644	Fcp3C	FBgn0004171	Mst98Cb	MIST vs2	DIP;mentha	14605208	MI:0018
FBgn0000644	Fcp3C	FBgn0004173	Mst84Db	MIST vs2	DIP;DroID;IntAct;mentha	14605208	MI:0018
FBgn0000644	Fcp3C	FBgn0005593	RpL7	MIST vs2	DIP;mentha	14605208	MI:0018
FBgn0000644	Fcp3C	FBgn0017545	RpS3A	MIST vs2	DIP;DroID;IntAct;mentha	14605208	MI:0018
FBgn0000644	Fcp3C	FBgn0021760	chb	MIST vs2	DIP;DroID;IntAct;mentha	14605208	MI:0018
FBgn0000644	Fcp3C	FBgn0024250	brk	MIST vs2	DIP;DroID;IntAct;mentha	14605208	MI:0018
FBgn0000644	Fcp3C	FBgn0027106	Inx7	MIST vs2	DIP;DroID;IntAct;mentha	14605208	MI:0018
FBgn0000644	Fcp3C	FBgn0027951	MTA1-like	MIST vs2	DIP;DroID;IntAct;mentha	14605208	MI:0018
FBgn0000644	Fcp3C	FBgn0028543	NimB2	MIST vs2	DIP;DroID;IntAct;mentha	14605208	MI:0018
FBgn0000644	Fcp3C	FBgn0030077	CG15365	MIST vs2	DIP;IntAct;mentha	14605208	MI:0018
FBgn0000644	Fcp3C	FBgn0031766	CG9117	MIST vs2	DIP;DroID;IntAct;mentha	14605208	MI:0018
FBgn0000644	Fcp3C	FBgn0032236	mRpS7	MIST vs2	DIP;DroID;IntAct;mentha	14605208	MI:0018
FBgn0000644	Fcp3C	FBgn0032299	CG17127	MIST vs2	DIP;DroID;IntAct;mentha	14605208	MI:0018
FBgn0000644	Fcp3C	FBgn0032350	CG6287	MIST vs2	DIP	14605208	MI:0018
FBgn0000644	Fcp3C	FBgn0032452	CG15484	MIST vs2	DIP;DroID;IntAct;mentha	14605208	MI:0018
FBgn0000644	Fcp3C	FBgn0033757	muskelin	MIST vs2	DIP;DroID;IntAct;mentha	14605208	MI:0018
FBgn0000644	Fcp3C	FBgn0035218	CG9173	MIST vs2	DIP;DroID;IntAct;mentha	14605208	MI:0018
FBgn0000644	Fcp3C	FBgn0036311	CG17666	MIST vs2	DIP;DroID;IntAct;mentha	14605208	MI:0018
FBgn0000644	Fcp3C	FBgn0036361	CG10154	MIST vs2	DIP;DroID;IntAct;mentha	14605208	MI:0018
FBgn0000644	Fcp3C	FBgn0036924	hale	MIST vs2	DIP;DroID;IntAct;mentha	14605208	MI:0018
FBgn0000644	Fcp3C	FBgn0037493	CR10032	MIST vs2	DIP;DroID;IntAct;mentha	14605208	MI:0018
FBgn0000644	Fcp3C	FBgn0039955	CG41099	MIST vs2	DroID;IntAct;mentha	14605208	MI:0018
FBgn0000644	Fcp3C	FBgn0085197	CG34168	MIST vs2	DroID;IntAct;mentha	14605208	MI:0018
FBgn0000644	Fcp3C	FBgn0250869	CG42240	MIST vs2	DroID	14605208	MI:0018
FBgn0000644	Fcp3C	FBgn0261617	nej	MIST vs2	DroID	14605208	MI:0018
FBgn0000644	Fcp3C	FBgn0264574	Glut1	MIST vs2	DIP;DroID;IntAct;mentha	14605208	MI:0018
FBgn0000658	fj	FBgn0027537	Nup93-1	MIST vs2	BioGrid;DIP;DroID;IntAct;mentha	14605208	MI:0018
FBgn0000659	fkh	FBgn0002891	PolZ1	MIST vs2	BioGrid;DIP;DroID;IntAct;mentha	14605208	MI:0018
FBgn0000659	fkh	FBgn0004172	Mst84Da	MIST vs2	BioGrid;DIP;DroID;IntAct;mentha	14605208	MI:0018
FBgn0000659	fkh	FBgn0004174	Mst84Dc	MIST vs2	BioGrid;DIP;DroID;IntAct;mentha	14605208	MI:0018
FBgn0000659	fkh	FBgn0014427	CG11899	MIST vs2	BioGrid;DIP;DroID;IntAct;mentha	14605208	MI:0018
FBgn0000659	fkh	FBgn0029157	ssh	MIST vs2	BioGrid;DIP;DroID;IntAct;mentha	14605208	MI:0018
FBgn0000659	fkh	FBgn0031089	aspr	MIST vs2	BioGrid;DIP;DroID;IntAct;mentha	14605208	MI:0018
FBgn0000659	fkh	FBgn0034259	P32	MIST vs2	BioGrid;DIP;DroID;IntAct;mentha	14605208	MI:0018
FBgn0000659	fkh	FBgn0035876	Pex2	MIST vs2	BioGrid;DIP;DroID;IntAct;mentha	14605208	MI:0018
FBgn0000659	fkh	FBgn0036311	CG17666	MIST vs2	BioGrid;DIP;DroID;IntAct;mentha	14605208	MI:0018
FBgn0000659	fkh	FBgn0037493	CR10032	MIST vs2	BioGrid;DIP;DroID;IntAct;mentha	14605208	MI:0018
FBgn0000659	fkh	FBgn0039566	CG4849	MIST vs2	BioGrid;DIP;mentha	14605208	MI:0018
FBgn0000659	fkh	FBgn0039748	CG15529	MIST vs2	BioGrid;DIP;DroID;IntAct;mentha	14605208	MI:0018
FBgn0000659	fkh	FBgn0039955	CG41099	MIST vs2	BioGrid;DroID;IntAct;mentha	14605208	MI:0018
FBgn0000659	fkh	FBgn0051054	CR31054	MIST vs2	BioGrid	14605208	MI:0018
FBgn0000659	fkh	FBgn0085197	CG34168	MIST vs2	BioGrid;DroID;IntAct;mentha	14605208	MI:0018
FBgn0000662	fl(2)d	FBgn0001133	grau	MIST vs2	BioGrid;DIP;DroID;IntAct;mentha	14605208	MI:0018
FBgn0000662	fl(2)d	FBgn0004867	RpS2	MIST vs2	BioGrid;DIP;DroID;IntAct;mentha	14605208	MI:0018
FBgn0000662	fl(2)d	FBgn0011277	HLH4C	MIST vs2	BioGrid;DIP;DroID;IntAct;mentha	14605208	MI:0018
FBgn0000662	fl(2)d	FBgn0011726	tsr	MIST vs2	BioGrid;DIP;DroID;IntAct;mentha	14605208	MI:0018
FBgn0000662	fl(2)d	FBgn0026207	mbo	MIST vs2	BioGrid;DIP;DroID;IntAct;mentha	14605208	MI:0018
FBgn0000662	fl(2)d	FBgn0027338	Kap-alpha3	MIST vs2	BioGrid;DIP;DroID;IntAct;mentha	14605208	MI:0018
FBgn0000662	fl(2)d	FBgn0027492	wdb	MIST vs2	BioGrid;DIP;DroID;IntAct;mentha	14605208	MI:0018
FBgn0000662	fl(2)d	FBgn0031626	CG15631	MIST vs2	BioGrid;DIP;DroID;IntAct;mentha	14605208	MI:0018
FBgn0000662	fl(2)d	FBgn0032390	dgt2	MIST vs2	BioGrid;DIP;DroID;IntAct;mentha	14605208	MI:0018
FBgn0000662	fl(2)d	FBgn0032485	CG9426	MIST vs2	BioGrid;DIP;DroID;IntAct;mentha	14605208	MI:0018
FBgn0000662	fl(2)d	FBgn0035702	CG10147	MIST vs2	BioGrid;DIP;DroID;IntAct;mentha	14605208	MI:0018
FBgn0000662	fl(2)d	FBgn0036311	CG17666	MIST vs2	BioGrid;DIP;DroID;IntAct;mentha	14605208	MI:0018
FBgn0000662	fl(2)d	FBgn0039635	Pdhb	MIST vs2	BioGrid;DIP;DroID;IntAct;mentha	14605208	MI:0018
FBgn0000662	fl(2)d	FBgn0042205	CG18764	MIST vs2	BioGrid;DIP;DroID;IntAct;mentha	14605208	MI:0018
FBgn0000662	fl(2)d	FBgn0085433	CG34404	MIST vs2	BioGrid;DIP;DroID;IntAct;mentha	14605208	MI:0018
FBgn0000662	fl(2)d	FBgn0265276	l(3)neo38	MIST vs2	BioGrid;DIP;DroID;IntAct;mentha	14605208	MI:0018
FBgn0000667	Actn	FBgn0028369	kirre	MIST vs2	DroID;FlyBase	16699917	MI:0018
FBgn0000667	Actn	FBgn0031621	Elba3	MIST vs2	BioGrid;DIP;DroID;IntAct;mentha	14605208	MI:0018
FBgn0000667	Actn	FBgn0036666	TSG101	MIST vs2	BioGrid;DIP;DroID;mentha	15710747	MI:0018
FBgn0000667	Actn	FBgn0037581	CG7352	MIST vs2	BioGrid;DIP;DroID;IntAct;mentha	14605208	MI:0018
FBgn0000667	Actn	FBgn0041096	rols	MIST vs2	DroID;FlyBase	16699917	MI:0018
FBgn0000667	Actn	FBgn0086358	Tab2	MIST vs2	BioGrid;DIP;DroID;IntAct;mentha	14605208	MI:0018
FBgn0000667	Actn	FBgn0266671	Sec6	MIST vs2	BioGrid;DIP;DroID;mentha	15710747	MI:0018
FBgn0000711	flw	FBgn0003862	trx	MIST vs2	DroID;FlyBase;IntAct;mentha	17007873	MI:0018
FBgn0000711	flw	FBgn0004374	neb	MIST vs2	DroID;FlyBase	17007873	MI:0018
FBgn0000711	flw	FBgn0004648	svr	MIST vs2	BioGrid;DIP;DroID;IntAct;mentha	14605208	MI:0018
FBgn0000711	flw	FBgn0004959	phm	MIST vs2	BioGrid;DIP;DroID;IntAct;mentha	14605208	MI:0018
FBgn0000711	flw	FBgn0011277	HLH4C	MIST vs2	BioGrid;DIP;DroID;IntAct;mentha	14605208	MI:0018
FBgn0000711	flw	FBgn0023526	CG2865	MIST vs2	BioGrid;DIP;DroID;IntAct;mentha	14605208	MI:0018
FBgn0000711	flw	FBgn0024314	Plap	MIST vs2	BioGrid;DIP;DroID;IntAct;mentha	14605208	MI:0018
FBgn0000711	flw	FBgn0026415	Idgf4	MIST vs2	BioGrid;DIP;DroID;IntAct;mentha	14605208	MI:0018
FBgn0000711	flw	FBgn0028965	CG9933	MIST vs2	DroID;FlyBase;IntAct;mentha	17007873	MI:0018
FBgn0000711	flw	FBgn0031549	Spindly	MIST vs2	DroID;FlyBase;IntAct;mentha	17007873	MI:0018
FBgn0000711	flw	FBgn0032455	Pih1D1	MIST vs2	BioGrid;DIP;DroID;IntAct;mentha	14605208	MI:0018
FBgn0000711	flw	FBgn0032870	CG2608	MIST vs2	BioGrid;DIP;DroID;IntAct;mentha	14605208	MI:0018
FBgn0000711	flw	FBgn0032986	CG3262	MIST vs2	BioGrid;DIP;DroID;IntAct;mentha	14605208	MI:0018
FBgn0000711	flw	FBgn0033732	CG13157	MIST vs2	BioGrid;DIP;DroID;IntAct;mentha	14605208	MI:0018
FBgn0000711	flw	FBgn0034403	CG18190	MIST vs2	DroID;FlyBase	17007873	MI:0018
FBgn0000711	flw	FBgn0034948	PPP1R15	MIST vs2	DroID;FlyBase;IntAct;mentha	17007873	MI:0018
FBgn0000711	flw	FBgn0036479	CG13458	MIST vs2	BioGrid;DIP;DroID;IntAct;mentha	14605208	MI:0018
FBgn0000711	flw	FBgn0036862	Gbs-76A	MIST vs2	DroID;FlyBase;IntAct;mentha	17007873	MI:0018
FBgn0000711	flw	FBgn0037358	elm	MIST vs2	BioGrid;DIP;DroID;IntAct;mentha	14605208	MI:0018
FBgn0000711	flw	FBgn0038769	Regnase-1	MIST vs2	BioGrid;DIP;DroID;IntAct;mentha	14605208	MI:0018
FBgn0000711	flw	FBgn0039026	CG7029	MIST vs2	DroID;FlyBase;IntAct;mentha	17007873	MI:0018
FBgn0000711	flw	FBgn0051025	Ppi1	MIST vs2	DroID;FlyBase;IntAct;mentha	17007873	MI:0018
FBgn0000711	flw	FBgn0051244	CG31244	MIST vs2	DroID;FlyBase;IntAct;mentha	17007873	MI:0018
FBgn0000711	flw	FBgn0051457	CG31457	MIST vs2	DroID;FlyBase;IntAct;mentha	17007873	MI:0018
FBgn0000711	flw	FBgn0052685	ZAP3	MIST vs2	DroID;FlyBase;IntAct;mentha	17007873	MI:0018
FBgn0000711	flw	FBgn0053526	PNUTS	MIST vs2	IntAct;DroID	17007873	MI:0018
FBgn0000711	flw	FBgn0086519	Cpr47Eg	MIST vs2	BioGrid;DIP;DroID;IntAct;mentha	14605208	MI:0018
FBgn0000711	flw	FBgn0261624	I-3	MIST vs2	DroID;FlyBase;IntAct;mentha	17007873	MI:0018
FBgn0000711	flw	FBgn0261802	CG42748	MIST vs2	DroID;FlyBase;IntAct;mentha	17007873	MI:0018
FBgn0000711	flw	FBgn0261811	pico	MIST vs2	DroID;FlyBase;IntAct;mentha	17007873	MI:0018
FBgn0000711	flw	FBgn0267967	corolla	MIST vs2	DroID;FlyBase;IntAct;mentha	17007873	MI:0018
FBgn0000715	FMRFa	FBgn0030748	Traf-like	MIST vs2	BioGrid;DIP;DroID;IntAct;mentha	14605208	MI:0018
FBgn0000719	fog	FBgn0000826	png	MIST vs2	DroID		MI:0727
FBgn0000719	fog	FBgn0002534	Lcp3	MIST vs2	DroID		MI:0727
FBgn0000719	fog	FBgn0002535	Lcp4	MIST vs2	DroID		MI:0727
FBgn0000719	fog	FBgn0003479	spn-A	MIST vs2	DroID		MI:0727
FBgn0000719	fog	FBgn0003480	spn-B	MIST vs2	DroID		MI:0727
FBgn0000719	fog	FBgn0004591	Eig71Ed	MIST vs2	DroID		MI:0727
FBgn0000719	fog	FBgn0004597	CycC	MIST vs2	DroID		MI:0727
FBgn0000719	fog	FBgn0005655	PCNA	MIST vs2	DroID		MI:0727
FBgn0000719	fog	FBgn0010317	CycJ	MIST vs2	DroID		MI:0727
FBgn0000719	fog	FBgn0011582	Dop1R1	MIST vs2	DroID		MI:0727
FBgn0000719	fog	FBgn0014848	Eig71Eh	MIST vs2	DroID		MI:0727
FBgn0000719	fog	FBgn0015271	Orc5	MIST vs2	DroID		MI:0727
FBgn0000719	fog	FBgn0015618	Cdk8	MIST vs2	DroID		MI:0727
FBgn0000719	fog	FBgn0016131	Cdk4	MIST vs2	DroID		MI:0727
FBgn0000719	fog	FBgn0016919	nompB	MIST vs2	DroID		MI:0727
FBgn0000719	fog	FBgn0016970	l(2)k10201	MIST vs2	DroID		MI:0727
FBgn0000719	fog	FBgn0023178	Pdf	MIST vs2	DroID		MI:0727
FBgn0000719	fog	FBgn0025674	CycK	MIST vs2	DroID		MI:0727
FBgn0000719	fog	FBgn0026175	SkpC	MIST vs2	DroID		MI:0727
FBgn0000719	fog	FBgn0026417	Hus1-like	MIST vs2	DroID		MI:0727
FBgn0000719	fog	FBgn0029669	CG13021	MIST vs2	DroID		MI:0727
FBgn0000719	fog	FBgn0030871	CG8142	MIST vs2	DroID		MI:0727
FBgn0000719	fog	FBgn0031074	SkpE	MIST vs2	DroID		MI:0727
FBgn0000719	fog	FBgn0031997	PGAP5	MIST vs2	DroID		MI:0727
FBgn0000719	fog	FBgn0032244	RfC3	MIST vs2	DroID		MI:0727
FBgn0000719	fog	FBgn0032923	Pld3	MIST vs2	DroID		MI:0727
FBgn0000719	fog	FBgn0033355	CG13748	MIST vs2	DroID		MI:0727
FBgn0000719	fog	FBgn0033590	CG13217	MIST vs2	DroID		MI:0727
FBgn0000719	fog	FBgn0034104	CG15705	MIST vs2	DroID		MI:0727
FBgn0000719	fog	FBgn0034563	CG15649	MIST vs2	DroID		MI:0727
FBgn0000719	fog	FBgn0034741	CG4269	MIST vs2	DroID		MI:0727
FBgn0000719	fog	FBgn0035150	Rev1	MIST vs2	DroID		MI:0727
FBgn0000719	fog	FBgn0035315	CG8960	MIST vs2	DroID		MI:0727
FBgn0000719	fog	FBgn0035694	CG13299	MIST vs2	DroID		MI:0727
FBgn0000719	fog	FBgn0037890	CG17734	MIST vs2	DroID		MI:0727
FBgn0000719	fog	FBgn0038159	CG14369	MIST vs2	DroID		MI:0727
FBgn0000719	fog	FBgn0038160	CG9759	MIST vs2	DroID		MI:0727
FBgn0000719	fog	FBgn0038357	CG5623	MIST vs2	DroID		MI:0727
FBgn0000719	fog	FBgn0038568	CG14315	MIST vs2	DroID		MI:0727
FBgn0000719	fog	FBgn0038784	CG4362	MIST vs2	DroID		MI:0727
FBgn0000719	fog	FBgn0039098	GILT3	MIST vs2	DroID		MI:0727
FBgn0000719	fog	FBgn0039858	CycG	MIST vs2	DroID		MI:0727
FBgn0000719	fog	FBgn0051213	CG31213	MIST vs2	DroID		MI:0727
FBgn0000719	fog	FBgn0051682	Tengl1	MIST vs2	DroID		MI:0727
FBgn0000719	fog	FBgn0052647	CG32647	MIST vs2	DroID		MI:0727
FBgn0000719	fog	FBgn0053180	Ranbp16	MIST vs2	DroID		MI:0727
FBgn0000719	fog	FBgn0085382	CG34353	MIST vs2	DroID		MI:0727
FBgn0000719	fog	FBgn0259985	Mppe	MIST vs2	DroID		MI:0727
FBgn0000719	fog	FBgn0260660	Mp	MIST vs2	DroID		MI:0727
FBgn0000719	fog	FBgn0260749	Utx	MIST vs2	DroID		MI:0727
FBgn0000719	fog	FBgn0263237	Cdk7	MIST vs2	DroID		MI:0727
FBgn0000721	for	FBgn0001227	Hsp67Ba	MIST vs2	BioGrid;DIP;DroID;IntAct;mentha	14605208	MI:0018
FBgn0000721	for	FBgn0002622	RpS3	MIST vs2	BioGrid;DIP;DroID;IntAct;mentha	14605208	MI:0018
FBgn0000721	for	FBgn0020618	Rack1	MIST vs2	BioGrid;DIP;DroID;IntAct;mentha	14605208	MI:0018
FBgn0000721	for	FBgn0030052	CG12065	MIST vs2	BioGrid;DIP;DroID;IntAct;mentha	14605208	MI:0018
FBgn0000721	for	FBgn0030311	CG11699	MIST vs2	BioGrid;DIP;DroID;IntAct;mentha	14605208	MI:0018
FBgn0000721	for	FBgn0030740	CG9917	MIST vs2	BioGrid;DIP;DroID;IntAct;mentha	14605208	MI:0018
FBgn0000721	for	FBgn0030864	CG8173	MIST vs2	BioGrid;DIP;DroID;IntAct;mentha	14605208	MI:0018
FBgn0000721	for	FBgn0037134	CG7407	MIST vs2	DroID		MI:0727
FBgn0000721	for	FBgn0086384	Mer	MIST vs2	BioGrid;DIP;DroID;IntAct;mentha	14605208	MI:0018
FBgn0000723	FER	FBgn0004838	Hrb27C	MIST vs2	BioGrid;DIP;DroID;IntAct;mentha	14605208	MI:0018
FBgn0000723	FER	FBgn0016726	RpL29	MIST vs2	BioGrid;DIP;DroID;IntAct;mentha	14605208	MI:0018
FBgn0000723	FER	FBgn0028847	CG9014	MIST vs2	BioGrid;DIP;DroID;IntAct;mentha	14605208	MI:0018
FBgn0000723	FER	FBgn0034231	APC10	MIST vs2	BioGrid;DIP;DroID;IntAct;mentha	14605208	MI:0018
FBgn0000723	FER	FBgn0034335	GstE1	MIST vs2	BioGrid;DIP;DroID;IntAct;mentha	14605208	MI:0018
FBgn0000810	fs(1)K10	FBgn0001077	ftz	MIST vs2	BioGrid;DIP;DroID;IntAct;mentha	14605208	MI:0018
FBgn0000810	fs(1)K10	FBgn0004838	Hrb27C	MIST vs2	BioGrid;DIP;DroID;IntAct;mentha	14605208	MI:0018
FBgn0000810	fs(1)K10	FBgn0030244	CG2157	MIST vs2	BioGrid;DIP;DroID;IntAct;mentha	14605208	MI:0018
FBgn0000810	fs(1)K10	FBgn0031318	CG4887	MIST vs2	BioGrid;DIP;DroID;IntAct;mentha	14605208	MI:0018
FBgn0000810	fs(1)K10	FBgn0037770	Art4	MIST vs2	BioGrid;DIP;DroID;IntAct;mentha	14605208	MI:0018
FBgn0000810	fs(1)K10	FBgn0250848	26-29-p	MIST vs2	BioGrid;DIP;DroID;IntAct;mentha	14605208	MI:0018
FBgn0000826	png	FBgn0039355	CG4730	MIST vs2	BioGrid;DIP;DroID;IntAct;mentha	14605208	MI:0018
FBgn0000964	tj	FBgn0002932	neur	MIST vs2	DIP;DroID;IntAct;mentha	14605208	MI:0018
FBgn0000964	tj	FBgn0002985	odd	MIST vs2	DIP;DroID;IntAct;mentha	14605208	MI:0018
FBgn0000964	tj	FBgn0003464	sol	MIST vs2	DIP;DroID;IntAct;mentha	14605208	MI:0018
FBgn0000964	tj	FBgn0003517	sta	MIST vs2	DIP;DroID;IntAct;mentha	14605208	MI:0018
FBgn0000964	tj	FBgn0010198	RpS15Aa	MIST vs2	DIP;DroID;IntAct;mentha	14605208	MI:0018
FBgn0000964	tj	FBgn0010217	ATPsynbeta	MIST vs2	DIP;DroID;IntAct;mentha	14605208	MI:0018
FBgn0000964	tj	FBgn0010638	Sec61beta	MIST vs2	DIP;DroID;IntAct;mentha	14605208	MI:0018
FBgn0000964	tj	FBgn0016797	fz2	MIST vs2	DIP;DroID;IntAct;mentha	14605208	MI:0018
FBgn0000964	tj	FBgn0020910	RpL3	MIST vs2	DIP;DroID;IntAct;mentha	14605208	MI:0018
FBgn0000964	tj	FBgn0028542	NimB4	MIST vs2	DIP;DroID;IntAct;mentha	14605208	MI:0018
FBgn0000964	tj	FBgn0029858	mldr	MIST vs2	DroID		MI:0727
FBgn0000964	tj	FBgn0029990	CG2233	MIST vs2	DIP;DroID;IntAct;mentha	14605208	MI:0018
FBgn0000964	tj	FBgn0031128	hydra	MIST vs2	DroID		MI:0727
FBgn0000964	tj	FBgn0031768	IPIP	MIST vs2	DroID	14613974	MI:0727
FBgn0000964	tj	FBgn0032345	CG14921	MIST vs2	DroID		MI:0727
FBgn0000964	tj	FBgn0032400	CG6770	MIST vs2	DIP;DroID;IntAct;mentha	14605208	MI:0018
FBgn0000964	tj	FBgn0032431	CG5435	MIST vs2	DroID		MI:0727
FBgn0000964	tj	FBgn0032518	RpL24	MIST vs2	DIP;DroID;IntAct;mentha	14605208	MI:0018
FBgn0000964	tj	FBgn0032799	Dpm1	MIST vs2	DIP;DroID;IntAct;mentha	14605208	MI:0018
FBgn0000964	tj	FBgn0034138	RpS15	MIST vs2	DIP;DroID;IntAct;mentha	14605208	MI:0018
FBgn0000964	tj	FBgn0034802	CNBP	MIST vs2	DIP;DroID;IntAct;mentha	14605208	MI:0018
FBgn0000964	tj	FBgn0035917	Zasp66	MIST vs2	DIP;DroID;IntAct;mentha	14605208	MI:0018
FBgn0000964	tj	FBgn0035926	Acbp5	MIST vs2	DIP;DroID;IntAct;mentha	14605208	MI:0018
FBgn0000964	tj	FBgn0036311	CG17666	MIST vs2	DIP;DroID;IntAct;mentha	14605208	MI:0018
FBgn0000964	tj	FBgn0037436	Hr83	MIST vs2	DroID		MI:0727
FBgn0000964	tj	FBgn0037911	CG10898	MIST vs2	DroID		MI:0727
FBgn0000964	tj	FBgn0037942	CG14721	MIST vs2	DroID		MI:0727
FBgn0000964	tj	FBgn0038281	RpL10Aa	MIST vs2	DroID		MI:0727
FBgn0000964	tj	FBgn0039395	CG14546	MIST vs2	DroID	14613974	MI:0727
FBgn0000964	tj	FBgn0052479	Usp10	MIST vs2	DIP;DroID;IntAct;mentha	14605208	MI:0018
FBgn0000964	tj	FBgn0085197	CG34168	MIST vs2	DroID;IntAct;mentha	14605208	MI:0018
FBgn0000964	tj	FBgn0259742	CG42360	MIST vs2	DIP;DroID;IntAct;mentha	14605208	MI:0018
FBgn0000964	tj	FBgn0259896	NimC1	MIST vs2	DIP;DroID;IntAct;mentha	14605208	MI:0018
FBgn0000964	tj	FBgn0261015	Pif1A	MIST vs2	DroID;FlyBase	23661758	MI:0055
FBgn0000964	tj	FBgn0288469	Pex23	MIST vs2	DIP;IntAct;DroID;Mint	14605208	MI:0018
FBgn0000996	dup	FBgn0017424	asRNA:CR11538	MIST vs2	DroID	15575970	MI:0727
FBgn0000996	dup	FBgn0023522	CG11596	MIST vs2	BioGrid;DIP;DroID;IntAct;mentha	14605208	MI:0018
FBgn0000996	dup	FBgn0025186	ari-2	MIST vs2	BioGrid;DIP;DroID;IntAct;mentha	14605208	MI:0018
FBgn0000996	dup	FBgn0085408	Shrm	MIST vs2	BioGrid;DIP;DroID;mentha	14605208	MI:0018
FBgn0001075	ft	FBgn0003545	sub	MIST vs2	DroID;IntAct;mentha	25215488	MI:0018
FBgn0001075	ft	FBgn0003862	trx	MIST vs2	DroID;IntAct;mentha	25215488	MI:0018
FBgn0001075	ft	FBgn0003942	RpS27A	MIST vs2	DroID;IntAct;mentha	25215488	MI:0018
FBgn0001075	ft	FBgn0004177	mts	MIST vs2	DroID;IntAct;mentha	25215488	MI:0018
FBgn0001075	ft	FBgn0005649	Rox8	MIST vs2	DroID;IntAct;mentha	25215488	MI:0018
FBgn0001075	ft	FBgn0011661	Moe	MIST vs2	BioGrid;DIP;DroID;mentha	15710747	MI:0018
FBgn0001075	ft	FBgn0013563	Pex1	MIST vs2	DroID;IntAct;mentha	25215488	MI:0018
FBgn0001075	ft	FBgn0026206	mei-P26	MIST vs2	DroID;IntAct;mentha	25215488	MI:0018
FBgn0001075	ft	FBgn0026577	CG8677	MIST vs2	DroID;IntAct;mentha	25215488	MI:0018
FBgn0001075	ft	FBgn0028371	jbug	MIST vs2	DroID;IntAct;mentha	25215488	MI:0018
FBgn0001075	ft	FBgn0029897	RpL17	MIST vs2	DroID;IntAct;mentha	25215488	MI:0018
FBgn0001075	ft	FBgn0030309	CG1572	MIST vs2	DroID;IntAct;mentha	25215488	MI:0018
FBgn0001075	ft	FBgn0030716	CG9170	MIST vs2	DroID;IntAct;mentha	25215488	MI:0018
FBgn0001075	ft	FBgn0030768	Nemp	MIST vs2	DroID;IntAct;mentha	25215488	MI:0018
FBgn0001075	ft	FBgn0031942	CG7203	MIST vs2	DroID;IntAct;mentha	25215488	MI:0018
FBgn0001075	ft	FBgn0034138	RpS15	MIST vs2	DroID;IntAct;mentha	25215488	MI:0018
FBgn0001075	ft	FBgn0034451	TBCB	MIST vs2	DroID	25215488	MI:0018
FBgn0001075	ft	FBgn0034792	YME1L	MIST vs2	DroID;IntAct;mentha	25215488	MI:0018
FBgn0001075	ft	FBgn0035208	CG9184	MIST vs2	DroID;IntAct;mentha	25215488	MI:0018
FBgn0001075	ft	FBgn0035490	CG1136	MIST vs2	DroID;IntAct;mentha	25215488	MI:0018
FBgn0001075	ft	FBgn0035548	CG15023	MIST vs2	DroID	25215488	MI:0018
FBgn0001075	ft	FBgn0035582	CG13705	MIST vs2	DroID;IntAct;mentha	25215488	MI:0018
FBgn0001075	ft	FBgn0036336	ste14	MIST vs2	DroID;IntAct;mentha	25215488	MI:0018
FBgn0001075	ft	FBgn0036349	SNCF	MIST vs2	DroID;IntAct;mentha	25215488	MI:0018
FBgn0001075	ft	FBgn0036791	CG7271	MIST vs2	DroID;IntAct;mentha	25215488	MI:0018
FBgn0001075	ft	FBgn0037224	TwdlF	MIST vs2	DroID;IntAct;mentha	25215488	MI:0018
FBgn0001075	ft	FBgn0037881	GCC88	MIST vs2	DroID;IntAct;mentha	25215488	MI:0018
FBgn0001075	ft	FBgn0038271	UQCR-C1	MIST vs2	DroID;FlyBase;IntAct;mentha	25215488	MI:0018
FBgn0001075	ft	FBgn0038365	CG9593	MIST vs2	DroID;IntAct;mentha	25215488	MI:0018
FBgn0001075	ft	FBgn0039434	TwdlM	MIST vs2	DroID;IntAct;mentha	25215488	MI:0018
FBgn0001075	ft	FBgn0039436	TwdlB	MIST vs2	DroID;IntAct;mentha	25215488	MI:0018
FBgn0001075	ft	FBgn0039713	RpS8	MIST vs2	DroID;IntAct;mentha	25215488	MI:0018
FBgn0001075	ft	FBgn0039897	CG1674	MIST vs2	DroID;IntAct;mentha	25215488	MI:0018
FBgn0001075	ft	FBgn0040367	CG11382	MIST vs2	DroID;IntAct;mentha	25215488	MI:0018
FBgn0001075	ft	FBgn0050463	Pgant9	MIST vs2	DroID;IntAct;mentha	25215488	MI:0018
FBgn0001075	ft	FBgn0051619	nolo	MIST vs2	DroID;IntAct;mentha	25215488	MI:0018
FBgn0001075	ft	FBgn0250848	26-29-p	MIST vs2	DroID;IntAct;mentha	25215488	MI:0018
FBgn0001075	ft	FBgn0260399	gwl	MIST vs2	DroID;IntAct;mentha	25215488	MI:0018
FBgn0001075	ft	FBgn0261987	Pxt	MIST vs2	DroID;IntAct;mentha	25215488	MI:0018
FBgn0001075	ft	FBgn0263601	mib1	MIST vs2	DroID;IntAct;mentha	25215488	MI:0018
FBgn0001075	ft	FBgn0264560	garz	MIST vs2	DroID;IntAct;mentha	25215488	MI:0018
FBgn0001075	ft	FBgn0283479	Alp1	MIST vs2	DroID;IntAct;mentha	25215488	MI:0018
FBgn0001077	ftz	FBgn0003975	vg	MIST vs2	DroID		MI:0727
FBgn0001077	ftz	FBgn0026380	Prosbeta3	MIST vs2	BioGrid;DIP;DroID;IntAct;mentha	14605208	MI:0018
FBgn0001077	ftz	FBgn0028402	Polr3E	MIST vs2	BioGrid;DIP;DroID;IntAct;mentha	14605208	MI:0018
FBgn0001077	ftz	FBgn0034435	fest	MIST vs2	BioGrid;DIP;DroID;IntAct;mentha	14605208	MI:0018
FBgn0001077	ftz	FBgn0035103	Vdup1	MIST vs2	BioGrid;DIP;DroID;IntAct;mentha	14605208	MI:0018
FBgn0001077	ftz	FBgn0039659	CG14506	MIST vs2	BioGrid;DIP;DroID;IntAct;mentha	14605208	MI:0018
FBgn0001077	ftz	FBgn0043002	Chrac-14	MIST vs2	IntAct;mentha	14605208	MI:0018
FBgn0001077	ftz	FBgn0250757	kumpel	MIST vs2	BioGrid;DIP;DroID;IntAct;mentha	14605208	MI:0018
FBgn0001077	ftz	FBgn0260780	wisp	MIST vs2	BioGrid;DIP;DroID;IntAct;mentha	14605208	MI:0018
FBgn0001077	ftz	FBgn0263346	smash	MIST vs2	BioGrid;DIP;DroID;IntAct;mentha	14605208	MI:0018
FBgn0001077	ftz	FBgn0263980	Stacl	MIST vs2	DroID		MI:0727
FBgn0001078	ftz-f1	FBgn0003274	RpLP2	MIST vs2	BioGrid;DIP;DroID;IntAct;mentha	14605208	MI:0018
FBgn0001078	ftz-f1	FBgn0004047	Yp3	MIST vs2	BioGrid;DIP;DroID;IntAct;mentha	14605208	MI:0018
FBgn0001078	ftz-f1	FBgn0004907	14-3-3zeta	MIST vs2	BioGrid;DIP;DroID;IntAct;mentha	14605208	MI:0018
FBgn0001078	ftz-f1	FBgn0005533	RpS17	MIST vs2	BioGrid;DIP;DroID;IntAct;mentha	14605208	MI:0018
FBgn0001078	ftz-f1	FBgn0020660	eIF4B	MIST vs2	BioGrid;DroID;IntAct;mentha	14605208	MI:0018
FBgn0001078	ftz-f1	FBgn0026238	gus	MIST vs2	BioGrid;DIP;DroID;IntAct;mentha	14605208	MI:0018
FBgn0001078	ftz-f1	FBgn0030583	CG14410	MIST vs2	BioGrid;DIP;DroID;IntAct;mentha	14605208	MI:0018
FBgn0001078	ftz-f1	FBgn0031004	CG7992	MIST vs2	BioGrid;DIP;DroID;IntAct;mentha	14605208	MI:0018
FBgn0001078	ftz-f1	FBgn0036773	CG13698	MIST vs2	BioGrid;DIP;DroID;IntAct;mentha	14605208	MI:0018
FBgn0001078	ftz-f1	FBgn0038515	CG5823	MIST vs2	BioGrid;DIP;DroID;IntAct;mentha	14605208	MI:0018
FBgn0001078	ftz-f1	FBgn0039713	RpS8	MIST vs2	BioGrid;DroID;IntAct;mentha	14605208	MI:0018
FBgn0001078	ftz-f1	FBgn0043884	mask	MIST vs2	BioGrid;DIP;DroID;IntAct;mentha	14605208	MI:0018
FBgn0001078	ftz-f1	FBgn0050414	CG30414	MIST vs2	BioGrid;DIP;DroID;IntAct;mentha	14605208	MI:0018
FBgn0001078	ftz-f1	FBgn0052732	Setd3	MIST vs2	BioGrid;DIP;DroID;IntAct;mentha	14605208	MI:0018
FBgn0001078	ftz-f1	FBgn0261552	ps	MIST vs2	BioGrid;DroID	14605208	MI:0018
FBgn0001078	ftz-f1	FBgn0261599	RpS29	MIST vs2	BioGrid;DIP;DroID;IntAct;mentha	14605208	MI:0018
FBgn0001078	ftz-f1	FBgn0262582	cic	MIST vs2	BioGrid;DroID;IntAct;mentha	14605208	MI:0018
FBgn0001078	ftz-f1	FBgn0265052	St3	MIST vs2	BioGrid;DIP;DroID;IntAct;mentha	14605208	MI:0018
FBgn0001078	ftz-f1	FBgn0284245	eEF1alpha1	MIST vs2	BioGrid;DIP;DroID;IntAct;mentha	14605208	MI:0018
FBgn0001079	fu	FBgn0001079	fu	MIST vs2	DroID;BioGrid	25278022	MI:0055
FBgn0001079	fu	FBgn0010825	Gug	MIST vs2	BioGrid;DIP;DroID	15710747	MI:0018
FBgn0001079	fu	FBgn0011205	fbl	MIST vs2	BioGrid	15710747	MI:0018
FBgn0001079	fu	FBgn0019968	Khc-73	MIST vs2	BioGrid;DIP;DroID	15710747	MI:0018
FBgn0001079	fu	FBgn0028371	jbug	MIST vs2	BioGrid;DIP;DroID	15710747	MI:0018
FBgn0001079	fu	FBgn0034391	CG15080	MIST vs2	BioGrid;DIP;DroID	15710747	MI:0018
FBgn0001079	fu	FBgn0035533	Cip4	MIST vs2	BioGrid;DIP;DroID	15710747	MI:0018
FBgn0001079	fu	FBgn0040080	pins	MIST vs2	BioGrid;DIP;DroID;mentha	15710747	MI:0018
FBgn0001079	fu	FBgn0261954	east	MIST vs2	BioGrid;DroID	15710747	MI:0018
FBgn0001085	fz	FBgn0001120	gnu	MIST vs2	BioGrid;DIP;DroID;IntAct;mentha	14605208	MI:0018
FBgn0001086	fzy	FBgn0027788	Hey	MIST vs2	BioGrid;DIP;DroID;IntAct;mentha	14605208	MI:0018
FBgn0001086	fzy	FBgn0034033	CG8204	MIST vs2	BioGrid;DIP;DroID;IntAct;mentha	14605208	MI:0018
FBgn0001086	fzy	FBgn0034345	CG5174	MIST vs2	BioGrid;DIP;DroID;IntAct;mentha	14605208	MI:0018
FBgn0001087	g	FBgn0004003	wbl	MIST vs2	DroID		MI:0727
FBgn0001087	g	FBgn0028902	Tektin-A	MIST vs2	BioGrid;DIP;DroID;IntAct;mentha	14605208	MI:0018
FBgn0001087	g	FBgn0259832	CG34229	MIST vs2	DroID		MI:0727
FBgn0001087	g	FBgn0260795	NaPi-III	MIST vs2	IntAct;mentha	19079254	MI:0397
FBgn0001089	Gal	FBgn0025790	TBPH	MIST vs2	BioGrid;DIP;DroID;IntAct;mentha	14605208	MI:0018
FBgn0001090	bnb	FBgn0024732	Drep1	MIST vs2	BioGrid;DIP;DroID;IntAct;mentha	14605208	MI:0018
FBgn0001090	bnb	FBgn0029711	Usf	MIST vs2	BioGrid;DIP;DroID;IntAct;mentha	14605208	MI:0018
FBgn0001090	bnb	FBgn0033886	Rpn13	MIST vs2	BioGrid;DIP;DroID;IntAct;mentha	14605208	MI:0018
FBgn0001090	bnb	FBgn0036162	Fum3	MIST vs2	DroID	18840285	MI:0727
FBgn0001090	bnb	FBgn0038170	CG14367	MIST vs2	BioGrid;DIP;DroID;IntAct;mentha	14605208	MI:0018
FBgn0001090	bnb	FBgn0259896	NimC1	MIST vs2	BioGrid;DIP;DroID;IntAct;mentha	14605208	MI:0018
FBgn0001091	Gapdh1	FBgn0032663	CG15153	MIST vs2	BioGrid;DIP;DroID;IntAct;mentha	14605208	MI:0018
FBgn0001091	Gapdh1	FBgn0034650	NC2alpha	MIST vs2	BioGrid;DIP;DroID;IntAct;mentha	14605208	MI:0018
FBgn0001091	Gapdh1	FBgn0036567	CG13074	MIST vs2	BioGrid;DIP;DroID;IntAct;mentha	14605208	MI:0018
FBgn0001091	Gapdh1	FBgn0266572	ebo	MIST vs2	BioGrid;DIP;IntAct;mentha	14605208	MI:0018
FBgn0001092	Gapdh2	FBgn0010287	Trf	MIST vs2	DroID	18840285	MI:0727
FBgn0001092	Gapdh2	FBgn0011244	Hsp60B	MIST vs2	BioGrid;DIP;DroID;IntAct;mentha	14605208	MI:0018
FBgn0001092	Gapdh2	FBgn0024291	Sirt1	MIST vs2	BioGrid;DIP;DroID;IntAct;mentha	14605208	MI:0018
FBgn0001092	Gapdh2	FBgn0025549	unc-119	MIST vs2	BioGrid;DIP;DroID;IntAct;mentha	14605208	MI:0018
FBgn0001092	Gapdh2	FBgn0030162	CG1986	MIST vs2	BioGrid;DIP;DroID;IntAct;mentha	14605208	MI:0018
FBgn0001092	Gapdh2	FBgn0030540	CG11581	MIST vs2	BioGrid;DIP;DroID;IntAct;mentha	14605208	MI:0018
FBgn0001092	Gapdh2	FBgn0031037	CG14207	MIST vs2	BioGrid;DIP;DroID;IntAct;mentha	14605208	MI:0018
FBgn0001092	Gapdh2	FBgn0033339	Sec31	MIST vs2	BioGrid;DIP;DroID;IntAct;mentha	14605208	MI:0018
FBgn0001092	Gapdh2	FBgn0033352	PAN2	MIST vs2	BioGrid;DIP;DroID;IntAct;mentha	14605208	MI:0018
FBgn0001092	Gapdh2	FBgn0033603	Cpr47Ef	MIST vs2	BioGrid;DIP;DroID;IntAct;mentha	14605208	MI:0018
FBgn0001092	Gapdh2	FBgn0034436	CG11961	MIST vs2	BioGrid;DIP;DroID;mentha	14605208	MI:0018
FBgn0001092	Gapdh2	FBgn0034650	NC2alpha	MIST vs2	BioGrid;DIP;DroID;IntAct;mentha	14605208	MI:0018
FBgn0001092	Gapdh2	FBgn0035424	Larp4B	MIST vs2	BioGrid;DIP;DroID;IntAct;mentha	14605208	MI:0018
FBgn0001092	Gapdh2	FBgn0035593	CG4603	MIST vs2	BioGrid;DIP;DroID;IntAct;mentha	14605208	MI:0018
FBgn0001092	Gapdh2	FBgn0035718	CG14820	MIST vs2	BioGrid;DIP;DroID;IntAct;mentha	14605208	MI:0018
FBgn0001092	Gapdh2	FBgn0036958	CG17233	MIST vs2	BioGrid;DIP;DroID;IntAct;mentha	14605208	MI:0018
FBgn0001092	Gapdh2	FBgn0040359	CG11380	MIST vs2	BioGrid;DIP;DroID;IntAct;mentha	14605208	MI:0018
FBgn0001098	Gdh	FBgn0039833	CG15564	MIST vs2	BioGrid;DIP;DroID;IntAct;mentha	14605208	MI:0018
FBgn0001104	Galphai	FBgn0031849	CG11327	MIST vs2	BioGrid;DIP;DroID;IntAct;mentha	14605208	MI:0018
FBgn0001105	Gbeta13F	FBgn0001978	stc	MIST vs2	BioGrid;DIP;DroID;IntAct;mentha	14605208	MI:0018
FBgn0001105	Gbeta13F	FBgn0034816	CG3085	MIST vs2	BioGrid;DIP;DroID;IntAct;mentha	14605208	MI:0018
FBgn0001105	Gbeta13F	FBgn0037099	CG7173	MIST vs2	BioGrid;DIP;DroID;IntAct;mentha	14605208	MI:0018
FBgn0001108	DCTN1-p150	FBgn0026777	Rad23	MIST vs2	BioGrid;DIP;DroID;IntAct;mentha	14605208	MI:0018
FBgn0001108	DCTN1-p150	FBgn0032260	CG13144	MIST vs2	BioGrid;DIP;DroID;IntAct;mentha	14605208	MI:0018
FBgn0001112	Gld	FBgn0002781	mod(mdg4)	MIST vs2	BioGrid;DIP;DroID;IntAct;mentha	14605208	MI:0018
FBgn0001112	Gld	FBgn0023526	CG2865	MIST vs2	BioGrid;DIP;DroID;IntAct;mentha	14605208	MI:0018
FBgn0001112	Gld	FBgn0031579	CG15422	MIST vs2	BioGrid;DIP;DroID;IntAct;mentha	14605208	MI:0018
FBgn0001114	Glt	FBgn0002901	mus304	MIST vs2	BioGrid;DIP;DroID;IntAct;mentha	14605208	MI:0018
FBgn0001114	Glt	FBgn0003068	per	MIST vs2	BioGrid;DroID;IntAct;mentha	15710747	MI:0018
FBgn0001114	Glt	FBgn0037939	CG14718	MIST vs2	BioGrid;DIP;DroID;IntAct;mentha	14605208	MI:0018
FBgn0001120	gnu	FBgn0005427	ewg	MIST vs2	BioGrid;DIP;DroID	14605208	MI:0018
FBgn0001120	gnu	FBgn0024250	brk	MIST vs2	BioGrid;DIP;DroID;IntAct;mentha	14605208	MI:0018
FBgn0001120	gnu	FBgn0025693	ZnT41F	MIST vs2	BioGrid;DIP;DroID;IntAct;mentha	14605208	MI:0018
FBgn0001120	gnu	FBgn0027572	ACOX1	MIST vs2	BioGrid;DIP;DroID;IntAct;mentha	14605208	MI:0018
FBgn0001120	gnu	FBgn0030748	Traf-like	MIST vs2	BioGrid;DIP;DroID;IntAct;mentha	14605208	MI:0018
FBgn0001120	gnu	FBgn0032171	CG5846	MIST vs2	BioGrid;DIP;DroID;IntAct;mentha	14605208	MI:0018
FBgn0001120	gnu	FBgn0032505	CG16826	MIST vs2	BioGrid;DIP;DroID;IntAct;mentha	14605208	MI:0018
FBgn0001120	gnu	FBgn0032889	CG9331	MIST vs2	BioGrid;DIP;DroID;IntAct;mentha	14605208	MI:0018
FBgn0001120	gnu	FBgn0033166	Eaf	MIST vs2	BioGrid;DIP;DroID;IntAct;mentha	14605208	MI:0018
FBgn0001120	gnu	FBgn0033739	Dyb	MIST vs2	BioGrid;DIP;DroID;IntAct;mentha	14605208	MI:0018
FBgn0001120	gnu	FBgn0034816	CG3085	MIST vs2	BioGrid;DIP;DroID;IntAct;mentha	14605208	MI:0018
FBgn0001120	gnu	FBgn0035193	CG9192	MIST vs2	BioGrid;DIP;DroID;IntAct;mentha	14605208	MI:0018
FBgn0001120	gnu	FBgn0036612	CG4998	MIST vs2	BioGrid;DIP;DroID;IntAct;mentha	14605208	MI:0018
FBgn0001120	gnu	FBgn0036861	CG14089	MIST vs2	BioGrid;DIP;DroID;IntAct;mentha	14605208	MI:0018
FBgn0001120	gnu	FBgn0036895	ms(3)76Cc	MIST vs2	BioGrid;DIP;DroID;IntAct;mentha	14605208	MI:0018
FBgn0001120	gnu	FBgn0037398	CG15580	MIST vs2	BioGrid;DIP;DroID;IntAct;mentha	14605208	MI:0018
FBgn0001120	gnu	FBgn0038948	JMJD6	MIST vs2	BioGrid;DIP;DroID;IntAct;mentha	14605208	MI:0018
FBgn0001120	gnu	FBgn0043070	MESK2	MIST vs2	BioGrid;DIP;DroID;IntAct;mentha	14605208	MI:0018
FBgn0001120	gnu	FBgn0050430	CG30430	MIST vs2	BioGrid;DIP;DroID;IntAct;mentha	14605208	MI:0018
FBgn0001120	gnu	FBgn0260789	mxc	MIST vs2	BioGrid;DIP;DroID;IntAct;mentha	14605208	MI:0018
FBgn0001120	gnu	FBgn0262866	S6kII	MIST vs2	BioGrid;DIP;DroID;IntAct;mentha	14605208	MI:0018
FBgn0001120	gnu	FBgn0262975	cnc	MIST vs2	BioGrid;DIP;DroID;IntAct;mentha	14605208	MI:0018
FBgn0001120	gnu	FBgn0264738	CG43996	MIST vs2	BioGrid;DIP	14605208	MI:0018
FBgn0001120	gnu	FBgn0267689	CG46025	MIST vs2	DIP;DroID;IntAct;mentha	14605208	MI:0018
FBgn0001120	gnu	FBgn0286977	Osi10b	MIST vs2	DroID
FBgn0001122	Galphao	FBgn0001323	knrl	MIST vs2	BioGrid;DIP;DroID;IntAct;mentha	14605208	MI:0018
FBgn0001122	Galphao	FBgn0002622	RpS3	MIST vs2	BioGrid;DIP;DroID;IntAct;mentha	14605208	MI:0018
FBgn0001122	Galphao	FBgn0015803	RtGEF	MIST vs2	BioGrid;DIP;DroID;IntAct;mentha	14605208	MI:0018
FBgn0001122	Galphao	FBgn0032485	CG9426	MIST vs2	BioGrid;DIP;DroID;IntAct;mentha	14605208	MI:0018
FBgn0001122	Galphao	FBgn0032525	Hsp60D	MIST vs2	BioGrid;DIP;DroID;IntAct;mentha	14605208	MI:0018
FBgn0001122	Galphao	FBgn0032705	Grip71	MIST vs2	BioGrid;DIP;DroID;IntAct;mentha	14605208	MI:0018
FBgn0001122	Galphao	FBgn0037635	CG9837	MIST vs2	BioGrid;DIP;DroID;IntAct;mentha	14605208	MI:0018
FBgn0001122	Galphao	FBgn0039210	CG13625	MIST vs2	BioGrid;DIP;DroID;IntAct;mentha	14605208	MI:0018
FBgn0001122	Galphao	FBgn0043854	slam	MIST vs2	BioGrid;DIP;DroID;IntAct;mentha	14605208	MI:0018
FBgn0001122	Galphao	FBgn0264895	RapGAP1	MIST vs2	FlyBase	19570914	MI:0018
FBgn0001122	Galphao	FBgn0285910	VhaAC39-1	MIST vs2	BioGrid;DIP;DroID;IntAct;mentha	14605208	MI:0018
FBgn0001123	Galphas	FBgn0005278	Sam-S	MIST vs2	BioGrid;DIP;DroID;IntAct;mentha	14605208	MI:0018
FBgn0001123	Galphas	FBgn0010265	RpS13	MIST vs2	BioGrid;DIP;DroID;IntAct;mentha	14605208	MI:0018
FBgn0001123	Galphas	FBgn0014184	Oda	MIST vs2	BioGrid;DIP;DroID;IntAct;mentha	14605208	MI:0018
FBgn0001123	Galphas	FBgn0022097	Vha36-1	MIST vs2	BioGrid;DIP;DroID;IntAct;mentha	14605208	MI:0018
FBgn0001123	Galphas	FBgn0036825	RpL26	MIST vs2	BioGrid;DIP;DroID;IntAct;mentha	14605208	MI:0018
FBgn0001123	Galphas	FBgn0250874	ttm50	MIST vs2	BioGrid;DIP;DroID;IntAct;mentha	14605208	MI:0018
FBgn0001123	Galphas	FBgn0261592	RpS6	MIST vs2	BioGrid;DroID;IntAct;mentha	14605208	MI:0018
FBgn0001124	Got1	FBgn0014388	sty	MIST vs2	BioGrid;DIP;DroID;IntAct;mentha	14605208	MI:0018
FBgn0001125	Got2	FBgn0013334	Sap47	MIST vs2	BioGrid;DIP;DroID;IntAct;mentha	14605208	MI:0018
FBgn0001125	Got2	FBgn0027537	Nup93-1	MIST vs2	BioGrid;DIP;DroID;IntAct;mentha	14605208	MI:0018
FBgn0001125	Got2	FBgn0029594	Coa8	MIST vs2	BioGrid;DIP;DroID;IntAct;mentha	14605208	MI:0018
FBgn0001125	Got2	FBgn0035735	Cpr65Ea	MIST vs2	BioGrid;DIP;DroID;IntAct;mentha	14605208	MI:0018
FBgn0001125	Got2	FBgn0036612	CG4998	MIST vs2	BioGrid;DIP;DroID;IntAct;mentha	14605208	MI:0018
FBgn0001128	Gpdh1	FBgn0001128	Gpdh1	MIST vs2	DroID;FlyBase	12756285	MI:0018
FBgn0001128	Gpdh1	FBgn0003129	Poxm	MIST vs2	BioGrid;DroID;IntAct;mentha	14605208	MI:0018
FBgn0001128	Gpdh1	FBgn0033063	CG14589	MIST vs2	BioGrid;DIP;DroID;IntAct;mentha	14605208	MI:0018
FBgn0001128	Gpdh1	FBgn0033352	PAN2	MIST vs2	BioGrid;DIP;DroID;IntAct;mentha	14605208	MI:0018
FBgn0001128	Gpdh1	FBgn0037731	CG18542	MIST vs2	BioGrid;DIP	14605208	MI:0018
FBgn0001128	Gpdh1	FBgn0052939	CG32939	MIST vs2	BioGrid;IntAct;mentha	14605208	MI:0018
FBgn0001128	Gpdh1	FBgn0086384	Mer	MIST vs2	BioGrid;DIP;DroID;IntAct;mentha	14605208	MI:0018
FBgn0001133	grau	FBgn0001133	grau	MIST vs2	BioGrid;DIP;DroID;IntAct;mentha	14605208	MI:0018
FBgn0001133	grau	FBgn0002715	mei-S332	MIST vs2	BioGrid;DIP;DroID;IntAct;mentha	14605208	MI:0018
FBgn0001133	grau	FBgn0030316	CG11695	MIST vs2	BioGrid;DIP;DroID;IntAct;mentha	14605208	MI:0018
FBgn0001133	grau	FBgn0031628	CG3294	MIST vs2	BioGrid;DIP;DroID;IntAct;mentha	14605208	MI:0018
FBgn0001133	grau	FBgn0035691	CG7386	MIST vs2	BioGrid;DIP;DroID;IntAct;mentha	14605208	MI:0018
FBgn0001133	grau	FBgn0038301	CG6654	MIST vs2	BioGrid;DIP;DroID;IntAct;mentha	14605208	MI:0018
FBgn0001133	grau	FBgn0038772	mdlc	MIST vs2	DroID		MI:0727
FBgn0001133	grau	FBgn0039740	ZIPIC	MIST vs2	BioGrid;DIP;DroID;IntAct;mentha	14605208	MI:0018
FBgn0001133	grau	FBgn0259896	NimC1	MIST vs2	BioGrid;DIP;DroID;IntAct;mentha	14605208	MI:0018
FBgn0001133	grau	FBgn0263873	sick	MIST vs2	DroID	14605208	MI:0018
FBgn0001134	Grd	FBgn0031037	CG14207	MIST vs2	DroID		MI:0727
FBgn0001137	grk	FBgn0001253	ImpE1	MIST vs2	BioGrid;DIP;DroID;mentha	15710747	MI:0018
FBgn0001137	grk	FBgn0020385	pug	MIST vs2	BioGrid;DIP;DroID;mentha	15710747	MI:0018
FBgn0001137	grk	FBgn0028371	jbug	MIST vs2	BioGrid;DIP;DroID;mentha	15710747	MI:0018
FBgn0001137	grk	FBgn0033222	CG12824	MIST vs2	BioGrid;DIP;DroID;mentha	14605208	MI:0018
FBgn0001137	grk	FBgn0086346	ALiX	MIST vs2	BioGrid;DIP;DroID;IntAct;mentha	14605208	MI:0018
FBgn0001137	grk	FBgn0262599	SmydA-3	MIST vs2	BioGrid;DroID	14605208	MI:0018
FBgn0001137	grk	FBgn0287209	Gfat1	MIST vs2	BioGrid;IntAct;DroID	15710747	MI:0018
FBgn0001139	gro	FBgn0001170	H2.0	MIST vs2	BioGrid;DIP;DroID;IntAct;mentha	14605208	MI:0018
FBgn0001139	gro	FBgn0001269	inv	MIST vs2	BioGrid;DIP;DroID;IntAct;mentha	14605208	MI:0018
FBgn0001139	gro	FBgn0002629	E(spl)m4-BFM	MIST vs2	DroID;FlyBase	9524128	MI:0018
FBgn0001139	gro	FBgn0008651	lbl	MIST vs2	BioGrid;DIP;DroID;IntAct;mentha	14605208	MI:0018
FBgn0001139	gro	FBgn0024184	unc-4	MIST vs2	BioGrid;DIP;DroID;IntAct;mentha	14605208	MI:0018
FBgn0001139	gro	FBgn0026192	par-6	MIST vs2	BioGrid;DIP;DroID;IntAct;mentha	14605208	MI:0018
FBgn0001139	gro	FBgn0029649	CG4116	MIST vs2	BioGrid;DIP;DroID;IntAct;mentha	14605208	MI:0018
FBgn0001139	gro	FBgn0036056	CG6709	MIST vs2	BioGrid;DIP;DroID;IntAct;mentha	14605208	MI:0018
FBgn0001139	gro	FBgn0036987	CG5274	MIST vs2	BioGrid;DIP;DroID;IntAct;mentha	14605208	MI:0018
FBgn0001139	gro	FBgn0037910	CG14708	MIST vs2	BioGrid;DIP;DroID;IntAct;mentha	14605208	MI:0018
FBgn0001139	gro	FBgn0038210	CG3199	MIST vs2	BioGrid;DIP;DroID;IntAct;mentha	14605208	MI:0018
FBgn0001139	gro	FBgn0040466	Dlip2	MIST vs2	FlyBase	10660560	MI:0018
FBgn0001142	Gs1	FBgn0010258	Rbp4	MIST vs2	BioGrid;DIP;DroID;IntAct;mentha	14605208	MI:0018
FBgn0001142	Gs1	FBgn0011666	msi	MIST vs2	BioGrid;DIP;DroID;IntAct;mentha	14605208	MI:0018
FBgn0001142	Gs1	FBgn0030841	CG8568	MIST vs2	BioGrid;DIP;DroID;IntAct;mentha	14605208	MI:0018
FBgn0001142	Gs1	FBgn0036476	sstn	MIST vs2	BioGrid;DIP;DroID;IntAct;mentha	14605208	MI:0018
FBgn0001142	Gs1	FBgn0040028	CG17450	MIST vs2	BioGrid;DIP;IntAct;mentha	14605208	MI:0018
FBgn0001142	Gs1	FBgn0052819	CG32819	MIST vs2	BioGrid	14605208	MI:0018
FBgn0001142	Gs1	FBgn0052820	CG32820	MIST vs2	BioGrid;DIP	14605208	MI:0018
FBgn0001142	Gs1	FBgn0263346	smash	MIST vs2	BioGrid;DIP;DroID;IntAct;mentha	14605208	MI:0018
FBgn0001147	gsb-n	FBgn0003969	vap	MIST vs2	DroID		MI:0727
FBgn0001147	gsb-n	FBgn0004567	slp2	MIST vs2	DroID		MI:0727
FBgn0001147	gsb-n	FBgn0026015	Top3beta	MIST vs2	DroID		MI:0727
FBgn0001147	gsb-n	FBgn0030680	CG8944	MIST vs2	DroID		MI:0727
FBgn0001147	gsb-n	FBgn0031768	IPIP	MIST vs2	DroID	14613974	MI:0727
FBgn0001147	gsb-n	FBgn0032031	CG13390	MIST vs2	DroID		MI:0727
FBgn0001147	gsb-n	FBgn0032431	CG5435	MIST vs2	DroID		MI:0727
FBgn0001147	gsb-n	FBgn0033819	CG4714	MIST vs2	DroID		MI:0727
FBgn0001147	gsb-n	FBgn0034200	Gbp2	MIST vs2	DroID		MI:0727
FBgn0001147	gsb-n	FBgn0035235	CG7879	MIST vs2	BioGrid;DIP;DroID;IntAct;mentha	14605208	MI:0018
FBgn0001147	gsb-n	FBgn0036183	CG6083	MIST vs2	DroID		MI:0727
FBgn0001147	gsb-n	FBgn0039832	CG15563	MIST vs2	DroID		MI:0727
FBgn0001147	gsb-n	FBgn0040348	CG3703	MIST vs2	DroID		MI:0727
FBgn0001147	gsb-n	FBgn0052576	CG32576	MIST vs2	DroID		MI:0727
FBgn0001148	gsb	FBgn0031768	IPIP	MIST vs2	DroID	14613974	MI:0727
FBgn0001148	gsb	FBgn0034706	CG11275	MIST vs2	BioGrid;DIP;DroID;IntAct;mentha	14605208	MI:0018
FBgn0001148	gsb	FBgn0035638	Tektin-C	MIST vs2	BioGrid;DIP;DroID;IntAct;mentha	14605208	MI:0018
FBgn0001148	gsb	FBgn0039395	CG14546	MIST vs2	DroID	14613974	MI:0727
FBgn0001148	gsb	FBgn0265416	Neto	MIST vs2	BioGrid;DIP;DroID;IntAct;mentha	14605208	MI:0018
FBgn0001149	GstD1	FBgn0003060	CG9757	MIST vs2	BioGrid;DIP;DroID;IntAct;mentha	14605208	MI:0018
FBgn0001149	GstD1	FBgn0003313	sala	MIST vs2	BioGrid;DIP;DroID;IntAct;mentha	14605208	MI:0018
FBgn0001149	GstD1	FBgn0033968	hui	MIST vs2	BioGrid;DIP;DroID;IntAct;mentha	14605208	MI:0018
FBgn0001149	GstD1	FBgn0037081	barc	MIST vs2	BioGrid;DIP;DroID;IntAct;mentha	14605208	MI:0018
FBgn0001149	GstD1	FBgn0037939	CG14718	MIST vs2	BioGrid;DIP;DroID;IntAct;mentha	14605208	MI:0018
FBgn0001149	GstD1	FBgn0038915	CG17819	MIST vs2	BioGrid;DIP;DroID;IntAct;mentha	14605208	MI:0018
FBgn0001150	gt	FBgn0001291	Jra	MIST vs2	DroID;FlyBase	23661758	MI:0055
FBgn0001150	gt	FBgn0001297	kay	MIST vs2	DroID;FlyBase	23661758	MI:0055
FBgn0001150	gt	FBgn0019925	Surf4	MIST vs2	BioGrid;DIP;DroID;IntAct;mentha	14605208	MI:0018
FBgn0001150	gt	FBgn0020496	CtBP	MIST vs2	BioGrid;DIP;DroID;IntAct;mentha	14605208	MI:0018
FBgn0001150	gt	FBgn0025777	homer	MIST vs2	BioGrid;DIP;DroID;IntAct;mentha	14605208	MI:0018
FBgn0001150	gt	FBgn0031534	Snx1	MIST vs2	BioGrid;DIP;DroID;IntAct;mentha	14605208	MI:0018
FBgn0001150	gt	FBgn0032490	CG16813	MIST vs2	BioGrid;DroID;FlyBase	23661758	MI:0055
FBgn0001150	gt	FBgn0032491	CG16815	MIST vs2	DroID;FlyBase	23661758	MI:0055
FBgn0001150	gt	FBgn0033867	Cpr50Ca	MIST vs2	BioGrid;DIP;DroID;IntAct;mentha	14605208	MI:0018
FBgn0001150	gt	FBgn0039209	REPTOR	MIST vs2	DroID;FlyBase	23661758	MI:0055
FBgn0001150	gt	FBgn0040078	pont	MIST vs2	BioGrid;DIP;DroID;IntAct;mentha	14605208	MI:0018
FBgn0001150	gt	FBgn0040371	CG12470	MIST vs2	BioGrid;DIP;DroID;IntAct;mentha	14605208	MI:0018
FBgn0001150	gt	FBgn0265784	CrebB	MIST vs2	BioGrid;DroID;FlyBase;mentha	23661758	MI:0055
FBgn0001150	gt	FBgn0283473	S6KL	MIST vs2	BioGrid;DIP;DroID;IntAct;mentha	14605208	MI:0018
FBgn0001150	gt	FBgn0283521	lola	MIST vs2	BioGrid;DIP;DroID;IntAct;mentha	14605208	MI:0018
FBgn0001150	gt	FBgn0286778	CG46385	MIST vs2	BioGrid;DIP;DroID;IntAct;mentha	14605208	MI:0018
FBgn0001168	h	FBgn0031372	CG7295	MIST vs2	DroID		MI:0727
FBgn0001168	h	FBgn0036988	CG5262	MIST vs2	DroID		MI:0727
FBgn0001169	H	FBgn0036617	Cpr72Ea	MIST vs2	BioGrid;DIP;DroID;IntAct;mentha	14605208	MI:0018
FBgn0001169	H	FBgn0038011	CG4066	MIST vs2	BioGrid;DIP;DroID;IntAct;mentha	14605208	MI:0018
FBgn0001169	H	FBgn0040371	CG12470	MIST vs2	BioGrid;DIP;DroID;IntAct;mentha	14605208	MI:0018
FBgn0001169	H	FBgn0259896	NimC1	MIST vs2	BioGrid;DIP;DroID;IntAct;mentha	14605208	MI:0018
FBgn0001170	H2.0	FBgn0002940	ninaE	MIST vs2	BioGrid;DIP;DroID;IntAct;mentha	14605208	MI:0018
FBgn0001170	H2.0	FBgn0004649	yl	MIST vs2	BioGrid;DIP;DroID;IntAct;mentha	14605208	MI:0018
FBgn0001170	H2.0	FBgn0011207	pelo	MIST vs2	BioGrid;DIP;DroID;IntAct;mentha	14605208	MI:0018
FBgn0001170	H2.0	FBgn0011642	Zyx	MIST vs2	BioGrid;DIP;DroID;IntAct;mentha	14605208	MI:0018
FBgn0001170	H2.0	FBgn0024234	gbb	MIST vs2	BioGrid;DIP;DroID;IntAct;mentha	14605208	MI:0018
FBgn0001170	H2.0	FBgn0030507	CG11164	MIST vs2	BioGrid;DIP;DroID;IntAct;mentha	14605208	MI:0018
FBgn0001170	H2.0	FBgn0030694	CG15602	MIST vs2	BioGrid;DIP;DroID;IntAct;mentha	14605208	MI:0018
FBgn0001170	H2.0	FBgn0031089	aspr	MIST vs2	BioGrid;DIP;DroID;IntAct;mentha	14605208	MI:0018
FBgn0001170	H2.0	FBgn0032515	loqs	MIST vs2	BioGrid;DIP;DroID;IntAct;mentha	14605208	MI:0018
FBgn0001170	H2.0	FBgn0035499	Chd64	MIST vs2	BioGrid;DIP;DroID;IntAct;mentha	14605208	MI:0018
FBgn0001170	H2.0	FBgn0035504	Teh4	MIST vs2	BioGrid;DIP;DroID;IntAct;mentha	14605208	MI:0018
FBgn0001170	H2.0	FBgn0036311	CG17666	MIST vs2	BioGrid;DIP;DroID;IntAct;mentha	14605208	MI:0018
FBgn0001170	H2.0	FBgn0036951	CG7017	MIST vs2	BioGrid;DIP;DroID;IntAct;mentha	14605208	MI:0018
FBgn0001170	H2.0	FBgn0037094	CG7611	MIST vs2	BioGrid;DIP;DroID;IntAct;mentha	14605208	MI:0018
FBgn0001170	H2.0	FBgn0037680	pasi2	MIST vs2	BioGrid;DIP;DroID;IntAct;mentha	14605208	MI:0018
FBgn0001170	H2.0	FBgn0038820	CG4000	MIST vs2	BioGrid;DIP;DroID;IntAct;mentha	14605208	MI:0018
FBgn0001170	H2.0	FBgn0040582	BomBc3	MIST vs2	BioGrid;DIP;DroID;IntAct;mentha	14605208	MI:0018
FBgn0001170	H2.0	FBgn0046302	CG10650	MIST vs2	BioGrid;DIP;DroID;IntAct;mentha	14605208	MI:0018
FBgn0001170	H2.0	FBgn0052056	scramb1	MIST vs2	BioGrid;DIP;DroID;IntAct;mentha	14605208	MI:0018
FBgn0001170	H2.0	FBgn0261015	Pif1A	MIST vs2	IntAct;mentha	14605208	MI:0018
FBgn0001170	H2.0	FBgn0285991	hpRNA:CR18854	MIST vs2	BioGrid;DroID	14605208	MI:0018
FBgn0001179	hay	FBgn0020299	stumps	MIST vs2	DroID	12767830	MI:0018
FBgn0001180	hb	FBgn0005626	ple	MIST vs2	BioGrid;DIP;DroID;IntAct;mentha	14605208	MI:0018
FBgn0001180	hb	FBgn0037911	CG10898	MIST vs2	DroID		MI:0727
FBgn0001185	her	FBgn0011476	l(3)neo43	MIST vs2	DroID		MI:0727
FBgn0001185	her	FBgn0013432	bcn92	MIST vs2	DroID		MI:0727
FBgn0001185	her	FBgn0030063	CG1789	MIST vs2	DroID		MI:0727
FBgn0001185	her	FBgn0038281	RpL10Aa	MIST vs2	DroID		MI:0727
FBgn0001185	her	FBgn0039932	fuss	MIST vs2	DroID		MI:0727
FBgn0001186	Hex-A	FBgn0010333	Rac1	MIST vs2	BioGrid;DroID	15710747	MI:0018
FBgn0001186	Hex-A	FBgn0034553	CG9993	MIST vs2	BioGrid;DIP;DroID;IntAct;mentha	14605208	MI:0018
FBgn0001186	Hex-A	FBgn0034697	GM130	MIST vs2	BioGrid;DIP;DroID	14605208	MI:0018
FBgn0001186	Hex-A	FBgn0035924	CG6576	MIST vs2	BioGrid;DIP;DroID;IntAct;mentha	14605208	MI:0018
FBgn0001186	Hex-A	FBgn0041171	ago	MIST vs2	BioGrid;DIP;DroID	15710747	MI:0018
FBgn0001186	Hex-A	FBgn0259896	NimC1	MIST vs2	BioGrid;DIP;DroID;IntAct;mentha	14605208	MI:0018
FBgn0001187	Hex-C	FBgn0061197	salto	MIST vs2	DroID		MI:0727
FBgn0001187	Hex-C	FBgn0086708	stv	MIST vs2	DroID		MI:0727
FBgn0001189	hfw	FBgn0034542	Fem-1	MIST vs2	BioGrid;DIP;DroID;mentha	14605208	MI:0018
FBgn0001197	His2Av	FBgn0001987	Gli	MIST vs2	BioGrid;DIP;DroID;mentha	14605208	MI:0018
FBgn0001197	His2Av	FBgn0003129	Poxm	MIST vs2	BioGrid;DroID;IntAct;mentha	14605208	MI:0018
FBgn0001197	His2Av	FBgn0021872	Xbp1	MIST vs2	BioGrid;DIP;DroID;IntAct;mentha	14605208	MI:0018
FBgn0001197	His2Av	FBgn0261554	CG42672	MIST vs2	BioGrid;DIP;DroID;IntAct;mentha	14605208	MI:0018
FBgn0001197	His2Av	FBgn0263197	Patronin	MIST vs2	BioGrid;DIP;DroID;IntAct;mentha	14605208	MI:0018
FBgn0001202	hook	FBgn0001263	inaD	MIST vs2	BioGrid;DIP;DroID;IntAct;mentha	14605208	MI:0018
FBgn0001202	hook	FBgn0011277	HLH4C	MIST vs2	BioGrid;DIP;DroID;IntAct;mentha	14605208	MI:0018
FBgn0001202	hook	FBgn0024728	Slip1	MIST vs2	BioGrid;DIP;DroID;IntAct;mentha	14605208	MI:0018
FBgn0001202	hook	FBgn0028838	CSN1a	MIST vs2	BioGrid;DIP;DroID;IntAct;mentha	14605208	MI:0018
FBgn0001202	hook	FBgn0032213	CG5390	MIST vs2	BioGrid;DIP;DroID;IntAct;mentha	14605208	MI:0018
FBgn0001202	hook	FBgn0034158	CG5522	MIST vs2	BioGrid;DIP;DroID;IntAct;mentha	14605208	MI:0018
FBgn0001202	hook	FBgn0034377	CG15071	MIST vs2	BioGrid;DIP;DroID;IntAct;mentha	14605208	MI:0018
FBgn0001202	hook	FBgn0035691	CG7386	MIST vs2	BioGrid;DIP;DroID;IntAct;mentha	14605208	MI:0018
FBgn0001202	hook	FBgn0036029	CG16719	MIST vs2	BioGrid;DIP;DroID;IntAct;mentha	14605208	MI:0018
FBgn0001202	hook	FBgn0036059	nudE	MIST vs2	BioGrid;DIP;DroID;IntAct;mentha	14605208	MI:0018
FBgn0001202	hook	FBgn0037657	hyx	MIST vs2	BioGrid;DIP;DroID;IntAct;mentha	14605208	MI:0018
FBgn0001202	hook	FBgn0037737	Pnn	MIST vs2	BioGrid;DIP;DroID;IntAct;mentha	14605208	MI:0018
FBgn0001202	hook	FBgn0038266	CG3610	MIST vs2	BioGrid;DIP;DroID;IntAct;mentha	14605208	MI:0018
FBgn0001202	hook	FBgn0039454	CG14247	MIST vs2	BioGrid;DIP;DroID;IntAct;mentha	14605208	MI:0018
FBgn0001202	hook	FBgn0086694	Bre1	MIST vs2	BioGrid;DIP;DroID;IntAct;mentha	14605208	MI:0018
FBgn0001202	hook	FBgn0263929	jvl	MIST vs2	BioGrid;DIP;DroID;IntAct;mentha	14605208	MI:0018
FBgn0001202	hook	FBgn0263980	Stacl	MIST vs2	BioGrid;DIP;DroID	14605208	MI:0018
FBgn0001206	Hmr	FBgn0260655	l(3)76BDm	MIST vs2	BioGrid;DIP;DroID;IntAct;mentha	14605208	MI:0018
FBgn0001208	Hn	FBgn0004782	Ccp84Ab	MIST vs2	BioGrid;DIP;IntAct;mentha	14605208	MI:0018
FBgn0001208	Hn	FBgn0004783	Ccp84Aa	MIST vs2	BioGrid;DIP;mentha	14605208	MI:0018
FBgn0001208	Hn	FBgn0010342	Map60	MIST vs2	BioGrid;DIP;DroID;IntAct;mentha	14605208	MI:0018
FBgn0001208	Hn	FBgn0015222	Fer1HCH	MIST vs2	BioGrid;DIP;DroID;IntAct;mentha	14605208	MI:0018
FBgn0001208	Hn	FBgn0016687	Nurf-38	MIST vs2	BioGrid;DIP;DroID;IntAct;mentha	14605208	MI:0018
FBgn0001208	Hn	FBgn0019644	ATPsynB	MIST vs2	BioGrid;DIP;DroID;IntAct;mentha	14605208	MI:0018
FBgn0001208	Hn	FBgn0021800	Reph	MIST vs2	DIP;DroID;IntAct;mentha	14605208	MI:0018
FBgn0001208	Hn	FBgn0022984	qkr58E-3	MIST vs2	BioGrid;DIP;DroID	14605208	MI:0018
FBgn0001208	Hn	FBgn0026176	SkpB	MIST vs2	BioGrid;DIP;DroID;IntAct;mentha	14605208	MI:0018
FBgn0001208	Hn	FBgn0027579	mino	MIST vs2	BioGrid;DIP;DroID;IntAct;mentha	14605208	MI:0018
FBgn0001208	Hn	FBgn0029603	CG14053	MIST vs2	BioGrid;DIP;DroID;IntAct;mentha	14605208	MI:0018
FBgn0001208	Hn	FBgn0029649	CG4116	MIST vs2	BioGrid;DIP;DroID;IntAct;mentha	14605208	MI:0018
FBgn0001208	Hn	FBgn0031245	CG3625	MIST vs2	BioGrid;DIP;DroID;IntAct;mentha	14605208	MI:0018
FBgn0001208	Hn	FBgn0034249	RhoGAP54D	MIST vs2	BioGrid;DIP;DroID;IntAct;mentha	14605208	MI:0018
FBgn0001208	Hn	FBgn0035103	Vdup1	MIST vs2	BioGrid;DIP;DroID;IntAct;mentha	14605208	MI:0018
FBgn0001208	Hn	FBgn0035282	CNMa	MIST vs2	BioGrid;DIP;DroID;IntAct;mentha	14605208	MI:0018
FBgn0001208	Hn	FBgn0038421	CG17931	MIST vs2	DIP;DroID;mentha	14605208	MI:0018
FBgn0001208	Hn	FBgn0052428	CG32428	MIST vs2	BioGrid;DIP;DroID;IntAct;mentha	14605208	MI:0018
FBgn0001208	Hn	FBgn0064766	CG7600	MIST vs2	BioGrid;DIP;DroID;IntAct;mentha	14605208	MI:0018
FBgn0001208	Hn	FBgn0259139	glo	MIST vs2	BioGrid;DIP;DroID;IntAct;mentha	14605208	MI:0018
FBgn0001208	Hn	FBgn0259150	OtopLc	MIST vs2	DroID	14605208	MI:0018
FBgn0001208	Hn	FBgn0259917	CG42446	MIST vs2	BioGrid;IntAct;mentha	14605208	MI:0018
FBgn0001208	Hn	FBgn0260780	wisp	MIST vs2	BioGrid;DIP;DroID;IntAct;mentha	14605208	MI:0018
FBgn0001208	Hn	FBgn0261953	TfAP-2	MIST vs2	BioGrid;DIP;DroID;IntAct;mentha	14605208	MI:0018
FBgn0001208	Hn	FBgn0262127	kibra	MIST vs2	BioGrid;DroID;IntAct;mentha	14605208	MI:0018
FBgn0001208	Hn	FBgn0264270	Sxl	MIST vs2	BioGrid;IntAct;mentha	14605208	MI:0018
FBgn0001208	Hn	FBgn0285955	cv-c	MIST vs2	BioGrid;DroID	14605208	MI:0018
FBgn0001215	Hrb98DE	FBgn0010348	Arf79F	MIST vs2	BioGrid;DIP;DroID;IntAct;mentha	14605208	MI:0018
FBgn0001215	Hrb98DE	FBgn0015903	apt	MIST vs2	BioGrid;DIP;DroID;IntAct;mentha	14605208	MI:0018
FBgn0001215	Hrb98DE	FBgn0027537	Nup93-1	MIST vs2	BioGrid;DIP;DroID;IntAct;mentha	14605208	MI:0018
FBgn0001215	Hrb98DE	FBgn0030624	CG9106	MIST vs2	BioGrid;DIP;DroID;IntAct;mentha	14605208	MI:0018
FBgn0001215	Hrb98DE	FBgn0032763	CG17568	MIST vs2	BioGrid;DIP;DroID;IntAct;mentha	14605208	MI:0018
FBgn0001215	Hrb98DE	FBgn0051431	CG31431	MIST vs2	BioGrid;DIP;DroID;IntAct;mentha	14605208	MI:0018
FBgn0001215	Hrb98DE	FBgn0265139	Gr2a	MIST vs2	BioGrid;DIP;DroID;IntAct;mentha	14605208	MI:0018
FBgn0001215	Hrb98DE	FBgn0267790	rump	MIST vs2	BioGrid;DIP;DroID;IntAct;mentha	14605208	MI:0018
FBgn0001218	Hsc70-3	FBgn0011660	Pms2	MIST vs2	BioGrid;DroID	15710747	MI:0018
FBgn0001218	Hsc70-3	FBgn0031849	CG11327	MIST vs2	BioGrid;DIP;DroID;IntAct;mentha	14605208	MI:0018
FBgn0001218	Hsc70-3	FBgn0034416	CG15109	MIST vs2	BioGrid;DIP;DroID;IntAct;mentha	14605208	MI:0018
FBgn0001218	Hsc70-3	FBgn0261931	Hecw	MIST vs2	BioGrid;DIP;DroID;IntAct;mentha	14605208	MI:0018
FBgn0001220	Hsc70-5	FBgn0030676	CG12379	MIST vs2	BioGrid;DIP;DroID;IntAct;mentha	14605208	MI:0018
FBgn0001220	Hsc70-5	FBgn0036790	AstC-R1	MIST vs2	BioGrid;DIP;DroID;IntAct;mentha	14605208	MI:0018
FBgn0001220	Hsc70-5	FBgn0038145	Droj2	MIST vs2	BioGrid;DIP;DroID;IntAct;mentha	14605208	MI:0018
FBgn0001220	Hsc70-5	FBgn0038659	EndoA	MIST vs2	BioGrid;DIP;DroID;IntAct;mentha	14605208	MI:0018
FBgn0001220	Hsc70-5	FBgn0051121	CG31121	MIST vs2	BioGrid;DIP;DroID;IntAct;mentha	14605208	MI:0018
FBgn0001222	Hsf	FBgn0001222	Hsf	MIST vs2	DroID;IntAct;mentha	21510947	MI:0030
FBgn0001222	Hsf	FBgn0002945	nkd	MIST vs2	FlyBase	18423435	MI:0018
FBgn0001222	Hsf	FBgn0010263	Rbp9	MIST vs2	BioGrid;DIP;DroID;IntAct;mentha	14605208	MI:0018
FBgn0001222	Hsf	FBgn0040340	TRAM	MIST vs2	BioGrid;DIP;DroID;IntAct;mentha	14605208	MI:0018
FBgn0001223	Hsp22	FBgn0003275	Polr2F	MIST vs2	BioGrid;IntAct;mentha	14605208	MI:0018
FBgn0001223	Hsp22	FBgn0010380	AP-1-2beta	MIST vs2	BioGrid;IntAct;mentha	14605208	MI:0018
FBgn0001223	Hsp22	FBgn0015903	apt	MIST vs2	BioGrid;IntAct;mentha	14605208	MI:0018
FBgn0001223	Hsp22	FBgn0031093	CG9581	MIST vs2	BioGrid;IntAct;mentha	14605208	MI:0018
FBgn0001223	Hsp22	FBgn0031849	CG11327	MIST vs2	BioGrid;IntAct;mentha	14605208	MI:0018
FBgn0001223	Hsp22	FBgn0034009	CG8155	MIST vs2	BioGrid;IntAct;mentha	14605208	MI:0018
FBgn0001223	Hsp22	FBgn0034651	CG15676	MIST vs2	BioGrid;IntAct;mentha	14605208	MI:0018
FBgn0001223	Hsp22	FBgn0052451	SPoCk	MIST vs2	BioGrid;IntAct;mentha	14605208	MI:0018
FBgn0001223	Hsp22	FBgn0259715	CG42369	MIST vs2	BioGrid;IntAct;mentha	14605208	MI:0018
FBgn0001224	Hsp23	FBgn0003360	sesB	MIST vs2	BioGrid;DIP;mentha	14605208	MI:0018
FBgn0001224	Hsp23	FBgn0024371	E2f2	MIST vs2	BioGrid;DIP;DroID;IntAct;mentha	14605208	MI:0018
FBgn0001224	Hsp23	FBgn0025111	Ant2	MIST vs2	BioGrid;DIP;IntAct;mentha	14605208	MI:0018
FBgn0001224	Hsp23	FBgn0027093	ArgRS	MIST vs2	BioGrid;DIP;DroID;IntAct;mentha	14605208	MI:0018
FBgn0001224	Hsp23	FBgn0031410	CG17237	MIST vs2	BioGrid;DIP;DroID;IntAct;mentha	14605208	MI:0018
FBgn0001224	Hsp23	FBgn0033283	CG11635	MIST vs2	BioGrid;DIP;DroID;IntAct;mentha	14605208	MI:0018
FBgn0001224	Hsp23	FBgn0035213	CG2199	MIST vs2	BioGrid;DIP;DroID;IntAct;mentha	14605208	MI:0018
FBgn0001224	Hsp23	FBgn0038149	GILT1	MIST vs2	BioGrid;DIP;DroID;IntAct;mentha	14605208	MI:0018
FBgn0001224	Hsp23	FBgn0038984	AdipoR	MIST vs2	BioGrid;DIP;DroID;IntAct;mentha	14605208	MI:0018
FBgn0001224	Hsp23	FBgn0039859	Mnat9	MIST vs2	BioGrid;DIP;DroID;IntAct;mentha	14605208	MI:0018
FBgn0001224	Hsp23	FBgn0053113	Rtnl1	MIST vs2	BioGrid;DIP;DroID;IntAct;mentha	14605208	MI:0018
FBgn0001224	Hsp23	FBgn0063494	GstE6	MIST vs2	BioGrid;DIP;DroID;IntAct;mentha	14605208	MI:0018
FBgn0001224	Hsp23	FBgn0085421	Epac	MIST vs2	BioGrid;DroID;IntAct;mentha	14605208	MI:0018
FBgn0001224	Hsp23	FBgn0085478	Zdhhc8	MIST vs2	BioGrid;DIP;IntAct;mentha	14605208	MI:0018
FBgn0001224	Hsp23	FBgn0266098	rg	MIST vs2	BioGrid;DroID;IntAct;mentha	14605208	MI:0018
FBgn0001225	Hsp26	FBgn0005659	Ets98B	MIST vs2	BioGrid;DIP;DroID;IntAct;mentha	14605208	MI:0018
FBgn0001225	Hsp26	FBgn0011570	cpb	MIST vs2	BioGrid;DIP;DroID;IntAct;mentha	14605208	MI:0018
FBgn0001225	Hsp26	FBgn0023479	teq	MIST vs2	BioGrid;DIP;DroID;IntAct;mentha	14605208	MI:0018
FBgn0001225	Hsp26	FBgn0027788	Hey	MIST vs2	BioGrid;DIP;DroID;IntAct;mentha	14605208	MI:0018
FBgn0001225	Hsp26	FBgn0029105	alpha-Catr	MIST vs2	BioGrid;DIP;DroID;IntAct;mentha	14605208	MI:0018
FBgn0001225	Hsp26	FBgn0031315	CG14341	MIST vs2	BioGrid;DIP;DroID	14605208	MI:0018
FBgn0001225	Hsp26	FBgn0031410	CG17237	MIST vs2	BioGrid;DIP;DroID;IntAct;mentha	14605208	MI:0018
FBgn0001225	Hsp26	FBgn0031878	sip2	MIST vs2	BioGrid;DIP;DroID;IntAct;mentha	14605208	MI:0018
FBgn0001225	Hsp26	FBgn0034563	CG15649	MIST vs2	BioGrid;DIP;DroID;IntAct;mentha	14605208	MI:0018
FBgn0001225	Hsp26	FBgn0034583	CG10527	MIST vs2	BioGrid;DIP;DroID;IntAct;mentha	14605208	MI:0018
FBgn0001225	Hsp26	FBgn0035251	Vta1	MIST vs2	BioGrid;DIP;DroID;IntAct;mentha	14605208	MI:0018
FBgn0001225	Hsp26	FBgn0035638	Tektin-C	MIST vs2	BioGrid;DIP;DroID;IntAct;mentha	14605208	MI:0018
FBgn0001225	Hsp26	FBgn0037608	mRpL19	MIST vs2	BioGrid;DIP;DroID;IntAct;mentha	14605208	MI:0018
FBgn0001225	Hsp26	FBgn0037779	CG12811	MIST vs2	BioGrid;DIP;DroID;IntAct;mentha	14605208	MI:0018
FBgn0001225	Hsp26	FBgn0038118	timeout	MIST vs2	BioGrid;DIP;DroID;IntAct;mentha	14605208	MI:0018
FBgn0001225	Hsp26	FBgn0038984	AdipoR	MIST vs2	BioGrid;DIP;DroID;IntAct;mentha	14605208	MI:0018
FBgn0001225	Hsp26	FBgn0039234	Nct	MIST vs2	BioGrid;DIP;DroID;IntAct;mentha	14605208	MI:0018
FBgn0001225	Hsp26	FBgn0040899	CG17776	MIST vs2	BioGrid;DIP;DroID;IntAct;mentha	14605208	MI:0018
FBgn0001225	Hsp26	FBgn0261617	nej	MIST vs2	BioGrid;DroID	14605208	MI:0018
FBgn0001225	Hsp26	FBgn0263755	Su(var)3-9	MIST vs2	BioGrid;DIP;DroID;IntAct;mentha	14605208	MI:0018
FBgn0001226	Hsp27	FBgn0015754	Lis-1	MIST vs2	BioGrid;DIP;DroID;IntAct;mentha	14605208	MI:0018
FBgn0001226	Hsp27	FBgn0017581	Lk6	MIST vs2	BioGrid;DIP;DroID;IntAct;mentha	14605208	MI:0018
FBgn0001226	Hsp27	FBgn0026411	Lim1	MIST vs2	BioGrid;DIP;DroID;IntAct;mentha	14605208	MI:0018
FBgn0001226	Hsp27	FBgn0034009	CG8155	MIST vs2	BioGrid;DIP;DroID;IntAct;mentha	14605208	MI:0018
FBgn0001226	Hsp27	FBgn0035197	CG9130	MIST vs2	IntAct;mentha	14605208	MI:0018
FBgn0001226	Hsp27	FBgn0036790	AstC-R1	MIST vs2	BioGrid;DIP;DroID;IntAct;mentha	14605208	MI:0018
FBgn0001226	Hsp27	FBgn0037555	Ada2b	MIST vs2	BioGrid;DIP;DroID;IntAct;mentha	14605208	MI:0018
FBgn0001226	Hsp27	FBgn0051029	CG31029	MIST vs2	BioGrid;DIP;DroID;IntAct;mentha	14605208	MI:0018
FBgn0001226	Hsp27	FBgn0261238	Alh	MIST vs2	BioGrid;DIP;DroID;IntAct;mentha	14605208	MI:0018
FBgn0001226	Hsp27	FBgn0263755	Su(var)3-9	MIST vs2	BioGrid;DIP;DroID;IntAct;mentha	14605208	MI:0018
FBgn0001227	Hsp67Ba	FBgn0013325	RpL11	MIST vs2	BioGrid;DIP;DroID;IntAct;mentha	14605208	MI:0018
FBgn0001227	Hsp67Ba	FBgn0014026	RpL7A	MIST vs2	BioGrid;DIP;DroID;IntAct;mentha	14605208	MI:0018
FBgn0001227	Hsp67Ba	FBgn0022984	qkr58E-3	MIST vs2	BioGrid;DIP;DroID	14605208	MI:0018
FBgn0001227	Hsp67Ba	FBgn0025382	Rab27	MIST vs2	BioGrid;DIP;DroID;IntAct;mentha	14605208	MI:0018
FBgn0001227	Hsp67Ba	FBgn0025709	CNT2	MIST vs2	BioGrid;DIP;DroID;IntAct;mentha	14605208	MI:0018
FBgn0001227	Hsp67Ba	FBgn0025807	Rad9	MIST vs2	BioGrid;DIP;DroID;IntAct;mentha	14605208	MI:0018
FBgn0001227	Hsp67Ba	FBgn0028687	Rpt1	MIST vs2	BioGrid;DIP;IntAct;mentha	14605208	MI:0018
FBgn0001227	Hsp67Ba	FBgn0029710	CG3568	MIST vs2	BioGrid;DIP;DroID;IntAct;mentha	14605208	MI:0018
FBgn0001227	Hsp67Ba	FBgn0031263	Tspo	MIST vs2	BioGrid;DIP	14605208	MI:0018
FBgn0001227	Hsp67Ba	FBgn0032078	C1GalTA	MIST vs2	BioGrid;DIP;DroID;IntAct;mentha	14605208	MI:0018
FBgn0001227	Hsp67Ba	FBgn0032987	RpL21	MIST vs2	BioGrid;DIP;DroID;IntAct;mentha	14605208	MI:0018
FBgn0001227	Hsp67Ba	FBgn0034951	CG3860	MIST vs2	BioGrid;DIP;DroID;IntAct;mentha	14605208	MI:0018
FBgn0001227	Hsp67Ba	FBgn0035089	Phk-3	MIST vs2	BioGrid;DIP;DroID;IntAct;mentha	14605208	MI:0018
FBgn0001227	Hsp67Ba	FBgn0035512	Cpr64Ac	MIST vs2	BioGrid;DIP;DroID;IntAct;mentha	14605208	MI:0018
FBgn0001227	Hsp67Ba	FBgn0036360	CG10713	MIST vs2	BioGrid;DIP;DroID;IntAct;mentha	14605208	MI:0018
FBgn0001227	Hsp67Ba	FBgn0037223	TwdlU	MIST vs2	BioGrid;DroID	14605208	MI:0018
FBgn0001227	Hsp67Ba	FBgn0037657	hyx	MIST vs2	BioGrid;DIP;DroID;IntAct;mentha	14605208	MI:0018
FBgn0001227	Hsp67Ba	FBgn0037810	sle	MIST vs2	BioGrid;DIP;DroID;IntAct;mentha	14605208	MI:0018
FBgn0001227	Hsp67Ba	FBgn0038205	Kif19A	MIST vs2	BioGrid;DIP;DroID	14605208	MI:0018
FBgn0001227	Hsp67Ba	FBgn0038732	Acsx2	MIST vs2	BioGrid;DIP;DroID;IntAct;mentha	14605208	MI:0018
FBgn0001227	Hsp67Ba	FBgn0039004	Nup133	MIST vs2	BioGrid;DIP;DroID;IntAct;mentha	14605208	MI:0018
FBgn0001227	Hsp67Ba	FBgn0040493	grsm	MIST vs2	BioGrid;DIP;DroID	14605208	MI:0018
FBgn0001227	Hsp67Ba	FBgn0041087	wun2	MIST vs2	BioGrid;DIP;DroID;IntAct;mentha	14605208	MI:0018
FBgn0001227	Hsp67Ba	FBgn0050147	Hil	MIST vs2	BioGrid;DIP;DroID;IntAct;mentha	14605208	MI:0018
FBgn0001227	Hsp67Ba	FBgn0052573	CG32573	MIST vs2	DIP;DroID;IntAct;mentha	14605208	MI:0018
FBgn0001227	Hsp67Ba	FBgn0085407	Pvf3	MIST vs2	BioGrid;DroID;IntAct;mentha	14605208	MI:0018
[truncated: 22,642 more rows]
