# Supplementary material for: Next-generation large-scale binary protein interaction network for Drosophila melanogaster
Source: Nat Commun. 2023 Apr 15;14:2162. doi: 10.1038/s41467-023-37876-0 (PMC10105736; doi:10.1038/s41467-023-37876-0)
Supplement: Supplementary file 8 — Supplementary Data 5 [file 41467_2023_37876_MOESM8_ESM.xlsx]

## Sheet: FlyBi
fbgn1 r645	gene1 r645	fbgn2 r645	gene2 r645	direction	screens	assays	Source_database	Reference	Exp_Direct	Exp_Indirect	Comment
FBgn0020238	14-3-3epsilon	FBgn0033925	CG8617	ad->db	Screen_1,	Cen X Cen,	DroID;FlyBase;IntAct;mentha	FBrf0235788	MI:0018;MI:1112;MI:0397		FBrf0235788 is part of FlyBi data
FBgn0004907	14-3-3zeta	FBgn0016036	mei-P22	ad->db	Screen_1,	Cen X Cen,	DroID;BioGrid;mentha;FlyBase;DIP;IntAct	14605208;FBrf0235788	MI:0397;MI:1112;MI:0018		FBrf0235788 is part of FlyBi data
FBgn0004907	14-3-3zeta	FBgn0259794	sinah	ad->db	Screen_2,	Cen X Cen,	BioGrid;DIP;DroID;IntAct;mentha	14605208	MI:0018
FBgn0004907	14-3-3zeta	FBgn0265298	SC35	ad->db	Screen_2,Screen_4,	Cen X 2u,Cen X Cen,
FBgn0010340	140up	FBgn0085296	CG34267	ad->db	Screen_3,Screen_4,	Cen X 2u,
FBgn0000022	ac	FBgn0036441	CG13476	ad->db	Screen_3,	Cen X 2u,
FBgn0000022	ac	FBgn0033739	Dyb	ad->db	Screen_3,Screen_4,	Cen X 2u,
FBgn0000022	ac	FBgn0020249	stck	ad->db	Screen_4,	Cen X 2u,
FBgn0000022	ac	FBgn0037345	PolZ2	ad->db	Screen_4,	Cen X 2u,
FBgn0000022	ac	FBgn0050324	CG30324	ad->db	Screen_4,	Cen X 2u,
FBgn0033749	achi	FBgn0031161	CG15445	ad->db	Screen_1,	Cen X Cen,	DroID;BioGrid;mentha;FlyBase;IntAct	FBrf0218395;22036573;FBrf0227292;FBrf0235788;25242320	MI:1112;MI:0397;MI:0018	MI:0943;MI:0082;MI:0007;MI:0004;MI:0046	FBrf0235788 is part of FlyBi data
FBgn0023415	Acp32CD	FBgn0034224	insb	ad->db	Screen_3,	Cen X 2u,
FBgn0015584	Acp53Ea	FBgn0032407	Pex19	ad->db	Screen_3,	Cen X 2u,
FBgn0015584	Acp53Ea	FBgn0023530	CG3740	ad->db	Screen_4,	Cen X 2u,
FBgn0000043	Act42A	FBgn0051559	CG31559	ad->db	Prediction,	Cen X Cen,
FBgn0000043	Act42A	FBgn0000043	Act42A	fbgn1=fbgn2	Screen_2,	Cen X Cen,
FBgn0000044	Act57B	FBgn0000043	Act42A	ad->db	Screen_1,	Cen X Cen,	DroID;FlyBase;IntAct;mentha	FBrf0235788	MI:0018;MI:0397;MI:1112		FBrf0235788 is part of FlyBi data
FBgn0000044	Act57B	FBgn0000045	Act79B	ad->db	Screen_1,	Cen X Cen,	DroID;FlyBase;IntAct;mentha	FBrf0235788	MI:0018;MI:1112;MI:0397		FBrf0235788 is part of FlyBi data
FBgn0000044	Act57B	FBgn0000047	Act88F	ad->db	Screen_1,	Cen X Cen,	DroID;FlyBase;IntAct;mentha	FBrf0235788	MI:0018;MI:0397;MI:1112		FBrf0235788 is part of FlyBi data
FBgn0000044	Act57B	FBgn0261458	capt	ad->db	Screen_1,	Cen X Cen,	DroID;mentha;FlyBase;BioGrid;IntAct	FBrf0218395;22036573;FBrf0235788	MI:1112;MI:0397;MI:0018	MI:0943;MI:0004;MI:0046	FBrf0235788 is part of FlyBi data
FBgn0000044	Act57B	FBgn0029662	CG12206	ad->db	Screen_1,	Cen X Cen,	DroID;FlyBase;IntAct;mentha	FBrf0235788	MI:0018;MI:1112;MI:0397		FBrf0235788 is part of FlyBi data
FBgn0000044	Act57B	FBgn0051559	CG31559	ad->db	Screen_1,	Cen X Cen,	DroID;FlyBase;IntAct;mentha	FBrf0235788	MI:0018;MI:0397;MI:1112		FBrf0235788 is part of FlyBi data
FBgn0000045	Act79B	FBgn0000043	Act42A	both	Prediction,	Cen X Cen,	FlyBase	30343899	MI:0031
FBgn0000045	Act79B	FBgn0260049	flr	ad->db	Screen_1,	Cen X Cen,	DroID;FlyBase;IntAct;mentha	FBrf0235788	MI:0018;MI:1112;MI:0397		FBrf0235788 is part of FlyBi data
FBgn0000046	Act87E	FBgn0029662	CG12206	ad->db	Prediction,	Cen X Cen,
FBgn0000046	Act87E	FBgn0000043	Act42A	ad->db	Screen_1,	Cen X Cen,	DroID;FlyBase;IntAct;mentha	FBrf0235788	MI:0018;MI:0397;MI:1112		FBrf0235788 is part of FlyBi data
FBgn0000046	Act87E	FBgn0000047	Act88F	ad->db	Screen_1,	Cen X Cen,	DroID;FlyBase;IntAct;mentha	FBrf0235788	MI:0018;MI:0397;MI:1112		FBrf0235788 is part of FlyBi data
FBgn0000046	Act87E	FBgn0261458	capt	ad->db	Screen_1,	Cen X Cen,	DroID;FlyBase;IntAct;mentha	FBrf0235788	MI:0018;MI:1112;MI:0397		FBrf0235788 is part of FlyBi data
FBgn0000046	Act87E	FBgn0000045	Act79B	ad->db	Screen_1,Screen_2,	Cen X Cen,	DroID;FlyBase;IntAct;mentha	FBrf0235788	MI:0018;MI:1112;MI:0397		FBrf0235788 is part of FlyBi data
FBgn0000046	Act87E	FBgn0051559	CG31559	ad->db	Screen_2,	Cen X Cen,
FBgn0000047	Act88F	FBgn0000045	Act79B	ad->db	Prediction,	Cen X Cen,
FBgn0000047	Act88F	FBgn0029662	CG12206	ad->db	Prediction,	Cen X Cen,
FBgn0000047	Act88F	FBgn0260049	flr	ad->db	Screen_1,	Cen X Cen,	DroID;FlyBase;IntAct;mentha	FBrf0235788	MI:0018;MI:1112;MI:0397		FBrf0235788 is part of FlyBi data
FBgn0000047	Act88F	FBgn0000043	Act42A	both	Screen_1,Screen_2,	Cen X Cen,	DroID;FlyBase;IntAct;mentha	FBrf0235788	MI:0018;MI:0397;MI:1112		FBrf0235788 is part of FlyBi data
FBgn0000047	Act88F	FBgn0000047	Act88F	fbgn1=fbgn2	Screen_1,Screen_2,	Cen X Cen,	DroID;FlyBase;IntAct;mentha	FBrf0235788	MI:0018;MI:0397;MI:1112		FBrf0235788 is part of FlyBi data
FBgn0000047	Act88F	FBgn0051559	CG31559	ad->db	Screen_1,Screen_2,	Cen X Cen,	DroID;FlyBase;IntAct;mentha	FBrf0235788	MI:0018;MI:0397;MI:1112		FBrf0235788 is part of FlyBi data
FBgn0000047	Act88F	FBgn0035251	Vta1	ad->db	Screen_2,	Cen X Cen,
FBgn0027619	eIF3j	FBgn0027619	eIF3j	fbgn1=fbgn2	Screen_1,Screen_2,	Cen X Cen,	DroID;FlyBase;IntAct;mentha	FBrf0235788	MI:0018;MI:0397;MI:1112		FBrf0235788 is part of FlyBi data
FBgn0020513	Paics	FBgn0028515	EndoGI	ad->db	Screen_1,	Cen X Cen,	DroID;FlyBase;IntAct;mentha	FBrf0235788	MI:0018;MI:0397;MI:1112		FBrf0235788 is part of FlyBi data
FBgn0284249	Adf1	FBgn0038491	CG5292	ad->db	Screen_1,Screen_2,	Cen X Cen,	DroID;FlyBase;IntAct;mentha	FBrf0235788	MI:0018;MI:0397;MI:1112		FBrf0235788 is part of FlyBi data
FBgn0004552	Akh	FBgn0031270	CG13689	ad->db	Screen_4,	Cen X 2u,
FBgn0004552	Akh	FBgn0037573	CG7483	ad->db	Screen_4,	Cen X 2u,
FBgn0004552	Akh	FBgn0038385	Fbxl7	ad->db	Screen_4,	Cen X 2u,
FBgn0010548	Aldh-III	FBgn0010548	Aldh-III	fbgn1=fbgn2	Screen_3,	Cen X 2u,
FBgn0261238	Alh	FBgn0038947	Sar1	ad->db	Screen_3,	Cen X 2u,
FBgn0029105	alpha-Catr	FBgn0033985	CG10257	ad->db	Screen_1,Screen_2,	Cen X Cen,	DroID;FlyBase	FBrf0235788	MI:0018		FBrf0235788 is part of FlyBi data
FBgn0000075	amd	FBgn0039343	CG5111	ad->db	Screen_4,	Cen X 2u,
FBgn0025686	Amnionless	FBgn0029854	CG3566	ad->db	Screen_3,	Cen X 2u,
FBgn0025686	Amnionless	FBgn0085360	CG34331	ad->db	Screen_3,	Cen X 2u,
FBgn0025686	Amnionless	FBgn0040571	CG17193	ad->db	Screen_4,	Cen X 2u,
FBgn0025686	Amnionless	FBgn0260855	Sec22	ad->db	Screen_4,	Cen X 2u,
FBgn0261788	Ank2	FBgn0003870	ttk	both	Prediction,Screen_3,	Cen X 2u,Cen X Cen,
FBgn0261788	Ank2	FBgn0030963	CG7101	ad->db	Screen_3,	Cen X 2u,
FBgn0261788	Ank2	FBgn0039013	CG4813	ad->db	Screen_3,Screen_4,	Cen X 2u,
FBgn0261788	Ank2	FBgn0038359	CG5614	ad->db	Screen_4,	Cen X 2u,
FBgn0000083	AnxB9	FBgn0001150	gt	ad->db	Screen_3,	Cen X 2u,
FBgn0024833	AP-1mu	FBgn0003870	ttk	both	Screen_2,Screen_4,	Cen X 2u,Cen X Cen,
FBgn0024833	AP-1mu	FBgn0287768	esg	ad->db	Screen_3,	Cen X 2u,
FBgn0024833	AP-1mu	FBgn0011289	TfIIA-L	ad->db	Screen_3,	Cen X 2u,
FBgn0024833	AP-1mu	FBgn0032643	GCS2beta	ad->db	Screen_3,	Cen X 2u,
FBgn0024833	AP-1mu	FBgn0037384	dgrn	ad->db	Screen_3,	Cen X 2u,
FBgn0024833	AP-1mu	FBgn0050418	nord	ad->db	Screen_3,	Cen X 2u,
FBgn0024833	AP-1mu	FBgn0260440	spdo	ad->db	Screen_3,	Cen X 2u,
FBgn0024833	AP-1mu	FBgn0004915	TfIIB	ad->db	Screen_3,Screen_4,	Cen X 2u,
FBgn0024833	AP-1mu	FBgn0024833	AP-1mu	fbgn1=fbgn2	Screen_3,Screen_4,	Cen X 2u,
FBgn0024833	AP-1mu	FBgn0033680	CG13186	ad->db	Screen_3,Screen_4,	Cen X 2u,
FBgn0024833	AP-1mu	FBgn0036365	cmb	ad->db	Screen_3,Screen_4,	Cen X 2u,
FBgn0024833	AP-1mu	FBgn0037550	CG9667	ad->db	Screen_3,Screen_4,	Cen X 2u,
FBgn0024833	AP-1mu	FBgn0086676	spin	ad->db	Screen_3,Screen_4,	Cen X 2u,
FBgn0024833	AP-1mu	FBgn0000360	Cp38	ad->db	Screen_4,	Cen X 2u,
FBgn0024833	AP-1mu	FBgn0001983	wor	ad->db	Screen_4,	Cen X 2u,
FBgn0024833	AP-1mu	FBgn0010303	hep	ad->db	Screen_4,	Cen X 2u,
FBgn0024833	AP-1mu	FBgn0034499	Cpr56F	ad->db	Screen_4,	Cen X 2u,
FBgn0024833	AP-1mu	FBgn0051352	Unc-115a	ad->db	Screen_4,	Cen X 2u,
FBgn0024833	AP-1mu	FBgn0261618	larp	ad->db	Screen_4,	Cen X 2u,
FBgn0263351	AP-2mu	FBgn0003870	ttk	ad->db	Screen_3,	Cen X 2u,	BioGrid;DIP;DroID;IntAct;mentha	14605208;22036573	MI:0018	MI:0007
FBgn0263351	AP-2mu	FBgn0034900	CG12491	ad->db	Screen_3,	Cen X 2u,
FBgn0263351	AP-2mu	FBgn0038767	trem	ad->db	Screen_3,	Cen X 2u,
FBgn0263351	AP-2mu	FBgn0030864	CG8173	ad->db	Screen_3,Screen_4,	Cen X 2u,
FBgn0263351	AP-2mu	FBgn0032656	CG5674	ad->db	Screen_3,Screen_4,	Cen X 2u,
FBgn0034231	APC10	FBgn0011573	Cdc37	ad->db	Screen_4,	Cen X 2u,
FBgn0031458	aph-1	FBgn0033199	CG17985	ad->db	Screen_3,	Cen X 2u,
FBgn0031458	aph-1	FBgn0030358	CG10362	ad->db	Screen_4,	Cen X 2u,
FBgn0031458	aph-1	FBgn0032129	jp	ad->db	Screen_4,	Cen X 2u,
FBgn0031458	aph-1	FBgn0037084	Syx6	ad->db	Screen_4,	Cen X 2u,
FBgn0031458	aph-1	FBgn0040571	CG17193	ad->db	Screen_4,	Cen X 2u,
FBgn0260941	app	FBgn0036924	hale	ad->db	Screen_3,	Cen X 2u,
FBgn0260941	app	FBgn0063485	Lasp	ad->db	Screen_3,	Cen X 2u,
FBgn0260941	app	FBgn0261565	Lmpt	ad->db	Screen_3,	Cen X 2u,
FBgn0036111	Aps	FBgn0024811	Crk	ad->db	Screen_3,	Cen X 2u,
FBgn0015904	ara	FBgn0032656	CG5674	ad->db	Screen_4,	Cen X 2u,
FBgn0033926	Arc1	FBgn0033926	Arc1	fbgn1=fbgn2	Screen_1,Screen_2,	Cen X Cen,	BioGrid;DroID;FlyBase;IntAct;mentha	29328915;FBrf0235788	MI:0018;MI:1112;MI:0397	MI:0046;MI:0314;MI:0040	FBrf0235788 is part of FlyBi data
FBgn0033928	Arc2	FBgn0033928	Arc2	fbgn1=fbgn2	Screen_1,	Cen X Cen,	DroID;FlyBase;IntAct;mentha	FBrf0235788	MI:0018;MI:1112;MI:0397		FBrf0235788 is part of FlyBi data
FBgn0033928	Arc2	FBgn0033926	Arc1	both	Screen_1,Screen_2,	Cen X Cen,	DroID;mentha;FlyBase;IntAct	22036573;FBrf0235788	MI:1112;MI:0397;MI:0018	MI:0007	FBrf0235788 is part of FlyBi data
FBgn0000116	Argk	FBgn0004629	Cys	ad->db	Screen_3,	Cen X 2u,
FBgn0000116	Argk	FBgn0031245	CG3625	ad->db	Screen_3,	Cen X 2u,
FBgn0000116	Argk	FBgn0035550	CG11349	ad->db	Screen_3,	Cen X 2u,
FBgn0000116	Argk	FBgn0037007	BNIP3	ad->db	Screen_3,	Cen X 2u,
FBgn0000116	Argk	FBgn0085325	CG34296	ad->db	Screen_3,Screen_4,	Cen X 2u,
FBgn0000116	Argk	FBgn0011668	Mst57Da	ad->db	Screen_4,	Cen X 2u,
FBgn0000116	Argk	FBgn0020645	Lcp65Aa	ad->db	Screen_4,	Cen X 2u,
FBgn0000116	Argk	FBgn0029854	CG3566	ad->db	Screen_4,	Cen X 2u,
FBgn0000116	Argk	FBgn0031103	CG12679	ad->db	Screen_4,	Cen X 2u,
FBgn0000116	Argk	FBgn0031176	whe	ad->db	Screen_4,	Cen X 2u,
FBgn0000116	Argk	FBgn0031178	CG10918	ad->db	Screen_4,	Cen X 2u,
FBgn0000116	Argk	FBgn0033869	Cpr50Cb	ad->db	Screen_4,	Cen X 2u,
FBgn0000116	Argk	FBgn0034399	CG15083	ad->db	Screen_4,	Cen X 2u,
FBgn0000116	Argk	FBgn0034885	Eglp4	ad->db	Screen_4,	Cen X 2u,
FBgn0000116	Argk	FBgn0035464	PIG-B	ad->db	Screen_4,	Cen X 2u,
FBgn0000116	Argk	FBgn0085199	CG34170	ad->db	Screen_4,	Cen X 2u,
FBgn0000116	Argk	FBgn0260027	CG42495	ad->db	Screen_4,	Cen X 2u,
FBgn0031050	Arp10	FBgn0000181	bic	both	Screen_3,Screen_4,	Cen X 2u,	BioGrid;DIP;DroID;IntAct;mentha	14605208	MI:0397;MI:0018;MI:0727
FBgn0038306	Art3	FBgn0040780	Atg10	ad->db	Screen_1,Screen_2,	Cen X Cen,	DroID;FlyBase;IntAct;mentha	FBrf0235788	MI:0018;MI:0397;MI:1112		FBrf0235788 is part of FlyBi data
FBgn0035407	Asciz	FBgn0026141	Cdlc2	ad->db	Screen_1,	Cen X Cen,	DroID;FlyBase;IntAct;mentha	FBrf0235788	MI:0018;MI:0397;MI:1112		FBrf0235788 is part of FlyBi data
FBgn0035407	Asciz	FBgn0003130	Poxn	ad->db	Screen_3,	Cen X 2u,
FBgn0000137	ase	FBgn0021814	Vps28	ad->db	Screen_1,Screen_2,	Cen X Cen,	DroID;FlyBase;IntAct;mentha	FBrf0235788	MI:0018;MI:0397;MI:1112		FBrf0235788 is part of FlyBi data
FBgn0000139	ash2	FBgn0036973	Rbbp5	ad->db	Screen_4,	Cen X 2u,	DroID;BioGrid;mentha;FlyBase;IntAct	21875999;FBrf0218395;22036573;21694722	MI:0915	MI:0943;MI:0082;MI:0007;MI:0004;MI:0029;MI:0046
FBgn0031876	Atac1	FBgn0037550	CG9667	ad->db	Prediction,	Cen X Cen,
FBgn0031876	Atac1	FBgn0051244	CG31244	ad->db	Prediction,	Cen X Cen,
FBgn0031876	Atac1	FBgn0030409	CG15728	ad->db	Screen_1,	Cen X Cen,	DroID;FlyBase;IntAct;mentha	FBrf0235788	MI:0018;MI:1112;MI:0397		FBrf0235788 is part of FlyBi data
FBgn0031876	Atac1	FBgn0032260	CG13144	ad->db	Screen_1,Screen_2,	Cen X Cen,	DroID;FlyBase;IntAct;mentha	FBrf0235788	MI:0018;MI:1112;MI:0397		FBrf0235788 is part of FlyBi data
FBgn0031876	Atac1	FBgn0033739	Dyb	ad->db	Screen_1,Screen_2,	Cen X Cen,	DroID;FlyBase;IntAct;mentha	FBrf0235788	MI:0018;MI:1112;MI:0397		FBrf0235788 is part of FlyBi data
FBgn0031876	Atac1	FBgn0035725	Mis12	ad->db	Screen_1,Screen_2,	Cen X Cen,	DroID;FlyBase;IntAct;mentha	FBrf0235788	MI:0018;MI:0397;MI:1112		FBrf0235788 is part of FlyBi data
FBgn0031876	Atac1	FBgn0004893	bowl	ad->db	Screen_2,	Cen X Cen,
FBgn0031876	Atac1	FBgn0031762	CG9098	ad->db	Screen_2,	Cen X Cen,
FBgn0031876	Atac1	FBgn0033893	CG18371	ad->db	Screen_2,	Cen X Cen,
FBgn0031876	Atac1	FBgn0039505	CG5934	ad->db	Screen_2,	Cen X Cen,
FBgn0031876	Atac1	FBgn0050324	CG30324	ad->db	Screen_2,	Cen X Cen,
FBgn0031876	Atac1	FBgn0086447	l(2)37Cg	ad->db	Screen_2,	Cen X Cen,
FBgn0031876	Atac1	FBgn0032089	Rcd-1r	ad->db	Screen_2,Screen_3,	Cen X 2u,Cen X Cen,
FBgn0265193	Atf-2	FBgn0087005	rtp	ad->db	Screen_2,	Cen X Cen,
FBgn0033010	Atf6	FBgn0011273	Acam	ad->db	Screen_3,	Cen X 2u,
FBgn0033010	Atf6	FBgn0032640	Sgt	ad->db	Screen_3,	Cen X 2u,
FBgn0033010	Atf6	FBgn0025692	Lfg	ad->db	Screen_4,	Cen X 2u,
FBgn0036255	Atg12	FBgn0011361	ND-ACP	ad->db	Screen_4,	Cen X 2u,
FBgn0039705	Atg16	FBgn0029943	Atg5	ad->db	Screen_1,Screen_2,	Cen X Cen,	BioGrid;DIP;DroID;FlyBase;IntAct;mentha	FBrf0218395;22036573;14605208;FBrf0235788	MI:1112;MI:0397;MI:0018	MI:0943;MI:0007;MI:0046	FBrf0235788 is part of FlyBi data
FBgn0031298	Atg4a	FBgn0029771	CG12730	ad->db	Screen_3,	Cen X 2u,
FBgn0031298	Atg4a	FBgn0030759	CG13014	ad->db	Screen_3,	Cen X 2u,
FBgn0031298	Atg4a	FBgn0031988	CG8668	ad->db	Screen_3,	Cen X 2u,
FBgn0031298	Atg4a	FBgn0034399	CG15083	ad->db	Screen_3,	Cen X 2u,
FBgn0031298	Atg4a	FBgn0053169	CG33169	ad->db	Screen_3,	Cen X 2u,
FBgn0031298	Atg4a	FBgn0259101	CG42249	ad->db	Screen_3,	Cen X 2u,
FBgn0031298	Atg4a	FBgn0004629	Cys	ad->db	Screen_4,	Cen X 2u,
FBgn0031298	Atg4a	FBgn0029573	CG14770	ad->db	Screen_4,	Cen X 2u,
FBgn0031298	Atg4a	FBgn0031176	whe	ad->db	Screen_4,	Cen X 2u,
FBgn0031298	Atg4a	FBgn0032200	CG5676	ad->db	Screen_4,	Cen X 2u,
FBgn0031298	Atg4a	FBgn0036007	path	ad->db	Screen_4,	Cen X 2u,
FBgn0031298	Atg4a	FBgn0037009	CG5104	ad->db	Screen_4,	Cen X 2u,
FBgn0031298	Atg4a	FBgn0260393	CG17147	ad->db	Screen_4,	Cen X 2u,
FBgn0264325	Atg6	FBgn0020369	Rpt6	ad->db	Screen_1,	Cen X Cen,	DroID;BioGrid;mentha;FlyBase;DIP;IntAct	14605208;FBrf0235788	MI:0397;MI:1112;MI:0018		FBrf0235788 is part of FlyBi data
FBgn0052672	Atg8a	FBgn0031190	CG12576	ad->db	Screen_3,	Cen X 2u,
FBgn0052672	Atg8a	FBgn0039075	CG4393	ad->db	Screen_3,	Cen X 2u,
FBgn0038539	Atg8b	FBgn0035542	DOR	ad->db	Screen_3,	Cen X 2u,	BioGrid;DIP;DroID;FlyBase;IntAct;mentha	14605208;20888228	MI:0397;MI:0018;MI:0727	MI:0007;MI:0113;MI:0004
FBgn0039830	ATPsynC	FBgn0010114	hig	ad->db	Screen_3,	Cen X 2u,
FBgn0039830	ATPsynC	FBgn0015360	oxt	ad->db	Screen_3,	Cen X 2u,
FBgn0039830	ATPsynC	FBgn0015872	Drip	ad->db	Screen_3,	Cen X 2u,
FBgn0039830	ATPsynC	FBgn0025645	CG3598	ad->db	Screen_3,	Cen X 2u,
FBgn0039830	ATPsynC	FBgn0030850	stas	ad->db	Screen_3,	Cen X 2u,
FBgn0039830	ATPsynC	FBgn0032900	CG14401	ad->db	Screen_3,	Cen X 2u,
FBgn0039830	ATPsynC	FBgn0033199	CG17985	ad->db	Screen_3,	Cen X 2u,
FBgn0039830	ATPsynC	FBgn0033869	Cpr50Cb	ad->db	Screen_3,	Cen X 2u,
FBgn0039830	ATPsynC	FBgn0036058	CG6707	ad->db	Screen_3,	Cen X 2u,
FBgn0039830	ATPsynC	FBgn0036121	CG6310	ad->db	Screen_3,	Cen X 2u,
FBgn0039830	ATPsynC	FBgn0040775	CG12158	ad->db	Screen_3,	Cen X 2u,
FBgn0039830	ATPsynC	FBgn0287423	Nplp2	ad->db	Screen_3,	Cen X 2u,
FBgn0039830	ATPsynC	FBgn0043841	vir-1	ad->db	Screen_3,	Cen X 2u,
FBgn0039830	ATPsynC	FBgn0046763	CG17278	ad->db	Screen_3,	Cen X 2u,
FBgn0039830	ATPsynC	FBgn0053169	CG33169	ad->db	Screen_3,	Cen X 2u,
FBgn0039830	ATPsynC	FBgn0025712	CG13920	ad->db	Screen_3,Screen_4,	Cen X 2u,
FBgn0039830	ATPsynC	FBgn0031276	CG12506	ad->db	Screen_3,Screen_4,	Cen X 2u,
FBgn0039830	ATPsynC	FBgn0036547	CG17032	ad->db	Screen_3,Screen_4,	Cen X 2u,
FBgn0039830	ATPsynC	FBgn0052282	Drsl4	ad->db	Screen_3,Screen_4,	Cen X 2u,
FBgn0039830	ATPsynC	FBgn0028855	CG15282	ad->db	Screen_4,	Cen X 2u,
FBgn0039830	ATPsynC	FBgn0033777	CG17574	ad->db	Screen_4,	Cen X 2u,
FBgn0039830	ATPsynC	FBgn0051779	Acp24A4	ad->db	Screen_4,	Cen X 2u,
FBgn0039830	ATPsynC	FBgn0085195	CG34166	ad->db	Screen_4,	Cen X 2u,
FBgn0039830	ATPsynC	FBgn0085325	CG34296	ad->db	Screen_4,	Cen X 2u,
FBgn0039830	ATPsynC	FBgn0260855	Sec22	ad->db	Screen_4,	Cen X 2u,
FBgn0039830	ATPsynC	FBgn0261085	Syt12	ad->db	Screen_4,	Cen X 2u,
FBgn0035585	ATPsynCF6L	FBgn0011668	Mst57Da	ad->db	Screen_3,	Cen X 2u,
FBgn0035585	ATPsynCF6L	FBgn0032785	CG10026	ad->db	Screen_3,	Cen X 2u,
FBgn0035585	ATPsynCF6L	FBgn0035550	CG11349	ad->db	Screen_3,	Cen X 2u,
FBgn0035585	ATPsynCF6L	FBgn0040755	CG17580	ad->db	Screen_3,	Cen X 2u,
FBgn0035585	ATPsynCF6L	FBgn0043841	vir-1	ad->db	Screen_3,	Cen X 2u,
FBgn0035585	ATPsynCF6L	FBgn0050296	RIC-3	ad->db	Screen_3,	Cen X 2u,
FBgn0035585	ATPsynCF6L	FBgn0036769	Tsp74F	ad->db	Screen_3,Screen_4,	Cen X 2u,
FBgn0035585	ATPsynCF6L	FBgn0037007	BNIP3	ad->db	Screen_3,Screen_4,	Cen X 2u,
FBgn0035585	ATPsynCF6L	FBgn0287423	Nplp2	ad->db	Screen_3,Screen_4,	Cen X 2u,
FBgn0035585	ATPsynCF6L	FBgn0016119	ATPsynCF6	ad->db	Screen_4,	Cen X 2u,
FBgn0035585	ATPsynCF6L	FBgn0030830	CG5172	ad->db	Screen_4,	Cen X 2u,
FBgn0035585	ATPsynCF6L	FBgn0032400	CG6770	ad->db	Screen_4,	Cen X 2u,
FBgn0035585	ATPsynCF6L	FBgn0036547	CG17032	ad->db	Screen_4,	Cen X 2u,
FBgn0035585	ATPsynCF6L	FBgn0039298	to	ad->db	Screen_4,	Cen X 2u,
FBgn0016120	ATPsynD	FBgn0034651	CG15676	ad->db	Screen_3,	Cen X 2u,
FBgn0016120	ATPsynD	FBgn0028902	Tektin-A	ad->db	Screen_4,	Cen X 2u,
FBgn0016120	ATPsynD	FBgn0039938	Sox102F	ad->db	Screen_4,	Cen X 2u,
FBgn0028342	ATPsyndelta	FBgn0014391	sun	both	Screen_3,	Cen X 2u,	BioGrid;DroID;FlyBase	FBrf0218395;22036573;25023514		MI:0943;MI:0082;MI:0276;MI:0004;MI:1022;MI:0046
FBgn0028342	ATPsyndelta	FBgn0024811	Crk	ad->db	Screen_4,	Cen X 2u,
FBgn0038224	ATPsynE	FBgn0002773	Mlc2	ad->db	Screen_3,	Cen X 2u,
FBgn0041581	AttB	FBgn0032640	Sgt	ad->db	Screen_4,	Cen X 2u,
FBgn0029907	Atx-1	FBgn0001170	H2.0	ad->db	Screen_3,	Cen X 2u,
FBgn0029907	Atx-1	FBgn0000576	ems	ad->db	Screen_3,	Cen X 2u,
FBgn0029907	Atx-1	FBgn0008636	hbn	ad->db	Screen_3,	Cen X 2u,
FBgn0029907	Atx-1	FBgn0030277	CG1394	ad->db	Screen_3,	Cen X 2u,
FBgn0029907	Atx-1	FBgn0032360	CG14926	ad->db	Screen_3,	Cen X 2u,
FBgn0029907	Atx-1	FBgn0036497	Ran-like	ad->db	Screen_3,	Cen X 2u,
FBgn0029907	Atx-1	FBgn0260745	mfas	ad->db	Screen_3,	Cen X 2u,
FBgn0029907	Atx-1	FBgn0261963	mid	ad->db	Screen_3,	Cen X 2u,
FBgn0029907	Atx-1	FBgn0263512	Vsx2	ad->db	Screen_3,	Cen X 2u,
FBgn0029907	Atx-1	FBgn0063485	Lasp	ad->db	Screen_3,Screen_4,	Cen X 2u,
FBgn0029907	Atx-1	FBgn0029955	CG15478	ad->db	Screen_3,Screen_4,	Cen X 2u,
FBgn0029907	Atx-1	FBgn0052846	CG32846	ad->db	Screen_3,Screen_4,	Cen X 2u,
FBgn0029907	Atx-1	FBgn0000411	D	ad->db	Screen_4,	Cen X 2u,
FBgn0029907	Atx-1	FBgn0020378	Sp1	ad->db	Screen_4,	Cen X 2u,
FBgn0029907	Atx-1	FBgn0030791	CG9132	ad->db	Screen_4,	Cen X 2u,
FBgn0029907	Atx-1	FBgn0032707	CG10348	ad->db	Screen_4,	Cen X 2u,
FBgn0030410	Aven	FBgn0035491	Dpy-30L2	ad->db	Screen_1,	Cen X Cen,	DroID;FlyBase;IntAct;mentha	FBrf0235788	MI:0018;MI:0397;MI:1112		FBrf0235788 is part of FlyBi data
FBgn0000150	awd	FBgn0000150	awd	fbgn1=fbgn2	Screen_1,	Cen X Cen,	DroID;mentha;FlyBase;BioGrid;IntAct	FBrf0235788;25195176	MI:1112;MI:0397;MI:0018;MI:0114	MI:0071;MI:1022;MI:0027	FBrf0235788 is part of FlyBi data
FBgn0000150	awd	FBgn0035251	Vta1	ad->db	Screen_1,	Cen X Cen,	DroID;FlyBase;IntAct;mentha	FBrf0235788	MI:0018;MI:1112;MI:0397		FBrf0235788 is part of FlyBi data
FBgn0013751	Awh	FBgn0013764	Chi	ad->db	Screen_1,	Cen X Cen,	DroID;FlyBase;IntAct;mentha	FBrf0235788	MI:0018;MI:0397;MI:1112		FBrf0235788 is part of FlyBi data
FBgn0013751	Awh	FBgn0003435	sm	ad->db	Screen_1,	Cen X Cen,	DroID;FlyBase;IntAct;mentha	FBrf0235788	MI:0018;MI:0397;MI:1112		FBrf0235788 is part of FlyBi data
FBgn0004587	B52	FBgn0037707	RnpS1	ad->db	Screen_4,	Cen X 2u,
FBgn0260960	Baldspot	FBgn0037933	Ho	ad->db	Screen_3,	Cen X 2u,
FBgn0260960	Baldspot	FBgn0004228	mex1	ad->db	Screen_3,	Cen X 2u,
FBgn0260960	Baldspot	FBgn0010548	Aldh-III	ad->db	Screen_3,	Cen X 2u,
FBgn0260960	Baldspot	FBgn0016675	Lectin-galC1	ad->db	Screen_3,	Cen X 2u,
FBgn0260960	Baldspot	FBgn0019928	Ser8	ad->db	Screen_3,	Cen X 2u,
FBgn0260960	Baldspot	FBgn0028855	CG15282	ad->db	Screen_3,	Cen X 2u,
FBgn0260960	Baldspot	FBgn0031146	CG15449	ad->db	Screen_3,	Cen X 2u,
FBgn0260960	Baldspot	FBgn0032000	CG8372	ad->db	Screen_3,	Cen X 2u,
FBgn0260960	Baldspot	FBgn0032200	CG5676	ad->db	Screen_3,	Cen X 2u,
FBgn0260960	Baldspot	FBgn0032900	CG14401	ad->db	Screen_3,	Cen X 2u,
FBgn0260960	Baldspot	FBgn0037383	Sec20	ad->db	Screen_3,	Cen X 2u,
FBgn0260960	Baldspot	FBgn0037562	Nazo	ad->db	Screen_3,	Cen X 2u,
FBgn0260960	Baldspot	FBgn0040842	CG15212	ad->db	Screen_3,	Cen X 2u,
FBgn0260960	Baldspot	FBgn0044871	Gos28	ad->db	Screen_3,	Cen X 2u,
FBgn0260960	Baldspot	FBgn0047135	CG32276	ad->db	Screen_3,	Cen X 2u,
FBgn0260960	Baldspot	FBgn0085199	CG34170	ad->db	Screen_3,	Cen X 2u,
FBgn0260960	Baldspot	FBgn0259148	CG42263	ad->db	Screen_3,	Cen X 2u,
FBgn0260960	Baldspot	FBgn0261260	mgl	ad->db	Screen_3,	Cen X 2u,
FBgn0260960	Baldspot	FBgn0266420	Ote	ad->db	Screen_3,	Cen X 2u,
FBgn0260960	Baldspot	FBgn0032871	CG2611	ad->db	Screen_3,Screen_4,	Cen X 2u,
FBgn0260960	Baldspot	FBgn0036121	CG6310	ad->db	Screen_3,Screen_4,	Cen X 2u,
FBgn0260960	Baldspot	FBgn0037084	Syx6	ad->db	Screen_3,Screen_4,	Cen X 2u,
FBgn0260960	Baldspot	FBgn0044419	Pmi	ad->db	Screen_3,Screen_4,	Cen X 2u,
FBgn0260960	Baldspot	FBgn0263983	CG43732	ad->db	Screen_3,Screen_4,	Cen X 2u,
FBgn0260960	Baldspot	FBgn0015360	oxt	ad->db	Screen_4,	Cen X 2u,
FBgn0260960	Baldspot	FBgn0025700	CG5885	ad->db	Screen_4,	Cen X 2u,
FBgn0260960	Baldspot	FBgn0029854	CG3566	ad->db	Screen_4,	Cen X 2u,
FBgn0260960	Baldspot	FBgn0030358	CG10362	ad->db	Screen_4,	Cen X 2u,
FBgn0260960	Baldspot	FBgn0031049	Sec61gamma	ad->db	Screen_4,	Cen X 2u,
FBgn0260960	Baldspot	FBgn0031746	CG9029	ad->db	Screen_4,	Cen X 2u,
FBgn0260960	Baldspot	FBgn0032880	TM9SF2	ad->db	Screen_4,	Cen X 2u,
FBgn0260960	Baldspot	FBgn0036488	CG6878	ad->db	Screen_4,	Cen X 2u,
FBgn0260960	Baldspot	FBgn0045063	fdl	ad->db	Screen_4,	Cen X 2u,
FBgn0260960	Baldspot	FBgn0264294	Cyt-b5	ad->db	Screen_4,	Cen X 2u,
FBgn0033844	bbc	FBgn0034770	Obp58d	ad->db	Screen_3,Screen_4,	Cen X 2u,
FBgn0033844	bbc	FBgn0261260	mgl	ad->db	Screen_3,Screen_4,	Cen X 2u,
FBgn0033844	bbc	FBgn0035519	CG1309	ad->db	Screen_4,	Cen X 2u,
FBgn0033844	bbc	FBgn0037084	Syx6	ad->db	Screen_4,	Cen X 2u,
FBgn0033844	bbc	FBgn0040601	CG13643	ad->db	Screen_4,	Cen X 2u,
FBgn0039558	BCAS2	FBgn0000459	disco	ad->db	Screen_1,	Cen X Cen,	DroID;FlyBase;IntAct;mentha	FBrf0235788	MI:0018;MI:0397;MI:1112		FBrf0235788 is part of FlyBi data
FBgn0039558	BCAS2	FBgn0035251	Vta1	ad->db	Screen_1,	Cen X Cen,	DroID;FlyBase;IntAct;mentha	FBrf0235788	MI:0018;MI:0397;MI:1112		FBrf0235788 is part of FlyBi data
FBgn0039558	BCAS2	FBgn0032656	CG5674	ad->db	Screen_2,	Cen X Cen,
FBgn0000166	bcd	FBgn0003130	Poxn	ad->db	Screen_3,	Cen X 2u,
FBgn0000166	bcd	FBgn0004173	Mst84Db	ad->db	Screen_3,	Cen X 2u,
FBgn0000166	bcd	FBgn0004175	Mst84Dd	ad->db	Screen_3,	Cen X 2u,	BioGrid;DIP;DroID;IntAct;mentha	14605208	MI:0018
FBgn0000166	bcd	FBgn0020249	stck	ad->db	Screen_3,	Cen X 2u,
FBgn0000166	bcd	FBgn0020378	Sp1	ad->db	Screen_3,	Cen X 2u,
FBgn0000166	bcd	FBgn0036476	sstn	ad->db	Screen_3,	Cen X 2u,
FBgn0000166	bcd	FBgn0003015	osk	ad->db	Screen_4,	Cen X 2u,
FBgn0000166	bcd	FBgn0025674	CycK	ad->db	Screen_4,	Cen X 2u,	BioGrid;DroID;IntAct;mentha	15575970	MI:0397;MI:0018;MI:0727
FBgn0000166	bcd	FBgn0063485	Lasp	ad->db	Screen_4,	Cen X 2u,
FBgn0015602	BEAF-32	FBgn0035251	Vta1	ad->db	Prediction,	Cen X Cen,
FBgn0015602	BEAF-32	FBgn0029752	TrxT	ad->db	Screen_1,	Cen X Cen,	DroID;FlyBase;IntAct;mentha	FBrf0235788	MI:0018;MI:1112;MI:0397		FBrf0235788 is part of FlyBi data
FBgn0015602	BEAF-32	FBgn0035491	Dpy-30L2	ad->db	Screen_1,	Cen X Cen,	DroID;FlyBase;IntAct;mentha	FBrf0235788	MI:0018;MI:0397;MI:1112		FBrf0235788 is part of FlyBi data
FBgn0015602	BEAF-32	FBgn0261788	Ank2	ad->db	Screen_1,	Cen X Cen,	DroID;FlyBase;IntAct;mentha	FBrf0235788	MI:0018;MI:1112;MI:0397		FBrf0235788 is part of FlyBi data
FBgn0260857	Bet1	FBgn0085227	CG34198	ad->db	Screen_3,	Cen X 2u,
FBgn0260857	Bet1	FBgn0015602	BEAF-32	ad->db	Screen_4,	Cen X 2u,
FBgn0260857	Bet1	FBgn0039938	Sox102F	ad->db	Screen_4,	Cen X 2u,
FBgn0260859	Bet3	FBgn0033605	CG9067	both	Screen_1,Screen_3,	Cen X 2u,Cen X Cen,	DroID;FlyBase	FBrf0235788	MI:0018		FBrf0235788 is part of FlyBi data
FBgn0260859	Bet3	FBgn0033723	CG13155	ad->db	Screen_3,	Cen X 2u,
FBgn0028970	betaggt-II	FBgn0027296	temp	both	Screen_1,Screen_2,Screen_4,	Cen X 2u,Cen X Cen,	BioGrid;DIP;DroID;FlyBase;IntAct;mentha	14605208;24492843;FBrf0235788	MI:0397;MI:1112;MI:0018;MI:0727	MI:0007;MI:0113;MI:0004;MI:0705	FBrf0235788 is part of FlyBi data
FBgn0028970	betaggt-II	FBgn0030796	CG4829	ad->db	Screen_2,Screen_4,	Cen X 2u,Cen X Cen,	BioGrid;DIP;DroID;IntAct;mentha	14605208	MI:0397;MI:0018;MI:0727
FBgn0052601	betaNACtes3	FBgn0029157	ssh	ad->db	Screen_3,	Cen X 2u,
FBgn0030566	betaNACtes4	FBgn0086904	Nacalpha	ad->db	Screen_3,Screen_4,	Cen X 2u,
FBgn0050077	Blos1	FBgn0032312	CG14071	ad->db	Screen_3,	Cen X 2u,
FBgn0050077	Blos1	FBgn0036438	goddard	ad->db	Screen_3,	Cen X 2u,
FBgn0050077	Blos1	FBgn0036441	CG13476	ad->db	Screen_3,	Cen X 2u,	BioGrid;DIP;DroID	14605208	MI:0018
FBgn0050077	Blos1	FBgn0032709	CG15167	ad->db	Screen_4,	Cen X 2u,
FBgn0036105	Blos4	FBgn0033737	Nup54	ad->db	Screen_3,	Cen X 2u,	BioGrid;DIP;DroID;IntAct;mentha	14605208	MI:0397;MI:0018;MI:0727
FBgn0036105	Blos4	FBgn0034461	CG15124	ad->db	Screen_3,	Cen X 2u,	BioGrid;DIP;DroID;IntAct;mentha	14605208	MI:0397;MI:0018;MI:0727
FBgn0036105	Blos4	FBgn0061198	HSPC300	ad->db	Screen_3,	Cen X 2u,
FBgn0036105	Blos4	FBgn0050349	CG30349	ad->db	Screen_3,Screen_4,	Cen X 2u,
FBgn0036105	Blos4	FBgn0035149	MED30	ad->db	Screen_4,	Cen X 2u,
FBgn0036105	Blos4	FBgn0036438	goddard	ad->db	Screen_4,	Cen X 2u,
FBgn0036105	Blos4	FBgn0037572	CG11698	ad->db	Screen_4,	Cen X 2u,
FBgn0004133	blow	FBgn0013303	Nca	ad->db	Screen_3,	Cen X 2u,
FBgn0004133	blow	FBgn0039343	CG5111	ad->db	Screen_3,	Cen X 2u,
FBgn0004132	boca	FBgn0030657	cerv	ad->db	Screen_3,	Cen X 2u,
FBgn0004132	boca	FBgn0038437	Sdhaf3	ad->db	Screen_3,	Cen X 2u,
FBgn0004132	boca	FBgn0263260	sel	ad->db	Screen_3,	Cen X 2u,
FBgn0260942	bond	FBgn0037007	BNIP3	ad->db	Screen_3,	Cen X 2u,
FBgn0260942	bond	FBgn0085199	CG34170	ad->db	Screen_3,	Cen X 2u,
FBgn0260942	bond	FBgn0030830	CG5172	ad->db	Screen_3,Screen_4,	Cen X 2u,
FBgn0260942	bond	FBgn0032000	CG8372	ad->db	Screen_4,	Cen X 2u,
FBgn0260942	bond	FBgn0030358	CG10362	ad->db	Screen_4,	Cen X 2u,
FBgn0260942	bond	FBgn0038749	Xport-A	ad->db	Screen_4,	Cen X 2u,
FBgn0260942	bond	FBgn0040842	CG15212	ad->db	Screen_4,	Cen X 2u,
FBgn0259791	bora	FBgn0011760	ctp	ad->db	Screen_4,	Cen X 2u,	BioGrid;DIP;DroID;IntAct;mentha	14605208	MI:0397;MI:0018;MI:0727
FBgn0004893	bowl	FBgn0032260	CG13144	ad->db	Screen_3,	Cen X 2u,
FBgn0004893	bowl	FBgn0033701	CG13171	ad->db	Screen_3,	Cen X 2u,
FBgn0004893	bowl	FBgn0039204	CG6607	ad->db	Screen_3,	Cen X 2u,
FBgn0004893	bowl	FBgn0020249	stck	ad->db	Screen_4,	Cen X 2u,
FBgn0004893	bowl	FBgn0030945	Ing3	ad->db	Screen_4,	Cen X 2u,
FBgn0004893	bowl	FBgn0032089	Rcd-1r	ad->db	Screen_4,	Cen X 2u,
FBgn0004893	bowl	FBgn0035260	CG7991	ad->db	Screen_4,	Cen X 2u,
FBgn0004893	bowl	FBgn0051244	CG31244	ad->db	Screen_4,	Cen X 2u,
FBgn0004893	bowl	FBgn0051910	CG31910	ad->db	Screen_4,	Cen X 2u,
FBgn0000216	Brd	FBgn0031061	CG14232	ad->db	Screen_4,	Cen X 2u,
FBgn0000216	Brd	FBgn0032785	CG10026	ad->db	Screen_4,	Cen X 2u,
FBgn0038499	Brf	FBgn0003687	Tbp	ad->db	Screen_1,	Cen X Cen,	DroID;mentha;FlyBase;BioGrid;IntAct	FBrf0227292;25242320;22036573;FBrf0235788	MI:1112;MI:0397;MI:0018	MI:0007;MI:0004;MI:0943;MI:0046;MI:0082	FBrf0235788 is part of FlyBi data
FBgn0000212	brm	FBgn0063485	Lasp	ad->db	Screen_1,	Cen X Cen,	DroID;FlyBase;IntAct;mentha	FBrf0235788	MI:0018;MI:1112;MI:0397		FBrf0235788 is part of FlyBi data
FBgn0013755	Bro	FBgn0003300	run	both	Screen_1,Screen_2,	Cen X Cen,	BioGrid;DIP;DroID;FlyBase;IntAct;mentha	14605208;9271433;8622696;FBrf0235788;9077443	MI:0397;MI:1112;MI:0018	MI:0413;MI:1022;MI:0833;MI:0045	FBrf0235788 is part of FlyBi data
FBgn0261822	Bsg	FBgn0033657	Sln	ad->db	Screen_3,Screen_4,	Cen X 2u,
FBgn0261822	Bsg	FBgn0030759	CG13014	ad->db	Screen_3,Screen_4,	Cen X 2u,
FBgn0261822	Bsg	FBgn0259834	out	ad->db	Screen_4,	Cen X 2u,
FBgn0261822	Bsg	FBgn0037169	CG11404	ad->db	Screen_4,	Cen X 2u,
FBgn0261822	Bsg	FBgn0262812	CG43183	ad->db	Screen_4,	Cen X 2u,
FBgn0000529	bsh	FBgn0000964	tj	ad->db	Screen_4,	Cen X 2u,
FBgn0000529	bsh	FBgn0032656	CG5674	ad->db	Screen_4,	Cen X 2u,
FBgn0000233	btd	FBgn0035260	CG7991	ad->db	Screen_3,	Cen X 2u,
FBgn0000233	btd	FBgn0036419	CG13482	ad->db	Screen_3,	Cen X 2u,
FBgn0000233	btd	FBgn0262601	SmB	ad->db	Screen_3,	Cen X 2u,
FBgn0259176	bun	FBgn0015247	Diap2	ad->db	Screen_4,	Cen X 2u,
FBgn0031150	bves	FBgn0032000	CG8372	ad->db	Screen_3,	Cen X 2u,
FBgn0031150	bves	FBgn0038524	sll	ad->db	Screen_3,	Cen X 2u,
FBgn0031150	bves	FBgn0085199	CG34170	ad->db	Screen_3,	Cen X 2u,
FBgn0265598	Bx	FBgn0013764	Chi	ad->db	Screen_1,Screen_2,	Cen X Cen,	DroID;BioGrid;mentha;FlyBase;IntAct	FBrf0218395;25242320;18689881;26738424;FBrf0227292;FBrf0235788;22036573	MI:0397;MI:1112;MI:0018	MI:0943;MI:0096;MI:0082;MI:0007;MI:0113;MI:0004;MI:0046	FBrf0235788 is part of FlyBi data
FBgn0004863	C15	FBgn0030743	CG9921	ad->db	Screen_3,	Cen X 2u,
FBgn0004863	C15	FBgn0036366	JMJD7	ad->db	Screen_3,	Cen X 2u,
FBgn0004863	C15	FBgn0043841	vir-1	ad->db	Screen_3,	Cen X 2u,
FBgn0004863	C15	FBgn0011704	RnrS	ad->db	Screen_4,	Cen X 2u,
FBgn0004863	C15	FBgn0032033	CG13392	ad->db	Screen_4,	Cen X 2u,
FBgn0025678	CaBP1	FBgn0261858	Mzt1	ad->db	Screen_4,	Cen X 2u,
FBgn0031114	cactin	FBgn0035251	Vta1	ad->db	Screen_4,	Cen X 2u,
FBgn0017414	cag	FBgn0033929	Tfb1	ad->db	Screen_4,	Cen X 2u,
FBgn0000253	Cam	FBgn0038000	Rsbp15	ad->db	Screen_1,Screen_2,	Cen X Cen,	DroID;BioGrid;mentha;FlyBase;DIP;IntAct	14605208;FBrf0235788	MI:0397;MI:1112;MI:0018		FBrf0235788 is part of FlyBi data
FBgn0033504	CAP	FBgn0004397	Vinc	ad->db	Screen_1,	Cen X Cen,	BioGrid;DIP;DroID;FlyBase;IntAct;mentha	14605208;23293294;FBrf0235788	MI:0397;MI:1112;MI:0018	MI:0943;MI:0082;MI:0705;MI:0007;MI:0006;MI:0113;MI:0004	FBrf0235788 is part of FlyBi data
FBgn0033504	CAP	FBgn0035251	Vta1	ad->db	Screen_1,	Cen X Cen,	DroID;FlyBase;IntAct;mentha	FBrf0235788	MI:0018;MI:0397;MI:1112		FBrf0235788 is part of FlyBi data
FBgn0033504	CAP	FBgn0003162	Pu	ad->db	Screen_1,	Cen X Cen,	DroID;FlyBase;IntAct;mentha	FBrf0235788	MI:0018;MI:0397;MI:1112		FBrf0235788 is part of FlyBi data
FBgn0033504	CAP	FBgn0285910	VhaAC39-1	ad->db	Screen_1,	Cen X Cen,	DroID;FlyBase;IntAct;mentha	FBrf0235788	MI:0018;MI:0397;MI:1112		FBrf0235788 is part of FlyBi data
FBgn0033504	CAP	FBgn0031857	LUBEL	ad->db	Screen_1,	Cen X Cen,	DroID;FlyBase;IntAct;mentha	FBrf0235788	MI:0018;MI:1112;MI:0397		FBrf0235788 is part of FlyBi data
FBgn0033504	CAP	FBgn0036850	Gem2	ad->db	Screen_1,	Cen X Cen,	DroID;FlyBase;IntAct;mentha	FBrf0235788	MI:0018;MI:0397;MI:1112		FBrf0235788 is part of FlyBi data
FBgn0033504	CAP	FBgn0037345	PolZ2	ad->db	Screen_1,	Cen X Cen,	DroID;FlyBase;IntAct	FBrf0235788	MI:1112;MI:0397;MI:0018		FBrf0235788 is part of FlyBi data
FBgn0033504	CAP	FBgn0037707	RnpS1	ad->db	Screen_1,	Cen X Cen,	DroID;FlyBase;IntAct;mentha	FBrf0235788	MI:0018;MI:0397;MI:1112		FBrf0235788 is part of FlyBi data
FBgn0033504	CAP	FBgn0039343	CG5111	ad->db	Screen_1,	Cen X Cen,	DroID;FlyBase;IntAct;mentha	FBrf0235788	MI:0018;MI:0397;MI:1112		FBrf0235788 is part of FlyBi data
FBgn0033504	CAP	FBgn0040723	CG5011	ad->db	Screen_1,	Cen X Cen,	DroID;FlyBase;IntAct;mentha	FBrf0235788	MI:0018;MI:0397;MI:1112		FBrf0235788 is part of FlyBi data
FBgn0033504	CAP	FBgn0051244	CG31244	ad->db	Screen_1,	Cen X Cen,	DroID;FlyBase;IntAct;mentha	FBrf0235788	MI:0018;MI:0397;MI:1112		FBrf0235788 is part of FlyBi data
FBgn0033504	CAP	FBgn0063485	Lasp	ad->db	Screen_1,	Cen X Cen,	DroID;FlyBase;IntAct;mentha	FBrf0235788	MI:0018;MI:1112;MI:0397		FBrf0235788 is part of FlyBi data
FBgn0033504	CAP	FBgn0263512	Vsx2	ad->db	Screen_1,	Cen X Cen,	DroID;FlyBase;IntAct;mentha	FBrf0235788	MI:0018;MI:1112;MI:0397		FBrf0235788 is part of FlyBi data
FBgn0033504	CAP	FBgn0266722	Trs33	ad->db	Screen_1,	Cen X Cen,	DroID;FlyBase;IntAct;mentha	FBrf0235788	MI:0018;MI:0397;MI:1112		FBrf0235788 is part of FlyBi data
FBgn0033504	CAP	FBgn0003464	sol	ad->db	Screen_1,Screen_2,	Cen X Cen,	DroID;FlyBase;IntAct;mentha	FBrf0235788	MI:0018;MI:0397;MI:1112		FBrf0235788 is part of FlyBi data
FBgn0033504	CAP	FBgn0004893	bowl	ad->db	Screen_1,Screen_2,	Cen X Cen,	DroID;FlyBase;IntAct;mentha	FBrf0235788	MI:0018;MI:0397;MI:1112		FBrf0235788 is part of FlyBi data
FBgn0033504	CAP	FBgn0010303	hep	ad->db	Screen_1,Screen_2,	Cen X Cen,
FBgn0033504	CAP	FBgn0021814	Vps28	ad->db	Screen_1,Screen_2,	Cen X Cen,	DroID;FlyBase;IntAct;mentha	FBrf0235788	MI:0018;MI:0397;MI:1112		FBrf0235788 is part of FlyBi data
FBgn0033504	CAP	FBgn0025674	CycK	ad->db	Screen_1,Screen_2,	Cen X Cen,	DroID;FlyBase;IntAct;mentha	FBrf0235788	MI:0018;MI:0397;MI:1112		FBrf0235788 is part of FlyBi data
FBgn0033504	CAP	FBgn0028570	robl22E	ad->db	Screen_1,Screen_2,	Cen X Cen,	DroID;FlyBase;IntAct;mentha	FBrf0235788	MI:0018;MI:0397;MI:1112		FBrf0235788 is part of FlyBi data
FBgn0033504	CAP	FBgn0028902	Tektin-A	ad->db	Screen_1,Screen_2,	Cen X Cen,	DroID;FlyBase;IntAct;mentha	FBrf0235788	MI:0018;MI:0397;MI:1112		FBrf0235788 is part of FlyBi data
FBgn0033504	CAP	FBgn0032260	CG13144	ad->db	Screen_1,Screen_2,	Cen X Cen,	DroID;FlyBase;IntAct;mentha	FBrf0235788	MI:0018;MI:1112;MI:0397		FBrf0235788 is part of FlyBi data
FBgn0033504	CAP	FBgn0037342	CG2931	ad->db	Screen_1,Screen_2,	Cen X Cen,	DroID;FlyBase;IntAct;mentha	FBrf0235788	MI:0018;MI:0397;MI:1112		FBrf0235788 is part of FlyBi data
FBgn0033504	CAP	FBgn0037550	CG9667	ad->db	Screen_1,Screen_2,	Cen X Cen,	DroID;FlyBase;IntAct;mentha	FBrf0235788	MI:0018;MI:0397;MI:1112		FBrf0235788 is part of FlyBi data
FBgn0033504	CAP	FBgn0052440	CG32440	ad->db	Screen_1,Screen_2,	Cen X Cen,	DroID;FlyBase;IntAct;mentha	FBrf0235788	MI:0018;MI:0397;MI:1112		FBrf0235788 is part of FlyBi data
FBgn0033504	CAP	FBgn0053548	SmydA-8	ad->db	Screen_1,Screen_2,	Cen X Cen,	DroID;FlyBase;IntAct;mentha	FBrf0235788	MI:0018;MI:1112;MI:0397		FBrf0235788 is part of FlyBi data
FBgn0033504	CAP	FBgn0265186	CG44251	ad->db	Screen_1,Screen_2,	Cen X Cen,	DroID;FlyBase;IntAct;mentha	FBrf0235788	MI:0018;MI:0397;MI:1112		FBrf0235788 is part of FlyBi data
FBgn0033504	CAP	FBgn0028400	Syt4	ad->db	Screen_2,	Cen X Cen,
FBgn0033504	CAP	FBgn0032656	CG5674	ad->db	Screen_2,	Cen X Cen,
FBgn0033504	CAP	FBgn0034636	twz	ad->db	Screen_2,	Cen X Cen,
FBgn0033504	CAP	FBgn0050324	CG30324	ad->db	Screen_2,	Cen X Cen,
FBgn0261458	capt	FBgn0029662	CG12206	ad->db	Screen_1,	Cen X Cen,	DroID;FlyBase;IntAct;mentha	FBrf0235788	MI:0018;MI:1112;MI:0397		FBrf0235788 is part of FlyBi data
FBgn0261458	capt	FBgn0000043	Act42A	ad->db	Screen_1,Screen_2,	Cen X Cen,	BioGrid;DroID;FlyBase;IntAct;mentha	14605208;FBrf0235788;12441051	MI:1112;MI:0397;MI:0018	MI:0006;MI:0113;MI:0004	FBrf0235788 is part of FlyBi data
FBgn0261458	capt	FBgn0000045	Act79B	ad->db	Screen_1,Screen_2,	Cen X Cen,	DroID;FlyBase;IntAct;mentha	FBrf0235788	MI:0018;MI:1112;MI:0397		FBrf0235788 is part of FlyBi data
FBgn0261458	capt	FBgn0000047	Act88F	both	Screen_1,Screen_2,Screen_3,Screen_4,	Cen X 2u,Cen X Cen,	DroID;FlyBase;IntAct;mentha	FBrf0235788	MI:0018;MI:0397;MI:1112		FBrf0235788 is part of FlyBi data
FBgn0261458	capt	FBgn0033737	Nup54	ad->db	Screen_4,	Cen X 2u,
FBgn0013759	CASK	FBgn0085447	sif	ad->db	Screen_3,	Cen X 2u,
FBgn0013759	CASK	FBgn0026189	promL	ad->db	Screen_3,	Cen X 2u,
FBgn0013759	CASK	FBgn0085197	CG34168	ad->db	Screen_3,	Cen X 2u,
FBgn0013759	CASK	FBgn0039269	veli	ad->db	Screen_3,Screen_4,	Cen X 2u,	BioGrid;DroID;FlyBase	15039455;FBrf0218395;22036573	MI:0018	MI:0943;MI:0007;MI:0046
FBgn0013759	CASK	FBgn0016660	H15	ad->db	Screen_3,Screen_4,	Cen X 2u,
FBgn0013759	CASK	FBgn0003575	su(sable)	ad->db	Screen_4,	Cen X 2u,
FBgn0013759	CASK	FBgn0004893	bowl	ad->db	Screen_4,	Cen X 2u,
FBgn0013759	CASK	FBgn0025678	CaBP1	ad->db	Screen_4,	Cen X 2u,
FBgn0013759	CASK	FBgn0026400	Noa36	ad->db	Screen_4,	Cen X 2u,
FBgn0013759	CASK	FBgn0030963	CG7101	ad->db	Screen_4,	Cen X 2u,
FBgn0013759	CASK	FBgn0052819	CG32819	ad->db	Screen_4,	Cen X 2u,
FBgn0013759	CASK	FBgn0259209	Mlp60A	ad->db	Screen_4,	Cen X 2u,
FBgn0013759	CASK	FBgn0261816	CG42758	ad->db	Screen_4,	Cen X 2u,
FBgn0000261	Cat	FBgn0027572	ACOX1	ad->db	Screen_1,	Cen X Cen,	DroID;FlyBase;IntAct;mentha	FBrf0235788	MI:0018;MI:0397;MI:1112		FBrf0235788 is part of FlyBi data
FBgn0015919	caup	FBgn0004173	Mst84Db	ad->db	Screen_1,	Cen X Cen,	DroID;FlyBase;IntAct;mentha	FBrf0235788	MI:0018;MI:0397;MI:1112		FBrf0235788 is part of FlyBi data
FBgn0015919	caup	FBgn0040723	CG5011	ad->db	Screen_1,Screen_4,	Cen X 2u,Cen X Cen,	DroID;FlyBase;IntAct;mentha	FBrf0235788	MI:0018;MI:0397;MI:1112		FBrf0235788 is part of FlyBi data
FBgn0015919	caup	FBgn0004893	bowl	ad->db	Screen_3,	Cen X 2u,
FBgn0015919	caup	FBgn0025674	CycK	ad->db	Screen_3,	Cen X 2u,
FBgn0015919	caup	FBgn0027546	CG4766	ad->db	Screen_3,	Cen X 2u,
FBgn0015919	caup	FBgn0265276	l(3)neo38	ad->db	Screen_3,	Cen X 2u,
FBgn0015919	caup	FBgn0032156	CG13124	ad->db	Screen_4,	Cen X 2u,
FBgn0015919	caup	FBgn0035260	CG7991	ad->db	Screen_4,	Cen X 2u,
FBgn0026144	CBP	FBgn0003410	sina	ad->db	Screen_3,	Cen X 2u,
FBgn0022943	Cbp20	FBgn0283712	LIMK1	ad->db	Screen_4,	Cen X 2u,
FBgn0086757	cbs	FBgn0032260	CG13144	ad->db	Screen_3,	Cen X 2u,
FBgn0086757	cbs	FBgn0265045	Strn-Mlck	ad->db	Screen_3,	Cen X 2u,
FBgn0086757	cbs	FBgn0051638	CG31638	ad->db	Screen_3,Screen_4,	Cen X 2u,
FBgn0038925	Cchl	FBgn0050324	CG30324	ad->db	Screen_4,	Cen X 2u,
FBgn0041342	Pcyt1	FBgn0020255	Ran	ad->db	Screen_3,Screen_4,	Cen X 2u,
FBgn0010621	CCT5	FBgn0027515	CG7115	ad->db	Screen_4,	Cen X 2u,
FBgn0265082	Cdep	FBgn0024984	CG3457	ad->db	Screen_3,Screen_4,	Cen X 2u,
FBgn0030269	CDK2AP1	FBgn0052392	Rsph3	ad->db	Screen_3,	Cen X 2u,
FBgn0030269	CDK2AP1	FBgn0283451	br	ad->db	Screen_3,Screen_4,	Cen X 2u,
FBgn0030269	CDK2AP1	FBgn0052846	CG32846	ad->db	Screen_4,	Cen X 2u,
FBgn0266708	Cep89	FBgn0032260	CG13144	ad->db	Screen_3,	Cen X 2u,
FBgn0266708	Cep89	FBgn0037550	CG9667	ad->db	Screen_3,	Cen X 2u,
FBgn0266708	Cep89	FBgn0033081	geminin	ad->db	Screen_3,Screen_4,	Cen X 2u,
FBgn0030657	cerv	FBgn0034791	EMC8-9	ad->db	Screen_4,	Cen X 2u,
FBgn0037517	CG10086	FBgn0015320	Ubc2	ad->db	Screen_3,	Cen X 2u,	BioGrid;DIP;DroID;IntAct;mentha	14605208	MI:0397;MI:0018;MI:0727
FBgn0037517	CG10086	FBgn0036761	MED19	ad->db	Screen_3,	Cen X 2u,	BioGrid;DIP;DroID;IntAct;mentha	14605208	MI:0397;MI:0018;MI:0727
FBgn0037517	CG10086	FBgn0261461	RhoGAP18B	ad->db	Screen_3,	Cen X 2u,
FBgn0037472	CG10098	FBgn0000618	e(y)2	ad->db	Screen_1,	Cen X Cen,	DroID;FlyBase;IntAct;mentha	FBrf0235788	MI:0018;MI:1112;MI:0397		FBrf0235788 is part of FlyBi data
FBgn0035715	Ist1	FBgn0036805	Chmp1	ad->db	Screen_4,	Cen X 2u,	BioGrid;DroID;FlyBase	FBrf0218395;22036573		MI:0943;MI:0007;MI:0046
FBgn0036366	JMJD7	FBgn0036366	JMJD7	fbgn1=fbgn2	Screen_1,	Cen X Cen,	DroID;FlyBase;IntAct;mentha	FBrf0235788	MI:0018;MI:0397;MI:1112		FBrf0235788 is part of FlyBi data
FBgn0032797	Hasp	FBgn0013303	Nca	ad->db	Screen_3,	Cen X 2u,
FBgn0033970	CG10205	FBgn0030358	CG10362	ad->db	Screen_4,	Cen X 2u,
FBgn0033971	CG10209	FBgn0000459	disco	ad->db	Prediction,	Cen X Cen,
FBgn0033971	CG10209	FBgn0021814	Vps28	ad->db	Prediction,	Cen X Cen,
FBgn0033971	CG10209	FBgn0025674	CycK	ad->db	Prediction,	Cen X Cen,
FBgn0033971	CG10209	FBgn0026189	promL	ad->db	Prediction,	Cen X Cen,
FBgn0033971	CG10209	FBgn0029801	CG15771	ad->db	Prediction,	Cen X Cen,
FBgn0033971	CG10209	FBgn0030963	CG7101	ad->db	Prediction,	Cen X Cen,
FBgn0033971	CG10209	FBgn0031065	CG14234	ad->db	Prediction,	Cen X Cen,
FBgn0033971	CG10209	FBgn0031546	CG8851	ad->db	Prediction,	Cen X Cen,
FBgn0033971	CG10209	FBgn0032656	CG5674	ad->db	Prediction,	Cen X Cen,
FBgn0033971	CG10209	FBgn0033739	Dyb	ad->db	Prediction,	Cen X Cen,
FBgn0033971	CG10209	FBgn0033893	CG18371	ad->db	Prediction,	Cen X Cen,
FBgn0033971	CG10209	FBgn0034816	CG3085	ad->db	Prediction,	Cen X Cen,
FBgn0033971	CG10209	FBgn0035251	Vta1	ad->db	Prediction,	Cen X Cen,
FBgn0033971	CG10209	FBgn0052440	CG32440	ad->db	Prediction,	Cen X Cen,
FBgn0033971	CG10209	FBgn0261788	Ank2	ad->db	Prediction,	Cen X Cen,
FBgn0033971	CG10209	FBgn0263512	Vsx2	ad->db	Prediction,	Cen X Cen,
FBgn0033971	CG10209	FBgn0263829	CG34334	ad->db	Prediction,	Cen X Cen,
FBgn0033971	CG10209	FBgn0264443	CG43861	ad->db	Prediction,	Cen X Cen,
FBgn0033971	CG10209	FBgn0259483	Mob4	ad->db	Prediction,Screen_1,	Cen X Cen,
FBgn0033971	CG10209	FBgn0032089	Rcd-1r	ad->db	Prediction,Screen_2,	Cen X Cen,
FBgn0033971	CG10209	FBgn0039343	CG5111	ad->db	Prediction,Screen_2,	Cen X Cen,
FBgn0033971	CG10209	FBgn0051800	CG31800	ad->db	Prediction,Screen_2,	Cen X Cen,
FBgn0033971	CG10209	FBgn0264272	mwh	ad->db	Prediction,Screen_2,	Cen X Cen,
FBgn0033971	CG10209	FBgn0265045	Strn-Mlck	ad->db	Prediction,Screen_2,	Cen X Cen,
FBgn0033971	CG10209	FBgn0003313	sala	ad->db	Screen_1,	Cen X Cen,	DroID;FlyBase;IntAct;mentha	FBrf0235788	MI:0018;MI:0397;MI:1112		FBrf0235788 is part of FlyBi data
FBgn0033971	CG10209	FBgn0004893	bowl	ad->db	Screen_1,	Cen X Cen,	DroID;FlyBase;IntAct;mentha	FBrf0235788	MI:0018;MI:0397;MI:1112		FBrf0235788 is part of FlyBi data
FBgn0033971	CG10209	FBgn0020249	stck	ad->db	Screen_1,	Cen X Cen,	DroID;FlyBase;IntAct;mentha	FBrf0235788	MI:0018;MI:0397;MI:1112		FBrf0235788 is part of FlyBi data
FBgn0033971	CG10209	FBgn0027546	CG4766	ad->db	Screen_1,	Cen X Cen,	DroID;FlyBase;IntAct;mentha	FBrf0235788	MI:0018;MI:0397;MI:1112		FBrf0235788 is part of FlyBi data
FBgn0033971	CG10209	FBgn0028581	mei-217	ad->db	Screen_1,	Cen X Cen,	DroID;FlyBase;IntAct;mentha	FBrf0235788	MI:0018;MI:0397;MI:1112		FBrf0235788 is part of FlyBi data
FBgn0033971	CG10209	FBgn0028902	Tektin-A	ad->db	Screen_1,	Cen X Cen,	DroID;FlyBase;IntAct;mentha	FBrf0235788	MI:0018;MI:0397;MI:1112		FBrf0235788 is part of FlyBi data
FBgn0033971	CG10209	FBgn0029170	TwdlT	ad->db	Screen_1,	Cen X Cen,	DroID;FlyBase;IntAct;mentha	FBrf0235788	MI:0018;MI:1112;MI:0397		FBrf0235788 is part of FlyBi data
FBgn0033971	CG10209	FBgn0030976	CG7378	ad->db	Screen_1,	Cen X Cen,	DroID;FlyBase;IntAct;mentha	FBrf0235788	MI:0018;MI:1112;MI:0397		FBrf0235788 is part of FlyBi data
FBgn0033971	CG10209	FBgn0034684	CG13501	ad->db	Screen_1,	Cen X Cen,	DroID;FlyBase;IntAct;mentha	FBrf0235788	MI:0018;MI:1112;MI:0397		FBrf0235788 is part of FlyBi data
FBgn0033971	CG10209	FBgn0035328	yellow-g2	ad->db	Screen_1,	Cen X Cen,	DroID;FlyBase	FBrf0235788	MI:0018		FBrf0235788 is part of FlyBi data
FBgn0033971	CG10209	FBgn0036394	CG9040	ad->db	Screen_1,	Cen X Cen,	DroID;BioGrid;mentha;FlyBase;DIP;IntAct	14605208;FBrf0235788	MI:0397;MI:1112;MI:0018		FBrf0235788 is part of FlyBi data
FBgn0033971	CG10209	FBgn0036761	MED19	ad->db	Screen_1,	Cen X Cen,	DroID;FlyBase;IntAct;mentha	FBrf0235788	MI:0018;MI:0397;MI:1112		FBrf0235788 is part of FlyBi data
FBgn0033971	CG10209	FBgn0036850	Gem2	ad->db	Screen_1,	Cen X Cen,	DroID;FlyBase;IntAct;mentha	FBrf0235788	MI:0018;MI:0397;MI:1112		FBrf0235788 is part of FlyBi data
FBgn0033971	CG10209	FBgn0037345	PolZ2	ad->db	Screen_1,	Cen X Cen,	DroID;FlyBase;IntAct	FBrf0235788	MI:1112;MI:0397;MI:0018		FBrf0235788 is part of FlyBi data
FBgn0033971	CG10209	FBgn0037550	CG9667	ad->db	Screen_1,	Cen X Cen,	DroID;FlyBase;IntAct;mentha	FBrf0235788	MI:0018;MI:0397;MI:1112		FBrf0235788 is part of FlyBi data
FBgn0033971	CG10209	FBgn0037637	IscU	ad->db	Screen_1,	Cen X Cen,	DroID;FlyBase;IntAct;mentha	FBrf0235788	MI:0018;MI:0397;MI:1112		FBrf0235788 is part of FlyBi data
FBgn0033971	CG10209	FBgn0039116	CG10375	ad->db	Screen_1,	Cen X Cen,	DroID;FlyBase;IntAct;mentha	FBrf0235788	MI:0018;MI:0397;MI:1112		FBrf0235788 is part of FlyBi data
FBgn0033971	CG10209	FBgn0040651	CG15458	ad->db	Screen_1,	Cen X Cen,	DroID;BioGrid;mentha;FlyBase;DIP;IntAct	14605208;FBrf0235788	MI:0397;MI:1112;MI:0018		FBrf0235788 is part of FlyBi data
FBgn0033971	CG10209	FBgn0041709	yellow-g	ad->db	Screen_1,	Cen X Cen,	DroID;FlyBase;IntAct;mentha	FBrf0235788	MI:0018;MI:0397;MI:1112		FBrf0235788 is part of FlyBi data
FBgn0033971	CG10209	FBgn0050324	CG30324	ad->db	Screen_1,	Cen X Cen,	DroID;FlyBase;IntAct;mentha	FBrf0235788	MI:0018;MI:0397;MI:1112		FBrf0235788 is part of FlyBi data
FBgn0033971	CG10209	FBgn0051244	CG31244	ad->db	Screen_1,	Cen X Cen,	DroID;FlyBase;IntAct;mentha	FBrf0235788	MI:0018;MI:0397;MI:1112		FBrf0235788 is part of FlyBi data
FBgn0033971	CG10209	FBgn0259139	glo	ad->db	Screen_1,	Cen X Cen,	DroID;FlyBase;IntAct;mentha	FBrf0235788	MI:0018;MI:1112;MI:0397		FBrf0235788 is part of FlyBi data
FBgn0033971	CG10209	FBgn0259209	Mlp60A	ad->db	Screen_1,	Cen X Cen,	DroID;FlyBase;IntAct;mentha	FBrf0235788	MI:0018;MI:1112;MI:0397		FBrf0235788 is part of FlyBi data
FBgn0033971	CG10209	FBgn0263079	CG43338	ad->db	Screen_1,	Cen X Cen,	DroID;FlyBase;IntAct;mentha	FBrf0235788	MI:0018;MI:1112;MI:0397		FBrf0235788 is part of FlyBi data
FBgn0033971	CG10209	FBgn0264979	CG4267	ad->db	Screen_1,	Cen X Cen,
FBgn0033971	CG10209	FBgn0003086	Pig1	ad->db	Screen_1,Screen_2,	Cen X Cen,	DroID;FlyBase;IntAct;mentha	FBrf0235788	MI:0018;MI:1112;MI:0397		FBrf0235788 is part of FlyBi data
FBgn0033971	CG10209	FBgn0003130	Poxn	ad->db	Screen_1,Screen_2,	Cen X Cen,	DroID;FlyBase;IntAct;mentha	FBrf0235788;30995488	MI:0018;MI:0397;MI:1112		FBrf0235788 is part of FlyBi data
FBgn0033971	CG10209	FBgn0003575	su(sable)	ad->db	Screen_1,Screen_2,	Cen X Cen,	DroID;FlyBase;IntAct;mentha	FBrf0235788	MI:0018;MI:0397;MI:1112		FBrf0235788 is part of FlyBi data
FBgn0033971	CG10209	FBgn0027592	MED15	ad->db	Screen_1,Screen_2,	Cen X Cen,	DroID;FlyBase;IntAct;mentha	FBrf0235788	MI:0018;MI:0397;MI:1112		FBrf0235788 is part of FlyBi data
FBgn0033971	CG10209	FBgn0030584	CG14407	ad->db	Screen_1,Screen_2,	Cen X Cen,	DroID;FlyBase;IntAct;mentha	FBrf0235788	MI:0018;MI:1112;MI:0397		FBrf0235788 is part of FlyBi data
FBgn0033971	CG10209	FBgn0030832	CG10597	ad->db	Screen_1,Screen_2,	Cen X Cen,	DroID;FlyBase	FBrf0235788	MI:0018		FBrf0235788 is part of FlyBi data
FBgn0033971	CG10209	FBgn0031178	CG10918	ad->db	Screen_1,Screen_2,	Cen X Cen,	DroID;BioGrid;mentha;FlyBase;DIP;IntAct	14605208;FBrf0235788	MI:0397;MI:1112;MI:0018;MI:0727		FBrf0235788 is part of FlyBi data
FBgn0033971	CG10209	FBgn0032260	CG13144	ad->db	Screen_1,Screen_2,	Cen X Cen,	DroID;FlyBase;IntAct;mentha	FBrf0235788	MI:0018;MI:1112;MI:0397		FBrf0235788 is part of FlyBi data
FBgn0033971	CG10209	FBgn0032485	CG9426	ad->db	Screen_1,Screen_2,	Cen X Cen,	DroID;FlyBase;IntAct;mentha	FBrf0235788	MI:0018;MI:1112;MI:0397		FBrf0235788 is part of FlyBi data
FBgn0033971	CG10209	FBgn0034900	CG12491	ad->db	Screen_1,Screen_2,	Cen X Cen,	DroID;FlyBase	FBrf0235788	MI:0018		FBrf0235788 is part of FlyBi data
FBgn0033971	CG10209	FBgn0035491	Dpy-30L2	ad->db	Screen_1,Screen_2,	Cen X Cen,	DroID;FlyBase;IntAct;mentha	FBrf0235788	MI:0018;MI:0397;MI:1112		FBrf0235788 is part of FlyBi data
FBgn0033971	CG10209	FBgn0036469	CG18649	ad->db	Screen_1,Screen_2,	Cen X Cen,	DroID;FlyBase	FBrf0235788	MI:0018		FBrf0235788 is part of FlyBi data
FBgn0033971	CG10209	FBgn0036952	CG6933	ad->db	Screen_1,Screen_2,	Cen X Cen,	DroID;FlyBase;IntAct;mentha	FBrf0235788	MI:0018;MI:0397;MI:1112		FBrf0235788 is part of FlyBi data
FBgn0033971	CG10209	FBgn0038389	CG5516	ad->db	Screen_1,Screen_2,	Cen X Cen,	DroID;FlyBase;IntAct;mentha	FBrf0235788	MI:0018;MI:0397;MI:1112		FBrf0235788 is part of FlyBi data
FBgn0033971	CG10209	FBgn0039332	alrm	ad->db	Screen_1,Screen_2,	Cen X Cen,	DroID;FlyBase;IntAct;mentha	FBrf0235788	MI:0018;MI:0397;MI:1112		FBrf0235788 is part of FlyBi data
FBgn0033971	CG10209	FBgn0051848	CG31848	ad->db	Screen_1,Screen_2,	Cen X Cen,	DroID;FlyBase	FBrf0235788	MI:0018		FBrf0235788 is part of FlyBi data
FBgn0033971	CG10209	FBgn0053548	SmydA-8	ad->db	Screen_1,Screen_2,	Cen X Cen,	DroID;FlyBase;IntAct;mentha	FBrf0235788	MI:0018;MI:1112;MI:0397		FBrf0235788 is part of FlyBi data
FBgn0033971	CG10209	FBgn0264489	CG43897	ad->db	Screen_1,Screen_2,	Cen X Cen,	DroID;FlyBase	FBrf0235788	MI:0018		FBrf0235788 is part of FlyBi data
FBgn0033971	CG10209	FBgn0000360	Cp38	ad->db	Screen_2,	Cen X Cen,
FBgn0033971	CG10209	FBgn0011289	TfIIA-L	ad->db	Screen_2,	Cen X Cen,
FBgn0033971	CG10209	FBgn0024887	kin17	ad->db	Screen_2,	Cen X Cen,
FBgn0033971	CG10209	FBgn0028475	Hrd3	ad->db	Screen_2,	Cen X Cen,
FBgn0033971	CG10209	FBgn0029535	CG14635	ad->db	Screen_2,	Cen X Cen,
FBgn0033971	CG10209	FBgn0030570	CG12540	ad->db	Screen_2,	Cen X Cen,
FBgn0033971	CG10209	FBgn0032773	fon	ad->db	Screen_2,	Cen X Cen,
FBgn0033971	CG10209	FBgn0032894	CG14402	ad->db	Screen_2,	Cen X Cen,
FBgn0033971	CG10209	FBgn0034144	CG5089	ad->db	Screen_2,	Cen X Cen,
FBgn0033971	CG10209	FBgn0034499	Cpr56F	ad->db	Screen_2,	Cen X Cen,
FBgn0033971	CG10209	FBgn0036745	CG7484	ad->db	Screen_2,	Cen X Cen,
FBgn0033971	CG10209	FBgn0036920	CG8004	ad->db	Screen_2,	Cen X Cen,
FBgn0033971	CG10209	FBgn0037275	CG14655	ad->db	Screen_2,	Cen X Cen,
FBgn0033971	CG10209	FBgn0037844	CG4570	ad->db	Screen_2,	Cen X Cen,
FBgn0033971	CG10209	FBgn0250833	CG34461	ad->db	Screen_2,	Cen X Cen,
FBgn0033971	CG10209	FBgn0265263	CG42688	ad->db	Screen_2,	Cen X Cen,
FBgn0033990	CG10265	FBgn0035643	CG13287	ad->db	Screen_3,	Cen X 2u,
FBgn0033990	CG10265	FBgn0261565	Lmpt	ad->db	Screen_3,	Cen X 2u,
FBgn0035690	CG10274	FBgn0030864	CG8173	ad->db	Screen_3,Screen_4,	Cen X 2u,
FBgn0035690	CG10274	FBgn0030878	CG6769	ad->db	Screen_4,	Cen X 2u,
FBgn0038420	CG10311	FBgn0023388	Dap160	ad->db	Screen_3,	Cen X 2u,
FBgn0038420	CG10311	FBgn0037810	sle	ad->db	Screen_4,	Cen X 2u,
FBgn0038423	CG10317	FBgn0035251	Vta1	ad->db	Screen_1,	Cen X Cen,	DroID;FlyBase;IntAct;mentha	FBrf0235788	MI:0018;MI:0397;MI:1112		FBrf0235788 is part of FlyBi data
FBgn0032698	CG10336	FBgn0032089	Rcd-1r	ad->db	Screen_3,	Cen X 2u,
FBgn0032698	CG10336	FBgn0286784	TER94	ad->db	Screen_3,	Cen X 2u,
FBgn0036277	CG10418	FBgn0035271	CG2021	both	Screen_1,Screen_2,Screen_3,Screen_4,	Cen X 2u,Cen X Cen,	BioGrid;DIP;DroID;FlyBase;IntAct;mentha	14605208;FBrf0218395;22036573	MI:0397;MI:0018;MI:0727	MI:0943;MI:0007;MI:0046
FBgn0036277	CG10418	FBgn0037844	CG4570	ad->db	Screen_4,	Cen X 2u,
FBgn0036848	Naxd	FBgn0036848	Naxd	fbgn1=fbgn2	Screen_1,	Cen X Cen,	DroID;FlyBase;IntAct;mentha	FBrf0235788	MI:0018;MI:0397;MI:1112		FBrf0235788 is part of FlyBi data
FBgn0039304	CG10425	FBgn0033815	CG4676	ad->db	Screen_4,	Cen X 2u,
FBgn0039304	CG10425	FBgn0052988	CG32988	ad->db	Screen_4,	Cen X 2u,
FBgn0032724	CG10428	FBgn0259483	Mob4	ad->db	Screen_3,	Cen X 2u,
FBgn0037539	CG10435	FBgn0038369	Arpc3A	ad->db	Screen_1,Screen_2,	Cen X Cen,	DroID;FlyBase;IntAct;mentha	FBrf0235788	MI:0018;MI:0397;MI:1112		FBrf0235788 is part of FlyBi data
FBgn0034494	CG10444	FBgn0020508	Ag5r2	ad->db	Screen_3,	Cen X 2u,
FBgn0034494	CG10444	FBgn0020645	Lcp65Aa	ad->db	Screen_3,	Cen X 2u,
FBgn0034494	CG10444	FBgn0025700	CG5885	ad->db	Screen_3,	Cen X 2u,
FBgn0034494	CG10444	FBgn0027791	O-fut2	ad->db	Screen_3,	Cen X 2u,
FBgn0034494	CG10444	FBgn0028667	Vha16-3	ad->db	Screen_3,	Cen X 2u,
FBgn0034494	CG10444	FBgn0030932	Ggt-1	ad->db	Screen_3,	Cen X 2u,
FBgn0034494	CG10444	FBgn0031285	CG3662	ad->db	Screen_3,	Cen X 2u,
FBgn0034494	CG10444	FBgn0031458	aph-1	ad->db	Screen_3,	Cen X 2u,
FBgn0034494	CG10444	FBgn0031729	CG12511	ad->db	Screen_3,	Cen X 2u,
FBgn0034494	CG10444	FBgn0031910	CG15818	ad->db	Screen_3,	Cen X 2u,
FBgn0034494	CG10444	FBgn0031972	Wwox	ad->db	Screen_3,	Cen X 2u,
FBgn0034494	CG10444	FBgn0032871	CG2611	ad->db	Screen_3,	Cen X 2u,
FBgn0034494	CG10444	FBgn0033222	CG12824	ad->db	Screen_3,	Cen X 2u,
FBgn0034494	CG10444	FBgn0033592	CG13215	ad->db	Screen_3,	Cen X 2u,
FBgn0034494	CG10444	FBgn0034204	CG10953	ad->db	Screen_3,	Cen X 2u,
FBgn0034494	CG10444	FBgn0034956	CG4324	ad->db	Screen_3,	Cen X 2u,
FBgn0034494	CG10444	FBgn0035248	CG13919	ad->db	Screen_3,	Cen X 2u,
FBgn0034494	CG10444	FBgn0035763	mrva	ad->db	Screen_3,	Cen X 2u,
FBgn0034494	CG10444	FBgn0036158	CG6149	ad->db	Screen_3,	Cen X 2u,
FBgn0034494	CG10444	FBgn0036588	CG13068	ad->db	Screen_3,	Cen X 2u,
FBgn0034494	CG10444	FBgn0036945	Ssk	ad->db	Screen_3,	Cen X 2u,
FBgn0034494	CG10444	FBgn0038420	CG10311	ad->db	Screen_3,	Cen X 2u,
FBgn0034494	CG10444	FBgn0039620	wat	ad->db	Screen_3,	Cen X 2u,
FBgn0034494	CG10444	FBgn0050423	CG30423	ad->db	Screen_3,	Cen X 2u,
FBgn0034494	CG10444	FBgn0052282	Drsl4	ad->db	Screen_3,	Cen X 2u,
FBgn0034494	CG10444	FBgn0053155	CG33155	ad->db	Screen_3,	Cen X 2u,
FBgn0034494	CG10444	FBgn0067903	IM18	ad->db	Screen_3,	Cen X 2u,
FBgn0034494	CG10444	FBgn0260862	Vti1a	ad->db	Screen_3,	Cen X 2u,
FBgn0034494	CG10444	FBgn0016675	Lectin-galC1	ad->db	Screen_3,Screen_4,	Cen X 2u,
FBgn0034494	CG10444	FBgn0037933	Ho	ad->db	Screen_3,Screen_4,	Cen X 2u,
FBgn0034494	CG10444	FBgn0039303	CG11857	ad->db	Screen_3,Screen_4,	Cen X 2u,
FBgn0034494	CG10444	FBgn0011239	ms(2)35Ci	ad->db	Screen_4,	Cen X 2u,
FBgn0034494	CG10444	FBgn0030985	Obp18a	ad->db	Screen_4,	Cen X 2u,
FBgn0034494	CG10444	FBgn0031146	CG15449	ad->db	Screen_4,	Cen X 2u,
FBgn0034494	CG10444	FBgn0031419	CG15390	ad->db	Screen_4,	Cen X 2u,
FBgn0034494	CG10444	FBgn0033873	CG6337	ad->db	Screen_4,	Cen X 2u,
FBgn0034494	CG10444	FBgn0034328	BomBc1	ad->db	Screen_4,	Cen X 2u,
FBgn0034494	CG10444	FBgn0034770	Obp58d	ad->db	Screen_4,	Cen X 2u,
FBgn0034494	CG10444	FBgn0034885	Eglp4	ad->db	Screen_4,	Cen X 2u,
FBgn0034494	CG10444	FBgn0035734	CG14823	ad->db	Screen_4,	Cen X 2u,
FBgn0034494	CG10444	FBgn0035977	PGRP-LF	ad->db	Screen_4,	Cen X 2u,
FBgn0034494	CG10444	FBgn0036471	CG13460	ad->db	Screen_4,	Cen X 2u,
FBgn0034494	CG10444	FBgn0036643	Syx8	ad->db	Screen_4,	Cen X 2u,
FBgn0034494	CG10444	FBgn0036834	CG6836	ad->db	Screen_4,	Cen X 2u,
FBgn0034494	CG10444	FBgn0037007	BNIP3	ad->db	Screen_4,	Cen X 2u,
FBgn0034494	CG10444	FBgn0037084	Syx6	ad->db	Screen_4,	Cen X 2u,
FBgn0034494	CG10444	FBgn0038509	CG14332	ad->db	Screen_4,	Cen X 2u,
FBgn0034494	CG10444	FBgn0039298	to	ad->db	Screen_4,	Cen X 2u,
FBgn0034494	CG10444	FBgn0062413	Ctr1A	ad->db	Screen_4,	Cen X 2u,
FBgn0034494	CG10444	FBgn0083974	CG34138	ad->db	Screen_4,	Cen X 2u,
FBgn0034494	CG10444	FBgn0260446	GABA-B-R1	ad->db	Screen_4,	Cen X 2u,
FBgn0034494	CG10444	FBgn0262513	Vha16-4	ad->db	Screen_4,	Cen X 2u,
FBgn0034494	CG10444	FBgn0263852	Dad1	ad->db	Screen_4,	Cen X 2u,
FBgn0033017	CG10465	FBgn0031094	CG9578	ad->db	Screen_1,	Cen X Cen,	DroID;FlyBase;IntAct;mentha	FBrf0235788	MI:0018;MI:1112;MI:0397		FBrf0235788 is part of FlyBi data
FBgn0033017	CG10465	FBgn0038163	CG10841	ad->db	Screen_1,	Cen X Cen,	DroID;FlyBase;IntAct;mentha	FBrf0235788	MI:0018;MI:0397;MI:1112		FBrf0235788 is part of FlyBi data
FBgn0033017	CG10465	FBgn0039809	CG15547	ad->db	Screen_1,	Cen X Cen,	DroID;FlyBase;IntAct;mentha	FBrf0235788	MI:0018;MI:0397;MI:1112		FBrf0235788 is part of FlyBi data
FBgn0033017	CG10465	FBgn0259483	Mob4	ad->db	Screen_1,	Cen X Cen,	DroID;FlyBase;IntAct;mentha	FBrf0235788	MI:0018;MI:1112;MI:0397		FBrf0235788 is part of FlyBi data
FBgn0033017	CG10465	FBgn0033017	CG10465	fbgn1=fbgn2	Screen_1,Screen_2,	Cen X Cen,	DroID;BioGrid;mentha;FlyBase;DIP;IntAct	14605208;FBrf0235788	MI:1112;MI:0397;MI:0018		FBrf0235788 is part of FlyBi data
FBgn0033017	CG10465	FBgn0015664	Dref	ad->db	Screen_1,Screen_2,	Cen X Cen,	DroID;FlyBase;IntAct;mentha	FBrf0235788	MI:0018;MI:0397;MI:1112		FBrf0235788 is part of FlyBi data
FBgn0037059	CG10510	FBgn0029535	CG14635	ad->db	Screen_3,	Cen X 2u,
FBgn0037059	CG10510	FBgn0037550	CG9667	ad->db	Screen_4,	Cen X 2u,
FBgn0032818	CG10628	FBgn0264492	CkIIalpha	ad->db	Screen_3,	Cen X 2u,
FBgn0035603	Pfdn4	FBgn0036291	CG10681	ad->db	Screen_1,	Cen X Cen,	DroID;FlyBase;IntAct;mentha	FBrf0235788	MI:0018;MI:0397;MI:1112		FBrf0235788 is part of FlyBi data
FBgn0035592	CG10674	FBgn0013576	mtd	ad->db	Screen_3,	Cen X 2u,
FBgn0035592	CG10674	FBgn0085296	CG34267	ad->db	Screen_4,	Cen X 2u,
FBgn0036291	CG10681	FBgn0023517	Pgam5	ad->db	Screen_1,	Cen X Cen,	DroID;FlyBase;IntAct;mentha	FBrf0235788	MI:0018;MI:0397;MI:1112		FBrf0235788 is part of FlyBi data
FBgn0036291	CG10681	FBgn0035251	Vta1	ad->db	Screen_1,	Cen X Cen,	DroID;FlyBase;IntAct;mentha	FBrf0235788	MI:0018;MI:0397;MI:1112		FBrf0235788 is part of FlyBi data
FBgn0036291	CG10681	FBgn0003721	Tm1	both	Screen_1,Screen_2,	Cen X Cen,	DroID;FlyBase;IntAct;mentha	FBrf0235788	MI:0018;MI:1112;MI:0397		FBrf0235788 is part of FlyBi data
FBgn0036291	CG10681	FBgn0026088	CG14818	both	Screen_1,Screen_2,	Cen X Cen,	DroID;FlyBase;IntAct;mentha	FBrf0235788	MI:0018;MI:0397;MI:1112		FBrf0235788 is part of FlyBi data
FBgn0036291	CG10681	FBgn0036291	CG10681	fbgn1=fbgn2	Screen_1,Screen_2,	Cen X Cen,	DroID;FlyBase;IntAct;mentha	FBrf0235788	MI:0018;MI:0397;MI:1112		FBrf0235788 is part of FlyBi data
FBgn0036291	CG10681	FBgn0037384	dgrn	ad->db	Screen_1,Screen_2,	Cen X Cen,	DroID;FlyBase;IntAct;mentha	FBrf0235788	MI:0018;MI:0397;MI:1112		FBrf0235788 is part of FlyBi data
FBgn0036291	CG10681	FBgn0262581	CG43121	ad->db	Screen_1,Screen_2,	Cen X Cen,	DroID;FlyBase	FBrf0235788	MI:0018		FBrf0235788 is part of FlyBi data
FBgn0036291	CG10681	FBgn0035140	BORCS6	both	Screen_1,Screen_2,Screen_3,Screen_4,	Cen X 2u,Cen X Cen,	DroID;FlyBase;IntAct;mentha	FBrf0235788	MI:0018;MI:0397;MI:1112		FBrf0235788 is part of FlyBi data
FBgn0034420	CG10737	FBgn0025456	CREG	ad->db	Screen_3,	Cen X 2u,
FBgn0034420	CG10737	FBgn0085297	CG34268	ad->db	Screen_3,	Cen X 2u,
FBgn0034420	CG10737	FBgn0031178	CG10918	ad->db	Screen_4,	Cen X 2u,
FBgn0034420	CG10737	FBgn0040736	BomS3	ad->db	Screen_4,	Cen X 2u,
FBgn0038163	CG10841	FBgn0033893	CG18371	ad->db	Screen_3,	Cen X 2u,
FBgn0038163	CG10841	FBgn0032360	CG14926	ad->db	Screen_3,Screen_4,	Cen X 2u,
FBgn0034312	CG10916	FBgn0034312	CG10916	fbgn1=fbgn2	Screen_1,	Cen X Cen,	DroID;FlyBase;IntAct;mentha	FBrf0235788	MI:0018;MI:1112;MI:0397		FBrf0235788 is part of FlyBi data
FBgn0034312	CG10916	FBgn0035251	Vta1	ad->db	Screen_1,	Cen X Cen,	DroID;FlyBase;IntAct;mentha	FBrf0235788	MI:0018;MI:0397;MI:1112		FBrf0235788 is part of FlyBi data
FBgn0034312	CG10916	FBgn0017456	Ubc84D	ad->db	Screen_1,Screen_2,	Cen X Cen,	DroID;FlyBase;IntAct;mentha	FBrf0235788	MI:0018;MI:0397;MI:1112		FBrf0235788 is part of FlyBi data
FBgn0034312	CG10916	FBgn0036306	CG10973	ad->db	Screen_1,Screen_2,	Cen X Cen,	DroID;FlyBase;IntAct;mentha	FBrf0235788	MI:0018;MI:0397;MI:1112		FBrf0235788 is part of FlyBi data
FBgn0034312	CG10916	FBgn0052633	CG32633	ad->db	Screen_1,Screen_2,	Cen X Cen,	DroID;FlyBase;IntAct;mentha	FBrf0235788	MI:0018;MI:0397;MI:1112		FBrf0235788 is part of FlyBi data
FBgn0034264	Dlish	FBgn0035849	ERR	ad->db	Screen_2,	Cen X Cen,
FBgn0036317	CG10948	FBgn0030624	CG9106	ad->db	Screen_3,Screen_4,	Cen X 2u,
FBgn0036317	CG10948	FBgn0037345	PolZ2	ad->db	Screen_4,	Cen X 2u,
FBgn0030010	CG10959	FBgn0027066	Eb1	ad->db	Screen_3,	Cen X 2u,
FBgn0030010	CG10959	FBgn0028982	Spt6	ad->db	Screen_3,	Cen X 2u,
FBgn0034455	CG11007	FBgn0261847	CG42779	ad->db	Screen_3,	Cen X 2u,
FBgn0034455	CG11007	FBgn0004629	Cys	ad->db	Screen_4,	Cen X 2u,
FBgn0034455	CG11007	FBgn0028855	CG15282	ad->db	Screen_4,	Cen X 2u,
FBgn0034455	CG11007	FBgn0031176	whe	ad->db	Screen_4,	Cen X 2u,
FBgn0034455	CG11007	FBgn0035248	CG13919	ad->db	Screen_4,	Cen X 2u,
FBgn0034455	CG11007	FBgn0037727	Nepl12	ad->db	Screen_4,	Cen X 2u,
FBgn0034455	CG11007	FBgn0052279	Drsl2	ad->db	Screen_4,	Cen X 2u,
FBgn0031736	CG11030	FBgn0034900	CG12491	ad->db	Screen_3,	Cen X 2u,
FBgn0031736	CG11030	FBgn0000083	AnxB9	ad->db	Screen_3,Screen_4,	Cen X 2u,
FBgn0037467	Ufl1	FBgn0038868	CG5862	ad->db	Screen_4,	Cen X 2u,	BioGrid;DIP;DroID;FlyBase;IntAct;mentha	14605208;FBrf0218395;22036573	MI:0018	MI:0943;MI:0007;MI:0046
FBgn0039929	CG11076	FBgn0031894	CG4496	ad->db	Screen_4,	Cen X 2u,
FBgn0030280	CG11106	FBgn0004863	C15	ad->db	Screen_3,	Cen X 2u,
FBgn0030280	CG11106	FBgn0035251	Vta1	ad->db	Screen_3,	Cen X 2u,
FBgn0030280	CG11106	FBgn0263512	Vsx2	ad->db	Screen_3,	Cen X 2u,
FBgn0030280	CG11106	FBgn0265598	Bx	ad->db	Screen_3,	Cen X 2u,
FBgn0030280	CG11106	FBgn0030277	CG1394	ad->db	Screen_3,Screen_4,	Cen X 2u,
FBgn0030280	CG11106	FBgn0024811	Crk	ad->db	Screen_4,	Cen X 2u,
FBgn0030280	CG11106	FBgn0259246	brp	ad->db	Screen_4,	Cen X 2u,
FBgn0033174	CG11125	FBgn0026141	Cdlc2	ad->db	Screen_3,	Cen X 2u,	BioGrid;DIP;DroID;IntAct;mentha	14605208	MI:0397;MI:0018;MI:0727
FBgn0030518	CG11134	FBgn0030518	CG11134	fbgn1=fbgn2	Screen_1,	Cen X Cen,	DroID;FlyBase;IntAct;mentha	FBrf0235788	MI:0018;MI:1112;MI:0397		FBrf0235788 is part of FlyBi data
FBgn0030519	CG11151	FBgn0260468	CG7950	ad->db	Screen_3,	Cen X 2u,
FBgn0030511	CG11158	FBgn0030511	CG11158	fbgn1=fbgn2	Screen_1,Screen_2,	Cen X Cen,	DroID;FlyBase;IntAct;mentha	FBrf0235788	MI:0018;MI:1112;MI:0397		FBrf0235788 is part of FlyBi data
FBgn0033249	CG11191	FBgn0040755	CG17580	ad->db	Screen_4,	Cen X 2u,
FBgn0037195	CG11226	FBgn0028379	fan	ad->db	Screen_3,	Cen X 2u,
FBgn0037115	CG11249	FBgn0028567	robl62A	ad->db	Screen_3,Screen_4,	Cen X 2u,
FBgn0037280	BBS5	FBgn0025674	CycK	ad->db	Screen_3,	Cen X 2u,	BioGrid;DroID;IntAct;mentha	15575970	MI:0397;MI:0018;MI:0727
FBgn0037280	BBS5	FBgn0032360	CG14926	ad->db	Screen_3,	Cen X 2u,
FBgn0037280	BBS5	FBgn0011205	fbl	ad->db	Screen_4,	Cen X 2u,	BioGrid;DIP;DroID;IntAct;mentha	14605208	MI:0018
FBgn0037280	BBS5	FBgn0052819	CG32819	ad->db	Screen_4,	Cen X 2u,
FBgn0034700	CG11269	FBgn0030592	CG9514	ad->db	Screen_3,	Cen X 2u,
FBgn0034700	CG11269	FBgn0031061	CG14232	ad->db	Screen_3,	Cen X 2u,
FBgn0034700	CG11269	FBgn0031178	CG10918	ad->db	Screen_3,	Cen X 2u,
FBgn0034700	CG11269	FBgn0033199	CG17985	ad->db	Screen_3,	Cen X 2u,
FBgn0034700	CG11269	FBgn0033873	CG6337	ad->db	Screen_3,	Cen X 2u,
FBgn0034700	CG11269	FBgn0039419	CG12290	ad->db	Screen_3,	Cen X 2u,
FBgn0034700	CG11269	FBgn0262513	Vha16-4	ad->db	Screen_3,	Cen X 2u,
FBgn0034700	CG11269	FBgn0262736	Vha16-1	ad->db	Screen_3,	Cen X 2u,
FBgn0034700	CG11269	FBgn0037169	CG11404	ad->db	Screen_3,Screen_4,	Cen X 2u,
FBgn0034700	CG11269	FBgn0028668	Vha16-2	ad->db	Screen_4,	Cen X 2u,
FBgn0034700	CG11269	FBgn0034420	CG10737	ad->db	Screen_4,	Cen X 2u,
FBgn0034706	CG11275	FBgn0284249	Adf1	ad->db	Screen_1,	Cen X Cen,	DroID;FlyBase;IntAct;mentha	FBrf0235788	MI:0018;MI:0397;MI:1112		FBrf0235788 is part of FlyBi data
FBgn0034706	CG11275	FBgn0013764	Chi	ad->db	Screen_1,	Cen X Cen,	DroID;BioGrid;mentha;FlyBase;DIP;IntAct	14605208;FBrf0235788	MI:0397;MI:1112;MI:0018		FBrf0235788 is part of FlyBi data
FBgn0034706	CG11275	FBgn0038815	CG5466	ad->db	Screen_1,	Cen X Cen,	DroID;BioGrid;mentha;FlyBase;DIP;IntAct	14605208;FBrf0235788	MI:0397;MI:1112;MI:0018		FBrf0235788 is part of FlyBi data
FBgn0037279	CG1129	FBgn0034035	CG8207	both	Screen_1,Screen_2,Screen_4,	Cen X 2u,Cen X Cen,	DroID;BioGrid;mentha;FlyBase;DIP;IntAct	14605208;22036573;FBrf0235788	MI:0397;MI:1112;MI:0018;MI:0727	MI:0007	FBrf0235788 is part of FlyBi data
FBgn0030058	CG11294	FBgn0283521	lola	ad->db	Screen_2,	Cen X Cen,
FBgn0034901	CG11300	FBgn0034900	CG12491	ad->db	Screen_3,	Cen X 2u,
FBgn0037070	CG11309	FBgn0026593	CG5707	both	Screen_3,	Cen X 2u,
FBgn0039816	CG11317	FBgn0037076	ebd2	ad->db	Screen_3,	Cen X 2u,
FBgn0039816	CG11317	FBgn0030963	CG7101	ad->db	Screen_4,	Cen X 2u,
FBgn0031857	LUBEL	FBgn0024811	Crk	both	Screen_1,Screen_2,Screen_4,	Cen X 2u,Cen X Cen,	DroID;FlyBase;IntAct;mentha	FBrf0235788	MI:0018;MI:1112;MI:0397		FBrf0235788 is part of FlyBi data
FBgn0031849	CG11327	FBgn0000564	Eh	ad->db	Screen_3,	Cen X 2u,
FBgn0031849	CG11327	FBgn0004003	wbl	ad->db	Screen_3,	Cen X 2u,
FBgn0031849	CG11327	FBgn0004629	Cys	ad->db	Screen_3,	Cen X 2u,
FBgn0031849	CG11327	FBgn0028375	heix	ad->db	Screen_3,	Cen X 2u,
FBgn0031849	CG11327	FBgn0028855	CG15282	ad->db	Screen_3,	Cen X 2u,
FBgn0031849	CG11327	FBgn0030850	stas	ad->db	Screen_3,	Cen X 2u,
FBgn0031849	CG11327	FBgn0031103	CG12679	ad->db	Screen_3,	Cen X 2u,
FBgn0031849	CG11327	FBgn0031176	whe	ad->db	Screen_3,	Cen X 2u,
FBgn0031849	CG11327	FBgn0031178	CG10918	ad->db	Screen_3,	Cen X 2u,
FBgn0031849	CG11327	FBgn0031245	CG3625	ad->db	Screen_3,	Cen X 2u,
FBgn0031849	CG11327	FBgn0031276	CG12506	ad->db	Screen_3,	Cen X 2u,
FBgn0031849	CG11327	FBgn0032871	CG2611	ad->db	Screen_3,	Cen X 2u,
FBgn0031849	CG11327	FBgn0033608	CG13220	ad->db	Screen_3,	Cen X 2u,
FBgn0031849	CG11327	FBgn0034399	CG15083	ad->db	Screen_3,	Cen X 2u,
FBgn0031849	CG11327	FBgn0034509	Obp57c	ad->db	Screen_3,	Cen X 2u,
FBgn0031849	CG11327	FBgn0035321	CG1275	ad->db	Screen_3,	Cen X 2u,
FBgn0031849	CG11327	FBgn0035550	CG11349	ad->db	Screen_3,	Cen X 2u,
FBgn0031849	CG11327	FBgn0035558	CG11357	ad->db	Screen_3,	Cen X 2u,
FBgn0031849	CG11327	FBgn0035936	Tsp66E	ad->db	Screen_3,	Cen X 2u,
FBgn0031849	CG11327	FBgn0036007	path	ad->db	Screen_3,	Cen X 2u,
FBgn0031849	CG11327	FBgn0037007	BNIP3	ad->db	Screen_3,	Cen X 2u,
FBgn0031849	CG11327	FBgn0037614	TMEM216	ad->db	Screen_3,	Cen X 2u,
FBgn0031849	CG11327	FBgn0038515	CG5823	ad->db	Screen_3,	Cen X 2u,
FBgn0031849	CG11327	FBgn0038619	CG7685	ad->db	Screen_3,	Cen X 2u,
FBgn0031849	CG11327	FBgn0038828	CG17270	ad->db	Screen_3,	Cen X 2u,
FBgn0031849	CG11327	FBgn0039620	wat	ad->db	Screen_3,	Cen X 2u,
FBgn0031849	CG11327	FBgn0040755	CG17580	ad->db	Screen_3,	Cen X 2u,
FBgn0031849	CG11327	FBgn0043841	vir-1	ad->db	Screen_3,	Cen X 2u,
FBgn0031849	CG11327	FBgn0046763	CG17278	ad->db	Screen_3,	Cen X 2u,
FBgn0031849	CG11327	FBgn0052282	Drsl4	ad->db	Screen_3,	Cen X 2u,
FBgn0031849	CG11327	FBgn0052579	CG32579	ad->db	Screen_3,	Cen X 2u,
FBgn0031849	CG11327	FBgn0053169	CG33169	ad->db	Screen_3,	Cen X 2u,
FBgn0031849	CG11327	FBgn0053527	SIFa	ad->db	Screen_3,	Cen X 2u,
FBgn0031849	CG11327	FBgn0086674	Tpst	ad->db	Screen_3,	Cen X 2u,
FBgn0031849	CG11327	FBgn0260393	CG17147	ad->db	Screen_3,	Cen X 2u,
FBgn0031849	CG11327	FBgn0261260	mgl	ad->db	Screen_3,	Cen X 2u,
FBgn0031849	CG11327	FBgn0261834	CG42766	ad->db	Screen_3,	Cen X 2u,
FBgn0031849	CG11327	FBgn0262353	CG43051	ad->db	Screen_3,	Cen X 2u,
FBgn0040362	CG11379	FBgn0028746	CG18508	ad->db	Screen_3,	Cen X 2u,
FBgn0040362	CG11379	FBgn0030985	Obp18a	ad->db	Screen_3,	Cen X 2u,
FBgn0040362	CG11379	FBgn0032871	CG2611	ad->db	Screen_3,	Cen X 2u,
FBgn0040362	CG11379	FBgn0033222	CG12824	ad->db	Screen_3,	Cen X 2u,
FBgn0040362	CG11379	FBgn0033608	CG13220	ad->db	Screen_3,	Cen X 2u,
FBgn0040362	CG11379	FBgn0034899	CG13560	ad->db	Screen_3,	Cen X 2u,
FBgn0040362	CG11379	FBgn0035435	PIG-C	ad->db	Screen_3,	Cen X 2u,
FBgn0040362	CG11379	FBgn0035517	CG1265	ad->db	Screen_3,	Cen X 2u,
FBgn0040362	CG11379	FBgn0035621	CG10591	ad->db	Screen_3,	Cen X 2u,
FBgn0040362	CG11379	FBgn0037084	Syx6	ad->db	Screen_3,	Cen X 2u,
FBgn0040362	CG11379	FBgn0037574	Coq2	ad->db	Screen_3,	Cen X 2u,
FBgn0040362	CG11379	FBgn0037609	CG9773	ad->db	Screen_3,	Cen X 2u,
FBgn0040362	CG11379	FBgn0037827	CG4073	ad->db	Screen_3,	Cen X 2u,
FBgn0040362	CG11379	FBgn0039298	to	ad->db	Screen_3,	Cen X 2u,
FBgn0040362	CG11379	FBgn0039830	ATPsynC	ad->db	Screen_3,	Cen X 2u,
FBgn0040362	CG11379	FBgn0050296	RIC-3	ad->db	Screen_3,	Cen X 2u,
FBgn0040362	CG11379	FBgn0051415	CG31415	ad->db	Screen_3,	Cen X 2u,
FBgn0040362	CG11379	FBgn0053113	Rtnl1	ad->db	Screen_3,	Cen X 2u,
FBgn0040362	CG11379	FBgn0053155	CG33155	ad->db	Screen_3,	Cen X 2u,
FBgn0040362	CG11379	FBgn0036058	CG6707	ad->db	Screen_3,Screen_4,	Cen X 2u,
FBgn0040362	CG11379	FBgn0037007	BNIP3	ad->db	Screen_3,Screen_4,	Cen X 2u,
FBgn0040362	CG11379	FBgn0037933	Ho	ad->db	Screen_3,Screen_4,	Cen X 2u,
FBgn0040362	CG11379	FBgn0040775	CG12158	ad->db	Screen_3,Screen_4,	Cen X 2u,
FBgn0040362	CG11379	FBgn0261834	CG42766	ad->db	Screen_3,Screen_4,	Cen X 2u,
FBgn0040362	CG11379	FBgn0004629	Cys	ad->db	Screen_4,	Cen X 2u,
FBgn0040362	CG11379	FBgn0010548	Aldh-III	ad->db	Screen_4,	Cen X 2u,
FBgn0040362	CG11379	FBgn0015360	oxt	ad->db	Screen_4,	Cen X 2u,
FBgn0040362	CG11379	FBgn0020765	Acp65Aa	ad->db	Screen_4,	Cen X 2u,
FBgn0040362	CG11379	FBgn0028379	fan	ad->db	Screen_4,	Cen X 2u,
FBgn0040362	CG11379	FBgn0029854	CG3566	ad->db	Screen_4,	Cen X 2u,
FBgn0040362	CG11379	FBgn0030759	CG13014	ad->db	Screen_4,	Cen X 2u,
FBgn0040362	CG11379	FBgn0031049	Sec61gamma	ad->db	Screen_4,	Cen X 2u,
FBgn0040362	CG11379	FBgn0031398	daed	ad->db	Screen_4,	Cen X 2u,
FBgn0040362	CG11379	FBgn0032000	CG8372	ad->db	Screen_4,	Cen X 2u,
FBgn0040362	CG11379	FBgn0034399	CG15083	ad->db	Screen_4,	Cen X 2u,
FBgn0040362	CG11379	FBgn0038515	CG5823	ad->db	Screen_4,	Cen X 2u,
FBgn0040362	CG11379	FBgn0038950	CG5382	ad->db	Screen_4,	Cen X 2u,
FBgn0040362	CG11379	FBgn0039620	wat	ad->db	Screen_4,	Cen X 2u,
FBgn0040362	CG11379	FBgn0052579	CG32579	ad->db	Screen_4,	Cen X 2u,
FBgn0040362	CG11379	FBgn0062412	Ctr1B	ad->db	Screen_4,	Cen X 2u,
FBgn0040359	CG11380	FBgn0003086	Pig1	ad->db	Screen_3,	Cen X 2u,
FBgn0040359	CG11380	FBgn0013751	Awh	ad->db	Screen_3,	Cen X 2u,
FBgn0040359	CG11380	FBgn0036469	CG18649	ad->db	Screen_3,	Cen X 2u,
FBgn0040359	CG11380	FBgn0052440	CG32440	ad->db	Screen_3,	Cen X 2u,
FBgn0040359	CG11380	FBgn0032640	Sgt	ad->db	Screen_3,Screen_4,	Cen X 2u,
FBgn0040359	CG11380	FBgn0033238	azot	ad->db	Screen_3,Screen_4,	Cen X 2u,
FBgn0040359	CG11380	FBgn0261858	Mzt1	ad->db	Screen_3,Screen_4,	Cen X 2u,
FBgn0040359	CG11380	FBgn0003274	RpLP2	ad->db	Screen_4,	Cen X 2u,
FBgn0040359	CG11380	FBgn0030945	Ing3	ad->db	Screen_4,	Cen X 2u,
FBgn0040359	CG11380	FBgn0031955	CG14535	ad->db	Screen_4,	Cen X 2u,
FBgn0040359	CG11380	FBgn0032773	fon	ad->db	Screen_4,	Cen X 2u,
FBgn0040359	CG11380	FBgn0034693	CG11073	ad->db	Screen_4,	Cen X 2u,
FBgn0040359	CG11380	FBgn0036365	cmb	ad->db	Screen_4,	Cen X 2u,
FBgn0040359	CG11380	FBgn0036926	CG7646	ad->db	Screen_4,	Cen X 2u,
FBgn0040359	CG11380	FBgn0063485	Lasp	ad->db	Screen_4,	Cen X 2u,
FBgn0037164	CG11438	FBgn0010294	ng2	ad->db	Screen_3,	Cen X 2u,
FBgn0037164	CG11438	FBgn0025712	CG13920	ad->db	Screen_3,	Cen X 2u,
FBgn0037164	CG11438	FBgn0037009	CG5104	ad->db	Screen_3,	Cen X 2u,
FBgn0037164	CG11438	FBgn0260027	CG42495	ad->db	Screen_3,	Cen X 2u,
FBgn0037164	CG11438	FBgn0031988	CG8668	ad->db	Screen_3,Screen_4,	Cen X 2u,
FBgn0037164	CG11438	FBgn0004629	Cys	ad->db	Screen_4,	Cen X 2u,
FBgn0037164	CG11438	FBgn0028699	Rh50	ad->db	Screen_4,	Cen X 2u,
FBgn0037164	CG11438	FBgn0053333	CG33333	ad->db	Screen_4,	Cen X 2u,
FBgn0037164	CG11438	FBgn0260857	Bet1	ad->db	Screen_4,	Cen X 2u,
FBgn0038737	CG11447	FBgn0033853	CG6145	ad->db	Screen_3,	Cen X 2u,
FBgn0038737	CG11447	FBgn0036156	CG11726	ad->db	Screen_3,	Cen X 2u,
FBgn0038737	CG11447	FBgn0036532	CG13445	ad->db	Screen_3,Screen_4,	Cen X 2u,
FBgn0038737	CG11447	FBgn0033934	CG17385	ad->db	Screen_4,	Cen X 2u,
FBgn0031224	CG11454	FBgn0029801	CG15771	ad->db	Screen_3,	Cen X 2u,
FBgn0031224	CG11454	FBgn0033739	Dyb	ad->db	Screen_3,	Cen X 2u,
FBgn0031224	CG11454	FBgn0036365	cmb	ad->db	Screen_4,	Cen X 2u,
FBgn0035346	CG1146	FBgn0011826	Pp2B-14D	ad->db	Screen_3,	Cen X 2u,
FBgn0035346	CG1146	FBgn0025574	Pli	ad->db	Screen_4,	Cen X 2u,
FBgn0035397	PAN3	FBgn0003129	Poxm	ad->db	Screen_1,	Cen X Cen,	DroID;FlyBase;IntAct;mentha	FBrf0235788	MI:0018;MI:0397;MI:1112		FBrf0235788 is part of FlyBi data
FBgn0035397	PAN3	FBgn0003435	sm	ad->db	Screen_1,	Cen X Cen,	DroID;FlyBase;IntAct;mentha	FBrf0235788	MI:0018;MI:0397;MI:1112		FBrf0235788 is part of FlyBi data
FBgn0035397	PAN3	FBgn0004419	me31B	ad->db	Screen_1,	Cen X Cen,	DroID;FlyBase;IntAct;mentha	FBrf0235788	MI:0018;MI:0397;MI:1112		FBrf0235788 is part of FlyBi data
FBgn0035397	PAN3	FBgn0015379	dod	ad->db	Screen_1,	Cen X Cen,	DroID;FlyBase;IntAct;mentha	FBrf0235788	MI:0018;MI:0397;MI:1112		FBrf0235788 is part of FlyBi data
FBgn0035397	PAN3	FBgn0025674	CycK	ad->db	Screen_1,	Cen X Cen,	DroID;BioGrid;mentha;FlyBase;DIP;IntAct	14605208;FBrf0235788;15575970	MI:0397;MI:1112;MI:0018;MI:0727		FBrf0235788 is part of FlyBi data
FBgn0035397	PAN3	FBgn0032291	CG17118	ad->db	Screen_1,	Cen X Cen,	DroID;FlyBase	FBrf0235788	MI:0018;MI:1112;MI:0397		FBrf0235788 is part of FlyBi data
FBgn0035397	PAN3	FBgn0032773	fon	ad->db	Screen_1,	Cen X Cen,	DroID;FlyBase;IntAct;mentha	FBrf0235788	MI:0018;MI:1112;MI:0397		FBrf0235788 is part of FlyBi data
FBgn0035397	PAN3	FBgn0033737	Nup54	ad->db	Screen_1,	Cen X Cen,	DroID;FlyBase;IntAct;mentha	FBrf0235788	MI:0018;MI:1112;MI:0397		FBrf0235788 is part of FlyBi data
FBgn0035397	PAN3	FBgn0035016	CG4612	ad->db	Screen_1,	Cen X Cen,	DroID;FlyBase;IntAct;mentha	FBrf0235788	MI:0018;MI:1112;MI:0397		FBrf0235788 is part of FlyBi data
FBgn0035397	PAN3	FBgn0037345	PolZ2	ad->db	Screen_1,	Cen X Cen,	DroID;BioGrid;mentha;FlyBase;IntAct	FBrf0235788;15575970	MI:1112;MI:0397;MI:0727;MI:0018		FBrf0235788 is part of FlyBi data
FBgn0035397	PAN3	FBgn0052819	CG32819	ad->db	Screen_1,	Cen X Cen,	DroID;FlyBase;IntAct;mentha	FBrf0235788	MI:0018;MI:1112;MI:0397		FBrf0235788 is part of FlyBi data
FBgn0035397	PAN3	FBgn0082585	sprt	ad->db	Screen_1,	Cen X Cen,	DroID;FlyBase;IntAct;mentha	FBrf0235788	MI:0018;MI:1112;MI:0397		FBrf0235788 is part of FlyBi data
FBgn0035397	PAN3	FBgn0262601	SmB	ad->db	Screen_1,	Cen X Cen,	DroID;FlyBase;IntAct;mentha	FBrf0235788	MI:0018;MI:1112;MI:0397		FBrf0235788 is part of FlyBi data
FBgn0035397	PAN3	FBgn0265045	Strn-Mlck	ad->db	Screen_1,	Cen X Cen,	DroID;FlyBase;IntAct;mentha	FBrf0235788	MI:0018;MI:1112;MI:0397		FBrf0235788 is part of FlyBi data
FBgn0035397	PAN3	FBgn0027592	MED15	ad->db	Screen_1,Screen_2,	Cen X Cen,	DroID;FlyBase;IntAct;mentha	FBrf0235788	MI:0018;MI:0397;MI:1112		FBrf0235788 is part of FlyBi data
FBgn0035397	PAN3	FBgn0032360	CG14926	ad->db	Screen_2,	Cen X Cen,
FBgn0035397	PAN3	FBgn0051800	CG31800	ad->db	Screen_2,	Cen X Cen,
FBgn0035397	PAN3	FBgn0052440	CG32440	ad->db	Screen_2,	Cen X Cen,
FBgn0037156	CG11523	FBgn0259735	mtgo	ad->db	Screen_4,	Cen X 2u,
FBgn0046296	DEF8	FBgn0004863	C15	ad->db	Screen_3,	Cen X 2u,
FBgn0046296	DEF8	FBgn0015795	Rab7	ad->db	Screen_3,	Cen X 2u,	DroID;FlyBase;BioGrid	FBrf0229467;22036573;25453831		MI:0007;MI:0004;MI:0943;MI:0096;MI:0082
FBgn0046296	DEF8	FBgn0021814	Vps28	ad->db	Screen_3,	Cen X 2u,
FBgn0046296	DEF8	FBgn0036828	Prp6	ad->db	Screen_3,	Cen X 2u,
FBgn0046296	DEF8	FBgn0052846	CG32846	ad->db	Screen_3,	Cen X 2u,
FBgn0046296	DEF8	FBgn0263512	Vsx2	ad->db	Screen_3,	Cen X 2u,
FBgn0046296	DEF8	FBgn0032260	CG13144	ad->db	Screen_4,	Cen X 2u,
FBgn0036249	CG11560	FBgn0035251	Vta1	ad->db	Screen_3,	Cen X 2u,
FBgn0035524	CG11583	FBgn0039828	CG1542	ad->db	Screen_3,	Cen X 2u,
FBgn0030543	CG11585	FBgn0013303	Nca	ad->db	Screen_4,	Cen X 2u,
FBgn0030545	CG11590	FBgn0013303	Nca	ad->db	Screen_1,Screen_2,	Cen X Cen,	DroID;FlyBase;IntAct;mentha	FBrf0235788	MI:0018;MI:0397;MI:1112		FBrf0235788 is part of FlyBi data
FBgn0030545	CG11590	FBgn0023526	CG2865	ad->db	Screen_3,	Cen X 2u,
FBgn0030545	CG11590	FBgn0030624	CG9106	ad->db	Screen_3,	Cen X 2u,
FBgn0030545	CG11590	FBgn0033238	azot	ad->db	Screen_3,	Cen X 2u,
FBgn0030545	CG11590	FBgn0260639	gammaTub23C	ad->db	Screen_3,	Cen X 2u,
FBgn0030545	CG11590	FBgn0024811	Crk	ad->db	Screen_4,	Cen X 2u,
FBgn0037313	CG1161	FBgn0037084	Syx6	ad->db	Screen_3,	Cen X 2u,
FBgn0037313	CG1161	FBgn0011708	Syx5	ad->db	Screen_3,	Cen X 2u,
FBgn0037313	CG1161	FBgn0034399	CG15083	ad->db	Screen_3,	Cen X 2u,
FBgn0037313	CG1161	FBgn0037614	TMEM216	ad->db	Screen_3,	Cen X 2u,
FBgn0037313	CG1161	FBgn0029771	CG12730	ad->db	Screen_4,	Cen X 2u,
FBgn0037313	CG1161	FBgn0032665	CG15152	ad->db	Screen_4,	Cen X 2u,
FBgn0037313	CG1161	FBgn0053169	CG33169	ad->db	Screen_4,	Cen X 2u,
FBgn0037313	CG1161	FBgn0085237	CG34208	ad->db	Screen_4,	Cen X 2u,
FBgn0037313	CG1161	FBgn0260856	Membrin	ad->db	Screen_4,	Cen X 2u,
FBgn0037313	CG1161	FBgn0260862	Vti1a	ad->db	Screen_4,	Cen X 2u,
FBgn0037313	CG1161	FBgn0264751	Vti1b	ad->db	Screen_4,	Cen X 2u,
FBgn0033283	CG11635	FBgn0031061	CG14232	ad->db	Screen_3,	Cen X 2u,
FBgn0030316	CG11695	FBgn0030963	CG7101	ad->db	Screen_3,Screen_4,	Cen X 2u,
FBgn0030316	CG11695	FBgn0027546	CG4766	ad->db	Screen_4,	Cen X 2u,	BioGrid;DIP;DroID;IntAct;mentha	14605208	MI:0018
FBgn0037572	CG11698	FBgn0030657	cerv	ad->db	Screen_3,	Cen X 2u,
FBgn0037572	CG11698	FBgn0261858	Mzt1	ad->db	Screen_3,Screen_4,	Cen X 2u,
FBgn0264712	CG1172	FBgn0011217	eff	ad->db	Screen_3,	Cen X 2u,
FBgn0031391	CG11723	FBgn0003129	Poxm	ad->db	Prediction,	Cen X Cen,
FBgn0031391	CG11723	FBgn0003130	Poxn	ad->db	Prediction,	Cen X Cen,
FBgn0031391	CG11723	FBgn0000459	disco	ad->db	Prediction,	Cen X Cen,
FBgn0031391	CG11723	FBgn0032260	CG13144	ad->db	Prediction,	Cen X Cen,
FBgn0031391	CG11723	FBgn0032656	CG5674	ad->db	Prediction,	Cen X Cen,
FBgn0031391	CG11723	FBgn0033739	Dyb	ad->db	Prediction,	Cen X Cen,
FBgn0031391	CG11723	FBgn0034816	CG3085	ad->db	Prediction,	Cen X Cen,
FBgn0031391	CG11723	FBgn0035251	Vta1	ad->db	Prediction,	Cen X Cen,
FBgn0031391	CG11723	FBgn0035491	Dpy-30L2	ad->db	Prediction,	Cen X Cen,
FBgn0031391	CG11723	FBgn0053548	SmydA-8	ad->db	Prediction,	Cen X Cen,
FBgn0031391	CG11723	FBgn0028581	mei-217	ad->db	Screen_1,	Cen X Cen,	DroID;FlyBase;IntAct;mentha	FBrf0235788	MI:0018;MI:0397;MI:1112		FBrf0235788 is part of FlyBi data
FBgn0031391	CG11723	FBgn0029801	CG15771	ad->db	Screen_1,	Cen X Cen,	DroID;FlyBase;IntAct;mentha	FBrf0235788	MI:0018;MI:1112;MI:0397		FBrf0235788 is part of FlyBi data
FBgn0031391	CG11723	FBgn0032483	CG15482	ad->db	Screen_1,	Cen X Cen,	DroID;FlyBase;IntAct;mentha	FBrf0235788	MI:0018;MI:1112;MI:0397		FBrf0235788 is part of FlyBi data
FBgn0031391	CG11723	FBgn0035260	CG7991	ad->db	Screen_1,	Cen X Cen,	DroID;FlyBase;IntAct;mentha	FBrf0235788	MI:0018;MI:0397;MI:1112		FBrf0235788 is part of FlyBi data
FBgn0031391	CG11723	FBgn0037345	PolZ2	ad->db	Screen_1,	Cen X Cen,	DroID;FlyBase;IntAct	FBrf0235788	MI:1112;MI:0397;MI:0018		FBrf0235788 is part of FlyBi data
FBgn0031391	CG11723	FBgn0037550	CG9667	ad->db	Screen_1,	Cen X Cen,	DroID;FlyBase;IntAct;mentha	FBrf0235788	MI:0018;MI:0397;MI:1112		FBrf0235788 is part of FlyBi data
FBgn0031391	CG11723	FBgn0038166	CG9588	ad->db	Screen_1,	Cen X Cen,	DroID;FlyBase;IntAct;mentha	FBrf0235788	MI:0018;MI:0397;MI:1112		FBrf0235788 is part of FlyBi data
FBgn0031391	CG11723	FBgn0039233	CG7006	ad->db	Screen_1,	Cen X Cen,	DroID;FlyBase;IntAct;mentha	FBrf0235788	MI:0018;MI:0397;MI:1112		FBrf0235788 is part of FlyBi data
FBgn0031391	CG11723	FBgn0051800	CG31800	ad->db	Screen_1,	Cen X Cen,	DroID;FlyBase	FBrf0235788	MI:0018		FBrf0235788 is part of FlyBi data
FBgn0031391	CG11723	FBgn0259735	mtgo	ad->db	Screen_1,	Cen X Cen,	DroID;FlyBase;IntAct;mentha	FBrf0235788	MI:0018;MI:1112;MI:0397		FBrf0235788 is part of FlyBi data
FBgn0031391	CG11723	FBgn0261788	Ank2	ad->db	Screen_1,	Cen X Cen,	DroID;FlyBase;IntAct;mentha	FBrf0235788	MI:0018;MI:1112;MI:0397		FBrf0235788 is part of FlyBi data
FBgn0031391	CG11723	FBgn0015296	Shc	ad->db	Screen_1,Screen_2,	Cen X Cen,	DroID;FlyBase;IntAct;mentha	FBrf0235788	MI:0018;MI:0397;MI:1112		FBrf0235788 is part of FlyBi data
FBgn0031391	CG11723	FBgn0029753	CG4198	ad->db	Screen_1,Screen_2,	Cen X Cen,	DroID;FlyBase;IntAct;mentha	FBrf0235788	MI:0018;MI:1112;MI:0397		FBrf0235788 is part of FlyBi data
FBgn0031391	CG11723	FBgn0032089	Rcd-1r	ad->db	Screen_1,Screen_2,	Cen X Cen,	DroID;FlyBase;IntAct;mentha	FBrf0235788	MI:0018;MI:1112;MI:0397		FBrf0235788 is part of FlyBi data
FBgn0031391	CG11723	FBgn0036850	Gem2	ad->db	Screen_1,Screen_2,	Cen X Cen,	DroID;FlyBase;IntAct;mentha	FBrf0235788	MI:0018;MI:0397;MI:1112		FBrf0235788 is part of FlyBi data
FBgn0031391	CG11723	FBgn0038539	Atg8b	ad->db	Screen_1,Screen_2,	Cen X Cen,	DroID;FlyBase;IntAct;mentha	FBrf0235788	MI:0018;MI:0397;MI:1112		FBrf0235788 is part of FlyBi data
FBgn0031391	CG11723	FBgn0003575	su(sable)	ad->db	Screen_2,	Cen X Cen,
FBgn0031391	CG11723	FBgn0027546	CG4766	ad->db	Screen_2,	Cen X Cen,
FBgn0031391	CG11723	FBgn0050324	CG30324	ad->db	Screen_2,	Cen X Cen,
FBgn0031391	CG11723	FBgn0261565	Lmpt	ad->db	Screen_2,	Cen X Cen,
FBgn0037239	Sfxn1-3	FBgn0003162	Pu	ad->db	Screen_3,	Cen X 2u,
FBgn0030290	CG11756	FBgn0260855	Sec22	ad->db	Screen_3,	Cen X 2u,
FBgn0039265	CG11790	FBgn0010294	ng2	ad->db	Screen_4,	Cen X 2u,
FBgn0036992	Hpd	FBgn0036992	Hpd	fbgn1=fbgn2	Screen_1,	Cen X Cen,	DroID;FlyBase;IntAct;mentha	FBrf0235788	MI:0018;MI:0397;MI:1112		FBrf0235788 is part of FlyBi data
FBgn0034000	CG11808	FBgn0034900	CG12491	ad->db	Screen_4,	Cen X 2u,
FBgn0037652	CG11980	FBgn0037084	Syx6	ad->db	Screen_3,	Cen X 2u,
FBgn0037652	CG11980	FBgn0025712	CG13920	ad->db	Screen_4,	Cen X 2u,
FBgn0037652	CG11980	FBgn0029854	CG3566	ad->db	Screen_4,	Cen X 2u,
FBgn0037652	CG11980	FBgn0287423	Nplp2	ad->db	Screen_4,	Cen X 2u,
FBgn0037653	Iru	FBgn0011217	eff	ad->db	Screen_1,Screen_2,	Cen X Cen,	DroID;FlyBase;IntAct;mentha	FBrf0235788	MI:0018;MI:0397;MI:1112		FBrf0235788 is part of FlyBi data
FBgn0037653	Iru	FBgn0015320	Ubc2	ad->db	Screen_1,Screen_2,	Cen X Cen,	DroID;FlyBase;IntAct;mentha	FBrf0235788	MI:0018;MI:0397;MI:1112		FBrf0235788 is part of FlyBi data
FBgn0037653	Iru	FBgn0000173	ben	ad->db	Screen_1,Screen_2,	Cen X Cen,	DroID;FlyBase;IntAct;mentha	FBrf0235788	MI:0018;MI:0397;MI:1112		FBrf0235788 is part of FlyBi data
FBgn0037653	Iru	FBgn0033544	CG7220	ad->db	Screen_1,Screen_2,	Cen X Cen,	DroID;FlyBase;IntAct;mentha	FBrf0235788	MI:0018;MI:1112;MI:0397		FBrf0235788 is part of FlyBi data
FBgn0037653	Iru	FBgn0028913	CG3473	ad->db	Screen_1,Screen_2,	Cen X Cen,	DroID;FlyBase;IntAct;mentha	FBrf0235788	MI:0018;MI:0397;MI:1112		FBrf0235788 is part of FlyBi data
FBgn0037654	CG11983	FBgn0026141	Cdlc2	ad->db	Screen_1,	Cen X Cen,	DroID;FlyBase;IntAct;mentha	FBrf0235788	MI:0018;MI:0397;MI:1112		FBrf0235788 is part of FlyBi data
FBgn0037654	CG11983	FBgn0032260	CG13144	ad->db	Screen_1,Screen_2,	Cen X Cen,	DroID;FlyBase;IntAct;mentha	FBrf0235788	MI:0018;MI:1112;MI:0397		FBrf0235788 is part of FlyBi data
FBgn0037654	CG11983	FBgn0037550	CG9667	ad->db	Screen_1,Screen_2,	Cen X Cen,	DroID;FlyBase;IntAct;mentha	FBrf0235788	MI:0018;MI:0397;MI:1112		FBrf0235788 is part of FlyBi data
FBgn0037655	Kcmf1	FBgn0030912	CG6023	ad->db	Screen_1,	Cen X Cen,	DroID;FlyBase;IntAct;mentha	FBrf0235788	MI:0018;MI:1112;MI:0397		FBrf0235788 is part of FlyBi data
FBgn0037655	Kcmf1	FBgn0039380	CG5890	ad->db	Screen_1,	Cen X Cen,	DroID;FlyBase;IntAct;mentha	FBrf0235788	MI:0018;MI:0397;MI:1112		FBrf0235788 is part of FlyBi data
FBgn0037655	Kcmf1	FBgn0010323	Gsc	ad->db	Screen_2,	Cen X Cen,
FBgn0037655	Kcmf1	FBgn0036926	CG7646	ad->db	Screen_2,	Cen X Cen,
FBgn0037293	CG12007	FBgn0028970	betaggt-II	both	Screen_1,Screen_2,	Cen X Cen,	BioGrid;DIP;DroID;FlyBase;IntAct;mentha	FBrf0218395;14605208;24492843;22036573;FBrf0235788	MI:0397;MI:1112;MI:0018	MI:0943;MI:0705;MI:0007;MI:0113;MI:0004;MI:0046	FBrf0235788 is part of FlyBi data
FBgn0035179	CG12038	FBgn0001235	hth	ad->db	Screen_4,	Cen X 2u,
FBgn0035179	CG12038	FBgn0051658	Nnf1b	ad->db	Screen_4,	Cen X 2u,
FBgn0039808	CG12071	FBgn0024811	Crk	ad->db	Screen_4,	Cen X 2u,
FBgn0039808	CG12071	FBgn0039773	CG2224	ad->db	Screen_4,	Cen X 2u,
FBgn0030053	CG12081	FBgn0051140	CG31140	ad->db	Screen_3,	Cen X 2u,
FBgn0030457	CG12096	FBgn0015282	Rpt2	ad->db	Screen_1,	Cen X Cen,	DroID;mentha;FlyBase;BioGrid;IntAct	23622245;FBrf0235788	MI:0397;MI:1112;MI:0018	MI:0007;MI:0113;MI:0004;MI:0705	FBrf0235788 is part of FlyBi data
FBgn0030048	CG12112	FBgn0037550	CG9667	ad->db	Screen_3,	Cen X 2u,
FBgn0030048	CG12112	FBgn0050349	CG30349	ad->db	Screen_4,	Cen X 2u,
FBgn0029957	CG12155	FBgn0259483	Mob4	ad->db	Screen_1,	Cen X Cen,	DroID;FlyBase;IntAct;mentha	FBrf0235788	MI:0018;MI:1112;MI:0397		FBrf0235788 is part of FlyBi data
FBgn0026148	CG12253	FBgn0029667	Gas8	ad->db	Screen_3,	Cen X 2u,
FBgn0026148	CG12253	FBgn0029755	Sas10	ad->db	Screen_3,	Cen X 2u,
FBgn0026148	CG12253	FBgn0037550	CG9667	ad->db	Screen_3,	Cen X 2u,
FBgn0026148	CG12253	FBgn0003510	Sry-alpha	ad->db	Screen_3,Screen_4,	Cen X 2u,
FBgn0026148	CG12253	FBgn0031453	Bacc	ad->db	Screen_3,Screen_4,	Cen X 2u,
FBgn0038665	euc	FBgn0035077	CG9083	ad->db	Screen_3,	Cen X 2u,
FBgn0038665	euc	FBgn0035251	Vta1	ad->db	Screen_3,	Cen X 2u,
FBgn0038665	euc	FBgn0011826	Pp2B-14D	both	Screen_4,	Cen X 2u,
FBgn0038665	euc	FBgn0259735	mtgo	ad->db	Screen_4,	Cen X 2u,
FBgn0032370	CG12307	FBgn0003015	osk	ad->db	Screen_3,	Cen X 2u,
FBgn0032370	CG12307	FBgn0029801	CG15771	ad->db	Screen_3,	Cen X 2u,
FBgn0032370	CG12307	FBgn0030277	CG1394	ad->db	Screen_3,	Cen X 2u,
FBgn0032370	CG12307	FBgn0039858	CycG	ad->db	Screen_3,	Cen X 2u,
FBgn0032370	CG12307	FBgn0052631	CG32631	ad->db	Screen_3,	Cen X 2u,
FBgn0032370	CG12307	FBgn0052831	CG33695	ad->db	Screen_3,	Cen X 2u,
FBgn0032370	CG12307	FBgn0020378	Sp1	ad->db	Screen_4,	Cen X 2u,
FBgn0032370	CG12307	FBgn0259246	brp	ad->db	Screen_4,	Cen X 2u,
FBgn0036467	CG12310	FBgn0016119	ATPsynCF6	ad->db	Screen_3,	Cen X 2u,
FBgn0036467	CG12310	FBgn0013303	Nca	ad->db	Screen_4,	Cen X 2u,
FBgn0036467	CG12310	FBgn0032407	Pex19	ad->db	Screen_4,	Cen X 2u,
FBgn0038577	CG12321	FBgn0037378	PSMG1	both	Screen_3,Screen_4,	Cen X 2u,	BioGrid;DroID;FlyBase	FBrf0218395;22036573		MI:0943;MI:0004;MI:0046
FBgn0040805	CG12355	FBgn0031600	CG3652	ad->db	Screen_3,	Cen X 2u,
FBgn0040805	CG12355	FBgn0032453	CG6180	ad->db	Screen_3,	Cen X 2u,
FBgn0040805	CG12355	FBgn0031972	Wwox	ad->db	Screen_3,Screen_4,	Cen X 2u,
FBgn0040805	CG12355	FBgn0025743	mbt	ad->db	Screen_4,	Cen X 2u,
FBgn0040805	CG12355	FBgn0035727	CG10063	ad->db	Screen_4,	Cen X 2u,
FBgn0040805	CG12355	FBgn0052987	CG32987	ad->db	Screen_4,	Cen X 2u,
FBgn0030676	CG12379	FBgn0030624	CG9106	ad->db	Screen_3,	Cen X 2u,
FBgn0037368	CG1239	FBgn0033994	CG7544	ad->db	Screen_3,Screen_4,	Cen X 2u,	BioGrid;DroID;FlyBase;mentha	FBrf0218395;22036573	MI:0397;MI:0727	MI:0943;MI:0007;MI:0046
FBgn0031201	CG12446	FBgn0034650	NC2alpha	ad->db	Screen_3,	Cen X 2u,
FBgn0040371	CG12470	FBgn0003410	sina	ad->db	Screen_3,	Cen X 2u,	BioGrid;DIP;DroID;IntAct;mentha	14605208	MI:0397;MI:0018;MI:0727
FBgn0040371	CG12470	FBgn0024811	Crk	ad->db	Screen_3,	Cen X 2u,
FBgn0040371	CG12470	FBgn0033238	azot	ad->db	Screen_3,	Cen X 2u,	BioGrid;DIP;DroID;IntAct;mentha	14605208	MI:0397;MI:0018;MI:0727
FBgn0040371	CG12470	FBgn0033381	GstE13	ad->db	Screen_3,	Cen X 2u,
FBgn0040371	CG12470	FBgn0034601	CG4286	ad->db	Screen_3,	Cen X 2u,	BioGrid;DIP;DroID;IntAct;mentha	14605208	MI:0018
FBgn0040371	CG12470	FBgn0038311	CG14864	ad->db	Screen_3,	Cen X 2u,	BioGrid;DIP;DroID;IntAct;mentha	14605208	MI:0018
FBgn0040371	CG12470	FBgn0052713	CG32713	ad->db	Screen_3,	Cen X 2u,
FBgn0040371	CG12470	FBgn0053223	CG33223	ad->db	Screen_3,	Cen X 2u,
FBgn0040371	CG12470	FBgn0260972	alc	ad->db	Screen_3,	Cen X 2u,	BioGrid;DIP;DroID;IntAct;mentha	14605208	MI:0397;MI:0018;MI:0727
FBgn0040371	CG12470	FBgn0035533	Cip4	ad->db	Screen_3,Screen_4,	Cen X 2u,
FBgn0040371	CG12470	FBgn0036156	CG11726	ad->db	Screen_3,Screen_4,	Cen X 2u,
FBgn0040371	CG12470	FBgn0039120	Nup98-96	ad->db	Screen_4,	Cen X 2u,
FBgn0034900	CG12491	FBgn0029873	CG3918	ad->db	Screen_3,	Cen X 2u,
FBgn0040356	CG12498	FBgn0031690	CG7742	ad->db	Screen_4,	Cen X 2u,
FBgn0040356	CG12498	FBgn0033785	Sans	ad->db	Screen_4,	Cen X 2u,
FBgn0036131	CG12522	FBgn0037446	Zif	ad->db	Screen_4,	Cen X 2u,
FBgn0031190	CG12576	FBgn0010294	ng2	ad->db	Screen_3,	Cen X 2u,
FBgn0031190	CG12576	FBgn0010548	Aldh-III	ad->db	Screen_3,	Cen X 2u,
FBgn0031190	CG12576	FBgn0019928	Ser8	ad->db	Screen_3,	Cen X 2u,
FBgn0031190	CG12576	FBgn0028379	fan	ad->db	Screen_3,	Cen X 2u,
FBgn0031190	CG12576	FBgn0028699	Rh50	ad->db	Screen_3,	Cen X 2u,
FBgn0031190	CG12576	FBgn0029771	CG12730	ad->db	Screen_3,	Cen X 2u,
FBgn0031190	CG12576	FBgn0029854	CG3566	ad->db	Screen_3,	Cen X 2u,
FBgn0031190	CG12576	FBgn0030245	CG1637	ad->db	Screen_3,	Cen X 2u,
FBgn0031190	CG12576	FBgn0030670	Pis	ad->db	Screen_3,	Cen X 2u,
FBgn0031190	CG12576	FBgn0031178	CG10918	ad->db	Screen_3,	Cen X 2u,
FBgn0031190	CG12576	FBgn0031245	CG3625	ad->db	Screen_3,	Cen X 2u,
FBgn0031190	CG12576	FBgn0032000	CG8372	ad->db	Screen_3,	Cen X 2u,
FBgn0031190	CG12576	FBgn0032400	CG6770	ad->db	Screen_3,	Cen X 2u,
FBgn0031190	CG12576	FBgn0032801	CG10165	ad->db	Screen_3,	Cen X 2u,
FBgn0031190	CG12576	FBgn0033088	PGAP3	ad->db	Screen_3,	Cen X 2u,
FBgn0031190	CG12576	FBgn0033134	Tsp42El	ad->db	Screen_3,	Cen X 2u,
FBgn0031190	CG12576	FBgn0033869	Cpr50Cb	ad->db	Screen_3,	Cen X 2u,
FBgn0031190	CG12576	FBgn0034075	Asph	ad->db	Screen_3,	Cen X 2u,
FBgn0031190	CG12576	FBgn0034143	CG8303	ad->db	Screen_3,	Cen X 2u,
FBgn0031190	CG12576	FBgn0034509	Obp57c	ad->db	Screen_3,	Cen X 2u,
FBgn0031190	CG12576	FBgn0034902	CG5532	ad->db	Screen_3,	Cen X 2u,
FBgn0031190	CG12576	FBgn0035413	CG14958	ad->db	Screen_3,	Cen X 2u,
FBgn0031190	CG12576	FBgn0036361	CG10154	ad->db	Screen_3,	Cen X 2u,
FBgn0031190	CG12576	FBgn0037007	BNIP3	ad->db	Screen_3,	Cen X 2u,
FBgn0031190	CG12576	FBgn0037084	Syx6	ad->db	Screen_3,	Cen X 2u,
FBgn0031190	CG12576	FBgn0050296	RIC-3	ad->db	Screen_3,	Cen X 2u,
FBgn0031190	CG12576	FBgn0050423	CG30423	ad->db	Screen_3,	Cen X 2u,
FBgn0031190	CG12576	FBgn0053113	Rtnl1	ad->db	Screen_3,	Cen X 2u,
FBgn0031190	CG12576	FBgn0085194	CG34165	ad->db	Screen_3,	Cen X 2u,
FBgn0031190	CG12576	FBgn0085325	CG34296	ad->db	Screen_3,	Cen X 2u,
FBgn0031190	CG12576	FBgn0031103	CG12679	ad->db	Screen_3,Screen_4,	Cen X 2u,
FBgn0031190	CG12576	FBgn0031146	CG15449	ad->db	Screen_3,Screen_4,	Cen X 2u,
FBgn0031190	CG12576	FBgn0034399	CG15083	ad->db	Screen_3,Screen_4,	Cen X 2u,
FBgn0031190	CG12576	FBgn0035480	CG14984	ad->db	Screen_3,Screen_4,	Cen X 2u,
FBgn0031190	CG12576	FBgn0038539	Atg8b	ad->db	Screen_3,Screen_4,	Cen X 2u,
FBgn0031190	CG12576	FBgn0053527	SIFa	ad->db	Screen_3,Screen_4,	Cen X 2u,
FBgn0031190	CG12576	FBgn0000094	Anp	ad->db	Screen_4,	Cen X 2u,
FBgn0031190	CG12576	FBgn0004629	Cys	ad->db	Screen_4,	Cen X 2u,
FBgn0031190	CG12576	FBgn0011668	Mst57Da	ad->db	Screen_4,	Cen X 2u,
FBgn0031190	CG12576	FBgn0020765	Acp65Aa	ad->db	Screen_4,	Cen X 2u,
FBgn0031190	CG12576	FBgn0267828	Fatp1	ad->db	Screen_4,	Cen X 2u,
FBgn0031190	CG12576	FBgn0025712	CG13920	ad->db	Screen_4,	Cen X 2u,
FBgn0031190	CG12576	FBgn0030350	SelG	ad->db	Screen_4,	Cen X 2u,
FBgn0031190	CG12576	FBgn0031561	IM33	ad->db	Screen_4,	Cen X 2u,
FBgn0031190	CG12576	FBgn0033468	CG1418	ad->db	Screen_4,	Cen X 2u,
FBgn0031190	CG12576	FBgn0034010	CG8157	ad->db	Screen_4,	Cen X 2u,
FBgn0031190	CG12576	FBgn0034328	BomBc1	ad->db	Screen_4,	Cen X 2u,
FBgn0031190	CG12576	FBgn0034420	CG10737	ad->db	Screen_4,	Cen X 2u,
FBgn0031190	CG12576	FBgn0034517	Cpr57A	ad->db	Screen_4,	Cen X 2u,
FBgn0031190	CG12576	FBgn0034885	Eglp4	ad->db	Screen_4,	Cen X 2u,
FBgn0031190	CG12576	FBgn0035321	CG1275	ad->db	Screen_4,	Cen X 2u,
FBgn0031190	CG12576	FBgn0035435	PIG-C	ad->db	Screen_4,	Cen X 2u,
FBgn0031190	CG12576	FBgn0035734	CG14823	ad->db	Screen_4,	Cen X 2u,
FBgn0031190	CG12576	FBgn0036299	Tsf2	ad->db	Screen_4,	Cen X 2u,
FBgn0031190	CG12576	FBgn0036353	CG10171	ad->db	Screen_4,	Cen X 2u,
FBgn0031190	CG12576	FBgn0037185	CG11367	ad->db	Screen_4,	Cen X 2u,
FBgn0031190	CG12576	FBgn0038515	CG5823	ad->db	Screen_4,	Cen X 2u,
FBgn0031190	CG12576	FBgn0038610	CG7675	ad->db	Screen_4,	Cen X 2u,
FBgn0031190	CG12576	FBgn0040775	CG12158	ad->db	Screen_4,	Cen X 2u,
FBgn0031190	CG12576	FBgn0040959	Peritrophin-15a	ad->db	Screen_4,	Cen X 2u,
FBgn0031190	CG12576	FBgn0052282	Drsl4	ad->db	Screen_4,	Cen X 2u,
FBgn0031190	CG12576	FBgn0052579	CG32579	ad->db	Screen_4,	Cen X 2u,
FBgn0031190	CG12576	FBgn0052987	CG32987	ad->db	Screen_4,	Cen X 2u,
FBgn0031190	CG12576	FBgn0052988	CG32988	ad->db	Screen_4,	Cen X 2u,
FBgn0031190	CG12576	FBgn0250820	meigo	ad->db	Screen_4,	Cen X 2u,
FBgn0031190	CG12576	FBgn0259101	CG42249	ad->db	Screen_4,	Cen X 2u,
FBgn0031190	CG12576	FBgn0260027	CG42495	ad->db	Screen_4,	Cen X 2u,
FBgn0031190	CG12576	FBgn0260855	Sec22	ad->db	Screen_4,	Cen X 2u,
FBgn0031190	CG12576	FBgn0262513	Vha16-4	ad->db	Screen_4,	Cen X 2u,
FBgn0031190	CG12576	FBgn0262790	CG43171	ad->db	Screen_4,	Cen X 2u,
FBgn0031190	CG12576	FBgn0264751	Vti1b	ad->db	Screen_4,	Cen X 2u,
FBgn0031190	CG12576	FBgn0266449	Kr-h2	ad->db	Screen_4,	Cen X 2u,
FBgn0040684	CG12589	FBgn0026088	CG14818	ad->db	Screen_3,Screen_4,	Cen X 2u,
FBgn0040996	CG12617	FBgn0015360	oxt	ad->db	Screen_3,	Cen X 2u,
FBgn0031103	CG12679	FBgn0033815	CG4676	ad->db	Screen_3,	Cen X 2u,
FBgn0031103	CG12679	FBgn0034770	Obp58d	ad->db	Screen_3,	Cen X 2u,
FBgn0046294	CG12699	FBgn0013303	Nca	ad->db	Screen_4,	Cen X 2u,
FBgn0030666	CG12708	FBgn0038369	Arpc3A	ad->db	Screen_3,	Cen X 2u,
FBgn0030666	CG12708	FBgn0002775	msl-3	ad->db	Screen_3,Screen_4,	Cen X 2u,
FBgn0030666	CG12708	FBgn0034259	P32	ad->db	Screen_3,Screen_4,	Cen X 2u,	BioGrid;DIP;DroID;IntAct;mentha	14605208	MI:0397;MI:0018;MI:0727
FBgn0030666	CG12708	FBgn0003015	osk	ad->db	Screen_4,	Cen X 2u,
FBgn0030666	CG12708	FBgn0033081	geminin	ad->db	Screen_4,	Cen X 2u,
FBgn0030420	CG12717	FBgn0052831	CG33695	ad->db	Screen_4,	Cen X 2u,
FBgn0029771	CG12730	FBgn0053113	Rtnl1	ad->db	Screen_3,	Cen X 2u,
FBgn0033184	mEFTu2	FBgn0032646	mEFTs	both	Screen_4,	Cen X 2u,	BioGrid;DIP;DroID;IntAct;mentha	14605208	MI:0397;MI:0018;MI:0727
FBgn0033184	mEFTu2	FBgn0037007	BNIP3	ad->db	Screen_4,	Cen X 2u,
FBgn0037341	CG12746	FBgn0037506	Mics1	ad->db	Screen_4,	Cen X 2u,
FBgn0035321	CG1275	FBgn0037933	Ho	ad->db	Screen_3,	Cen X 2u,
FBgn0035321	CG1275	FBgn0033222	CG12824	ad->db	Screen_3,	Cen X 2u,
FBgn0035321	CG1275	FBgn0050154	CG30154	ad->db	Screen_3,	Cen X 2u,
FBgn0035321	CG1275	FBgn0053113	Rtnl1	ad->db	Screen_3,	Cen X 2u,
FBgn0035321	CG1275	FBgn0266420	Ote	ad->db	Screen_3,	Cen X 2u,
FBgn0035321	CG1275	FBgn0037084	Syx6	ad->db	Screen_3,Screen_4,	Cen X 2u,
FBgn0035321	CG1275	FBgn0040775	CG12158	ad->db	Screen_4,	Cen X 2u,
FBgn0035321	CG1275	FBgn0052988	CG32988	ad->db	Screen_4,	Cen X 2u,
FBgn0038356	CG12784	FBgn0051415	CG31415	ad->db	Screen_3,	Cen X 2u,
FBgn0033229	CG12822	FBgn0031979	CCDC53	ad->db	Screen_1,Screen_2,	Cen X Cen,	DroID;FlyBase;IntAct;mentha	FBrf0235788	MI:0018;MI:1112;MI:0397		FBrf0235788 is part of FlyBi data
FBgn0033229	CG12822	FBgn0032429	CG5446	both	Screen_1,Screen_2,	Cen X Cen,	DroID;FlyBase;IntAct;mentha	FBrf0235788	MI:0018;MI:1112;MI:0397		FBrf0235788 is part of FlyBi data
FBgn0033229	CG12822	FBgn0033229	CG12822	fbgn1=fbgn2	Screen_1,Screen_2,	Cen X Cen,	DroID;FlyBase;IntAct;mentha	FBrf0235788	MI:0018;MI:1112;MI:0397		FBrf0235788 is part of FlyBi data
FBgn0033222	CG12824	FBgn0010385	Def	ad->db	Screen_3,	Cen X 2u,
FBgn0033222	CG12824	FBgn0019928	Ser8	ad->db	Screen_3,	Cen X 2u,
FBgn0033222	CG12824	FBgn0028375	heix	ad->db	Screen_3,	Cen X 2u,
FBgn0033222	CG12824	FBgn0028537	CG31775	ad->db	Screen_3,	Cen X 2u,
FBgn0033222	CG12824	FBgn0028942	CG16852	ad->db	Screen_3,	Cen X 2u,
FBgn0033222	CG12824	FBgn0030850	stas	ad->db	Screen_3,	Cen X 2u,
FBgn0033222	CG12824	FBgn0031049	Sec61gamma	ad->db	Screen_3,	Cen X 2u,
FBgn0033222	CG12824	FBgn0031146	CG15449	ad->db	Screen_3,	Cen X 2u,
FBgn0033222	CG12824	FBgn0031988	CG8668	ad->db	Screen_3,	Cen X 2u,
FBgn0033222	CG12824	FBgn0034885	Eglp4	ad->db	Screen_3,	Cen X 2u,
FBgn0033222	CG12824	FBgn0035734	CG14823	ad->db	Screen_3,	Cen X 2u,
FBgn0033222	CG12824	FBgn0036945	Ssk	ad->db	Screen_3,	Cen X 2u,
FBgn0033222	CG12824	FBgn0038420	CG10311	ad->db	Screen_3,	Cen X 2u,
FBgn0033222	CG12824	FBgn0038828	CG17270	ad->db	Screen_3,	Cen X 2u,
FBgn0033222	CG12824	FBgn0038950	CG5382	ad->db	Screen_3,	Cen X 2u,
FBgn0033222	CG12824	FBgn0040755	CG17580	ad->db	Screen_3,	Cen X 2u,
FBgn0033222	CG12824	FBgn0287423	Nplp2	ad->db	Screen_3,	Cen X 2u,
FBgn0033222	CG12824	FBgn0040842	CG15212	ad->db	Screen_3,	Cen X 2u,
FBgn0033222	CG12824	FBgn0053113	Rtnl1	ad->db	Screen_3,	Cen X 2u,
FBgn0033222	CG12824	FBgn0250820	meigo	ad->db	Screen_3,	Cen X 2u,
FBgn0033222	CG12824	FBgn0260027	CG42495	ad->db	Screen_3,	Cen X 2u,
FBgn0033222	CG12824	FBgn0262736	Vha16-1	ad->db	Screen_3,	Cen X 2u,
FBgn0033222	CG12824	FBgn0267487	Ptp61F	ad->db	Screen_3,	Cen X 2u,
FBgn0033222	CG12824	FBgn0267828	Fatp1	ad->db	Screen_3,Screen_4,	Cen X 2u,
FBgn0033222	CG12824	FBgn0029573	CG14770	ad->db	Screen_3,Screen_4,	Cen X 2u,
FBgn0033222	CG12824	FBgn0030830	CG5172	ad->db	Screen_3,Screen_4,	Cen X 2u,
FBgn0033222	CG12824	FBgn0031600	CG3652	ad->db	Screen_3,Screen_4,	Cen X 2u,
FBgn0033222	CG12824	FBgn0032000	CG8372	ad->db	Screen_3,Screen_4,	Cen X 2u,
FBgn0033222	CG12824	FBgn0037007	BNIP3	ad->db	Screen_3,Screen_4,	Cen X 2u,
FBgn0033222	CG12824	FBgn0037084	Syx6	ad->db	Screen_3,Screen_4,	Cen X 2u,
FBgn0033222	CG12824	FBgn0004629	Cys	ad->db	Screen_4,	Cen X 2u,
FBgn0033222	CG12824	FBgn0020765	Acp65Aa	ad->db	Screen_4,	Cen X 2u,
FBgn0033222	CG12824	FBgn0029658	CG14269	ad->db	Screen_4,	Cen X 2u,
FBgn0033222	CG12824	FBgn0030670	Pis	ad->db	Screen_4,	Cen X 2u,
FBgn0033222	CG12824	FBgn0031061	CG14232	ad->db	Screen_4,	Cen X 2u,
FBgn0033222	CG12824	FBgn0031746	CG9029	ad->db	Screen_4,	Cen X 2u,
FBgn0033222	CG12824	FBgn0031808	Nepl5	ad->db	Screen_4,	Cen X 2u,
FBgn0033222	CG12824	FBgn0032281	CG17107	ad->db	Screen_4,	Cen X 2u,
FBgn0033222	CG12824	FBgn0035480	CG14984	ad->db	Screen_4,	Cen X 2u,
FBgn0033222	CG12824	FBgn0035517	CG1265	ad->db	Screen_4,	Cen X 2u,
FBgn0033222	CG12824	FBgn0037185	CG11367	ad->db	Screen_4,	Cen X 2u,
FBgn0033222	CG12824	FBgn0037609	CG9773	ad->db	Screen_4,	Cen X 2u,
FBgn0033222	CG12824	FBgn0040775	CG12158	ad->db	Screen_4,	Cen X 2u,
FBgn0033222	CG12824	FBgn0044419	Pmi	ad->db	Screen_4,	Cen X 2u,
FBgn0033222	CG12824	FBgn0052579	CG32579	ad->db	Screen_4,	Cen X 2u,
FBgn0033222	CG12824	FBgn0053155	CG33155	ad->db	Screen_4,	Cen X 2u,
FBgn0033222	CG12824	FBgn0259148	CG42263	ad->db	Screen_4,	Cen X 2u,
FBgn0033222	CG12824	FBgn0260855	Sec22	ad->db	Screen_4,	Cen X 2u,
FBgn0033222	CG12824	FBgn0260862	Vti1a	ad->db	Screen_4,	Cen X 2u,
FBgn0033222	CG12824	FBgn0261260	mgl	ad->db	Screen_4,	Cen X 2u,
FBgn0033222	CG12824	FBgn0262353	CG43051	ad->db	Screen_4,	Cen X 2u,
FBgn0033221	CG12825	FBgn0028379	fan	ad->db	Screen_3,	Cen X 2u,
FBgn0033221	CG12825	FBgn0028942	CG16852	ad->db	Screen_3,	Cen X 2u,
FBgn0033221	CG12825	FBgn0034330	BomS4	ad->db	Screen_3,	Cen X 2u,
FBgn0033221	CG12825	FBgn0260856	Membrin	ad->db	Screen_3,	Cen X 2u,
FBgn0033221	CG12825	FBgn0260857	Bet1	ad->db	Screen_3,	Cen X 2u,
FBgn0033221	CG12825	FBgn0266420	Ote	ad->db	Screen_3,	Cen X 2u,
FBgn0033221	CG12825	FBgn0029854	CG3566	ad->db	Screen_3,Screen_4,	Cen X 2u,
FBgn0033221	CG12825	FBgn0030670	Pis	ad->db	Screen_3,Screen_4,	Cen X 2u,
FBgn0033221	CG12825	FBgn0031146	CG15449	ad->db	Screen_3,Screen_4,	Cen X 2u,
FBgn0033221	CG12825	FBgn0031729	CG12511	ad->db	Screen_3,Screen_4,	Cen X 2u,
FBgn0033221	CG12825	FBgn0260855	Sec22	ad->db	Screen_3,Screen_4,	Cen X 2u,
FBgn0033221	CG12825	FBgn0031988	CG8668	ad->db	Screen_4,	Cen X 2u,
FBgn0033221	CG12825	FBgn0034143	CG8303	ad->db	Screen_4,	Cen X 2u,
FBgn0033221	CG12825	FBgn0037007	BNIP3	ad->db	Screen_4,	Cen X 2u,
FBgn0033221	CG12825	FBgn0037009	CG5104	ad->db	Screen_4,	Cen X 2u,
FBgn0033221	CG12825	FBgn0037185	CG11367	ad->db	Screen_4,	Cen X 2u,
FBgn0033221	CG12825	FBgn0038610	CG7675	ad->db	Screen_4,	Cen X 2u,
FBgn0033221	CG12825	FBgn0066293	CheB42b	ad->db	Screen_4,	Cen X 2u,
FBgn0033963	CG12857	FBgn0010303	hep	ad->db	Screen_3,	Cen X 2u,
FBgn0033963	CG12857	FBgn0034816	CG3085	ad->db	Screen_3,	Cen X 2u,
FBgn0033963	CG12857	FBgn0033886	Rpn13	ad->db	Screen_4,	Cen X 2u,	BioGrid;DIP;DroID;IntAct;mentha	14605208	MI:0018
FBgn0033963	CG12857	FBgn0086134	Prosalpha2	ad->db	Screen_4,	Cen X 2u,	BioGrid;DIP;DroID;IntAct;mentha	14605208	MI:0397;MI:0018;MI:0727
FBgn0033955	CG12866	FBgn0029854	CG3566	ad->db	Screen_3,	Cen X 2u,
FBgn0033955	CG12866	FBgn0031561	IM33	ad->db	Screen_3,	Cen X 2u,
FBgn0033955	CG12866	FBgn0032801	CG10165	ad->db	Screen_3,	Cen X 2u,
FBgn0033955	CG12866	FBgn0033730	Cpr49Ag	ad->db	Screen_3,	Cen X 2u,
FBgn0033955	CG12866	FBgn0039886	CG2003	ad->db	Screen_3,	Cen X 2u,
FBgn0033955	CG12866	FBgn0287423	Nplp2	ad->db	Screen_3,	Cen X 2u,
FBgn0033955	CG12866	FBgn0050296	RIC-3	ad->db	Screen_3,	Cen X 2u,
FBgn0033955	CG12866	FBgn0259148	CG42263	ad->db	Screen_3,	Cen X 2u,
FBgn0033955	CG12866	FBgn0260855	Sec22	ad->db	Screen_3,	Cen X 2u,
FBgn0033955	CG12866	FBgn0264751	Vti1b	ad->db	Screen_3,	Cen X 2u,
FBgn0033955	CG12866	FBgn0025645	CG3598	ad->db	Screen_3,Screen_4,	Cen X 2u,
FBgn0033955	CG12866	FBgn0028942	CG16852	ad->db	Screen_3,Screen_4,	Cen X 2u,
FBgn0033955	CG12866	FBgn0031146	CG15449	ad->db	Screen_3,Screen_4,	Cen X 2u,
FBgn0033955	CG12866	FBgn0261834	CG42766	ad->db	Screen_3,Screen_4,	Cen X 2u,
FBgn0033955	CG12866	FBgn0015872	Drip	ad->db	Screen_4,	Cen X 2u,
FBgn0033955	CG12866	FBgn0029658	CG14269	ad->db	Screen_4,	Cen X 2u,
FBgn0033955	CG12866	FBgn0033677	CG8321	ad->db	Screen_4,	Cen X 2u,
FBgn0033955	CG12866	FBgn0036945	Ssk	ad->db	Screen_4,	Cen X 2u,
FBgn0033955	CG12866	FBgn0037084	Syx6	ad->db	Screen_4,	Cen X 2u,
FBgn0033955	CG12866	FBgn0052279	Drsl2	ad->db	Screen_4,	Cen X 2u,
FBgn0033955	CG12866	FBgn0052282	Drsl4	ad->db	Screen_4,	Cen X 2u,
FBgn0033945	CG12868	FBgn0261931	CG42797	ad->db	Screen_3,	Cen X 2u,
FBgn0037506	Mics1	FBgn0028537	CG31775	ad->db	Screen_3,	Cen X 2u,
FBgn0037506	Mics1	FBgn0037007	BNIP3	ad->db	Screen_3,	Cen X 2u,
FBgn0033429	CG12929	FBgn0031103	CG12679	ad->db	Screen_3,	Cen X 2u,
FBgn0033429	CG12929	FBgn0031146	CG15449	ad->db	Screen_3,	Cen X 2u,
FBgn0033429	CG12929	FBgn0052726	CG32726	ad->db	Screen_3,	Cen X 2u,
FBgn0033569	CG12942	FBgn0004419	me31B	ad->db	Screen_1,Screen_2,	Cen X Cen,
FBgn0034031	CG12963	FBgn0259184	CG42288	ad->db	Screen_3,	Cen X 2u,
FBgn0034031	CG12963	FBgn0260855	Sec22	ad->db	Screen_3,	Cen X 2u,
FBgn0034031	CG12963	FBgn0040571	CG17193	ad->db	Screen_3,Screen_4,	Cen X 2u,
FBgn0034031	CG12963	FBgn0011239	ms(2)35Ci	ad->db	Screen_4,	Cen X 2u,
FBgn0034031	CG12963	FBgn0015320	Ubc2	ad->db	Screen_4,	Cen X 2u,
FBgn0034031	CG12963	FBgn0036769	Tsp74F	ad->db	Screen_4,	Cen X 2u,
FBgn0030806	CG13001	FBgn0039013	CG4813	ad->db	Screen_1,Screen_2,	Cen X Cen,	BioGrid;DIP;DroID;FlyBase;IntAct;mentha	FBrf0218395;22036573;14605208;FBrf0235788	MI:0397;MI:1112;MI:0018	MI:0943;MI:0007;MI:0046	FBrf0235788 is part of FlyBi data
FBgn0030797	CG13004	FBgn0039620	wat	ad->db	Screen_4,	Cen X 2u,
FBgn0030797	CG13004	FBgn0052987	CG32987	ad->db	Screen_4,	Cen X 2u,
FBgn0030769	CG13012	FBgn0259184	CG42288	ad->db	Screen_3,	Cen X 2u,
FBgn0030769	CG13012	FBgn0250820	meigo	ad->db	Screen_3,Screen_4,	Cen X 2u,
FBgn0036567	CG13074	FBgn0024196	robl	ad->db	Screen_1,Screen_2,	Cen X Cen,	DroID;BioGrid;mentha;FlyBase;DIP;IntAct	14605208;FBrf0235788	MI:0397;MI:0018;MI:0727		FBrf0235788 is part of FlyBi data
FBgn0032810	CG13077	FBgn0034770	Obp58d	ad->db	Screen_4,	Cen X 2u,
FBgn0032809	CG13078	FBgn0037084	Syx6	ad->db	Screen_3,	Cen X 2u,
FBgn0032809	CG13078	FBgn0011828	Pxn	ad->db	Screen_4,	Cen X 2u,
FBgn0032789	CG13083	FBgn0034224	insb	ad->db	Screen_3,Screen_4,	Cen X 2u,
FBgn0032051	CG13097	FBgn0039274	CG11920	ad->db	Screen_1,	Cen X Cen,	DroID;BioGrid;mentha;FlyBase;DIP;IntAct	14605208;FBrf0235788	MI:0397;MI:1112;MI:0018		FBrf0235788 is part of FlyBi data
FBgn0032088	CG13102	FBgn0028667	Vha16-3	ad->db	Screen_3,	Cen X 2u,
FBgn0032088	CG13102	FBgn0031729	CG12511	ad->db	Screen_3,	Cen X 2u,
FBgn0032088	CG13102	FBgn0034885	Eglp4	ad->db	Screen_3,	Cen X 2u,
FBgn0032088	CG13102	FBgn0034914	CG5554	ad->db	Screen_3,	Cen X 2u,
FBgn0032088	CG13102	FBgn0035480	CG14984	ad->db	Screen_3,	Cen X 2u,
FBgn0032088	CG13102	FBgn0037614	TMEM216	ad->db	Screen_3,	Cen X 2u,
FBgn0032088	CG13102	FBgn0040571	CG17193	ad->db	Screen_3,	Cen X 2u,
FBgn0032088	CG13102	FBgn0040959	Peritrophin-15a	ad->db	Screen_3,	Cen X 2u,
FBgn0032111	CG13110	FBgn0000459	disco	ad->db	Screen_3,	Cen X 2u,
FBgn0032111	CG13110	FBgn0285971	prg	ad->db	Screen_3,	Cen X 2u,
FBgn0032111	CG13110	FBgn0035643	CG13287	ad->db	Screen_3,	Cen X 2u,
FBgn0032111	CG13110	FBgn0036476	sstn	ad->db	Screen_3,	Cen X 2u,
FBgn0032111	CG13110	FBgn0003129	Poxm	ad->db	Screen_3,Screen_4,	Cen X 2u,
FBgn0032111	CG13110	FBgn0034816	CG3085	ad->db	Screen_4,	Cen X 2u,
FBgn0032139	CG13116	FBgn0036488	CG6878	ad->db	Screen_3,	Cen X 2u,
FBgn0032139	CG13116	FBgn0037084	Syx6	ad->db	Screen_3,	Cen X 2u,
FBgn0032139	CG13116	FBgn0260027	CG42495	ad->db	Screen_3,	Cen X 2u,
FBgn0032139	CG13116	FBgn0032000	CG8372	ad->db	Screen_4,	Cen X 2u,
FBgn0032140	CG13117	FBgn0000083	AnxB9	both	Screen_2,Screen_3,	Cen X 2u,Cen X Cen,	DIP;DroID;IntAct;mentha	14605208	MI:0397;MI:0018;MI:0727
FBgn0032181	CG13133	FBgn0004173	Mst84Db	ad->db	Screen_1,	Cen X Cen,	DroID;FlyBase;IntAct;mentha	FBrf0235788	MI:0018;MI:0397;MI:1112		FBrf0235788 is part of FlyBi data
FBgn0032181	CG13133	FBgn0032181	CG13133	fbgn1=fbgn2	Screen_1,	Cen X Cen,	DroID;FlyBase;IntAct;mentha	FBrf0235788	MI:0018;MI:1112;MI:0397		FBrf0235788 is part of FlyBi data
FBgn0032181	CG13133	FBgn0035890	CG13667	ad->db	Screen_1,	Cen X Cen,	DroID;FlyBase;IntAct;mentha	FBrf0235788	MI:0018;MI:0397;MI:1112		FBrf0235788 is part of FlyBi data
FBgn0032181	CG13133	FBgn0085227	CG34198	ad->db	Screen_1,	Cen X Cen,	DroID;FlyBase;IntAct;mentha	FBrf0235788	MI:0018;MI:1112;MI:0397		FBrf0235788 is part of FlyBi data
FBgn0032181	CG13133	FBgn0002862	Mst87F	ad->db	Screen_1,Screen_2,	Cen X Cen,	DroID;FlyBase;IntAct;mentha	FBrf0235788	MI:0018;MI:1112;MI:0397		FBrf0235788 is part of FlyBi data
FBgn0032181	CG13133	FBgn0004175	Mst84Dd	ad->db	Screen_1,Screen_2,	Cen X Cen,	DroID;FlyBase;IntAct;mentha	FBrf0235788	MI:0018;MI:0397;MI:1112		FBrf0235788 is part of FlyBi data
FBgn0031134	CG1314	FBgn0031784	CG9222	ad->db	Screen_2,	Cen X Cen,
FBgn0032260	CG13144	FBgn0026088	CG14818	ad->db	Screen_4,	Cen X 2u,
FBgn0033701	CG13171	FBgn0024689	fws	both	Screen_3,Screen_4,	Cen X 2u,
FBgn0033701	CG13171	FBgn0030584	CG14407	both	Screen_3,Screen_4,	Cen X 2u,
FBgn0033693	CG13175	FBgn0032214	CG4968	ad->db	Screen_4,	Cen X 2u,
FBgn0033627	CG13204	FBgn0038539	Atg8b	ad->db	Screen_1,	Cen X Cen,	DroID;FlyBase;IntAct;mentha	FBrf0235788	MI:0018;MI:0397;MI:1112		FBrf0235788 is part of FlyBi data
FBgn0033627	CG13204	FBgn0052672	Atg8a	ad->db	Screen_1,	Cen X Cen,	DroID;FlyBase;IntAct;mentha	FBrf0235788	MI:0018;MI:0397;MI:1112		FBrf0235788 is part of FlyBi data
FBgn0033627	CG13204	FBgn0003410	sina	both	Screen_1,Screen_2,	Cen X Cen,	DroID;FlyBase;IntAct;mentha	FBrf0235788	MI:0018;MI:1112;MI:0397		FBrf0235788 is part of FlyBi data
FBgn0033608	CG13220	FBgn0037007	BNIP3	ad->db	Screen_3,	Cen X 2u,
FBgn0033608	CG13220	FBgn0037009	CG5104	ad->db	Screen_3,	Cen X 2u,
FBgn0033608	CG13220	FBgn0037084	Syx6	ad->db	Screen_3,	Cen X 2u,
FBgn0033608	CG13220	FBgn0029771	CG12730	ad->db	Screen_4,	Cen X 2u,
FBgn0033608	CG13220	FBgn0029854	CG3566	ad->db	Screen_4,	Cen X 2u,
FBgn0033608	CG13220	FBgn0031808	Nepl5	ad->db	Screen_4,	Cen X 2u,
FBgn0033608	CG13220	FBgn0032665	CG15152	ad->db	Screen_4,	Cen X 2u,
FBgn0033608	CG13220	FBgn0032871	CG2611	ad->db	Screen_4,	Cen X 2u,
FBgn0033608	CG13220	FBgn0037110	ORMDL	ad->db	Screen_4,	Cen X 2u,
FBgn0033608	CG13220	FBgn0038387	blp	ad->db	Screen_4,	Cen X 2u,
FBgn0031129	CG1324	FBgn0039773	CG2224	ad->db	Screen_3,	Cen X 2u,
FBgn0031129	CG1324	FBgn0266918	CG32486	ad->db	Screen_3,	Cen X 2u,
FBgn0031129	CG1324	FBgn0025592	Gk1	ad->db	Screen_4,	Cen X 2u,	DroID;IntAct;mentha	14613974;16603075	MI:0727;MI:0018;MI:0397
FBgn0031129	CG1324	FBgn0033238	azot	ad->db	Screen_4,	Cen X 2u,
FBgn0045827	CG13245	FBgn0030912	CG6023	ad->db	Screen_3,	Cen X 2u,
FBgn0045827	CG13245	FBgn0024811	Crk	ad->db	Screen_3,Screen_4,	Cen X 2u,
FBgn0045827	CG13245	FBgn0036419	CG13482	ad->db	Screen_3,Screen_4,	Cen X 2u,
FBgn0045827	CG13245	FBgn0000459	disco	ad->db	Screen_4,	Cen X 2u,
FBgn0045827	CG13245	FBgn0030584	CG14407	ad->db	Screen_4,	Cen X 2u,
FBgn0045827	CG13245	FBgn0032726	CG10621	ad->db	Screen_4,	Cen X 2u,
FBgn0045827	CG13245	FBgn0260468	CG7950	ad->db	Screen_4,	Cen X 2u,
FBgn0040636	CG13255	FBgn0045759	bin	ad->db	Screen_3,	Cen X 2u,
FBgn0035694	CG13299	FBgn0029172	Fad2	ad->db	Screen_3,	Cen X 2u,
FBgn0035694	CG13299	FBgn0034142	CG8306	ad->db	Screen_3,	Cen X 2u,
FBgn0035694	CG13299	FBgn0034902	CG5532	ad->db	Screen_3,	Cen X 2u,
FBgn0035694	CG13299	FBgn0036058	CG6707	ad->db	Screen_3,	Cen X 2u,
FBgn0035694	CG13299	FBgn0038739	CG4686	ad->db	Screen_3,	Cen X 2u,
FBgn0035694	CG13299	FBgn0032200	CG5676	ad->db	Screen_3,Screen_4,	Cen X 2u,
FBgn0035694	CG13299	FBgn0031972	Wwox	ad->db	Screen_4,	Cen X 2u,
FBgn0035694	CG13299	FBgn0033815	CG4676	ad->db	Screen_4,	Cen X 2u,
FBgn0035699	CG13300	FBgn0259184	CG42288	ad->db	Screen_3,Screen_4,	Cen X 2u,
FBgn0035699	CG13300	FBgn0044419	Pmi	ad->db	Screen_4,	Cen X 2u,
FBgn0033781	CG13319	FBgn0031253	CG11885	both	Screen_1,Screen_2,Screen_3,Screen_4,	Cen X 2u,Cen X Cen,	BioGrid;DIP;DroID;FlyBase;IntAct;mentha	FBrf0218395;22036573;14605208;FBrf0235788	MI:1112;MI:0397;MI:0018	MI:0943;MI:0004;MI:0046	FBrf0235788 is part of FlyBi data
FBgn0033884	CG13344	FBgn0011217	eff	ad->db	Screen_3,	Cen X 2u,	BioGrid;DIP;DroID;IntAct;mentha	14605208	MI:0397;MI:0018;MI:0727
FBgn0033884	CG13344	FBgn0003942	RpS27A	ad->db	Screen_4,	Cen X 2u,
FBgn0033884	CG13344	FBgn0034259	P32	ad->db	Screen_4,	Cen X 2u,
FBgn0029522	CG13373	FBgn0034435	fest	ad->db	Screen_3,	Cen X 2u,	BioGrid;DIP;DroID;IntAct;mentha	14605208	MI:0018
FBgn0030559	CG13404	FBgn0008636	hbn	ad->db	Screen_3,	Cen X 2u,
FBgn0030559	CG13404	FBgn0261963	mid	ad->db	Screen_3,Screen_4,	Cen X 2u,
FBgn0027507	CG1344	FBgn0033701	CG13171	ad->db	Screen_2,	Cen X Cen,
FBgn0034546	CG13442	FBgn0036058	CG6707	ad->db	Screen_3,	Cen X 2u,
FBgn0036439	CG13474	FBgn0033739	Dyb	ad->db	Screen_3,	Cen X 2u,
FBgn0036438	goddard	FBgn0038590	CG12320	ad->db	Screen_1,	Cen X Cen,	DroID;FlyBase	FBrf0235788	MI:0018		FBrf0235788 is part of FlyBi data
FBgn0036438	goddard	FBgn0026088	CG14818	both	Screen_1,Screen_2,	Cen X Cen,	DroID;FlyBase;IntAct;mentha	FBrf0235788	MI:0018;MI:0397;MI:1112		FBrf0235788 is part of FlyBi data
FBgn0036419	CG13482	FBgn0085227	CG34198	ad->db	Screen_3,	Cen X 2u,
FBgn0036419	CG13482	FBgn0031894	CG4496	ad->db	Screen_4,	Cen X 2u,
FBgn0036419	CG13482	FBgn0051820	CG31820	ad->db	Screen_4,	Cen X 2u,
FBgn0036419	CG13482	FBgn0085196	CG34167	ad->db	Screen_4,	Cen X 2u,
FBgn0034671	CG13494	FBgn0033498	CG12209	ad->db	Screen_3,	Cen X 2u,
FBgn0034671	CG13494	FBgn0033873	CG6337	ad->db	Screen_3,	Cen X 2u,
FBgn0034671	CG13494	FBgn0035944	CG5021	ad->db	Screen_3,	Cen X 2u,
FBgn0034671	CG13494	FBgn0052988	CG32988	ad->db	Screen_3,	Cen X 2u,
FBgn0034671	CG13494	FBgn0263144	bin3	ad->db	Screen_3,Screen_4,	Cen X 2u,
FBgn0034671	CG13494	FBgn0028746	CG18508	ad->db	Screen_4,	Cen X 2u,
FBgn0034671	CG13494	FBgn0031065	CG14234	ad->db	Screen_4,	Cen X 2u,
FBgn0034671	CG13494	FBgn0038739	CG4686	ad->db	Screen_4,	Cen X 2u,
FBgn0034671	CG13494	FBgn0051415	CG31415	ad->db	Screen_4,	Cen X 2u,
FBgn0034671	CG13494	FBgn0051451	lncRNA:CR31451	ad->db	Screen_4,	Cen X 2u,
FBgn0034671	CG13494	FBgn0064227	Rdh	ad->db	Screen_4,	Cen X 2u,
FBgn0034671	CG13494	FBgn0260855	Sec22	ad->db	Screen_4,	Cen X 2u,
FBgn0034671	CG13494	FBgn0260856	Membrin	ad->db	Screen_4,	Cen X 2u,
FBgn0034684	CG13501	FBgn0024811	Crk	ad->db	Screen_3,	Cen X 2u,
FBgn0034684	CG13501	FBgn0035643	CG13287	ad->db	Screen_3,	Cen X 2u,
FBgn0034684	CG13501	FBgn0039204	CG6607	ad->db	Screen_3,	Cen X 2u,
FBgn0034684	CG13501	FBgn0013759	CASK	both	Screen_3,Screen_4,	Cen X 2u,
FBgn0034684	CG13501	FBgn0028902	Tektin-A	ad->db	Screen_3,Screen_4,	Cen X 2u,
FBgn0034684	CG13501	FBgn0051910	CG31910	ad->db	Screen_3,Screen_4,	Cen X 2u,
FBgn0034684	CG13501	FBgn0001235	hth	ad->db	Screen_4,	Cen X 2u,
FBgn0034684	CG13501	FBgn0002862	Mst87F	ad->db	Screen_4,	Cen X 2u,
FBgn0034684	CG13501	FBgn0021814	Vps28	ad->db	Screen_4,	Cen X 2u,
FBgn0034684	CG13501	FBgn0032089	Rcd-1r	ad->db	Screen_4,	Cen X 2u,
FBgn0034684	CG13501	FBgn0034816	CG3085	ad->db	Screen_4,	Cen X 2u,
FBgn0034684	CG13501	FBgn0035348	CG16758	ad->db	Screen_4,	Cen X 2u,
FBgn0034684	CG13501	FBgn0036476	sstn	ad->db	Screen_4,	Cen X 2u,
FBgn0034684	CG13501	FBgn0050324	CG30324	ad->db	Screen_4,	Cen X 2u,
FBgn0034684	CG13501	FBgn0259209	Mlp60A	ad->db	Screen_4,	Cen X 2u,
FBgn0034684	CG13501	FBgn0259246	brp	ad->db	Screen_4,	Cen X 2u,
FBgn0034684	CG13501	FBgn0263079	CG43338	ad->db	Screen_4,	Cen X 2u,
FBgn0034758	CG13510	FBgn0033815	CG4676	ad->db	Screen_1,	Cen X Cen,	DroID;FlyBase;IntAct;mentha	FBrf0235788	MI:0018;MI:1112;MI:0397		FBrf0235788 is part of FlyBi data
FBgn0034758	CG13510	FBgn0015766	Msr-110	ad->db	Screen_3,	Cen X 2u,
FBgn0034758	CG13510	FBgn0034693	CG11073	ad->db	Screen_3,	Cen X 2u,
FBgn0034758	CG13510	FBgn0035519	CG1309	ad->db	Screen_3,	Cen X 2u,
FBgn0034758	CG13510	FBgn0052548	CG32548	ad->db	Screen_3,	Cen X 2u,
FBgn0034758	CG13510	FBgn0013303	Nca	both	Screen_3,Screen_4,	Cen X 2u,
FBgn0034758	CG13510	FBgn0052987	CG32987	ad->db	Screen_3,Screen_4,	Cen X 2u,
FBgn0040658	CG13516	FBgn0010323	Gsc	ad->db	Screen_3,	Cen X 2u,
FBgn0040658	CG13516	FBgn0020378	Sp1	ad->db	Screen_3,	Cen X 2u,
FBgn0040658	CG13516	FBgn0023526	CG2865	ad->db	Screen_3,	Cen X 2u,
FBgn0040658	CG13516	FBgn0053191	CG33191	ad->db	Screen_3,	Cen X 2u,
FBgn0040658	CG13516	FBgn0013303	Nca	ad->db	Screen_4,	Cen X 2u,
FBgn0034839	CG13540	FBgn0036532	CG13445	ad->db	Screen_4,	Cen X 2u,
FBgn0040660	CG13551	FBgn0036476	sstn	ad->db	Screen_3,	Cen X 2u,
FBgn0040660	CG13551	FBgn0052633	CG32633	ad->db	Screen_3,	Cen X 2u,
FBgn0040660	CG13551	FBgn0020249	stck	ad->db	Screen_4,	Cen X 2u,
FBgn0040660	CG13551	FBgn0037076	ebd2	ad->db	Screen_4,	Cen X 2u,
FBgn0040660	CG13551	FBgn0037577	CG7443	ad->db	Screen_4,	Cen X 2u,
FBgn0040660	CG13551	FBgn0051415	CG31415	ad->db	Screen_4,	Cen X 2u,
FBgn0034973	CG13564	FBgn0008636	hbn	ad->db	Screen_3,	Cen X 2u,
FBgn0034973	CG13564	FBgn0032656	CG5674	ad->db	Screen_3,	Cen X 2u,
FBgn0034973	CG13564	FBgn0052831	CG33695	ad->db	Screen_3,	Cen X 2u,
FBgn0034973	CG13564	FBgn0000459	disco	ad->db	Screen_3,Screen_4,	Cen X 2u,
FBgn0034973	CG13564	FBgn0033627	CG13204	ad->db	Screen_3,Screen_4,	Cen X 2u,
FBgn0034973	CG13564	FBgn0000411	D	ad->db	Screen_4,	Cen X 2u,
FBgn0034973	CG13564	FBgn0015766	Msr-110	ad->db	Screen_4,	Cen X 2u,
FBgn0034998	CG13577	FBgn0038107	CG17327	ad->db	Screen_1,	Cen X Cen,	DroID;FlyBase;IntAct;mentha	FBrf0235788	MI:0018;MI:0397;MI:1112		FBrf0235788 is part of FlyBi data
FBgn0034998	CG13577	FBgn0259139	glo	ad->db	Screen_3,	Cen X 2u,
FBgn0035020	CG13585	FBgn0010294	ng2	ad->db	Screen_3,	Cen X 2u,
FBgn0035020	CG13585	FBgn0035435	PIG-C	ad->db	Screen_3,	Cen X 2u,
FBgn0035020	CG13585	FBgn0025712	CG13920	ad->db	Screen_4,	Cen X 2u,
FBgn0035020	CG13585	FBgn0039068	Pex11c	ad->db	Screen_4,	Cen X 2u,
FBgn0039135	CG13603	FBgn0039620	wat	ad->db	Screen_3,	Cen X 2u,
FBgn0039135	CG13603	FBgn0263983	CG43732	ad->db	Screen_4,	Cen X 2u,
FBgn0039201	DZIP1	FBgn0050349	CG30349	ad->db	Screen_4,	Cen X 2u,
FBgn0039205	CG13623	FBgn0037577	CG7443	ad->db	Screen_3,	Cen X 2u,
FBgn0039205	CG13623	FBgn0003889	betaTub85D	ad->db	Screen_4,	Cen X 2u,
FBgn0039205	CG13623	FBgn0024811	Crk	ad->db	Screen_4,	Cen X 2u,
FBgn0039219	CG13630	FBgn0020249	stck	ad->db	Screen_3,	Cen X 2u,
FBgn0039219	CG13630	FBgn0035077	CG9083	ad->db	Screen_3,	Cen X 2u,
FBgn0039219	CG13630	FBgn0004863	C15	ad->db	Screen_4,	Cen X 2u,
FBgn0040601	CG13643	FBgn0010114	hig	ad->db	Screen_3,	Cen X 2u,
FBgn0040601	CG13643	FBgn0011668	Mst57Da	ad->db	Screen_3,	Cen X 2u,
FBgn0040601	CG13643	FBgn0031250	Ent1	ad->db	Screen_3,	Cen X 2u,
FBgn0040601	CG13643	FBgn0035435	PIG-C	ad->db	Screen_3,	Cen X 2u,
FBgn0040601	CG13643	FBgn0034885	Eglp4	ad->db	Screen_4,	Cen X 2u,
FBgn0040601	CG13643	FBgn0040755	CG17580	ad->db	Screen_4,	Cen X 2u,
FBgn0040601	CG13643	FBgn0053155	CG33155	ad->db	Screen_4,	Cen X 2u,
FBgn0039288	CG13653	FBgn0034224	insb	ad->db	Screen_3,	Cen X 2u,
FBgn0035816	CG13685	FBgn0024432	Dlc90F	ad->db	Screen_3,	Cen X 2u,
FBgn0035816	CG13685	FBgn0034816	CG3085	ad->db	Screen_4,	Cen X 2u,
FBgn0036773	CG13698	FBgn0032900	CG14401	ad->db	Screen_3,	Cen X 2u,
FBgn0036773	CG13698	FBgn0259705	CG42359	ad->db	Screen_3,	Cen X 2u,
FBgn0035583	CG13704	FBgn0015360	oxt	ad->db	Screen_3,	Cen X 2u,
FBgn0035583	CG13704	FBgn0030830	CG5172	ad->db	Screen_3,	Cen X 2u,
FBgn0035583	CG13704	FBgn0052279	Drsl2	ad->db	Screen_3,	Cen X 2u,
FBgn0035583	CG13704	FBgn0266420	Ote	ad->db	Screen_3,	Cen X 2u,
FBgn0035583	CG13704	FBgn0004228	mex1	ad->db	Screen_3,Screen_4,	Cen X 2u,
FBgn0035583	CG13704	FBgn0011239	ms(2)35Ci	ad->db	Screen_4,	Cen X 2u,
FBgn0035583	CG13704	FBgn0039298	to	ad->db	Screen_4,	Cen X 2u,
FBgn0035583	CG13704	FBgn0053523	CG33523	ad->db	Screen_4,	Cen X 2u,
FBgn0035578	CG13707	FBgn0037550	CG9667	ad->db	Screen_3,	Cen X 2u,
FBgn0035578	CG13707	FBgn0050324	CG30324	ad->db	Screen_3,	Cen X 2u,
FBgn0035578	CG13707	FBgn0003889	betaTub85D	ad->db	Screen_4,	Cen X 2u,
FBgn0035578	CG13707	FBgn0033701	CG13171	ad->db	Screen_4,	Cen X 2u,
FBgn0035578	CG13707	FBgn0036532	CG13445	ad->db	Screen_4,	Cen X 2u,
FBgn0035578	CG13707	FBgn0052392	Rsph3	ad->db	Screen_4,	Cen X 2u,
FBgn0036729	CG13733	FBgn0030905	CG15059	ad->db	Screen_1,	Cen X Cen,	DroID;BioGrid;mentha;FlyBase;DIP;IntAct	14605208;FBrf0235788	MI:1112;MI:0397;MI:0018		FBrf0235788 is part of FlyBi data
FBgn0036729	CG13733	FBgn0034900	CG12491	ad->db	Screen_3,Screen_4,	Cen X 2u,
FBgn0036729	CG13733	FBgn0031270	CG13689	ad->db	Screen_4,	Cen X 2u,
FBgn0036729	CG13733	FBgn0032260	CG13144	ad->db	Screen_4,	Cen X 2u,
FBgn0033340	CG13751	FBgn0038369	Arpc3A	ad->db	Screen_2,	Cen X Cen,
FBgn0031897	CG13784	FBgn0036058	CG6707	ad->db	Screen_3,	Cen X 2u,
FBgn0031897	CG13784	FBgn0259148	CG42263	ad->db	Screen_4,	Cen X 2u,
FBgn0031937	CG13795	FBgn0011668	Mst57Da	ad->db	Screen_3,	Cen X 2u,
FBgn0031937	CG13795	FBgn0011828	Pxn	ad->db	Screen_3,	Cen X 2u,
FBgn0031937	CG13795	FBgn0023530	CG3740	ad->db	Screen_3,	Cen X 2u,
FBgn0031937	CG13795	FBgn0030830	CG5172	ad->db	Screen_3,	Cen X 2u,
FBgn0031937	CG13795	FBgn0031146	CG15449	ad->db	Screen_3,	Cen X 2u,
FBgn0031937	CG13795	FBgn0031600	CG3652	ad->db	Screen_3,	Cen X 2u,
FBgn0031937	CG13795	FBgn0031808	Nepl5	ad->db	Screen_3,	Cen X 2u,
FBgn0031937	CG13795	FBgn0031972	Wwox	ad->db	Screen_3,	Cen X 2u,
FBgn0031937	CG13795	FBgn0032665	CG15152	ad->db	Screen_3,	Cen X 2u,
FBgn0031937	CG13795	FBgn0032900	CG14401	ad->db	Screen_3,	Cen X 2u,
FBgn0031937	CG13795	FBgn0033366	Ance-4	ad->db	Screen_3,	Cen X 2u,
FBgn0031937	CG13795	FBgn0037185	CG11367	ad->db	Screen_3,	Cen X 2u,
FBgn0031937	CG13795	FBgn0052279	Drsl2	ad->db	Screen_3,	Cen X 2u,
FBgn0031937	CG13795	FBgn0052282	Drsl4	ad->db	Screen_3,	Cen X 2u,
FBgn0031937	CG13795	FBgn0052588	CG32588	ad->db	Screen_3,	Cen X 2u,
FBgn0031937	CG13795	FBgn0262736	Vha16-1	ad->db	Screen_3,	Cen X 2u,
FBgn0031937	CG13795	FBgn0263983	CG43732	ad->db	Screen_3,	Cen X 2u,
FBgn0031937	CG13795	FBgn0029854	CG3566	ad->db	Screen_3,Screen_4,	Cen X 2u,
FBgn0031937	CG13795	FBgn0035435	PIG-C	ad->db	Screen_3,Screen_4,	Cen X 2u,
FBgn0031937	CG13795	FBgn0035528	CG15012	ad->db	Screen_3,Screen_4,	Cen X 2u,
FBgn0031937	CG13795	FBgn0037007	BNIP3	ad->db	Screen_3,Screen_4,	Cen X 2u,
FBgn0031937	CG13795	FBgn0040571	CG17193	ad->db	Screen_3,Screen_4,	Cen X 2u,
FBgn0031937	CG13795	FBgn0052726	CG32726	ad->db	Screen_3,Screen_4,	Cen X 2u,
FBgn0031937	CG13795	FBgn0028746	CG18508	ad->db	Screen_4,	Cen X 2u,
FBgn0031937	CG13795	FBgn0029771	CG12730	ad->db	Screen_4,	Cen X 2u,
FBgn0031937	CG13795	FBgn0033608	CG13220	ad->db	Screen_4,	Cen X 2u,
FBgn0031937	CG13795	FBgn0034399	CG15083	ad->db	Screen_4,	Cen X 2u,
FBgn0031937	CG13795	FBgn0034770	Obp58d	ad->db	Screen_4,	Cen X 2u,
FBgn0031937	CG13795	FBgn0037084	Syx6	ad->db	Screen_4,	Cen X 2u,
FBgn0031937	CG13795	FBgn0040775	CG12158	ad->db	Screen_4,	Cen X 2u,
FBgn0031937	CG13795	FBgn0050423	CG30423	ad->db	Screen_4,	Cen X 2u,
FBgn0031937	CG13795	FBgn0053113	Rtnl1	ad->db	Screen_4,	Cen X 2u,
FBgn0031937	CG13795	FBgn0260857	Bet1	ad->db	Screen_4,	Cen X 2u,
FBgn0031937	CG13795	FBgn0260936	scny	ad->db	Screen_4,	Cen X 2u,
FBgn0039041	CG13838	FBgn0036438	goddard	ad->db	Screen_1,Screen_2,	Cen X Cen,	DroID;BioGrid;mentha;FlyBase;DIP;IntAct	14605208;FBrf0235788	MI:0397;MI:1112;MI:0018;MI:0727		FBrf0235788 is part of FlyBi data
FBgn0039028	CG13840	FBgn0039204	CG6607	ad->db	Screen_4,	Cen X 2u,
FBgn0038993	CG13843	FBgn0003510	Sry-alpha	ad->db	Screen_3,	Cen X 2u,
FBgn0038993	CG13843	FBgn0003575	su(sable)	ad->db	Screen_3,	Cen X 2u,
FBgn0038993	CG13843	FBgn0016660	H15	ad->db	Screen_3,	Cen X 2u,
FBgn0038993	CG13843	FBgn0024811	Crk	ad->db	Screen_3,	Cen X 2u,
FBgn0038993	CG13843	FBgn0032485	CG9426	ad->db	Screen_3,	Cen X 2u,
FBgn0038993	CG13843	FBgn0036419	CG13482	ad->db	Screen_3,	Cen X 2u,
FBgn0038993	CG13843	FBgn0266518	Dpit47	ad->db	Screen_3,	Cen X 2u,
FBgn0038993	CG13843	FBgn0003129	Poxm	ad->db	Screen_4,	Cen X 2u,
FBgn0038993	CG13843	FBgn0000459	disco	ad->db	Screen_4,	Cen X 2u,
FBgn0038993	CG13843	FBgn0001235	hth	ad->db	Screen_4,	Cen X 2u,
FBgn0038993	CG13843	FBgn0052846	CG32846	ad->db	Screen_4,	Cen X 2u,
FBgn0038993	CG13843	FBgn0259209	Mlp60A	ad->db	Screen_4,	Cen X 2u,
FBgn0038993	CG13843	FBgn0263079	CG43338	ad->db	Screen_4,	Cen X 2u,
FBgn0038993	CG13843	FBgn0265272	CG30060	ad->db	Screen_4,	Cen X 2u,
FBgn0038961	CG13850	FBgn0033122	CG17002	ad->db	Screen_3,	Cen X 2u,
FBgn0038961	CG13850	FBgn0036769	Tsp74F	ad->db	Screen_3,	Cen X 2u,
FBgn0038961	CG13850	FBgn0053333	CG33333	ad->db	Screen_3,Screen_4,	Cen X 2u,
FBgn0038961	CG13850	FBgn0031988	CG8668	ad->db	Screen_4,	Cen X 2u,
FBgn0038961	CG13850	FBgn0040959	Peritrophin-15a	ad->db	Screen_4,	Cen X 2u,
FBgn0039965	Coa7	FBgn0037550	CG9667	ad->db	Screen_4,	Cen X 2u,
FBgn0035165	CG13887	FBgn0011668	Mst57Da	ad->db	Screen_3,	Cen X 2u,
FBgn0035165	CG13887	FBgn0020645	Lcp65Aa	ad->db	Screen_3,	Cen X 2u,
FBgn0035165	CG13887	FBgn0030830	CG5172	ad->db	Screen_3,	Cen X 2u,
FBgn0035165	CG13887	FBgn0031146	CG15449	ad->db	Screen_3,	Cen X 2u,
FBgn0035165	CG13887	FBgn0031972	Wwox	ad->db	Screen_3,	Cen X 2u,
FBgn0035165	CG13887	FBgn0032129	jp	ad->db	Screen_3,	Cen X 2u,
FBgn0035165	CG13887	FBgn0033815	CG4676	ad->db	Screen_3,	Cen X 2u,
FBgn0035165	CG13887	FBgn0034902	CG5532	ad->db	Screen_3,	Cen X 2u,
FBgn0035165	CG13887	FBgn0035480	CG14984	ad->db	Screen_3,	Cen X 2u,
FBgn0035165	CG13887	FBgn0036058	CG6707	ad->db	Screen_3,	Cen X 2u,
FBgn0035165	CG13887	FBgn0036299	Tsf2	ad->db	Screen_3,	Cen X 2u,
FBgn0035165	CG13887	FBgn0037007	BNIP3	ad->db	Screen_3,	Cen X 2u,
FBgn0035165	CG13887	FBgn0037614	TMEM216	ad->db	Screen_3,	Cen X 2u,
FBgn0035165	CG13887	FBgn0038749	Xport-A	ad->db	Screen_3,	Cen X 2u,
FBgn0035165	CG13887	FBgn0047135	CG32276	ad->db	Screen_3,	Cen X 2u,
FBgn0035165	CG13887	FBgn0050423	CG30423	ad->db	Screen_3,	Cen X 2u,
FBgn0035165	CG13887	FBgn0052987	CG32987	ad->db	Screen_3,	Cen X 2u,
FBgn0035165	CG13887	FBgn0085237	CG34208	ad->db	Screen_3,	Cen X 2u,
FBgn0035165	CG13887	FBgn0259148	CG42263	ad->db	Screen_3,	Cen X 2u,
FBgn0035165	CG13887	FBgn0015838	Vang	ad->db	Screen_3,Screen_4,	Cen X 2u,
FBgn0035165	CG13887	FBgn0034330	BomS4	ad->db	Screen_3,Screen_4,	Cen X 2u,
FBgn0035165	CG13887	FBgn0037110	ORMDL	ad->db	Screen_3,Screen_4,	Cen X 2u,
FBgn0035165	CG13887	FBgn0038739	CG4686	ad->db	Screen_3,Screen_4,	Cen X 2u,
FBgn0035165	CG13887	FBgn0051717	CG31717	ad->db	Screen_3,Screen_4,	Cen X 2u,
FBgn0035165	CG13887	FBgn0052847	CG32847	ad->db	Screen_4,	Cen X 2u,
FBgn0035165	CG13887	FBgn0015360	oxt	ad->db	Screen_4,	Cen X 2u,
FBgn0035165	CG13887	FBgn0267828	Fatp1	ad->db	Screen_4,	Cen X 2u,
FBgn0035165	CG13887	FBgn0031049	Sec61gamma	ad->db	Screen_4,	Cen X 2u,
FBgn0035165	CG13887	FBgn0033608	CG13220	ad->db	Screen_4,	Cen X 2u,
FBgn0035165	CG13887	FBgn0035550	CG11349	ad->db	Screen_4,	Cen X 2u,
FBgn0035165	CG13887	FBgn0039068	Pex11c	ad->db	Screen_4,	Cen X 2u,
FBgn0035165	CG13887	FBgn0040842	CG15212	ad->db	Screen_4,	Cen X 2u,
FBgn0035165	CG13887	FBgn0085199	CG34170	ad->db	Screen_4,	Cen X 2u,
FBgn0035139	CG13891	FBgn0011273	Acam	ad->db	Screen_3,	Cen X 2u,	BioGrid;DIP;DroID;IntAct;mentha	14605208	MI:0397;MI:0018;MI:0727
FBgn0035159	CG13896	FBgn0034224	insb	ad->db	Screen_1,Screen_2,	Cen X Cen,	DroID;FlyBase;IntAct;mentha	FBrf0235788	MI:0018;MI:1112;MI:0397		FBrf0235788 is part of FlyBi data
FBgn0031289	CG13950	FBgn0031289	CG13950	fbgn1=fbgn2	Screen_1,	Cen X Cen,	DroID;FlyBase;IntAct;mentha	FBrf0235788	MI:0018;MI:1112;MI:0397		FBrf0235788 is part of FlyBi data
FBgn0031289	CG13950	FBgn0265276	l(3)neo38	ad->db	Screen_1,	Cen X Cen,	DroID;FlyBase;IntAct;mentha	FBrf0235788	MI:0018;MI:0397;MI:1112		FBrf0235788 is part of FlyBi data
FBgn0032834	CG13965	FBgn0032640	Sgt	ad->db	Screen_3,	Cen X 2u,
FBgn0032834	CG13965	FBgn0052831	CG33695	ad->db	Screen_3,	Cen X 2u,
FBgn0032834	CG13965	FBgn0003274	RpLP2	ad->db	Screen_3,Screen_4,	Cen X 2u,
FBgn0032834	CG13965	FBgn0024833	AP-1mu	ad->db	Screen_3,Screen_4,	Cen X 2u,
FBgn0032834	CG13965	FBgn0015240	Hr96	ad->db	Screen_4,	Cen X 2u,
FBgn0032834	CG13965	FBgn0034650	NC2alpha	ad->db	Screen_4,	Cen X 2u,
FBgn0032834	CG13965	FBgn0035140	BORCS6	ad->db	Screen_4,	Cen X 2u,
FBgn0032834	CG13965	FBgn0050021	metro	ad->db	Screen_4,	Cen X 2u,
FBgn0031811	CG13982	FBgn0003889	betaTub85D	ad->db	Screen_3,	Cen X 2u,
FBgn0031811	CG13982	FBgn0036476	sstn	ad->db	Screen_3,	Cen X 2u,
FBgn0031811	CG13982	FBgn0265272	CG30060	ad->db	Screen_3,	Cen X 2u,
FBgn0031811	CG13982	FBgn0266518	Dpit47	ad->db	Screen_3,	Cen X 2u,
FBgn0031811	CG13982	FBgn0035643	CG13287	ad->db	Screen_4,	Cen X 2u,
FBgn0031811	CG13982	FBgn0037345	PolZ2	ad->db	Screen_4,	Cen X 2u,
FBgn0260452	CG13984	FBgn0037374	jagn	ad->db	Screen_3,	Cen X 2u,
FBgn0031749	CG14000	FBgn0011239	ms(2)35Ci	ad->db	Screen_3,	Cen X 2u,
FBgn0031749	CG14000	FBgn0028468	rtet	ad->db	Screen_3,	Cen X 2u,
FBgn0031749	CG14000	FBgn0028699	Rh50	ad->db	Screen_3,	Cen X 2u,
FBgn0031749	CG14000	FBgn0030350	SelG	ad->db	Screen_3,	Cen X 2u,
FBgn0031749	CG14000	FBgn0031458	aph-1	ad->db	Screen_3,	Cen X 2u,
FBgn0031749	CG14000	FBgn0031600	CG3652	ad->db	Screen_3,	Cen X 2u,
FBgn0031749	CG14000	FBgn0032665	CG15152	ad->db	Screen_3,	Cen X 2u,
FBgn0031749	CG14000	FBgn0032900	CG14401	ad->db	Screen_3,	Cen X 2u,
FBgn0031749	CG14000	FBgn0034770	Obp58d	ad->db	Screen_3,	Cen X 2u,
FBgn0031749	CG14000	FBgn0035519	CG1309	ad->db	Screen_3,	Cen X 2u,
FBgn0031749	CG14000	FBgn0035528	CG15012	ad->db	Screen_3,	Cen X 2u,
FBgn0031749	CG14000	FBgn0035845	CG13675	ad->db	Screen_3,	Cen X 2u,
FBgn0031749	CG14000	FBgn0036007	path	ad->db	Screen_3,	Cen X 2u,
FBgn0031749	CG14000	FBgn0037764	CG9459	ad->db	Screen_3,	Cen X 2u,
FBgn0031749	CG14000	FBgn0038515	CG5823	ad->db	Screen_3,	Cen X 2u,
FBgn0031749	CG14000	FBgn0038610	CG7675	ad->db	Screen_3,	Cen X 2u,
FBgn0031749	CG14000	FBgn0039592	CG14062	ad->db	Screen_3,	Cen X 2u,
FBgn0031749	CG14000	FBgn0040775	CG12158	ad->db	Screen_3,	Cen X 2u,
FBgn0031749	CG14000	FBgn0047135	CG32276	ad->db	Screen_3,	Cen X 2u,
FBgn0031749	CG14000	FBgn0050154	CG30154	ad->db	Screen_3,	Cen X 2u,
FBgn0031749	CG14000	FBgn0052588	CG32588	ad->db	Screen_3,	Cen X 2u,
FBgn0031749	CG14000	FBgn0052847	CG32847	ad->db	Screen_3,	Cen X 2u,
FBgn0031749	CG14000	FBgn0053113	Rtnl1	ad->db	Screen_3,	Cen X 2u,
FBgn0031749	CG14000	FBgn0062412	Ctr1B	ad->db	Screen_3,	Cen X 2u,
FBgn0031749	CG14000	FBgn0085296	CG34267	ad->db	Screen_3,	Cen X 2u,
FBgn0031749	CG14000	FBgn0260855	Sec22	ad->db	Screen_3,	Cen X 2u,
FBgn0031749	CG14000	FBgn0261260	mgl	ad->db	Screen_3,	Cen X 2u,
FBgn0031749	CG14000	FBgn0263852	Dad1	ad->db	Screen_3,	Cen X 2u,
FBgn0031749	CG14000	FBgn0031061	CG14232	ad->db	Screen_3,Screen_4,	Cen X 2u,
FBgn0031749	CG14000	FBgn0031250	Ent1	ad->db	Screen_3,Screen_4,	Cen X 2u,
FBgn0031749	CG14000	FBgn0031972	Wwox	ad->db	Screen_3,Screen_4,	Cen X 2u,
FBgn0031749	CG14000	FBgn0033199	CG17985	ad->db	Screen_3,Screen_4,	Cen X 2u,
FBgn0031749	CG14000	FBgn0033777	CG17574	ad->db	Screen_3,Screen_4,	Cen X 2u,
FBgn0031749	CG14000	FBgn0034399	CG15083	ad->db	Screen_3,Screen_4,	Cen X 2u,
FBgn0031749	CG14000	FBgn0037007	BNIP3	ad->db	Screen_3,Screen_4,	Cen X 2u,
FBgn0031749	CG14000	FBgn0038420	CG10311	ad->db	Screen_3,Screen_4,	Cen X 2u,
FBgn0031749	CG14000	FBgn0043841	vir-1	ad->db	Screen_3,Screen_4,	Cen X 2u,
FBgn0031749	CG14000	FBgn0052987	CG32987	ad->db	Screen_3,Screen_4,	Cen X 2u,
FBgn0031749	CG14000	FBgn0015360	oxt	ad->db	Screen_4,	Cen X 2u,
FBgn0031749	CG14000	FBgn0015838	Vang	ad->db	Screen_4,	Cen X 2u,
FBgn0031749	CG14000	FBgn0025700	CG5885	ad->db	Screen_4,	Cen X 2u,
FBgn0031749	CG14000	FBgn0030358	CG10362	ad->db	Screen_4,	Cen X 2u,
FBgn0031749	CG14000	FBgn0030435	CG4645	ad->db	Screen_4,	Cen X 2u,
FBgn0031749	CG14000	FBgn0035248	CG13919	ad->db	Screen_4,	Cen X 2u,
FBgn0031749	CG14000	FBgn0036058	CG6707	ad->db	Screen_4,	Cen X 2u,
FBgn0031749	CG14000	FBgn0036643	Syx8	ad->db	Screen_4,	Cen X 2u,
FBgn0031749	CG14000	FBgn0036710	CG6479	ad->db	Screen_4,	Cen X 2u,
FBgn0031749	CG14000	FBgn0039620	wat	ad->db	Screen_4,	Cen X 2u,
FBgn0031749	CG14000	FBgn0050285	CG30285	ad->db	Screen_4,	Cen X 2u,
FBgn0031749	CG14000	FBgn0052988	CG32988	ad->db	Screen_4,	Cen X 2u,
FBgn0031749	CG14000	FBgn0086674	Tpst	ad->db	Screen_4,	Cen X 2u,
FBgn0031749	CG14000	FBgn0260856	Membrin	ad->db	Screen_4,	Cen X 2u,
FBgn0031749	CG14000	FBgn0262007	CG42825	ad->db	Screen_4,	Cen X 2u,
FBgn0031749	CG14000	FBgn0264253	Send2	ad->db	Screen_4,	Cen X 2u,
FBgn0031677	CG14036	FBgn0024811	Crk	ad->db	Screen_4,	Cen X 2u,
FBgn0260451	CG14042	FBgn0028746	CG18508	ad->db	Screen_3,	Cen X 2u,
FBgn0260451	CG14042	FBgn0035944	CG5021	ad->db	Screen_3,	Cen X 2u,
FBgn0260451	CG14042	FBgn0037009	CG5104	ad->db	Screen_3,	Cen X 2u,
FBgn0260451	CG14042	FBgn0267849	Syx7	ad->db	Screen_3,	Cen X 2u,
FBgn0260451	CG14042	FBgn0259184	CG42288	ad->db	Screen_3,	Cen X 2u,
FBgn0260451	CG14042	FBgn0010548	Aldh-III	ad->db	Screen_3,Screen_4,	Cen X 2u,
FBgn0260451	CG14042	FBgn0004629	Cys	ad->db	Screen_4,	Cen X 2u,
FBgn0260451	CG14042	FBgn0024994	Ugalt	ad->db	Screen_4,	Cen X 2u,
FBgn0260451	CG14042	FBgn0028379	fan	ad->db	Screen_4,	Cen X 2u,
FBgn0260451	CG14042	FBgn0035435	PIG-C	ad->db	Screen_4,	Cen X 2u,
FBgn0260451	CG14042	FBgn0260855	Sec22	ad->db	Screen_4,	Cen X 2u,
FBgn0031650	CG14044	FBgn0004893	bowl	ad->db	Screen_3,	Cen X 2u,
FBgn0031650	CG14044	FBgn0015321	Ubc4	both	Screen_3,	Cen X 2u,
FBgn0031650	CG14044	FBgn0029535	CG14635	ad->db	Screen_3,	Cen X 2u,
FBgn0031650	CG14044	FBgn0029753	CG4198	ad->db	Screen_3,	Cen X 2u,
FBgn0031650	CG14044	FBgn0030943	Nup35	ad->db	Screen_3,	Cen X 2u,
FBgn0031650	CG14044	FBgn0033848	CG13330	ad->db	Screen_3,	Cen X 2u,
FBgn0031650	CG14044	FBgn0034534	maf-S	ad->db	Screen_3,	Cen X 2u,
FBgn0031650	CG14044	FBgn0036406	CG13484	ad->db	Screen_3,	Cen X 2u,
FBgn0031650	CG14044	FBgn0264962	Pcf11	ad->db	Screen_3,	Cen X 2u,
FBgn0031650	CG14044	FBgn0263144	bin3	ad->db	Screen_3,Screen_4,	Cen X 2u,
FBgn0031650	CG14044	FBgn0003575	su(sable)	ad->db	Screen_4,	Cen X 2u,
FBgn0031650	CG14044	FBgn0011640	lark	ad->db	Screen_4,	Cen X 2u,
FBgn0031650	CG14044	FBgn0032260	CG13144	ad->db	Screen_4,	Cen X 2u,
FBgn0031650	CG14044	FBgn0035626	lin-28	ad->db	Screen_4,	Cen X 2u,
FBgn0031650	CG14044	FBgn0052392	Rsph3	ad->db	Screen_4,	Cen X 2u,
FBgn0040392	CG14050	FBgn0035251	Vta1	ad->db	Screen_1,	Cen X Cen,	DroID;FlyBase;IntAct;mentha	FBrf0235788	MI:0018;MI:0397;MI:1112		FBrf0235788 is part of FlyBi data
FBgn0033474	CG1407	FBgn0030362	regucalcin	ad->db	Screen_3,	Cen X 2u,
FBgn0033474	CG1407	FBgn0036580	PDCD-5	ad->db	Screen_4,	Cen X 2u,
FBgn0032313	CG14070	FBgn0031178	CG10918	ad->db	Screen_3,	Cen X 2u,
FBgn0036818	CG14074	FBgn0003162	Pu	ad->db	Prediction,	Cen X Cen,
FBgn0036818	CG14074	FBgn0000411	D	ad->db	Prediction,	Cen X Cen,
FBgn0036818	CG14074	FBgn0008636	hbn	ad->db	Prediction,	Cen X Cen,
FBgn0036818	CG14074	FBgn0029752	TrxT	ad->db	Prediction,	Cen X Cen,
FBgn0036818	CG14074	FBgn0033421	CG1888	ad->db	Prediction,	Cen X Cen,
FBgn0036818	CG14074	FBgn0033785	Sans	ad->db	Prediction,	Cen X Cen,
FBgn0036818	CG14074	FBgn0035251	Vta1	ad->db	Prediction,	Cen X Cen,
FBgn0036818	CG14074	FBgn0035491	Dpy-30L2	ad->db	Prediction,	Cen X Cen,
FBgn0036818	CG14074	FBgn0035824	CG8281	ad->db	Prediction,	Cen X Cen,
FBgn0036818	CG14074	FBgn0035849	ERR	ad->db	Prediction,	Cen X Cen,
FBgn0036818	CG14074	FBgn0035993	Nf-YA	ad->db	Prediction,	Cen X Cen,
FBgn0036818	CG14074	FBgn0037177	CG14454	ad->db	Prediction,	Cen X Cen,
FBgn0036818	CG14074	FBgn0037384	dgrn	ad->db	Prediction,	Cen X Cen,
FBgn0036818	CG14074	FBgn0039044	p53	ad->db	Prediction,	Cen X Cen,
FBgn0036818	CG14074	FBgn0053113	Rtnl1	ad->db	Prediction,	Cen X Cen,
FBgn0036818	CG14074	FBgn0083952	CG34116	ad->db	Prediction,	Cen X Cen,
FBgn0036818	CG14074	FBgn0263829	CG34334	ad->db	Prediction,	Cen X Cen,
FBgn0036818	CG14074	FBgn0265186	CG44251	ad->db	Prediction,	Cen X Cen,	DroID;IntAct;mentha	-	MI:0018;MI:0397;MI:1112
FBgn0036818	CG14074	FBgn0266441	CG45071	ad->db	Prediction,	Cen X Cen,
FBgn0036818	CG14074	FBgn0266918	CG32486	ad->db	Prediction,	Cen X Cen,
FBgn0036818	CG14074	FBgn0015602	BEAF-32	ad->db	Prediction,Screen_1,	Cen X Cen,
FBgn0036818	CG14074	FBgn0033265	coil	ad->db	Prediction,Screen_1,	Cen X Cen,
FBgn0036818	CG14074	FBgn0083985	CG34149	ad->db	Prediction,Screen_1,	Cen X Cen,
FBgn0036818	CG14074	FBgn0034901	CG11300	ad->db	Prediction,Screen_1,Screen_2,	Cen X Cen,
FBgn0036818	CG14074	FBgn0029905	Nf-YC	ad->db	Prediction,Screen_2,	Cen X Cen,
FBgn0036818	CG14074	FBgn0003527	stil	ad->db	Screen_1,	Cen X Cen,	DroID;FlyBase;IntAct;mentha	FBrf0235788	MI:0018;MI:0397;MI:1112		FBrf0235788 is part of FlyBi data
FBgn0036818	CG14074	FBgn0000047	Act88F	ad->db	Screen_1,	Cen X Cen,	DroID;FlyBase;IntAct;mentha	FBrf0235788	MI:0018;MI:0397;MI:1112		FBrf0235788 is part of FlyBi data
FBgn0036818	CG14074	FBgn0014269	prod	ad->db	Screen_1,	Cen X Cen,	DroID;FlyBase;IntAct;mentha	FBrf0235788	MI:0018;MI:0397;MI:1112		FBrf0235788 is part of FlyBi data
FBgn0036818	CG14074	FBgn0016036	mei-P22	ad->db	Screen_1,	Cen X Cen,	DroID;FlyBase;IntAct;mentha	FBrf0235788	MI:0018;MI:0397;MI:1112		FBrf0235788 is part of FlyBi data
FBgn0036818	CG14074	FBgn0020513	Paics	ad->db	Screen_1,	Cen X Cen,	DroID;FlyBase;IntAct;mentha	FBrf0235788	MI:0018;MI:0397;MI:1112		FBrf0235788 is part of FlyBi data
FBgn0036818	CG14074	FBgn0025645	CG3598	ad->db	Screen_1,	Cen X Cen,	DroID;FlyBase;IntAct;mentha	FBrf0235788	MI:0018;MI:0397;MI:1112		FBrf0235788 is part of FlyBi data
FBgn0036818	CG14074	FBgn0030623	PPYR1	ad->db	Screen_1,	Cen X Cen,	DroID;FlyBase;IntAct;mentha	FBrf0235788	MI:0018;MI:1112;MI:0397		FBrf0235788 is part of FlyBi data
FBgn0036818	CG14074	FBgn0033584	CG7737	ad->db	Screen_1,	Cen X Cen,	DroID;FlyBase;IntAct;mentha	FBrf0235788	MI:0018;MI:1112;MI:0397		FBrf0235788 is part of FlyBi data
FBgn0036818	CG14074	FBgn0034330	BomS4	ad->db	Screen_1,	Cen X Cen,	DroID;FlyBase;IntAct;mentha	FBrf0235788	MI:0018;MI:1112;MI:0397		FBrf0235788 is part of FlyBi data
FBgn0036818	CG14074	FBgn0034800	CG3788	ad->db	Screen_1,	Cen X Cen,	DroID;FlyBase;IntAct;mentha	FBrf0235788	MI:0018;MI:1112;MI:0397		FBrf0235788 is part of FlyBi data
FBgn0036818	CG14074	FBgn0035153	ebd1	ad->db	Screen_1,	Cen X Cen,	DroID;FlyBase;IntAct;mentha	FBrf0235788	MI:0018;MI:1112;MI:0397		FBrf0235788 is part of FlyBi data
FBgn0036818	CG14074	FBgn0037634	hng2	ad->db	Screen_1,	Cen X Cen,	DroID;FlyBase;IntAct;mentha	FBrf0235788	MI:0018;MI:0397;MI:1112		FBrf0235788 is part of FlyBi data
FBgn0036818	CG14074	FBgn0037684	Srr	ad->db	Screen_1,	Cen X Cen,	DroID;FlyBase;IntAct;mentha	FBrf0235788	MI:0018;MI:0397;MI:1112		FBrf0235788 is part of FlyBi data
FBgn0036818	CG14074	FBgn0038420	CG10311	ad->db	Screen_1,	Cen X Cen,	DroID;FlyBase;IntAct;mentha	FBrf0235788	MI:0018;MI:0397;MI:1112		FBrf0235788 is part of FlyBi data
FBgn0036818	CG14074	FBgn0039350	jigr1	ad->db	Screen_1,	Cen X Cen,	DroID;FlyBase;IntAct;mentha	FBrf0235788	MI:0018;MI:0397;MI:1112		FBrf0235788 is part of FlyBi data
FBgn0036818	CG14074	FBgn0039712	CG15514	ad->db	Screen_1,	Cen X Cen,	DroID;FlyBase;IntAct;mentha	FBrf0235788	MI:0018;MI:0397;MI:1112		FBrf0235788 is part of FlyBi data
FBgn0036818	CG14074	FBgn0052633	CG32633	ad->db	Screen_1,	Cen X Cen,	DroID;FlyBase;IntAct;mentha	FBrf0235788	MI:0018;MI:0397;MI:1112		FBrf0235788 is part of FlyBi data
FBgn0036818	CG14074	FBgn0263144	bin3	ad->db	Screen_1,	Cen X Cen,	DroID;FlyBase;IntAct;mentha	FBrf0235788	MI:0018;MI:1112;MI:0397		FBrf0235788 is part of FlyBi data
FBgn0036818	CG14074	FBgn0264493	rdx	ad->db	Screen_1,	Cen X Cen,	DroID;FlyBase;IntAct;mentha	FBrf0235788	MI:0018;MI:1112;MI:0397		FBrf0235788 is part of FlyBi data
FBgn0036818	CG14074	FBgn0003435	sm	ad->db	Screen_1,Screen_2,	Cen X Cen,	DroID;FlyBase;IntAct;mentha	FBrf0235788	MI:0018;MI:0397;MI:1112		FBrf0235788 is part of FlyBi data
FBgn0036818	CG14074	FBgn0004050	z	ad->db	Screen_1,Screen_2,	Cen X Cen,	DroID;FlyBase;IntAct;mentha	FBrf0235788	MI:0018;MI:1112;MI:0397		FBrf0235788 is part of FlyBi data
FBgn0036818	CG14074	FBgn0010602	lwr	both	Screen_1,Screen_2,	Cen X Cen,	DroID;FlyBase;IntAct;mentha	FBrf0235788	MI:0018;MI:0397;MI:1112		FBrf0235788 is part of FlyBi data
FBgn0036818	CG14074	FBgn0015288	RpL22	ad->db	Screen_1,Screen_2,	Cen X Cen,	DroID;FlyBase;IntAct;mentha	FBrf0235788	MI:0018;MI:0397;MI:1112		FBrf0235788 is part of FlyBi data
FBgn0036818	CG14074	FBgn0025676	CkIIalpha-i3	ad->db	Screen_1,Screen_2,	Cen X Cen,	DroID;FlyBase;IntAct;mentha	FBrf0235788	MI:0018;MI:0397;MI:1112		FBrf0235788 is part of FlyBi data
FBgn0036818	CG14074	FBgn0025790	TBPH	ad->db	Screen_1,Screen_2,	Cen X Cen,	DroID;FlyBase;IntAct;mentha	FBrf0235788	MI:0018;MI:0397;MI:1112		FBrf0235788 is part of FlyBi data
FBgn0036818	CG14074	FBgn0026263	bip1	ad->db	Screen_1,Screen_2,	Cen X Cen,	DroID;FlyBase;IntAct;mentha	FBrf0235788	MI:0018;MI:0397;MI:1112		FBrf0235788 is part of FlyBi data
FBgn0036818	CG14074	FBgn0029766	CG15784	ad->db	Screen_1,Screen_2,	Cen X Cen,	DroID;FlyBase;IntAct;mentha	FBrf0235788	MI:0018;MI:1112;MI:0397		FBrf0235788 is part of FlyBi data
FBgn0036818	CG14074	FBgn0033616	CG7745	ad->db	Screen_1,Screen_2,	Cen X Cen,	DroID;FlyBase;IntAct;mentha	FBrf0235788	MI:0018;MI:1112;MI:0397		FBrf0235788 is part of FlyBi data
FBgn0036818	CG14074	FBgn0033669	PI31	ad->db	Screen_1,Screen_2,	Cen X Cen,	DroID;FlyBase;IntAct;mentha	FBrf0235788	MI:0018;MI:1112;MI:0397		FBrf0235788 is part of FlyBi data
FBgn0036818	CG14074	FBgn0034636	twz	ad->db	Screen_1,Screen_2,	Cen X Cen,	DroID;FlyBase;IntAct;mentha	FBrf0235788	MI:0018;MI:1112;MI:0397		FBrf0235788 is part of FlyBi data
FBgn0036818	CG14074	FBgn0036818	CG14074	fbgn1=fbgn2	Screen_1,Screen_2,	Cen X Cen,	DroID;FlyBase;IntAct;mentha	FBrf0235788	MI:0018;MI:0397;MI:1112		FBrf0235788 is part of FlyBi data
FBgn0036818	CG14074	FBgn0037707	RnpS1	ad->db	Screen_1,Screen_2,	Cen X Cen,	DroID;FlyBase;IntAct;mentha	FBrf0235788	MI:0018;MI:0397;MI:1112		FBrf0235788 is part of FlyBi data
FBgn0036818	CG14074	FBgn0039711	CG7824	ad->db	Screen_1,Screen_2,	Cen X Cen,	DroID;FlyBase;IntAct;mentha	FBrf0235788	MI:0018;MI:0397;MI:1112		FBrf0235788 is part of FlyBi data
FBgn0036818	CG14074	FBgn0040230	dbo	ad->db	Screen_1,Screen_2,	Cen X Cen,	DroID;FlyBase;IntAct;mentha	FBrf0235788	MI:0018;MI:0397;MI:1112		FBrf0235788 is part of FlyBi data
FBgn0036818	CG14074	FBgn0040392	CG14050	ad->db	Screen_1,Screen_2,	Cen X Cen,	DroID;FlyBase;IntAct;mentha	FBrf0235788	MI:0018;MI:0397;MI:1112		FBrf0235788 is part of FlyBi data
FBgn0036818	CG14074	FBgn0051804	CG31804	ad->db	Screen_1,Screen_2,	Cen X Cen,	DroID;FlyBase;IntAct;mentha	FBrf0235788	MI:0018;MI:0397;MI:1112		FBrf0235788 is part of FlyBi data
FBgn0036818	CG14074	FBgn0052198	CG32198	ad->db	Screen_1,Screen_2,	Cen X Cen,	DroID;FlyBase	FBrf0235788	MI:0018		FBrf0235788 is part of FlyBi data
FBgn0036818	CG14074	FBgn0265185	CG44250	ad->db	Screen_1,Screen_2,	Cen X Cen,	FlyBase	FBrf0235788	MI:0018		FBrf0235788 is part of FlyBi data
FBgn0036818	CG14074	FBgn0004228	mex1	ad->db	Screen_2,	Cen X Cen,
FBgn0036818	CG14074	FBgn0030234	CG15211	ad->db	Screen_2,	Cen X Cen,
FBgn0036818	CG14074	FBgn0261836	Msp300	ad->db	Screen_2,	Cen X Cen,
FBgn0036860	CG14086	FBgn0028746	CG18508	ad->db	Screen_3,	Cen X 2u,
FBgn0036860	CG14086	FBgn0028942	CG16852	ad->db	Screen_3,	Cen X 2u,
FBgn0036860	CG14086	FBgn0029771	CG12730	ad->db	Screen_3,	Cen X 2u,
FBgn0036860	CG14086	FBgn0032871	CG2611	ad->db	Screen_3,	Cen X 2u,
FBgn0036860	CG14086	FBgn0033392	CG8027	ad->db	Screen_3,	Cen X 2u,
FBgn0036860	CG14086	FBgn0033608	CG13220	ad->db	Screen_3,	Cen X 2u,
FBgn0036860	CG14086	FBgn0035621	CG10591	ad->db	Screen_3,	Cen X 2u,
FBgn0036860	CG14086	FBgn0037084	Syx6	ad->db	Screen_3,	Cen X 2u,
FBgn0036860	CG14086	FBgn0037110	ORMDL	ad->db	Screen_3,	Cen X 2u,
FBgn0036860	CG14086	FBgn0037574	Coq2	ad->db	Screen_3,	Cen X 2u,
FBgn0036860	CG14086	FBgn0037614	TMEM216	ad->db	Screen_3,	Cen X 2u,
FBgn0036860	CG14086	FBgn0051717	CG31717	ad->db	Screen_3,	Cen X 2u,
FBgn0036860	CG14086	FBgn0052282	Drsl4	ad->db	Screen_3,	Cen X 2u,
FBgn0036860	CG14086	FBgn0053155	CG33155	ad->db	Screen_3,	Cen X 2u,
FBgn0036860	CG14086	FBgn0085199	CG34170	ad->db	Screen_3,	Cen X 2u,
FBgn0036860	CG14086	FBgn0085360	CG34331	ad->db	Screen_3,	Cen X 2u,
FBgn0036860	CG14086	FBgn0260027	CG42495	ad->db	Screen_3,	Cen X 2u,
FBgn0036860	CG14086	FBgn0262513	Vha16-4	ad->db	Screen_3,	Cen X 2u,
FBgn0036860	CG14086	FBgn0266449	Kr-h2	ad->db	Screen_3,	Cen X 2u,
FBgn0036860	CG14086	FBgn0034902	CG5532	ad->db	Screen_3,Screen_4,	Cen X 2u,
FBgn0036860	CG14086	FBgn0036058	CG6707	ad->db	Screen_3,Screen_4,	Cen X 2u,
FBgn0036860	CG14086	FBgn0052588	CG32588	ad->db	Screen_3,Screen_4,	Cen X 2u,
FBgn0036860	CG14086	FBgn0266420	Ote	ad->db	Screen_3,Screen_4,	Cen X 2u,
FBgn0036860	CG14086	FBgn0025645	CG3598	ad->db	Screen_4,	Cen X 2u,
FBgn0036860	CG14086	FBgn0028379	fan	ad->db	Screen_4,	Cen X 2u,
FBgn0036860	CG14086	FBgn0030830	CG5172	ad->db	Screen_4,	Cen X 2u,
FBgn0036860	CG14086	FBgn0031146	CG15449	ad->db	Screen_4,	Cen X 2u,
FBgn0036860	CG14086	FBgn0031988	CG8668	ad->db	Screen_4,	Cen X 2u,
FBgn0036860	CG14086	FBgn0032000	CG8372	ad->db	Screen_4,	Cen X 2u,
FBgn0036860	CG14086	FBgn0032068	LManV	ad->db	Screen_4,	Cen X 2u,
FBgn0036860	CG14086	FBgn0032665	CG15152	ad->db	Screen_4,	Cen X 2u,
FBgn0036860	CG14086	FBgn0034399	CG15083	ad->db	Screen_4,	Cen X 2u,
FBgn0036860	CG14086	FBgn0037562	Nazo	ad->db	Screen_4,	Cen X 2u,
FBgn0036860	CG14086	FBgn0037609	CG9773	ad->db	Screen_4,	Cen X 2u,
FBgn0036860	CG14086	FBgn0038151	yellow-e2	ad->db	Screen_4,	Cen X 2u,
FBgn0036860	CG14086	FBgn0038739	CG4686	ad->db	Screen_4,	Cen X 2u,
FBgn0036860	CG14086	FBgn0039239	CG13641	ad->db	Screen_4,	Cen X 2u,
FBgn0036860	CG14086	FBgn0040775	CG12158	ad->db	Screen_4,	Cen X 2u,
FBgn0036860	CG14086	FBgn0052579	CG32579	ad->db	Screen_4,	Cen X 2u,
FBgn0036860	CG14086	FBgn0085237	CG34208	ad->db	Screen_4,	Cen X 2u,
FBgn0036860	CG14086	FBgn0086687	Desat1	ad->db	Screen_4,	Cen X 2u,
FBgn0036889	CG14100	FBgn0025712	CG13920	ad->db	Screen_3,	Cen X 2u,
FBgn0036889	CG14100	FBgn0028699	Rh50	ad->db	Screen_3,	Cen X 2u,
FBgn0036889	CG14100	FBgn0033777	CG17574	ad->db	Screen_3,	Cen X 2u,
FBgn0036889	CG14100	FBgn0000564	Eh	ad->db	Screen_4,	Cen X 2u,
FBgn0036889	CG14100	FBgn0032281	CG17107	ad->db	Screen_4,	Cen X 2u,
FBgn0036889	CG14100	FBgn0033134	Tsp42El	ad->db	Screen_4,	Cen X 2u,
FBgn0036889	CG14100	FBgn0260026	CG42494	ad->db	Screen_4,	Cen X 2u,
FBgn0040786	CG14104	FBgn0039766	CG15536	both	Screen_1,Screen_2,	Cen X Cen,	DroID;FlyBase	FBrf0235788	MI:0018		FBrf0235788 is part of FlyBi data
FBgn0036232	CG14125	FBgn0013303	Nca	ad->db	Screen_4,	Cen X 2u,
FBgn0036138	CG14143	FBgn0003086	Pig1	ad->db	Screen_3,	Cen X 2u,
FBgn0036138	CG14143	FBgn0036532	CG13445	ad->db	Screen_4,	Cen X 2u,
FBgn0036094	CG14153	FBgn0000411	D	ad->db	Screen_3,	Cen X 2u,
FBgn0036094	CG14153	FBgn0032360	CG14926	ad->db	Screen_3,	Cen X 2u,
FBgn0036094	CG14153	FBgn0030277	CG1394	ad->db	Screen_4,	Cen X 2u,
FBgn0036094	CG14153	FBgn0033669	PI31	ad->db	Screen_4,	Cen X 2u,
FBgn0036936	CG14185	FBgn0004687	Mlc-c	ad->db	Screen_3,	Cen X 2u,
FBgn0030979	CG14190	FBgn0004638	drk	ad->db	Screen_3,Screen_4,	Cen X 2u,
FBgn0030979	CG14190	FBgn0063485	Lasp	ad->db	Screen_3,Screen_4,	Cen X 2u,
FBgn0030979	CG14190	FBgn0021814	Vps28	ad->db	Screen_4,	Cen X 2u,
FBgn0030979	CG14190	FBgn0035533	Cip4	ad->db	Screen_4,	Cen X 2u,
FBgn0030996	CG14194	FBgn0029771	CG12730	ad->db	Screen_3,	Cen X 2u,
FBgn0030996	CG14194	FBgn0030670	Pis	ad->db	Screen_3,	Cen X 2u,
FBgn0030996	CG14194	FBgn0031061	CG14232	ad->db	Screen_3,	Cen X 2u,
FBgn0030996	CG14194	FBgn0031600	CG3652	ad->db	Screen_3,	Cen X 2u,
FBgn0030996	CG14194	FBgn0037009	CG5104	ad->db	Screen_3,	Cen X 2u,
FBgn0030996	CG14194	FBgn0037933	Ho	ad->db	Screen_3,	Cen X 2u,
FBgn0030996	CG14194	FBgn0038610	CG7675	ad->db	Screen_3,	Cen X 2u,
FBgn0030996	CG14194	FBgn0002022	Catsup	ad->db	Screen_4,	Cen X 2u,
FBgn0030996	CG14194	FBgn0030759	CG13014	ad->db	Screen_4,	Cen X 2u,
FBgn0030996	CG14194	FBgn0031560	CG16713	ad->db	Screen_4,	Cen X 2u,
FBgn0030996	CG14194	FBgn0032900	CG14401	ad->db	Screen_4,	Cen X 2u,
FBgn0030996	CG14194	FBgn0035558	CG11357	ad->db	Screen_4,	Cen X 2u,
FBgn0030996	CG14194	FBgn0038739	CG4686	ad->db	Screen_4,	Cen X 2u,
FBgn0030996	CG14194	FBgn0051779	Acp24A4	ad->db	Screen_4,	Cen X 2u,
FBgn0030996	CG14194	FBgn0264294	Cyt-b5	ad->db	Screen_4,	Cen X 2u,
FBgn0030996	CG14194	FBgn0264751	Vti1b	ad->db	Screen_4,	Cen X 2u,
FBgn0031037	CG14207	FBgn0011296	l(2)efl	ad->db	Screen_4,	Cen X 2u,
FBgn0031037	CG14207	FBgn0037577	CG7443	ad->db	Screen_4,	Cen X 2u,
FBgn0031037	CG14207	FBgn0037723	SpdS	ad->db	Screen_4,	Cen X 2u,
FBgn0032966	CG1421	FBgn0035495	CG14989	ad->db	Screen_4,	Cen X 2u,
FBgn0031052	Elys	FBgn0266722	Trs33	ad->db	Screen_3,Screen_4,	Cen X 2u,
FBgn0031061	CG14232	FBgn0037688	CG9356	ad->db	Screen_1,Screen_2,Screen_3,Screen_4,	Cen X 2u,Cen X Cen,	BioGrid;DIP;DroID;FlyBase;IntAct;mentha	FBrf0218395;22036573;14605208;FBrf0235788	MI:0397;MI:1112;MI:0018	MI:0943;MI:0007;MI:0046	FBrf0235788 is part of FlyBi data
FBgn0031061	CG14232	FBgn0037995	Adk1	ad->db	Screen_3,	Cen X 2u,
FBgn0039467	CG14253	FBgn0038828	CG17270	ad->db	Screen_3,	Cen X 2u,
FBgn0039504	CG14260	FBgn0039503	CG14262	both	Screen_1,Screen_2,Screen_3,	Cen X 2u,Cen X Cen,	DroID;FlyBase	FBrf0235788	MI:0018		FBrf0235788 is part of FlyBi data
FBgn0038685	CG14282	FBgn0023506	Es2	ad->db	Screen_3,	Cen X 2u,
FBgn0038685	CG14282	FBgn0259209	Mlp60A	ad->db	Screen_4,	Cen X 2u,
FBgn0038568	CG14315	FBgn0030985	Obp18a	ad->db	Screen_3,	Cen X 2u,
FBgn0038567	CG14316	FBgn0028893	CG31819	ad->db	Screen_1,Screen_2,	Cen X Cen,	DroID;FlyBase;IntAct;mentha	FBrf0235788	MI:0018;MI:0397;MI:1112		FBrf0235788 is part of FlyBi data
FBgn0031351	CG14352	FBgn0015664	Dref	ad->db	Screen_1,	Cen X Cen,
FBgn0031351	CG14352	FBgn0035251	Vta1	ad->db	Screen_1,Screen_2,	Cen X Cen,	DroID;FlyBase;IntAct;mentha	FBrf0235788	MI:0018;MI:0397;MI:1112		FBrf0235788 is part of FlyBi data
FBgn0031351	CG14352	FBgn0031351	CG14352	fbgn1=fbgn2	Screen_2,	Cen X Cen,
FBgn0039376	CG14354	FBgn0032640	Sgt	ad->db	Screen_3,	Cen X 2u,
FBgn0039376	CG14354	FBgn0034224	insb	ad->db	Screen_4,	Cen X 2u,
FBgn0038207	CG14356	FBgn0033340	CG13751	ad->db	Screen_1,	Cen X Cen,
FBgn0038097	CG14384	FBgn0032656	CG5674	ad->db	Screen_1,	Cen X Cen,	DroID;FlyBase;IntAct;mentha	FBrf0235788	MI:0018;MI:1112;MI:0397		FBrf0235788 is part of FlyBi data
FBgn0038097	CG14384	FBgn0033208	mRpL52	ad->db	Screen_1,	Cen X Cen,	DroID;FlyBase;IntAct;mentha	FBrf0235788	MI:0018;MI:1112;MI:0397		FBrf0235788 is part of FlyBi data
FBgn0038097	CG14384	FBgn0035251	Vta1	ad->db	Screen_1,	Cen X Cen,	DroID;FlyBase;IntAct;mentha	FBrf0235788	MI:0018;MI:0397;MI:1112		FBrf0235788 is part of FlyBi data
FBgn0038097	CG14384	FBgn0036438	goddard	ad->db	Screen_1,	Cen X Cen,	DroID;FlyBase;IntAct;mentha	FBrf0235788	MI:0018;MI:0397;MI:1112		FBrf0235788 is part of FlyBi data
FBgn0038097	CG14384	FBgn0263829	CG34334	ad->db	Screen_1,	Cen X Cen,	DroID;FlyBase;IntAct;mentha	FBrf0235788	MI:0018;MI:1112;MI:0397		FBrf0235788 is part of FlyBi data
FBgn0030038	CG1440	FBgn0030038	CG1440	fbgn1=fbgn2	Screen_1,	Cen X Cen,	DroID;FlyBase;IntAct;mentha	FBrf0235788	MI:0018;MI:1112;MI:0397		FBrf0235788 is part of FlyBi data
FBgn0030038	CG1440	FBgn0027572	ACOX1	ad->db	Screen_1,	Cen X Cen,	DroID;FlyBase;IntAct;mentha	FBrf0235788	MI:0018;MI:0397;MI:1112		FBrf0235788 is part of FlyBi data
FBgn0032900	CG14401	FBgn0033088	PGAP3	ad->db	Screen_3,	Cen X 2u,
FBgn0032900	CG14401	FBgn0034399	CG15083	ad->db	Screen_3,	Cen X 2u,
FBgn0032900	CG14401	FBgn0037827	CG4073	ad->db	Screen_3,	Cen X 2u,
FBgn0032900	CG14401	FBgn0039665	CG2310	ad->db	Screen_3,	Cen X 2u,
FBgn0032900	CG14401	FBgn0259184	CG42288	ad->db	Screen_3,	Cen X 2u,
FBgn0032900	CG14401	FBgn0262513	Vha16-4	ad->db	Screen_3,	Cen X 2u,
FBgn0032900	CG14401	FBgn0025712	CG13920	ad->db	Screen_3,Screen_4,	Cen X 2u,
FBgn0032900	CG14401	FBgn0028668	Vha16-2	ad->db	Screen_3,Screen_4,	Cen X 2u,
FBgn0032900	CG14401	FBgn0033199	CG17985	ad->db	Screen_4,	Cen X 2u,
FBgn0032894	CG14402	FBgn0052446	Atox1	ad->db	Screen_3,Screen_4,	Cen X 2u,
FBgn0030584	CG14407	FBgn0024811	Crk	ad->db	Screen_3,	Cen X 2u,
FBgn0030584	CG14407	FBgn0053191	CG33191	ad->db	Screen_3,	Cen X 2u,
FBgn0030584	CG14407	FBgn0002862	Mst87F	ad->db	Screen_4,	Cen X 2u,
FBgn0030584	CG14407	FBgn0037672	sage	ad->db	Screen_4,	Cen X 2u,
FBgn0030581	CG14408	FBgn0030749	AnxB11	ad->db	Screen_4,	Cen X 2u,
FBgn0030581	CG14408	FBgn0050077	Blos1	ad->db	Screen_4,	Cen X 2u,
FBgn0029639	CG14419	FBgn0032640	Sgt	ad->db	Screen_4,	Cen X 2u,
FBgn0025644	CG14424	FBgn0030215	CG15296	ad->db	Screen_3,	Cen X 2u,
FBgn0025644	CG14424	FBgn0031108	CG15459	ad->db	Screen_3,	Cen X 2u,
FBgn0025644	CG14424	FBgn0032785	CG10026	ad->db	Screen_3,	Cen X 2u,
FBgn0025644	CG14424	FBgn0043070	MESK2	ad->db	Screen_4,	Cen X 2u,
FBgn0029911	CG14435	FBgn0023526	CG2865	ad->db	Screen_3,	Cen X 2u,
FBgn0029911	CG14435	FBgn0032656	CG5674	ad->db	Screen_4,	Cen X 2u,
FBgn0029898	CG14439	FBgn0085199	CG34170	ad->db	Screen_4,	Cen X 2u,
FBgn0029975	spidey	FBgn0029771	CG12730	ad->db	Screen_3,	Cen X 2u,
FBgn0029975	spidey	FBgn0044419	Pmi	ad->db	Screen_3,	Cen X 2u,
FBgn0029975	spidey	FBgn0259184	CG42288	ad->db	Screen_3,	Cen X 2u,
FBgn0029975	spidey	FBgn0260856	Membrin	ad->db	Screen_3,	Cen X 2u,
FBgn0029975	spidey	FBgn0037007	BNIP3	ad->db	Screen_3,Screen_4,	Cen X 2u,
FBgn0029975	spidey	FBgn0032400	CG6770	ad->db	Screen_4,	Cen X 2u,
FBgn0029893	CG14442	FBgn0035643	CG13287	ad->db	Screen_3,	Cen X 2u,
FBgn0029893	CG14442	FBgn0044324	Chro	ad->db	Screen_3,	Cen X 2u,
FBgn0029893	CG14442	FBgn0263598	Vha68-2	ad->db	Screen_4,	Cen X 2u,
FBgn0037183	CG14451	FBgn0000459	disco	ad->db	Screen_3,	Cen X 2u,
FBgn0037183	CG14451	FBgn0033122	CG17002	ad->db	Screen_3,	Cen X 2u,
FBgn0037183	CG14451	FBgn0004863	C15	ad->db	Screen_3,Screen_4,	Cen X 2u,
FBgn0037183	CG14451	FBgn0000022	ac	ad->db	Screen_4,	Cen X 2u,
FBgn0037177	CG14454	FBgn0003086	Pig1	ad->db	Screen_3,	Cen X 2u,
FBgn0037177	CG14454	FBgn0032640	Sgt	ad->db	Screen_4,	Cen X 2u,
FBgn0037177	CG14454	FBgn0036394	CG9040	both	Screen_4,	Cen X 2u,
FBgn0034248	CG14483	FBgn0013303	Nca	ad->db	Screen_3,	Cen X 2u,
FBgn0034278	CG14488	FBgn0020249	stck	ad->db	Screen_4,	Cen X 2u,	BioGrid;DIP;DroID;IntAct;mentha	14605208	MI:0018
FBgn0033063	CG14589	FBgn0034509	Obp57c	ad->db	Screen_3,	Cen X 2u,
FBgn0033063	CG14589	FBgn0052987	CG32987	ad->db	Screen_3,Screen_4,	Cen X 2u,
FBgn0030558	CG1461	FBgn0030558	CG1461	fbgn1=fbgn2	Screen_1,	Cen X Cen,	DroID;FlyBase;IntAct;mentha	FBrf0235788	MI:0018;MI:1112;MI:0397		FBrf0235788 is part of FlyBi data
FBgn0031188	CG14613	FBgn0035512	Cpr64Ac	ad->db	Screen_3,	Cen X 2u,
FBgn0037220	CG14641	FBgn0013718	nuf	ad->db	Screen_3,	Cen X 2u,
FBgn0037220	CG14641	FBgn0063485	Lasp	ad->db	Screen_3,Screen_4,	Cen X 2u,
FBgn0037220	CG14641	FBgn0038665	euc	ad->db	Screen_4,	Cen X 2u,
FBgn0040687	CG14645	FBgn0013303	Nca	ad->db	Screen_4,	Cen X 2u,	BioGrid;DIP;DroID;IntAct;mentha	14605208	MI:0397;MI:0018;MI:0727
FBgn0037244	CG14647	FBgn0036850	Gem2	ad->db	Screen_1,	Cen X Cen,	DroID;FlyBase	FBrf0235788	MI:0018;MI:0397;MI:1112		FBrf0235788 is part of FlyBi data
FBgn0037275	CG14655	FBgn0033081	geminin	ad->db	Screen_1,	Cen X Cen,	DroID;FlyBase;IntAct;mentha	FBrf0235788	MI:0018;MI:1112;MI:0397		FBrf0235788 is part of FlyBi data
FBgn0037275	CG14655	FBgn0032509	CG6523	ad->db	Screen_1,Screen_2,	Cen X Cen,	DroID;FlyBase;IntAct;mentha	FBrf0235788	MI:0018;MI:1112;MI:0397		FBrf0235788 is part of FlyBi data
FBgn0037291	CG14662	FBgn0043841	vir-1	ad->db	Screen_3,	Cen X 2u,
FBgn0040682	CG14664	FBgn0003510	Sry-alpha	ad->db	Screen_2,	Cen X Cen,
FBgn0037388	CG14676	FBgn0029820	CG16721	ad->db	Screen_3,	Cen X 2u,
FBgn0037388	CG14676	FBgn0021814	Vps28	ad->db	Screen_3,Screen_4,	Cen X 2u,
FBgn0037824	CG14684	FBgn0021814	Vps28	ad->db	Screen_3,	Cen X 2u,
FBgn0037824	CG14684	FBgn0013718	nuf	ad->db	Screen_4,	Cen X 2u,
FBgn0037824	CG14684	FBgn0028504	CG12182	ad->db	Screen_4,	Cen X 2u,
FBgn0037824	CG14684	FBgn0260439	Pp2A-29B	ad->db	Screen_4,	Cen X 2u,	BioGrid;IntAct;mentha	14605208	MI:0018
FBgn0037835	CG14687	FBgn0000253	Cam	ad->db	Screen_1,	Cen X Cen,	DroID;FlyBase;IntAct;mentha	FBrf0235788	MI:0018;MI:0397;MI:1112		FBrf0235788 is part of FlyBi data
FBgn0037922	CG14711	FBgn0032894	CG14402	ad->db	Screen_1,Screen_2,	Cen X Cen,	DroID;FlyBase;IntAct;mentha	FBrf0235788	MI:0018;MI:1112;MI:0397		FBrf0235788 is part of FlyBi data
FBgn0037922	CG14711	FBgn0035251	Vta1	ad->db	Screen_2,	Cen X Cen,
FBgn0265271	CG14717	FBgn0031633	Fnta	both	Screen_1,Screen_2,Screen_3,Screen_4,	Cen X 2u,Cen X Cen,	DroID;FlyBase;IntAct;mentha	FBrf0235788	MI:0018;MI:1112;MI:0397		FBrf0235788 is part of FlyBi data
FBgn0033274	CG14757	FBgn0025712	CG13920	ad->db	Screen_4,	Cen X 2u,
FBgn0033274	CG14757	FBgn0035550	CG11349	ad->db	Screen_4,	Cen X 2u,
FBgn0033274	CG14757	FBgn0037007	BNIP3	ad->db	Screen_4,	Cen X 2u,
FBgn0033274	CG14757	FBgn0050296	RIC-3	ad->db	Screen_4,	Cen X 2u,
FBgn0033274	CG14757	FBgn0260393	CG17147	ad->db	Screen_4,	Cen X 2u,
FBgn0033278	CG14759	FBgn0013718	nuf	ad->db	Screen_3,	Cen X 2u,
FBgn0033278	CG14759	FBgn0024985	Rilpl	ad->db	Screen_3,	Cen X 2u,
FBgn0033278	CG14759	FBgn0033238	azot	ad->db	Screen_3,Screen_4,	Cen X 2u,
FBgn0033278	CG14759	FBgn0035643	CG13287	ad->db	Screen_3,Screen_4,	Cen X 2u,
FBgn0033278	CG14759	FBgn0044324	Chro	ad->db	Screen_3,Screen_4,	Cen X 2u,
FBgn0040777	CG14767	FBgn0025712	CG13920	ad->db	Screen_3,	Cen X 2u,
FBgn0040777	CG14767	FBgn0032871	CG2611	ad->db	Screen_3,	Cen X 2u,
FBgn0040777	CG14767	FBgn0039366	CG17198	ad->db	Screen_3,	Cen X 2u,
FBgn0040777	CG14767	FBgn0040755	CG17580	ad->db	Screen_3,	Cen X 2u,
FBgn0040777	CG14767	FBgn0040890	ksh	ad->db	Screen_3,	Cen X 2u,
FBgn0040777	CG14767	FBgn0052076	Alg10	ad->db	Screen_3,	Cen X 2u,
FBgn0040777	CG14767	FBgn0052987	CG32987	ad->db	Screen_3,	Cen X 2u,
FBgn0040777	CG14767	FBgn0053155	CG33155	ad->db	Screen_3,	Cen X 2u,
FBgn0040777	CG14767	FBgn0260855	Sec22	ad->db	Screen_3,	Cen X 2u,
FBgn0040777	CG14767	FBgn0261085	Syt12	ad->db	Screen_3,	Cen X 2u,
FBgn0040777	CG14767	FBgn0262790	CG43171	ad->db	Screen_3,	Cen X 2u,
FBgn0040777	CG14767	FBgn0037007	BNIP3	ad->db	Screen_3,Screen_4,	Cen X 2u,
FBgn0040777	CG14767	FBgn0040801	CG13053	ad->db	Screen_3,Screen_4,	Cen X 2u,
FBgn0040777	CG14767	FBgn0262513	Vha16-4	ad->db	Screen_3,Screen_4,	Cen X 2u,
FBgn0040777	CG14767	FBgn0267828	Fatp1	ad->db	Screen_4,	Cen X 2u,
FBgn0040777	CG14767	FBgn0030850	stas	ad->db	Screen_4,	Cen X 2u,
FBgn0040777	CG14767	FBgn0033138	Tsp42Eq	ad->db	Screen_4,	Cen X 2u,
FBgn0040777	CG14767	FBgn0035480	CG14984	ad->db	Screen_4,	Cen X 2u,
FBgn0040777	CG14767	FBgn0038739	CG4686	ad->db	Screen_4,	Cen X 2u,
FBgn0040777	CG14767	FBgn0040842	CG15212	ad->db	Screen_4,	Cen X 2u,
FBgn0040777	CG14767	FBgn0040843	CG15213	ad->db	Screen_4,	Cen X 2u,
FBgn0040777	CG14767	FBgn0043841	vir-1	ad->db	Screen_4,	Cen X 2u,
FBgn0040777	CG14767	FBgn0051106	CG31106	ad->db	Screen_4,	Cen X 2u,
FBgn0040777	CG14767	FBgn0259184	CG42288	ad->db	Screen_4,	Cen X 2u,
FBgn0029573	CG14770	FBgn0265272	CG30060	ad->db	Screen_4,	Cen X 2u,
FBgn0026088	CG14818	FBgn0262581	CG43121	ad->db	Screen_2,	Cen X Cen,
FBgn0038217	CG14840	FBgn0002773	Mlc2	ad->db	Screen_3,	Cen X 2u,
FBgn0038217	CG14840	FBgn0011273	Acam	ad->db	Screen_3,	Cen X 2u,	BioGrid;DIP;DroID;IntAct;mentha	14605208	MI:0018
FBgn0038217	CG14840	FBgn0036926	CG7646	ad->db	Screen_3,	Cen X 2u,
FBgn0038217	CG14840	FBgn0261437	CSN8	ad->db	Screen_3,	Cen X 2u,
FBgn0038217	CG14840	FBgn0052392	Rsph3	ad->db	Screen_3,Screen_4,	Cen X 2u,
FBgn0038218	CG14841	FBgn0003655	swa	ad->db	Screen_4,	Cen X 2u,
FBgn0038218	CG14841	FBgn0002735	E(spl)mgamma-HLH	ad->db	Screen_4,	Cen X 2u,
FBgn0038218	CG14841	FBgn0032640	Sgt	ad->db	Screen_4,	Cen X 2u,
FBgn0038218	CG14841	FBgn0035251	Vta1	ad->db	Screen_4,	Cen X 2u,
FBgn0038419	CG14879	FBgn0260972	alc	ad->db	Screen_1,Screen_2,	Cen X Cen,	DroID;FlyBase;IntAct;mentha	FBrf0235788	MI:0018;MI:1112;MI:0397		FBrf0235788 is part of FlyBi data
FBgn0038428	CG14894	FBgn0000022	ac	ad->db	Screen_4,	Cen X 2u,
FBgn0035358	CG14949	FBgn0013303	Nca	ad->db	Screen_3,	Cen X 2u,
FBgn0035414	CG14965	FBgn0024833	AP-1mu	ad->db	Screen_1,	Cen X Cen,	DroID;FlyBase;IntAct;mentha	FBrf0235788	MI:0018;MI:0397;MI:1112		FBrf0235788 is part of FlyBi data
FBgn0035414	CG14965	FBgn0028570	robl22E	ad->db	Screen_1,	Cen X Cen,	DroID;FlyBase;IntAct;mentha	FBrf0235788	MI:0018;MI:0397;MI:1112		FBrf0235788 is part of FlyBi data
FBgn0035414	CG14965	FBgn0035768	CG14834	ad->db	Screen_1,	Cen X Cen,	DroID;FlyBase;IntAct;mentha	FBrf0235788	MI:0018;MI:0397;MI:1112		FBrf0235788 is part of FlyBi data
FBgn0035440	CG14969	FBgn0038209	CG9722	ad->db	Screen_3,Screen_4,	Cen X 2u,
FBgn0035440	CG14969	FBgn0029658	CG14269	ad->db	Screen_4,	Cen X 2u,
FBgn0035440	CG14969	FBgn0040755	CG17580	ad->db	Screen_4,	Cen X 2u,
FBgn0035440	CG14969	FBgn0264308	CG43778	ad->db	Screen_4,	Cen X 2u,
FBgn0035469	CG14977	FBgn0026090	CG14812	ad->db	Screen_1,	Cen X Cen,	DroID;mentha;FlyBase;IntAct	FBrf0235788;22036573	MI:0397;MI:1112;MI:0018	MI:0007	FBrf0235788 is part of FlyBi data
FBgn0035497	CG14995	FBgn0004687	Mlc-c	ad->db	Screen_2,	Cen X Cen,
FBgn0035518	CG15011	FBgn0000459	disco	ad->db	Screen_1,	Cen X Cen,	DroID;FlyBase;IntAct;mentha	FBrf0235788	MI:0018;MI:0397;MI:1112		FBrf0235788 is part of FlyBi data
FBgn0035518	CG15011	FBgn0000504	dsx	ad->db	Screen_1,	Cen X Cen,	DroID;FlyBase;IntAct;mentha	FBrf0235788	MI:0018;MI:0397;MI:1112		FBrf0235788 is part of FlyBi data
FBgn0035518	CG15011	FBgn0032894	CG14402	ad->db	Screen_1,	Cen X Cen,	DroID;FlyBase;IntAct;mentha	FBrf0235788	MI:0018;MI:1112;MI:0397		FBrf0235788 is part of FlyBi data
FBgn0035518	CG15011	FBgn0037844	CG4570	ad->db	Screen_1,	Cen X Cen,	DroID;BioGrid;mentha;FlyBase;DIP;IntAct	14605208;FBrf0235788	MI:0397;MI:1112;MI:0018		FBrf0235788 is part of FlyBi data
FBgn0035518	CG15011	FBgn0051740	CG31740	ad->db	Screen_1,	Cen X Cen,	DroID;FlyBase;IntAct;mentha	FBrf0235788	MI:0018;MI:0397;MI:1112		FBrf0235788 is part of FlyBi data
FBgn0035518	CG15011	FBgn0036419	CG13482	ad->db	Screen_1,Screen_2,	Cen X Cen,	DroID;FlyBase	FBrf0235788	MI:0018		FBrf0235788 is part of FlyBi data
FBgn0035547	CG15022	FBgn0035533	Cip4	ad->db	Screen_3,	Cen X 2u,
FBgn0040922	CG15036	FBgn0034224	insb	ad->db	Screen_4,	Cen X 2u,
FBgn0030938	CG15047	FBgn0038166	CG9588	ad->db	Screen_1,	Cen X Cen,	DroID;FlyBase;IntAct;mentha	FBrf0235788	MI:0018;MI:0397;MI:1112		FBrf0235788 is part of FlyBi data
FBgn0034379	CG15073	FBgn0030301	HP5	ad->db	Screen_1,	Cen X Cen,	DroID;FlyBase;IntAct;mentha	FBrf0235788	MI:0018;MI:1112;MI:0397		FBrf0235788 is part of FlyBi data
FBgn0034399	CG15083	FBgn0029514	CG9166	ad->db	Screen_3,	Cen X 2u,
FBgn0034399	CG15083	FBgn0031419	CG15390	ad->db	Screen_3,	Cen X 2u,
FBgn0034399	CG15083	FBgn0051140	CG31140	ad->db	Screen_3,Screen_4,	Cen X 2u,
FBgn0034399	CG15083	FBgn0031061	CG14232	ad->db	Screen_4,	Cen X 2u,
FBgn0034402	CG15084	FBgn0035251	Vta1	ad->db	Screen_3,	Cen X 2u,
FBgn0034402	CG15084	FBgn0037550	CG9667	ad->db	Screen_3,	Cen X 2u,	DroID	22036573		MI:0007
FBgn0034402	CG15084	FBgn0261565	Lmpt	ad->db	Screen_3,	Cen X 2u,
FBgn0034461	CG15124	FBgn0031364	CG17648	ad->db	Screen_3,	Cen X 2u,
FBgn0034461	CG15124	FBgn0037550	CG9667	ad->db	Screen_3,	Cen X 2u,
FBgn0034461	CG15124	FBgn0038659	EndoA	ad->db	Screen_3,	Cen X 2u,
FBgn0034461	CG15124	FBgn0050365	spaw	ad->db	Screen_3,	Cen X 2u,
FBgn0034461	CG15124	FBgn0026088	CG14818	ad->db	Screen_3,Screen_4,	Cen X 2u,	BioGrid;DIP;DroID;IntAct;mentha	14605208	MI:0397;MI:0018;MI:0727
FBgn0034461	CG15124	FBgn0036438	goddard	ad->db	Screen_3,Screen_4,	Cen X 2u,
FBgn0034461	CG15124	FBgn0034708	Vps35	ad->db	Screen_4,	Cen X 2u,
FBgn0034461	CG15124	FBgn0037384	dgrn	ad->db	Screen_4,	Cen X 2u,	BioGrid;DIP;DroID;IntAct;mentha	14605208	MI:0397;MI:0018;MI:0727
FBgn0034461	CG15124	FBgn0052756	CG32756	ad->db	Screen_4,	Cen X 2u,
FBgn0034461	CG15124	FBgn0262581	CG43121	ad->db	Screen_4,	Cen X 2u,
FBgn0040729	CG15126	FBgn0036952	CG6933	ad->db	Screen_3,	Cen X 2u,
FBgn0040729	CG15126	FBgn0051820	CG31820	ad->db	Screen_3,	Cen X 2u,
FBgn0040729	CG15126	FBgn0004173	Mst84Db	ad->db	Screen_4,	Cen X 2u,
FBgn0040729	CG15126	FBgn0085197	CG34168	ad->db	Screen_4,	Cen X 2u,	BioGrid;DroID;IntAct;mentha	14605208	MI:0018
FBgn0040729	CG15126	FBgn0261816	CG42758	ad->db	Screen_4,	Cen X 2u,
FBgn0040730	CG15127	FBgn0003129	Poxm	ad->db	Screen_3,	Cen X 2u,
FBgn0040730	CG15127	FBgn0001170	H2.0	ad->db	Screen_3,	Cen X 2u,
FBgn0040730	CG15127	FBgn0031065	CG14234	ad->db	Screen_3,	Cen X 2u,
FBgn0040730	CG15127	FBgn0052548	CG32548	ad->db	Screen_3,	Cen X 2u,
FBgn0040730	CG15127	FBgn0000459	disco	ad->db	Screen_4,	Cen X 2u,
FBgn0040730	CG15127	FBgn0004863	C15	ad->db	Screen_4,	Cen X 2u,
FBgn0040730	CG15127	FBgn0052423	shep	ad->db	Screen_4,	Cen X 2u,
FBgn0032692	IFT46	FBgn0038358	Ttc26	ad->db	Screen_2,	Cen X Cen,
FBgn0032732	EMC5	FBgn0015360	oxt	ad->db	Screen_3,	Cen X 2u,
FBgn0032732	EMC5	FBgn0029854	CG3566	ad->db	Screen_3,	Cen X 2u,
FBgn0032732	EMC5	FBgn0030759	CG13014	ad->db	Screen_3,	Cen X 2u,
FBgn0032732	EMC5	FBgn0034399	CG15083	ad->db	Screen_3,	Cen X 2u,
FBgn0032732	EMC5	FBgn0038515	CG5823	ad->db	Screen_3,	Cen X 2u,
FBgn0032732	EMC5	FBgn0053169	CG33169	ad->db	Screen_3,	Cen X 2u,
FBgn0032732	EMC5	FBgn0261085	Syt12	ad->db	Screen_3,	Cen X 2u,
FBgn0032732	EMC5	FBgn0037084	Syx6	ad->db	Screen_3,Screen_4,	Cen X 2u,
FBgn0032732	EMC5	FBgn0031808	Nepl5	ad->db	Screen_3,Screen_4,	Cen X 2u,
FBgn0032732	EMC5	FBgn0037007	BNIP3	ad->db	Screen_3,Screen_4,	Cen X 2u,
FBgn0032732	EMC5	FBgn0085217	CG34188	ad->db	Screen_3,Screen_4,	Cen X 2u,
FBgn0032732	EMC5	FBgn0260855	Sec22	ad->db	Screen_4,	Cen X 2u,
FBgn0032732	EMC5	FBgn0035435	PIG-C	ad->db	Screen_4,	Cen X 2u,
FBgn0032732	EMC5	FBgn0036121	CG6310	ad->db	Screen_4,	Cen X 2u,
FBgn0032732	EMC5	FBgn0067903	IM18	ad->db	Screen_4,	Cen X 2u,
FBgn0030296	CG15196	FBgn0039343	CG5111	ad->db	Screen_4,	Cen X 2u,
FBgn0030283	CG15198	FBgn0035077	CG9083	ad->db	Screen_4,	Cen X 2u,
FBgn0030278	CG15200	FBgn0052846	CG32846	ad->db	Screen_4,	Cen X 2u,
FBgn0030234	CG15211	FBgn0016119	ATPsynCF6	ad->db	Screen_1,	Cen X Cen,	DroID;FlyBase;IntAct;mentha	FBrf0235788	MI:0018;MI:0397;MI:1112		FBrf0235788 is part of FlyBi data
FBgn0030234	CG15211	FBgn0030641	CG6299	ad->db	Screen_1,	Cen X Cen,	DroID;FlyBase;IntAct;mentha	FBrf0235788	MI:0018;MI:1112;MI:0397		FBrf0235788 is part of FlyBi data
FBgn0030234	CG15211	FBgn0026409	Mpcp2	ad->db	Screen_1,	Cen X Cen,	DroID;FlyBase;IntAct;mentha	FBrf0235788	MI:0018;MI:0397;MI:1112		FBrf0235788 is part of FlyBi data
FBgn0030234	CG15211	FBgn0051140	CG31140	ad->db	Screen_1,	Cen X Cen,	DroID;FlyBase;IntAct;mentha	FBrf0235788	MI:0018;MI:0397;MI:1112		FBrf0235788 is part of FlyBi data
FBgn0030234	CG15211	FBgn0250824	CG33655	ad->db	Screen_1,	Cen X Cen,	DroID;FlyBase;IntAct;mentha	FBrf0235788	MI:0018;MI:1112;MI:0397		FBrf0235788 is part of FlyBi data
FBgn0030234	CG15211	FBgn0032785	CG10026	ad->db	Screen_1,Screen_2,	Cen X Cen,	DroID;FlyBase;IntAct;mentha	FBrf0235788	MI:0018;MI:1112;MI:0397		FBrf0235788 is part of FlyBi data
FBgn0030234	CG15211	FBgn0034433	EndoB	ad->db	Screen_1,Screen_2,	Cen X Cen,	DroID;FlyBase;IntAct;mentha	FBrf0235788	MI:0018;MI:1112;MI:0397		FBrf0235788 is part of FlyBi data
FBgn0030234	CG15211	FBgn0038360	CG9590	ad->db	Screen_1,Screen_2,	Cen X Cen,	DroID;FlyBase;IntAct;mentha	FBrf0235788	MI:0018;MI:0397;MI:1112		FBrf0235788 is part of FlyBi data
FBgn0030234	CG15211	FBgn0032453	CG6180	ad->db	Screen_1,Screen_2,	Cen X Cen,	DroID;FlyBase;IntAct;mentha	FBrf0235788	MI:0018;MI:1112;MI:0397		FBrf0235788 is part of FlyBi data
FBgn0030234	CG15211	FBgn0037810	sle	ad->db	Screen_1,Screen_2,	Cen X Cen,	DroID;FlyBase;IntAct;mentha	FBrf0235788	MI:0018;MI:0397;MI:1112		FBrf0235788 is part of FlyBi data
FBgn0030234	CG15211	FBgn0043070	MESK2	ad->db	Screen_2,	Cen X Cen,
FBgn0030234	CG15211	FBgn0005674	GluProRS	ad->db	Screen_2,	Cen X Cen,
FBgn0030234	CG15211	FBgn0027791	O-fut2	ad->db	Screen_2,	Cen X Cen,
FBgn0030234	CG15211	FBgn0030668	CG8128	ad->db	Screen_2,	Cen X Cen,
FBgn0030234	CG15211	FBgn0032260	CG13144	ad->db	Screen_2,	Cen X Cen,
FBgn0028852	CG15262	FBgn0008636	hbn	ad->db	Screen_1,	Cen X Cen,	DroID;FlyBase;IntAct;mentha	FBrf0235788	MI:0018;MI:0397;MI:1112		FBrf0235788 is part of FlyBi data
FBgn0028852	CG15262	FBgn0025674	CycK	ad->db	Screen_1,	Cen X Cen,	DroID;FlyBase;IntAct;mentha	FBrf0235788	MI:0018;MI:0397;MI:1112		FBrf0235788 is part of FlyBi data
FBgn0028852	CG15262	FBgn0033886	Rpn13	ad->db	Screen_1,Screen_2,Screen_3,	Cen X 2u,Cen X Cen,	DroID;BioGrid;mentha;FlyBase;DIP;IntAct	14605208;FBrf0235788	MI:1112;MI:0397;MI:0018		FBrf0235788 is part of FlyBi data
FBgn0028852	CG15262	FBgn0052548	CG32548	ad->db	Screen_1,Screen_2,Screen_3,	Cen X 2u,Cen X Cen,	DroID;FlyBase;IntAct;mentha	FBrf0235788	MI:0018;MI:0397;MI:1112		FBrf0235788 is part of FlyBi data
FBgn0028852	CG15262	FBgn0261963	mid	ad->db	Screen_1,Screen_2,Screen_4,	Cen X 2u,Cen X Cen,	DroID;FlyBase;IntAct;mentha	FBrf0235788	MI:0018;MI:1112;MI:0397		FBrf0235788 is part of FlyBi data
FBgn0030029	CG15343	FBgn0064116	anox	ad->db	Screen_1,	Cen X Cen,	DroID;FlyBase;IntAct;mentha	FBrf0235788	MI:0018;MI:1112;MI:0397		FBrf0235788 is part of FlyBi data
FBgn0030040	CG15347	FBgn0000564	Eh	ad->db	Screen_3,	Cen X 2u,
FBgn0030040	CG15347	FBgn0019928	Ser8	ad->db	Screen_3,	Cen X 2u,
FBgn0030040	CG15347	FBgn0025712	CG13920	ad->db	Screen_3,	Cen X 2u,
FBgn0030040	CG15347	FBgn0028375	heix	ad->db	Screen_3,	Cen X 2u,
FBgn0030040	CG15347	FBgn0028942	CG16852	ad->db	Screen_3,	Cen X 2u,
FBgn0030040	CG15347	FBgn0030309	CG1572	ad->db	Screen_3,	Cen X 2u,
FBgn0030040	CG15347	FBgn0031081	Nep3	ad->db	Screen_3,	Cen X 2u,
FBgn0030040	CG15347	FBgn0031458	aph-1	ad->db	Screen_3,	Cen X 2u,
FBgn0030040	CG15347	FBgn0031560	CG16713	ad->db	Screen_3,	Cen X 2u,
FBgn0030040	CG15347	FBgn0032900	CG14401	ad->db	Screen_3,	Cen X 2u,
FBgn0030040	CG15347	FBgn0033608	CG13220	ad->db	Screen_3,	Cen X 2u,
FBgn0030040	CG15347	FBgn0033777	CG17574	ad->db	Screen_3,	Cen X 2u,
FBgn0030040	CG15347	FBgn0035734	CG14823	ad->db	Screen_3,	Cen X 2u,
FBgn0030040	CG15347	FBgn0036299	Tsf2	ad->db	Screen_3,	Cen X 2u,
FBgn0030040	CG15347	FBgn0036323	CG14118	ad->db	Screen_3,	Cen X 2u,
FBgn0030040	CG15347	FBgn0036361	CG10154	ad->db	Screen_3,	Cen X 2u,
FBgn0030040	CG15347	FBgn0038209	CG9722	ad->db	Screen_3,	Cen X 2u,
FBgn0030040	CG15347	FBgn0038619	CG7685	ad->db	Screen_3,	Cen X 2u,
FBgn0030040	CG15347	FBgn0039453	CG6403	ad->db	Screen_3,	Cen X 2u,
FBgn0030040	CG15347	FBgn0040775	CG12158	ad->db	Screen_3,	Cen X 2u,
FBgn0030040	CG15347	FBgn0085199	CG34170	ad->db	Screen_3,	Cen X 2u,
FBgn0030040	CG15347	FBgn0028855	CG15282	ad->db	Screen_3,Screen_4,	Cen X 2u,
FBgn0030040	CG15347	FBgn0037007	BNIP3	ad->db	Screen_3,Screen_4,	Cen X 2u,
FBgn0030040	CG15347	FBgn0046763	CG17278	ad->db	Screen_3,Screen_4,	Cen X 2u,
FBgn0030040	CG15347	FBgn0052279	Drsl2	ad->db	Screen_3,Screen_4,	Cen X 2u,
FBgn0030040	CG15347	FBgn0053155	CG33155	ad->db	Screen_3,Screen_4,	Cen X 2u,
FBgn0030040	CG15347	FBgn0267828	Fatp1	ad->db	Screen_4,	Cen X 2u,
FBgn0030040	CG15347	FBgn0029658	CG14269	ad->db	Screen_4,	Cen X 2u,
FBgn0030040	CG15347	FBgn0029771	CG12730	ad->db	Screen_4,	Cen X 2u,
FBgn0030040	CG15347	FBgn0029854	CG3566	ad->db	Screen_4,	Cen X 2u,
FBgn0030040	CG15347	FBgn0030830	CG5172	ad->db	Screen_4,	Cen X 2u,
FBgn0030040	CG15347	FBgn0032000	CG8372	ad->db	Screen_4,	Cen X 2u,
FBgn0030040	CG15347	FBgn0033136	Tsp42Eo	ad->db	Screen_4,	Cen X 2u,
FBgn0030040	CG15347	FBgn0033199	CG17985	ad->db	Screen_4,	Cen X 2u,
FBgn0030040	CG15347	FBgn0035550	CG11349	ad->db	Screen_4,	Cen X 2u,
FBgn0030040	CG15347	FBgn0037562	Nazo	ad->db	Screen_4,	Cen X 2u,
FBgn0030040	CG15347	FBgn0052283	Drsl3	ad->db	Screen_4,	Cen X 2u,
FBgn0030040	CG15347	FBgn0052987	CG32987	ad->db	Screen_4,	Cen X 2u,
FBgn0030040	CG15347	FBgn0066293	CheB42b	ad->db	Screen_4,	Cen X 2u,
FBgn0030040	CG15347	FBgn0085308	CG34279	ad->db	Screen_4,	Cen X 2u,
FBgn0030040	CG15347	FBgn0260026	CG42494	ad->db	Screen_4,	Cen X 2u,
FBgn0030040	CG15347	FBgn0260856	Membrin	ad->db	Screen_4,	Cen X 2u,
FBgn0030040	CG15347	FBgn0263983	CG43732	ad->db	Screen_4,	Cen X 2u,
FBgn0031377	CG15356	FBgn0287768	esg	ad->db	Screen_3,	Cen X 2u,
FBgn0031377	CG15356	FBgn0024811	Crk	ad->db	Screen_3,	Cen X 2u,
FBgn0031377	CG15356	FBgn0037345	PolZ2	ad->db	Screen_4,	Cen X 2u,
FBgn0031377	CG15356	FBgn0038396	CG5013	ad->db	Screen_4,	Cen X 2u,
FBgn0031377	CG15356	FBgn0039013	CG4813	ad->db	Screen_4,	Cen X 2u,
FBgn0031377	CG15356	FBgn0261931	CG42797	ad->db	Screen_4,	Cen X 2u,
FBgn0031419	CG15390	FBgn0015872	Drip	ad->db	Screen_3,	Cen X 2u,
FBgn0031419	CG15390	FBgn0037007	BNIP3	ad->db	Screen_3,Screen_4,	Cen X 2u,
FBgn0031580	CG15423	FBgn0003889	betaTub85D	ad->db	Screen_3,	Cen X 2u,
FBgn0031580	CG15423	FBgn0002862	Mst87F	ad->db	Screen_3,	Cen X 2u,
FBgn0031580	CG15423	FBgn0037345	PolZ2	ad->db	Screen_4,	Cen X 2u,
FBgn0031608	CG15435	FBgn0010292	bys	ad->db	Screen_1,	Cen X Cen,	DroID;FlyBase;IntAct;mentha	FBrf0235788	MI:0018;MI:0397;MI:1112		FBrf0235788 is part of FlyBi data
FBgn0031608	CG15435	FBgn0033945	CG12868	ad->db	Screen_1,	Cen X Cen,	DroID;FlyBase;IntAct;mentha	FBrf0235788	MI:0018;MI:1112;MI:0397		FBrf0235788 is part of FlyBi data
FBgn0031608	CG15435	FBgn0051244	CG31244	ad->db	Screen_1,	Cen X Cen,	DroID;FlyBase;IntAct;mentha	FBrf0235788	MI:0018;MI:0397;MI:1112		FBrf0235788 is part of FlyBi data
FBgn0031608	CG15435	FBgn0085447	sif	ad->db	Screen_1,	Cen X Cen,
FBgn0031606	CG15439	FBgn0052601	betaNACtes3	ad->db	Screen_3,	Cen X 2u,
FBgn0031155	CG15446	FBgn0011826	Pp2B-14D	ad->db	Screen_1,	Cen X Cen,	DroID;FlyBase;IntAct;mentha	FBrf0235788	MI:0018;MI:0397;MI:1112		FBrf0235788 is part of FlyBi data
FBgn0031155	CG15446	FBgn0033893	CG18371	ad->db	Screen_3,	Cen X 2u,
FBgn0031146	CG15449	FBgn0053113	Rtnl1	ad->db	Screen_4,	Cen X 2u,
FBgn0040651	CG15458	FBgn0032407	Pex19	ad->db	Screen_3,	Cen X 2u,
FBgn0031108	CG15459	FBgn0053169	CG33169	ad->db	Screen_3,	Cen X 2u,
FBgn0061196	CG15468	FBgn0026088	CG14818	ad->db	Screen_3,	Cen X 2u,	BioGrid;DIP;DroID;IntAct;mentha	14605208	MI:0397;MI:0018;MI:0727
FBgn0029955	CG15478	FBgn0003651	svp	both	Screen_1,	Cen X Cen,	DroID;mentha;FlyBase;BioGrid;IntAct	25242320;FBrf0227292;FBrf0235788;22036573	MI:1112;MI:0397;MI:0018	MI:0007;MI:0004;MI:0943;MI:0046;MI:0082	FBrf0235788 is part of FlyBi data
FBgn0032483	CG15482	FBgn0029755	Sas10	ad->db	Screen_3,	Cen X 2u,
FBgn0032483	CG15482	FBgn0260972	alc	ad->db	Screen_3,	Cen X 2u,
FBgn0032483	CG15482	FBgn0003510	Sry-alpha	ad->db	Screen_3,Screen_4,	Cen X 2u,
FBgn0032483	CG15482	FBgn0013718	nuf	ad->db	Screen_3,Screen_4,	Cen X 2u,
FBgn0032483	CG15482	FBgn0008636	hbn	ad->db	Screen_4,	Cen X 2u,
FBgn0032483	CG15482	FBgn0029095	aru	ad->db	Screen_4,	Cen X 2u,
FBgn0032483	CG15482	FBgn0285971	prg	ad->db	Screen_4,	Cen X 2u,
FBgn0032483	CG15482	FBgn0037675	HP1e	ad->db	Screen_4,	Cen X 2u,
FBgn0032483	CG15482	FBgn0054010	Glyat	ad->db	Screen_4,	Cen X 2u,
FBgn0032452	CG15484	FBgn0050324	CG30324	ad->db	Screen_3,	Cen X 2u,
FBgn0032452	CG15484	FBgn0024811	Crk	ad->db	Screen_4,	Cen X 2u,
FBgn0039712	CG15514	FBgn0033739	Dyb	ad->db	Prediction,	Cen X Cen,
FBgn0039712	CG15514	FBgn0082585	sprt	ad->db	Prediction,	Cen X Cen,
FBgn0039712	CG15514	FBgn0261788	Ank2	ad->db	Prediction,	Cen X Cen,
FBgn0039712	CG15514	FBgn0037384	dgrn	ad->db	Prediction,Screen_2,	Cen X Cen,
FBgn0039712	CG15514	FBgn0011289	TfIIA-L	ad->db	Screen_1,	Cen X Cen,	DroID;FlyBase;IntAct;mentha	FBrf0235788	MI:0018;MI:0397;MI:1112		FBrf0235788 is part of FlyBi data
FBgn0039712	CG15514	FBgn0026400	Noa36	ad->db	Screen_1,	Cen X Cen,	DroID;FlyBase;IntAct;mentha	FBrf0235788	MI:0018;MI:0397;MI:1112		FBrf0235788 is part of FlyBi data
FBgn0039712	CG15514	FBgn0031784	CG9222	ad->db	Screen_1,	Cen X Cen,	DroID;FlyBase;IntAct;mentha	FBrf0235788	MI:0018;MI:1112;MI:0397		FBrf0235788 is part of FlyBi data
FBgn0039712	CG15514	FBgn0037275	CG14655	ad->db	Screen_1,	Cen X Cen,	DroID;FlyBase;IntAct;mentha	FBrf0235788	MI:0018;MI:0397;MI:1112		FBrf0235788 is part of FlyBi data
FBgn0039712	CG15514	FBgn0262479	CG43069	ad->db	Screen_1,	Cen X Cen,	DroID;FlyBase;IntAct;mentha	FBrf0235788	MI:0018;MI:1112;MI:0397		FBrf0235788 is part of FlyBi data
FBgn0039712	CG15514	FBgn0028982	Spt6	ad->db	Screen_1,Screen_2,	Cen X Cen,	DroID;FlyBase;IntAct;mentha	FBrf0235788	MI:0018;MI:1112;MI:0397		FBrf0235788 is part of FlyBi data
FBgn0039712	CG15514	FBgn0031546	CG8851	ad->db	Screen_1,Screen_2,	Cen X Cen,	DroID;FlyBase;IntAct;mentha	FBrf0235788	MI:0018;MI:1112;MI:0397		FBrf0235788 is part of FlyBi data
FBgn0039712	CG15514	FBgn0032124	CG17855	ad->db	Screen_1,Screen_2,	Cen X Cen,	DroID;BioGrid;mentha;FlyBase;DIP;IntAct	14605208;FBrf0235788	MI:0397;MI:1112;MI:0018;MI:0727		FBrf0235788 is part of FlyBi data
FBgn0039712	CG15514	FBgn0032894	CG14402	ad->db	Screen_1,Screen_2,	Cen X Cen,	DroID;FlyBase;IntAct;mentha	FBrf0235788	MI:0018;MI:1112;MI:0397		FBrf0235788 is part of FlyBi data
FBgn0039712	CG15514	FBgn0037550	CG9667	ad->db	Screen_1,Screen_2,	Cen X Cen,	DroID;FlyBase;IntAct;mentha	FBrf0235788	MI:0018;MI:0397;MI:1112		FBrf0235788 is part of FlyBi data
FBgn0039712	CG15514	FBgn0038275	CG3817	ad->db	Screen_1,Screen_2,	Cen X Cen,	DroID;FlyBase;IntAct;mentha	FBrf0235788	MI:0018;MI:0397;MI:1112		FBrf0235788 is part of FlyBi data
FBgn0039712	CG15514	FBgn0039712	CG15514	fbgn1=fbgn2	Screen_1,Screen_2,	Cen X Cen,	DroID;FlyBase;IntAct;mentha	FBrf0235788;30995488	MI:1112;MI:0946;MI:0397;MI:0018;MI:0008		FBrf0235788 is part of FlyBi data
FBgn0039712	CG15514	FBgn0259483	Mob4	ad->db	Screen_1,Screen_2,	Cen X Cen,	DroID;FlyBase;IntAct;mentha	FBrf0235788	MI:0018;MI:1112;MI:0397		FBrf0235788 is part of FlyBi data
FBgn0039712	CG15514	FBgn0003510	Sry-alpha	ad->db	Screen_2,	Cen X Cen,
FBgn0039712	CG15514	FBgn0033081	geminin	ad->db	Screen_2,	Cen X Cen,
[truncated: 6,724 more rows]
