# Supplementary material for: Next-generation large-scale binary protein interaction network for Drosophila melanogaster
Source: Nat Commun. 2023 Apr 15;14:2162. doi: 10.1038/s41467-023-37876-0 (PMC10105736; doi:10.1038/s41467-023-37876-0)
Supplement: Supplementary file 9 — Supplementary Data 6 [file 41467_2023_37876_MOESM9_ESM.xlsx]

## Sheet: MAPPIT
batch	category	Curagen confidence score	fbgn1 r645	gene1 r645	test_orf_id1	fbgn2 r645	gene2 r645	test_orf_id2	MAPPIT score	MAPPIT result_call	Source_database	Reference	Exp_Direct	Exp_Indirect
Dvs01	Curagen_high_conf	0.5242	FBgn0035152	CG3386	7199	FBgn0052758	Snx27	2921	-0.2915	Negative	BioGrid;DIP;DroID;IntAct;mentha	14605208	MI:0018
Dvs01	Curagen_high_conf	0.5813	FBgn0035397	PAN3	1538	FBgn0265089	eIF4E3	1854	2.528	Positive	BioGrid;DIP;DroID;IntAct;mentha	14605208	MI:0018
Dvs01	Curagen_high_conf	0.5178	FBgn0035644	PolE2	11084	FBgn0086856	CG11555	4609	0.139922	Negative	BioGrid;DIP;DroID;IntAct;mentha	14605208	MI:0018
Dvs01	Curagen_high_conf	0.9404	FBgn0040371	CG12470	6352	FBgn0261791	SNRPG	8918	1.04029	Negative	DIP;DroID;IntAct;mentha	14605208	MI:0397;MI:0018;MI:0727
Dvs01	Curagen_high_conf	0.7321	FBgn0029594	Coa8	10828	FBgn0032054	Uba4	9295	2.51827	Positive	BioGrid;DIP;DroID;IntAct;mentha	14605208	MI:0018
Dvs01	Curagen_high_conf	0.8412	FBgn0029819	Usp30	3437	FBgn0039543	CROT	3243	2.05312	Negative	BioGrid;DIP;DroID;IntAct;mentha	14605208	MI:0018
Dvs01	Curagen_high_conf	0.6455	FBgn0051550	CG31550	9199	FBgn0029905	Nf-YC	4821	1.55916	Negative	BioGrid;DIP;DroID;IntAct;mentha	14605208	MI:0018
Dvs01	Curagen_high_conf	0.7872	FBgn0259483	Mob4	254	FBgn0010504	kermit	3176	0.743557	Negative	BioGrid;DIP;DroID;IntAct;mentha	14605208	MI:0018
Dvs01	Curagen_high_conf	0.617	FBgn0010622	DCTN3-p24	2761	FBgn0032665	CG15152	8503	0.848796	Negative	BioGrid;DIP;DroID;IntAct;mentha	14605208	MI:0018
Dvs01	Curagen_high_conf	0.6927	FBgn0259229	CG42329	10994	FBgn0000181	bic	3338	-0.317934	Negative	BioGrid;DIP;DroID;IntAct;mentha	14605208	MI:0018
Dvs01	Curagen_high_conf	0.9666	FBgn0037684	Srr	3175	FBgn0037684	Srr	3175	5.51984	Positive	BioGrid;DIP;DroID;IntAct;mentha	14605208	MI:0018
Dvs01	Curagen_high_conf	0.514	FBgn0022382	Pka-R2	7596	FBgn0029823	Shmt	1411	0.451566	Negative	BioGrid;DIP;DroID;IntAct;mentha	14605208	MI:0018
Dvs01	Curagen_high_conf	0.9005	FBgn0034684	CG13501	7481	FBgn0014863	Mlp84B	6211	0.548293	Negative	BioGrid;DIP;DroID;IntAct;mentha	14605208	MI:0018
Dvs01	Curagen_high_conf	0.9947	FBgn0010401	Os-C	9965	FBgn0034380	Vps51	1484	-0.0710392	Negative	BioGrid;DIP;DroID;IntAct;mentha	14605208	MI:0018
Dvs01	Curagen_high_conf	0.5523	FBgn0031176	whe	4314	FBgn0000228	Nin	4030	0.150426	Negative	BioGrid;DIP;DroID;IntAct;mentha	14605208	MI:0018
Dvs01	Curagen_high_conf	0.7103	FBgn0023175	Prosalpha7	2244	FBgn0035036	CG4707	3696	-0.137373	Negative	BioGrid;DIP;DroID;IntAct;mentha	14605208	MI:0018
Dvs01	Curagen_high_conf	0.6794	FBgn0032260	CG13144	8074	FBgn0001108	DCTN1-p150	8416	0.473011	Negative	BioGrid;DIP;DroID;IntAct;mentha	14605208	MI:0018
Dvs01	Curagen_high_conf	0.9574	FBgn0036274	CG4328	9402	FBgn0013764	Chi	3633	-0.595254	Negative	DroID;BioGrid;mentha;FlyBase;DIP;IntAct	14605208;FBrf0235788	MI:0397;MI:1112;MI:0018;MI:0727
Dvs01	Curagen_high_conf	0.6963	FBgn0038977	CG5376	10033	FBgn0085433	CG34404	6154	-0.13538	Negative	BioGrid;DIP;DroID;IntAct;mentha	14605208	MI:0018
Dvs01	Curagen_high_conf	0.9221	FBgn0000330	cm	1733	FBgn0003748	Treh	10958	-0.145246	Negative	BioGrid;DIP;DroID;IntAct;mentha	14605208	MI:0018
Dvs01	Curagen_high_conf	0.5292	FBgn0286506	Mpi	1361	FBgn0035028	Start1	8697	0.518155	Negative	BioGrid;DIP;DroID;IntAct;mentha	14605208	MI:0018
Dvs01	Curagen_high_conf	0.6733	FBgn0000228	Nin	4030	FBgn0037234	CG9795	3386	4.18839	Positive	BioGrid;DIP;DroID;IntAct;mentha	14605208	MI:0018
Dvs01	Curagen_high_conf	0.7827	FBgn0032637	CG5050	10908	FBgn0031851	Aatf	4701	-0.168934	Negative	BioGrid;DIP;DroID;IntAct;mentha	14605208	MI:0018
Dvs01	Curagen_high_conf	0.9045	FBgn0030876	Srx	7244	FBgn0040309	Prx2	2866	-0.160413	Negative	BioGrid;DIP;DroID;IntAct;mentha	14605208	MI:0018
Dvs01	Curagen_high_conf	0.7088	FBgn0031684	ND-13A	985	FBgn0032482	Pect	6294	1.63098	Negative	BioGrid;DIP;DroID;IntAct;mentha	14605208	MI:0397;MI:0018;MI:0727
Dvs01	Curagen_high_conf	0.72	FBgn0264959	Src42A	3775	FBgn0259734	Nost	9764	1.25376	Negative	DroID	14605208	MI:0397;MI:0018;MI:0727
Dvs01	Curagen_high_conf	0.9453	FBgn0039790	CG2246	10975	FBgn0036030	Prps	4949	2.46309	Positive	BioGrid;DIP;DroID;FlyBase;IntAct;mentha	14605208;22036573	MI:0018;MI:0727	MI:0943;MI:0007;MI:0046
Dvs01	Curagen_high_conf	0.9785	FBgn0038965	mats	1057	FBgn0262477	FoxP	10429	1.25212	Negative	BioGrid;DroID;IntAct;mentha	14605208	MI:0397;MI:0018;MI:0727
Dvs01	Curagen_high_conf	0.5073	FBgn0029936	CG4617	3095	FBgn0034259	P32	2039	3.94655	Positive	BioGrid;DIP;DroID;IntAct;mentha	14605208	MI:0018
Dvs01	Curagen_high_conf	0.7911	FBgn0033926	Arc1	3440	FBgn0085411	CG34382	8844	0.00338301	Negative	BioGrid;DroID	14605208	MI:0018
Dvs01	Curagen_high_conf	0.6778	FBgn0030269	CDK2AP1	7875	FBgn0024249	cato	8196	1.10824	Negative	BioGrid;DIP;DroID;IntAct;mentha	14605208	MI:0018
Dvs01	Curagen_high_conf	0.5277	FBgn0035462	IntS10	8912	FBgn0029161	slmo	3514	1.14693	Negative	BioGrid;DIP;DroID;IntAct;mentha	14605208	MI:0018
Dvs01	Curagen_high_conf	0.7899	FBgn0039376	CG14354	5549	FBgn0032824	CG13962	815	-0.135949	Negative	BioGrid;DIP;DroID;IntAct;mentha	14605208	MI:0018
Dvs01	Curagen_high_conf	0.9558	FBgn0029936	CG4617	3095	FBgn0039283	danr	5103	-0.200776	Negative	BioGrid;DIP;DroID;IntAct;mentha	14605208	MI:0018
Dvs01	Curagen_high_conf	0.715	FBgn0031256	shv	3699	FBgn0033631	Sod3	9120	0.366731	Negative	BioGrid;DroID;mentha	14605208	MI:0018
Dvs01	Curagen_high_conf	0.9999	FBgn0010607	l(2)05714	2670	FBgn0010607	l(2)05714	11136	6.42803	Positive	BioGrid;DIP;DroID;IntAct;mentha	14605208	MI:0397;MI:0018;MI:0727
Dvs01	Curagen_high_conf	0.7597	FBgn0028983	Spn55B	6009	FBgn0015521	RpS21	10084	-0.191337	Negative	BioGrid;DIP;DroID;IntAct;mentha	14605208	MI:0397;MI:0018;MI:0727
Dvs01	Curagen_high_conf	0.9966	FBgn0033457	Ntmt	6466	FBgn0032329	Art8	4864	3.73725	Positive	DroID;BioGrid;mentha;FlyBase;DIP;IntAct	14605208;22036573;FBrf0235788	MI:0397;MI:1112;MI:0018;MI:0727	MI:0007
Dvs01	Curagen_high_conf	0.7987	FBgn0024958	Irp-1A	3782	FBgn0038749	Xport-A	1858	1.29473	Negative	DIP;DroID;IntAct;mentha	14605208	MI:0018
Dvs01	Curagen_high_conf	0.9663	FBgn0017430	Nelf-E	4490	FBgn0001208	Hn	3347	0.207856	Negative	BioGrid;DIP;DroID;IntAct;mentha	14605208	MI:0397;MI:0018;MI:0727
Dvs01	Curagen_high_conf	0.9628	FBgn0031504	CG15403	7315	FBgn0034758	CG13510	9827	0.180873	Negative	BioGrid;DIP;DroID;IntAct;mentha	14605208	MI:0018
Dvs01	Curagen_high_conf	0.5292	FBgn0033170	sPLA2	387	FBgn0034986	mRpS17	4678	1.37559	Negative	BioGrid;DIP;DroID;IntAct;mentha	14605208	MI:0397;MI:0018;MI:0727
Dvs01	Curagen_high_conf	0.7528	FBgn0259794	sinah	9304	FBgn0259785	pzg	2935	-1.00043	Negative	BioGrid;DIP;DroID;IntAct;mentha	14605208	MI:0018
Dvs01	Curagen_high_conf	0.6718	FBgn0029944	Dok	4068	FBgn0032853	CG10651	8103	0.361648	Negative	BioGrid;DIP;DroID;IntAct;mentha	14605208	MI:0018
Dvs01	Curagen_high_conf	0.7193	FBgn0013764	Chi	3633	FBgn0026411	Lim1	2994	1.91178	Negative	BioGrid;DIP;DroID;FlyBase;IntAct;mentha	14605208;10534618;FBrf0235788	MI:0397;MI:1112;MI:0018	MI:0006;MI:0113;MI:0833
Dvs01	Curagen_high_conf	0.8443	FBgn0031497	SerRS	1137	FBgn0032265	CG18301	8592	0.0993624	Negative	BioGrid;DIP;DroID;IntAct;mentha	14605208	MI:0018
Dvs01	Curagen_high_conf	1	FBgn0015602	BEAF-32	3065	FBgn0015602	BEAF-32	11059	5.04526	Positive	DroID;DIP;IntAct;BioGrid	14605208	MI:0018
Dvs01	Curagen_high_conf	0.9987	FBgn0037279	Gmppb	1644	FBgn0034035	Gmppa	4594	1.25679	Negative	DroID;BioGrid;mentha;FlyBase;DIP;IntAct	14605208;22036573;FBrf0235788	MI:0397;MI:1112;MI:0018;MI:0727	MI:0007
Dvs01	Curagen_high_conf	0.5508	FBgn0030008	CG2129	3770	FBgn0030008	CG2129	3770	2.43378	Positive	BioGrid;DIP;DroID;IntAct;mentha	14605208	MI:0018
Dvs01	Curagen_high_conf	0.8688	FBgn0259978	vlc	10843	FBgn0035875	Cpr66Cb	8034	-0.205138	Negative	BioGrid;DIP;DroID;IntAct;mentha	14605208	MI:0018
Dvs01	Curagen_high_conf	0.9521	FBgn0036698	CG7724	3323	FBgn0011224	heph	2951	0.359591	Negative	BioGrid;DIP;DroID;IntAct;mentha	14605208	MI:0018
Dvs01	Curagen_high_conf	0.6033	FBgn0265137	Spn42Da	10093	FBgn0028984	Spn88Ea	3516	1.11534	Negative	BioGrid;DIP;DroID;IntAct;mentha	14605208	MI:0018
Dvs01	Curagen_high_conf	0.7536	FBgn0266918	CG32486	3134	FBgn0015808	ScpX	1519	4.52602	Positive	BioGrid;DIP;DroID;IntAct;mentha	14605208	MI:0018
Dvs01	Curagen_high_conf	0.6222	FBgn0004401	Pep	7755	FBgn0039593	Sid	5927	-0.864605	Negative	BioGrid;DIP;DroID;IntAct;mentha	14605208	MI:0018
Dvs01	Curagen_high_conf	0.586	FBgn0086361	alph	2304	FBgn0085432	pan	8841	0.420666	Negative	BioGrid;DIP;DroID;IntAct;mentha	14605208	MI:0018
Dvs01	Curagen_high_conf	0.6076	FBgn0035849	ERR	3606	FBgn0003435	sm	9162	0.229106	Negative	BioGrid;DIP;DroID;IntAct;mentha	14605208	MI:0018
Dvs01	Curagen_high_conf	0.9221	FBgn0027066	Eb1	6097	FBgn0031849	CG11327	10911	3.42144	Positive	BioGrid;DIP;DroID;IntAct;mentha	14605208	MI:0018
Dvs01	Curagen_high_conf	0.6636	FBgn0034759	CG13511	10319	FBgn0033631	Sod3	8780	-0.568574	Negative	BioGrid;DroID	14605208	MI:0018
Dvs01	Curagen_high_conf	0.908	FBgn0003231	ref(2)P	1405	FBgn0015808	ScpX	1519	0.0181817	Negative	BioGrid;DIP;DroID;IntAct;mentha	14605208	MI:0018
Dvs01	Curagen_high_conf	0.6459	FBgn0026160	tna	1788	FBgn0029819	Usp30	3437	0.233023	Negative	BioGrid;DIP;DroID;IntAct;mentha	14605208	MI:0018
Dvs01	Curagen_high_conf	0.9974	FBgn0086656	shrb	1058	FBgn0037231	Vps24	3517	0.0539869	Negative	BioGrid;DIP;DroID;FlyBase;IntAct;mentha	14605208;FBrf0218395;22036573	MI:0018	MI:0943;MI:0007;MI:0046
Dvs01	Curagen_high_conf	0.6707	FBgn0086362	spn-F	2789	FBgn0260862	Vti1a	3665	0.0320054	Negative	BioGrid;DIP;DroID;IntAct;mentha	14605208	MI:0018
Dvs01	Curagen_high_conf	0.5136	FBgn0032119	CG3769	7500	FBgn0082598	akirin	2029	0.208457	Negative	BioGrid;DIP;DroID;IntAct;mentha	14605208	MI:0397;MI:0018;MI:0727
Dvs01	Curagen_high_conf	0.586	FBgn0029745	Rpn13R	5735	FBgn0033886	Rpn13	9203	2.04121	Negative	BioGrid;DIP;DroID;IntAct;mentha	14605208	MI:0018
Dvs01	Curagen_high_conf	0.8715	FBgn0032016	Mettl14	1491	FBgn0036915	Prp3	4825	1.79527	Negative	BioGrid;DIP;DroID;IntAct;mentha	14605208	MI:0018
Dvs01	Curagen_high_conf	0.595	FBgn0031850	Tsp	3331	FBgn0035539	slow	1563	-0.0240686	Negative	BioGrid;DIP;DroID;FlyBase;IntAct;mentha	14605208;20110313	MI:0018	MI:0007;MI:0113;MI:0004;MI:0705
Dvs01	Curagen_high_conf	0.8438	FBgn0034461	CG15124	7349	FBgn0037384	dgrn	6067	1.01104	Negative	BioGrid;DIP;DroID;IntAct;mentha	14605208	MI:0397;MI:0018;MI:0727
Dvs01	Curagen_high_conf	0.9998	FBgn0030521	CtsB	2406	FBgn0034443	cer	9424	5.92418	Positive	BioGrid;DIP;DroID;FlyBase;IntAct;mentha	14605208;22150223	MI:0397;MI:0018;MI:0727	MI:0051;MI:0401;MI:0415
Dvs01	Curagen_high_conf	0.5203	FBgn0261933	SmD1	8981	FBgn0029649	CG4116	9671	-0.318611	Negative	BioGrid;DIP;DroID;IntAct;mentha	14605208	MI:0018
Dvs01	Curagen_high_conf	0.5209	FBgn0030346	BORCS5	3704	FBgn0263352	Unr	10748	0.533646	Negative	BioGrid;DIP;DroID;IntAct;mentha	14605208	MI:0018
Dvs01	Curagen_high_conf	0.6167	FBgn0259483	Mob4	254	FBgn0031256	shv	3699	0.755418	Negative	BioGrid;DIP;DroID;IntAct;mentha	14605208	MI:0018
Dvs01	Curagen_high_conf	0.775	FBgn0029936	CG4617	3095	FBgn0029867	CG3847	7736	-0.363872	Negative	BioGrid;DIP;DroID;IntAct;mentha	14605208	MI:0018
Dvs01	Curagen_high_conf	0.9111	FBgn0024846	p38b	2336	FBgn0013987	MAPk-Ak2	10089	1.925	Negative	BioGrid;DIP;DroID;FlyBase;IntAct;mentha	FBrf0218395;14605208;21829386;22801366;22036573	MI:0018	MI:0943;MI:0096;MI:0705;MI:0082;MI:0007;MI:0113;MI:0004;MI:0046
Dvs01	Curagen_high_conf	0.9432	FBgn0259978	vlc	10843	FBgn0025456	CREG	6142	0.0730927	Negative	BioGrid;DIP;DroID;IntAct;mentha	14605208	MI:0018
Dvs01	Curagen_high_conf	0.9226	FBgn0000454	Dip-B	3861	FBgn0033063	CG14589	787	-0.360659	Negative	BioGrid;DIP;DroID;IntAct;mentha	14605208	MI:0018
Dvs01	Curagen_high_conf	0.8712	FBgn0261565	Lmpt	8980	FBgn0003525	stg	3131	-2.1803	Negative	BioGrid;DIP;DroID;IntAct;mentha	14605208	MI:0018
Dvs01	Curagen_high_conf	0.8041	FBgn0013949	Elal	11137	FBgn0039805	Cpr100A	4453	-0.779291	Negative	BioGrid;DIP;DroID;IntAct;mentha	14605208	MI:0397;MI:0018;MI:0727
Dvs01	Curagen_high_conf	0.6334	FBgn0002973	numb	9531	FBgn0003261	Rm62	9138	-0.367746	Negative	BioGrid;DIP;DroID;IntAct;mentha	14605208	MI:0018
Dvs01	Curagen_high_conf	0.5017	FBgn0035545	CG12607	5055	FBgn0002781	mod(mdg4)	6004	0.755206	Negative	BioGrid;DIP;DroID;IntAct;mentha	14605208	MI:0018
Dvs01	Curagen_high_conf	0.6595	FBgn0034728	rad50	545	FBgn0034345	CG5174	1011	0.0423033	Negative	BioGrid;DIP;DroID;IntAct;mentha	14605208	MI:0018
Dvs01	Curagen_high_conf	0.6782	FBgn0014076	Vm32E	9598	FBgn0002590	RpS5a	2190	0.176991	Negative	BioGrid;DIP;DroID;IntAct;mentha	14605208	MI:0018
Dvs01	Curagen_high_conf	0.6403	FBgn0002533	Lcp2	9803	FBgn0034706	CG11275	7987	0.910253	Negative	BioGrid;DIP;DroID;IntAct;mentha	14605208	MI:0018
Dvs01	Curagen_high_conf	0.6472	FBgn0003261	Rm62	1438	FBgn0032642	Lamtor3	4431	0.0011997	Negative	BioGrid;DIP;DroID;IntAct;mentha	14605208	MI:0397;MI:0018;MI:0727
Dvs01	Curagen_high_conf	0.6038	FBgn0003317	sax	2530	FBgn0003475	spir	620	0.287366	Negative	BioGrid;DIP;DroID;IntAct;mentha	14605208	MI:0018
Dvs01	Curagen_high_conf	0.6274	FBgn0031066	COX6B	9523	FBgn0033428	Urod	7177	1.57847	Negative	BioGrid;DIP;DroID;IntAct;mentha	14605208	MI:0018
Dvs01	Curagen_high_conf	0.6251	FBgn0010339	128up	3215	FBgn0002962	nos	762	0.199983	Negative	BioGrid;DIP;DroID;IntAct;mentha	14605208	MI:0018
Dvs01	Curagen_high_conf	0.7969	FBgn0002973	numb	9531	FBgn0015721	ktub	8872	-1.30151	Negative	BioGrid;DIP;DroID;IntAct;mentha	14605208	MI:0018
Dvs01	Curagen_high_conf	0.6059	FBgn0261565	Lmpt	3109	FBgn0036179	CG7368	8536	0.906914	Negative	BioGrid;DroID;IntAct;mentha	14605208	MI:0018
Dvs01	Curagen_high_conf	0.6987	FBgn0038529	CG14323	866	FBgn0051211	CG31211	4212	-0.403702	Negative	BioGrid;DIP;DroID;IntAct;mentha	14605208	MI:0018
Dvs01	Curagen_high_conf	0.6472	FBgn0003261	Rm62	11041	FBgn0032642	Lamtor3	4431	0.49507	Negative	BioGrid;DIP;DroID;IntAct;mentha	14605208	MI:0397;MI:0018;MI:0727
Dvs01	Curagen_high_conf	0.6553	FBgn0011668	Mst57Da	9733	FBgn0020386	Pdk1	1259	-0.519687	Negative	BioGrid;DIP;DroID;IntAct;mentha	14605208	MI:0018
Dvs01	Curagen_high_conf	0.5771	FBgn0035397	PAN3	224	FBgn0020236	ATPCL	7727	0.129047	Negative	BioGrid;DIP;DroID;mentha	14605208	MI:0018
Dvs01	Curagen_high_conf	0.5697	FBgn0051820	CG31820	10897	FBgn0001248	Idh	9360	-0.123774	Negative	BioGrid;DIP;DroID;IntAct;mentha	14605208	MI:0018
Dvs01	Curagen_high_conf	0.7495	FBgn0030711	Rrp47	11018	FBgn0000477	DNaseII	1899	-0.37368	Negative	BioGrid;DIP;DroID;IntAct;mentha	14605208	MI:0018
Dvs01	Curagen_high_conf	0.5517	FBgn0033380	Phax	6504	FBgn0032119	CG3769	7500	2.44459	Positive	BioGrid;DIP;DroID	14605208	MI:0397;MI:0018;MI:0727
Dvs01	Curagen_high_conf	0.9691	FBgn0039209	REPTOR	4160	FBgn0032202	REPTOR-BP	10849	0.720764	Negative	BioGrid;DIP;DroID;FlyBase;IntAct;mentha	25242320;14605208;25920570;22036573;FBrf0227292	MI:0018	MI:0943;MI:0082;MI:0705;MI:0007;MI:0113;MI:0004;MI:0046
Dvs01	Curagen_high_conf	0.7313	FBgn0038588	CG7156	2332	FBgn0016697	Prosalpha5	2052	3.23587	Positive	BioGrid;DIP;DroID;IntAct;mentha	14605208	MI:0018
Dvs01	Curagen_high_conf	0.9619	FBgn0033818	CG4712	10933	FBgn0035491	Dpy-30L2	8527	4.15689	Positive	BioGrid;DIP;DroID;IntAct;mentha	14605208	MI:0018
Dvs01	Curagen_high_conf	0.8712	FBgn0261565	Lmpt	11109	FBgn0003525	stg	3131	0.306003	Negative	BioGrid;DIP;DroID;IntAct;mentha	14605208	MI:0018
Dvs01	Curagen_high_conf	0.7133	FBgn0002715	mei-S332	3735	FBgn0038549	Nnk	4579	-0.259833	Negative	BioGrid;DIP;DroID;IntAct;mentha	14605208	MI:0018
Dvs01	Curagen_high_conf	0.7096	FBgn0003435	sm	6376	FBgn0030243	CG2186	1276	-0.511496	Negative	BioGrid;DIP;DroID;IntAct;mentha	14605208	MI:0018
Dvs01	Curagen_high_conf	0.9737	FBgn0037184	CG14450	5056	FBgn0030895	CG7135	10550	0.482654	Negative	BioGrid;DIP;DroID;IntAct;mentha	14605208	MI:0397;MI:0018;MI:0727
Dvs01	Curagen_high_conf	0.9988	FBgn0037467	Ufl1	3805	FBgn0038868	CG5862	1980	-0.3945	Negative	BioGrid;DIP;DroID;FlyBase;IntAct;mentha	14605208;FBrf0218395;22036573	MI:0018	MI:0943;MI:0007;MI:0046
Dvs01	Curagen_high_conf	0.8485	FBgn0030918	CG15056	5468	FBgn0040650	CG15456	9770	2.83847	Positive	BioGrid;DIP;DroID;IntAct;mentha	14605208	MI:0018
Dvs01	Curagen_high_conf	0.5017	FBgn0035545	CG12607	11125	FBgn0002781	mod(mdg4)	7619	0.288266	Negative	BioGrid;DIP;DroID;IntAct;mentha	14605208	MI:0018
Dvs01	Curagen_high_conf	0.6038	FBgn0003317	sax	10201	FBgn0003475	spir	620	0.465377	Negative	BioGrid;DIP;DroID;IntAct;mentha	14605208	MI:0018
Dvs01	Curagen_high_conf	0.791	FBgn0031036	CG14220	9042	FBgn0030328	Amun	4227	-0.198587	Negative	BioGrid;DIP;DroID;IntAct;mentha	14605208	MI:0018
Dvs01	Curagen_high_conf	0.9989	FBgn0030620	CG5662	260	FBgn0011290	Taf12	2064	0.493799	Negative	BioGrid;DIP;DroID;IntAct;mentha	14605208	MI:0018
Dvs01	Curagen_high_conf	0.6318	FBgn0039129	RpS19b	6024	FBgn0003721	Tm1	4169	0.314183	Negative	BioGrid;DIP;DroID;IntAct;mentha	14605208	MI:0018
Dvs01	Curagen_high_conf	0.7064	FBgn0037619	CG8159	10023	FBgn0040273	Spt5	6099	0.39738	Negative	BioGrid;DIP;DroID;IntAct;mentha	14605208	MI:0018
Dvs01	Curagen_high_conf	0.7727	FBgn0011289	TfIIA-L	10524	FBgn0029936	CG4617	3095	-0.0192565	Negative	BioGrid;DIP;DroID;IntAct;mentha	14605208	MI:0018
Dvs01	Curagen_high_conf	0.543	FBgn0061196	CG15468	5665	FBgn0036819	Dysb	4430	4.98862	Positive	BioGrid;DIP;DroID;IntAct;mentha	14605208	MI:0018
Dvs01	Curagen_high_conf	0.5017	FBgn0002781	mod(mdg4)	9922	FBgn0035545	CG12607	11125	0.232013	Negative	BioGrid;DIP;DroID;IntAct;mentha	14605208	MI:0018
Dvs01	Curagen_high_conf	0.9206	FBgn0031961	CG7102	3850	FBgn0031961	CG7102	3850	3.8662	Positive	BioGrid;DIP;DroID;IntAct;mentha	14605208	MI:0018
Dvs01	Curagen_high_conf	0.7272	FBgn0039858	CycG	294	FBgn0036576	CG5151	1699	0.111584	Negative	BioGrid;DIP;DroID;IntAct;mentha	14605208	MI:0018
Dvs01	Curagen_high_conf	0.6739	FBgn0035006	CG4563	4344	FBgn0003502	Btk	2882	0.196201	Negative	BioGrid;DIP;DroID;IntAct;mentha	14605208	MI:0018
Dvs01	Curagen_high_conf	0.5178	FBgn0259978	vlc	10843	FBgn0035371	AhcyL1	11154	-0.110374	Negative	BioGrid;DIP;DroID;IntAct;mentha	14605208	MI:0397;MI:0018;MI:0727
Dvs01	Curagen_high_conf	0.6211	FBgn0033539	Git	3943	FBgn0026565	Ass	9889	-0.0648264	Negative	BioGrid;DIP;DroID;IntAct;mentha	14605208	MI:0018
Dvs01	Curagen_high_conf	0.9869	FBgn0028325	Pdha	10101	FBgn0039635	Pdhb	8136	-0.24906	Negative	BioGrid;DIP;DroID;IntAct;mentha	14605208;22036573	MI:0018;MI:0727	MI:0007
Dvs01	Curagen_high_conf	0.6778	FBgn0003089	pip	6498	FBgn0039130	CG5854	1818	-0.13568	Negative	BioGrid;DIP;DroID;IntAct;mentha	14605208	MI:0018
Dvs01	Curagen_high_conf	0.6238	FBgn0001220	Hsc70-5	1227	FBgn0051121	CG31121	9007	0.0518339	Negative	BioGrid;DIP;DroID;IntAct;mentha	14605208	MI:0018
Dvs01	Curagen_high_conf	0.7789	FBgn0026238	gus	10842	FBgn0040007	RpL38	6397	0.363448	Negative	BioGrid;DroID;IntAct;mentha	14605208	MI:0018
Dvs01	Curagen_high_conf	0.5787	FBgn0033528	trsn	5876	FBgn0039270	PQBP1	2081	-0.0426076	Negative	BioGrid;DIP;DroID;IntAct;mentha	14605208	MI:0018
Dvs01	Curagen_high_conf	0.6222	FBgn0026403	Ndg	7831	FBgn0037999	CG4860	1374	-0.237995	Negative	BioGrid;DIP;DroID;IntAct;mentha	14605208	MI:0018
Dvs01	Curagen_high_conf	0.5308	FBgn0034182	SmydA-7	9092	FBgn0038294	Mf	11202	0.0957816	Negative	BioGrid;DIP;DroID;IntAct;mentha	14605208	MI:0018
Dvs01	Curagen_high_conf	0.9925	FBgn0030056	CAH3	3420	FBgn0023516	Pex5	5813	0.10311	Negative	BioGrid;DIP;DroID;IntAct;mentha	14605208	MI:0018
Dvs01	Curagen_high_conf	0.5484	FBgn0034483	CG16894	10907	FBgn0037182	ArfGAP3	3924	0.48279	Negative	BioGrid;DIP;DroID;IntAct;mentha	14605208	MI:0018
Dvs01	Curagen_high_conf	0.5499	FBgn0027868	Nup107	2656	FBgn0005391	Yp2	2261	0.235057	Negative	BioGrid;DIP;DroID;IntAct;mentha	14605208	MI:0397;MI:0018;MI:0727
Dvs01	Curagen_high_conf	0.8485	FBgn0027597	CG17712	2984	FBgn0027597	CG17712	2984	1.48768	Negative	BioGrid;DIP;DroID;IntAct;mentha	14605208	MI:0018
Dvs01	Curagen_high_conf	0.7193	FBgn0034542	Fem-1	10691	FBgn0040729	CG15126	803	2.87494	Positive	BioGrid;DIP;DroID	14605208	MI:0018
Dvs01	Curagen_high_conf	0.7102	FBgn0032455	Pih1D1	1548	FBgn0034001	mRpL41	4577	1.06856	Negative	BioGrid;DIP;DroID;IntAct;mentha	14605208	MI:0018
Dvs01	Curagen_high_conf	0.7008	FBgn0038546	CG7379	2359	FBgn0250820	meigo	7749	-0.462873	Negative	BioGrid;DIP;DroID;IntAct;mentha	14605208	MI:0018
Dvs01	Curagen_high_conf	0.8379	FBgn0250840	CG12907	6366	FBgn0040958	Peritrophin-15b	4310	-0.0143846	Negative
Dvs01	Curagen_high_conf	0.7919	FBgn0038951	Polr3F	6019	FBgn0264493	rdx	6518	-0.105478	Negative	BioGrid;DIP;DroID;IntAct;mentha	14605208	MI:0018
Dvs01	Curagen_high_conf	0.6553	FBgn0014427	CG11899	2756	FBgn0267376	SelR	8664	0.997782	Negative	BioGrid;DIP;DroID;IntAct;mentha	14605208	MI:0397;MI:0018;MI:0727
Dvs01	Curagen_high_conf	0.5292	FBgn0286506	Mpi	1361	FBgn0038450	CG17560	10611	0.654255	Negative	BioGrid;DIP;DroID;IntAct;mentha	14605208	MI:0018
Dvs01	Curagen_high_conf	0.58	FBgn0085197	CG34168	9575	FBgn0031859	CG17377	1995	0.964816	Negative	BioGrid;DroID;IntAct;mentha	14605208	MI:0018
Dvs01	Curagen_high_conf	0.5068	FBgn0003655	swa	3896	FBgn0040064	yip2	1071	1.92136	Negative	DIP;DroID;IntAct;mentha	14605208	MI:0018
Dvs01	Curagen_high_conf	0.6826	FBgn0265356	tn	3980	FBgn0028325	Pdha	2910	0.284891	Negative	BioGrid;DIP;DroID;IntAct;mentha	14605208	MI:0018
Dvs01	Curagen_high_conf	0.5263	FBgn0032768	CG17564	9564	FBgn0039337	MED28	5879	0.383784	Negative	BioGrid;DIP;DroID;IntAct;mentha	14605208	MI:0018
Dvs01	Curagen_high_conf	0.9498	FBgn0030449	Fer3HCH	8065	FBgn0036878	Cpr76Ba	8234	-0.0240501	Negative	BioGrid;DIP;DroID;IntAct;mentha	14605208	MI:0018
Dvs01	Curagen_high_conf	0.6418	FBgn0027607	CG8230	2975	FBgn0030874	Spt7	3821	-0.0668736	Negative	BioGrid;DIP;DroID;IntAct;mentha	14605208	MI:0018
Dvs01	Curagen_high_conf	0.5598	FBgn0000008	a	4296	FBgn0286222	Fum1	1131	1.43756	Negative	BioGrid;DIP;DroID;IntAct;mentha	14605208	MI:0018
Dvs01	Curagen_high_conf	0.9847	FBgn0035510	Cpr64Aa	5204	FBgn0259978	vlc	10843	-0.412352	Negative	BioGrid;DIP;DroID;IntAct;mentha	14605208	MI:0018
Dvs01	Curagen_high_conf	0.7552	FBgn0031531	CG8840	7361	FBgn0259236	comm3	842	0.252126	Negative	DIP;DroID;IntAct;mentha	14605208	MI:0018
Dvs01	Curagen_high_conf	0.7491	FBgn0014931	CG2678	3380	FBgn0039881	CG1971	6048	-0.146784	Negative	BioGrid;DIP;DroID;IntAct;mentha	14605208	MI:0018
Dvs01	Curagen_high_conf	0.9717	FBgn0040097	lectin-30A	7684	FBgn0034842	Prosbeta5R1	9286	1.16408	Negative	BioGrid;DIP;DroID;IntAct;mentha	14605208	MI:0397;MI:0018;MI:0727
Dvs01	Curagen_high_conf	0.8332	FBgn0025777	homer	2907	FBgn0034515	CG13428	8485	0.521384	Negative	BioGrid;DIP;DroID;IntAct;mentha	14605208	MI:0018
Dvs01	Curagen_high_conf	0.8215	FBgn0013949	Elal	11137	FBgn0264694	mgr	2211	3.34307	Positive	BioGrid;DIP;DroID;IntAct;mentha	14605208	MI:0397;MI:0018;MI:0727
Dvs01	Curagen_high_conf	0.7272	FBgn0030695	PGRP-LE	3530	FBgn0011737	Wee1	5883	2.63244	Positive	BioGrid;DIP;DroID;IntAct;mentha	14605208	MI:0397;MI:0018;MI:0727
Dvs01	Curagen_high_conf	0.8485	FBgn0286203	stw	10756	FBgn0263144	bin3	4161	0.396259	Negative	BioGrid;DIP;DroID;IntAct;mentha	14605208	MI:0018
Dvs01	Curagen_high_conf	0.5021	FBgn0283545	vilya	8194	FBgn0264272	mwh	8896	0.601861	Negative	BioGrid;DIP;DroID;IntAct;mentha	14605208	MI:0018
Dvs01	Curagen_high_conf	0.5699	FBgn0031763	CG13996	9998	FBgn0266064	GlyS	3114	-0.0845577	Negative	BioGrid;DIP;DroID;IntAct;mentha	14605208	MI:0018
Dvs01	Curagen_high_conf	0.8756	FBgn0033631	Sod3	9120	FBgn0005771	noc	3667	0.249114	Negative	BioGrid;DroID;mentha	14605208	MI:0018
Dvs01	Curagen_high_conf	0.5615	FBgn0034542	Fem-1	6240	FBgn0264087	Slob	9185	0.0788434	Negative	BioGrid;DIP;DroID;mentha	14605208	MI:0018
Dvs01	Curagen_high_conf	0.582	FBgn0032881	Amacr	9404	FBgn0030540	CG11581	10070	0.0308057	Negative	BioGrid;DIP;DroID;IntAct;mentha	14605208	MI:0018
Dvs01	Curagen_high_conf	0.6718	FBgn0000382	csw	10419	FBgn0034031	CG12963	10193	-0.143517	Negative	BioGrid;DIP;DroID;IntAct;mentha	14605208	MI:0018
Dvs01	Curagen_high_conf	0.6831	FBgn0035107	mri	9365	FBgn0026263	bip1	704	-0.410935	Negative	BioGrid;DIP;DroID;IntAct;mentha	14605208	MI:0018
Dvs01	Curagen_high_conf	0.8358	FBgn0039929	CG11076	10984	FBgn0034814	CG9890	3101	0.627945	Negative	BioGrid;DIP;DroID;IntAct;mentha	14605208	MI:0397;MI:0018;MI:0727
Dvs01	Curagen_high_conf	0.8046	FBgn0086371	poly	2897	FBgn0035526	CG1316	6253	0.568596	Negative	DIP;IntAct;mentha	14605208	MI:0018
Dvs01	Curagen_high_conf	0.7309	FBgn0003256	rl	11121	FBgn0003256	rl	11121	0.843514	Negative	BioGrid;DIP;DroID;IntAct;mentha	14605208	MI:0018
Dvs01	Curagen_high_conf	0.9999	FBgn0034982	Naa35	10939	FBgn0024362	Naa30A	3452	3.72235	Positive	BioGrid;DIP;DroID;IntAct;mentha	14605208	MI:0018
Dvs01	Curagen_high_conf	0.5233	FBgn0035793	CG7546	8163	FBgn0040837	CG8620	7945	-0.135048	Negative	BioGrid;DIP;DroID;IntAct;mentha	14605208	MI:0018
Dvs01	Curagen_high_conf	0.6924	FBgn0038129	TBC1D5	10480	FBgn0032029	CG17292	3527	2.62902	Positive	BioGrid;DIP;DroID;IntAct;mentha	14605208	MI:0018
Dvs01	Curagen_high_conf	0.9998	FBgn0011335	vers	1597	FBgn0036272	Sms	6132	1.03035	Negative	BioGrid;DIP;DroID;IntAct;mentha	14605208	MI:0018
Dvs01	Curagen_high_conf	0.61	FBgn0261113	Xrp1	644	FBgn0259734	Nost	642	3.50278	Positive	DroID	14605208	MI:0018
Dvs01	Curagen_high_conf	0.6553	FBgn0030744	CG9992	1662	FBgn0035482	CG14985	9553	-0.467052	Negative	BioGrid;DIP;DroID;IntAct;mentha	14605208	MI:0018
Dvs01	Curagen_high_conf	0.5092	FBgn0034461	CG15124	7349	FBgn0034617	Panx	1570	-0.211936	Negative	BioGrid;DIP;DroID;IntAct;mentha	14605208	MI:0397;MI:0018;MI:0727
Dvs01	Curagen_high_conf	0.5484	FBgn0030749	AnxB11	3339	FBgn0033017	CG10465	4945	0.119716	Negative	BioGrid;DIP;DroID;IntAct;mentha	14605208	MI:0018
Dvs01	Curagen_high_conf	0.5059	FBgn0024958	Irp-1A	3782	FBgn0034201	CG17290	4523	-0.325029	Negative	BioGrid;DIP;DroID;IntAct;mentha	14605208	MI:0018
Dvs01	Curagen_high_conf	0.5003	FBgn0027492	wdb	288	FBgn0004895	FoxL1	10013	2.61229	Positive	BioGrid;DIP;DroID;IntAct;mentha	14605208	MI:0018
Dvs01	Curagen_high_conf	0.5733	FBgn0029874	CG3342	2586	FBgn0033010	Atf6	3978	0.813662	Negative	BioGrid;DIP;DroID;IntAct;mentha	14605208	MI:0018
Dvs01	Curagen_high_conf	0.7917	FBgn0037202	Ssl1	2423	FBgn0014863	Mlp84B	6211	2.08254	Negative	BioGrid;DIP;DroID;IntAct;mentha	14605208	MI:0018
Dvs01	Curagen_high_conf	0.6222	FBgn0000229	bsk	1642	FBgn0000447	Dhod	6246	1.59028	Negative	BioGrid;DIP;DroID;IntAct;mentha	14605208	MI:0018
Dvs01	Curagen_high_conf	1	FBgn0027066	Eb1	11111	FBgn0259794	sinah	9304	4.2609	Positive	BioGrid;DIP;DroID;IntAct;mentha	14605208	MI:0018
Dvs01	Curagen_high_conf	0.7844	FBgn0038681	Cyp12a4	9490	FBgn0261608	RpL37A	6412	-0.0128861	Negative	BioGrid;DIP;DroID;IntAct;mentha	14605208	MI:0018
Dvs01	Curagen_high_conf	0.952	FBgn0032787	CG10195	707	FBgn0031930	CG7025	7838	0.1223	Negative	BioGrid;DIP;DroID;IntAct;mentha	14605208	MI:0018
Dvs01	Curagen_high_conf	0.6913	FBgn0032536	Ance-3	5232	FBgn0034997	CG3376	9656	-0.323679	Negative	BioGrid;DroID;IntAct;mentha	14605208	MI:0018
Dvs01	Curagen_high_conf	0.7552	FBgn0031531	CG8840	7361	FBgn0259236	comm3	7300	-0.318673	Negative	DIP;DroID;IntAct;mentha	14605208	MI:0018
Dvs01	Curagen_high_conf	0.51	FBgn0250869	CG42240	3404	FBgn0031713	Coq6	1117	0.148428	Negative	DroID	14605208	MI:0018
Dvs01	Curagen_high_conf	0.6455	FBgn0051550	CG31550	2389	FBgn0029905	Nf-YC	4821	0.62602	Negative	BioGrid;DIP;DroID;IntAct;mentha	14605208	MI:0018
Dvs01	Curagen_high_conf	0.7197	FBgn0038951	Polr3F	6019	FBgn0032637	CG5050	10908	0.169043	Negative	BioGrid;DIP;DroID;IntAct;mentha	14605208	MI:0018
Dvs01	Curagen_high_conf	0.53	FBgn0259481	Mob2	11128	FBgn0085197	CG34168	9575	0.211787	Negative	BioGrid;DroID;IntAct;mentha	14605208	MI:0018
Dvs01	Curagen_high_conf	0.9639	FBgn0036160	CG12289	9829	FBgn0035348	CG16758	10090	0.0955491	Negative	BioGrid;DIP;DroID;IntAct;mentha	14605208	MI:0397;MI:0018;MI:0727
Dvs01	Curagen_high_conf	0.5292	FBgn0030937	CG15042	8122	FBgn0286506	Mpi	1361	2.22336	Negative	BioGrid;DIP;DroID;IntAct;mentha	14605208	MI:0018
Dvs01	Curagen_high_conf	0.5784	FBgn0086913	Rab26	7440	FBgn0033948	CG12863	655	1.42942	Negative	BioGrid;DIP;DroID;IntAct;mentha	14605208	MI:0018
Dvs01	Curagen_high_conf	0.8231	FBgn0053156	Nadk1b	6041	FBgn0053156	Nadk1b	1819	5.4566	Positive	BioGrid;DIP;DroID;IntAct;mentha	14605208	MI:0018
Dvs01	Curagen_high_conf	0.7014	FBgn0033663	ERp60	1132	FBgn0040786	CG14104	7322	1.88745	Negative	BioGrid;DIP;DroID;IntAct;mentha	14605208	MI:0397;MI:0018;MI:0727
Dvs01	Curagen_high_conf	0.586	FBgn0013718	nuf	10737	FBgn0032656	CG5674	751	-0.0400675	Negative	BioGrid;DroID;IntAct;mentha	14605208	MI:0018
Dvs01	Curagen_high_conf	0.5673	FBgn0283521	lola	601	FBgn0065032	Arpc3B	6028	0.280169	Negative	BioGrid;DIP;DroID;IntAct;mentha	14605208	MI:0018
Dvs01	Curagen_high_conf	0.9852	FBgn0038795	Tmlh	7502	FBgn0038106	CG7488	7263	2.4501	Positive	BioGrid;DIP;DroID;IntAct;mentha	14605208	MI:0397;MI:0018;MI:0727
Dvs01	Curagen_high_conf	0.5123	FBgn0035872	Cpsf6	1230	FBgn0031776	Pfdn1	4804	0.766704	Negative	BioGrid;DIP;DroID;IntAct;mentha	14605208	MI:0018
Dvs01	Curagen_high_conf	0.8726	FBgn0038876	Idi	2742	FBgn0024362	Naa30A	3452	1.09585	Negative	BioGrid;DIP;DroID;IntAct;mentha	14605208	MI:0018
Dvs01	Curagen_low_conf	0.3967	FBgn0004915	TfIIB	6496	FBgn0022740	HLH54F	8180	-0.376376	Negative	BioGrid;DIP;DroID;IntAct;mentha	14605208	MI:0397;MI:0018;MI:0727
Dvs01	Curagen_low_conf	0.1076	FBgn0032124	CG17855	8084	FBgn0030502	tth	3233	-0.231083	Negative	BioGrid;DIP;DroID;IntAct;mentha	14605208	MI:0018
Dvs01	Curagen_low_conf	0.3503	FBgn0036783	CheA75a	2747	FBgn0283521	lola	4206	0.373159	Negative	BioGrid;DIP;DroID;IntAct;mentha	14605208	MI:0018
Dvs01	Curagen_low_conf	0.0377	FBgn0000253	Cam	1297	FBgn0000454	Dip-B	3861	-0.222874	Negative	BioGrid;DIP;DroID;IntAct;mentha	14605208	MI:0018
Dvs01	Curagen_low_conf	0.0555	FBgn0262512	Vha14-1	9530	FBgn0032004	CG8292	9230	-0.0475873	Negative	BioGrid;DIP;DroID;IntAct;mentha	14605208	MI:0397;MI:0018;MI:0727
Dvs01	Curagen_low_conf	0.055	FBgn0015553	tos	9534	FBgn0004173	Mst84Db	6336	-0.0214167	Negative	BioGrid;DIP;DroID;IntAct;mentha	14605208	MI:0018
Dvs01	Curagen_low_conf	0.126	FBgn0033988	pcs	7228	FBgn0010602	lwr	1628	-0.176695	Negative	BioGrid;DIP;DroID;IntAct;mentha	14605208	MI:0018
Dvs01	Curagen_low_conf	0.2027	FBgn0283521	lola	601	FBgn0035213	CG2199	8648	-0.0273742	Negative	BioGrid;DIP;DroID;IntAct;mentha	14605208	MI:0018
Dvs01	Curagen_low_conf	0.108	FBgn0043070	MESK2	6328	FBgn0286778	CG46385	4264	0.0375452	Negative	BioGrid;DIP;DroID;IntAct;mentha	14605208	MI:0018
Dvs01	Curagen_low_conf	0.19	FBgn0036361	CG10154	9023	FBgn0260462	CtsF	4303	1.5284	Negative	BioGrid;DIP;DroID;IntAct;mentha	14605208	MI:0018
Dvs01	Curagen_low_conf	0.1588	FBgn0010078	RpL23	9584	FBgn0039806	CG15545	10014	0.082955	Negative	BioGrid;DIP;DroID;IntAct;mentha	14605208	MI:0018
Dvs01	Curagen_low_conf	0.2319	FBgn0030853	ND-24	1009	FBgn0028970	RabGGTb	1073	-0.208707	Negative	BioGrid;DIP;DroID;IntAct;mentha	14605208	MI:0397;MI:0018;MI:0727
Dvs01	Curagen_low_conf	0.143	FBgn0264493	rdx	5144	FBgn0003475	spir	7853	0.125296	Negative	BioGrid;DIP;DroID;IntAct;mentha	14605208	MI:0018
Dvs01	Curagen_low_conf	0.1003	FBgn0015553	tos	9534	FBgn0031423	CG3557	1985	0.0573273	Negative	BioGrid;DIP;DroID;IntAct;mentha	14605208	MI:0018
Dvs01	Curagen_low_conf	0.233	FBgn0261279	lqfR	7209	FBgn0037756	CG8507	1069	0.54669	Negative	BioGrid;DIP;DroID;IntAct;mentha	14605208	MI:0018
Dvs01	Curagen_low_conf	0.1157	FBgn0037891	CG5214	1407	FBgn0035917	Zasp66	10821	-0.267975	Negative	BioGrid;DIP;DroID;IntAct;mentha	14605208	MI:0018
Dvs01	Curagen_low_conf	0.1527	FBgn0050159	CG30159	1104	FBgn0043070	MESK2	3876	0.0138155	Negative	BioGrid;DIP;DroID	14605208	MI:0018
Dvs01	Curagen_low_conf	0.3771	FBgn0028491	CG2930	9432	FBgn0024985	Rilpl	4018	-0.507135	Negative	BioGrid;DIP;DroID;IntAct;mentha	14605208	MI:0018
Dvs01	Curagen_low_conf	0.2902	FBgn0014931	CG2678	590	FBgn0035397	PAN3	1538	-0.0312056	Negative	BioGrid;DIP;DroID;IntAct;mentha	14605208	MI:0018
Dvs01	Curagen_low_conf	0.1293	FBgn0033737	Nup54	2346	FBgn0025334	PHDP	8197	-0.273693	Negative	BioGrid;DIP;DroID;IntAct;mentha	14605208	MI:0018
Dvs01	Curagen_low_conf	0.3584	FBgn0004397	Vinc	4223	FBgn0017566	ND-75	6527	-0.455944	Negative	BioGrid;DIP;DroID;IntAct;mentha	14605208	MI:0018
Dvs01	Curagen_low_conf	0.3601	FBgn0025630	Rtca	3221	FBgn0034230	CG4853	9383	1.59673	Negative	BioGrid;DIP;DroID;IntAct;mentha	14605208	MI:0018
Dvs01	Curagen_low_conf	0.4199	FBgn0028737	eEF1beta	2969	FBgn0011227	ox	9587	0.286058	Negative	BioGrid;DIP;DroID;IntAct;mentha	14605208	MI:0018
Dvs01	Curagen_low_conf	0.138	FBgn0027054	CSN4	2432	FBgn0035621	CG10591	2027	0.0604307	Negative	BioGrid;DIP;DroID;IntAct;mentha	14605208	MI:0018
Dvs01	Curagen_low_conf	0.1132	FBgn0038714	Cpr92A	7442	FBgn0021906	RFeSP	618	0.434828	Negative	BioGrid;DIP;DroID;IntAct;mentha	14605208	MI:0018
Dvs01	Curagen_low_conf	0.2675	FBgn0039189	CG18528	1396	FBgn0036118	Blos2	8451	1.8707	Negative	BioGrid;DIP;DroID;IntAct;mentha	14605208	MI:0018
Dvs01	Curagen_low_conf	0.2242	FBgn0042712	HBS1	11107	FBgn0030945	Ing3	9444	0.0794458	Negative	DIP;DroID;IntAct;mentha	14605208	MI:0018
Dvs01	Curagen_low_conf	0.0667	FBgn0001215	Hrb98DE	10877	FBgn0015903	apt	10981	-0.398697	Negative	BioGrid;DIP;DroID;IntAct;mentha	14605208	MI:0018
Dvs01	Curagen_low_conf	0.2517	FBgn0033266	Socs44A	5919	FBgn0259794	sinah	9304	0.362376	Negative	BioGrid;DIP;DroID;IntAct;mentha	14605208	MI:0018
Dvs01	Curagen_low_conf	0.2168	FBgn0031996	CG8460	1574	FBgn0011666	msi	3714	0.0645135	Negative	BioGrid;DIP;DroID;IntAct;mentha	14605208	MI:0018
Dvs01	Curagen_low_conf	0.0453	FBgn0027949	msb1l	3721	FBgn0017545	RpS3A	774	0.729736	Negative	BioGrid;DIP;DroID;IntAct;mentha	14605208	MI:0018
Dvs01	Curagen_low_conf	0.0222	FBgn0039589	CG9986	3381	FBgn0011288	Snap25	1186	-0.000851389	Negative	BioGrid;DroID;IntAct;mentha	14605208	MI:0018
Dvs01	Curagen_low_conf	0.2743	FBgn0034697	GM130	6256	FBgn0040087	p115	3187	0.502452	Negative	BioGrid;DIP;DroID	14605208	MI:0018
Dvs01	Curagen_low_conf	0.0244	FBgn0013305	Nmda1	3585	FBgn0028577	hfp	1640	-0.715957	Negative	BioGrid;DIP;DroID;IntAct;mentha	14605208	MI:0018
Dvs01	Curagen_low_conf	0.2388	FBgn0004907	14-3-3zeta	256	FBgn0031985	mon2	7745	0.305502	Negative	BioGrid;DroID;IntAct;mentha	14605208	MI:0018
Dvs01	Curagen_low_conf	0.2315	FBgn0004401	Pep	7755	FBgn0021872	Xbp1	8742	-0.182308	Negative	BioGrid;DIP;DroID;IntAct;mentha	14605208	MI:0018
Dvs01	Curagen_low_conf	0.2035	FBgn0033713	CG8841	6080	FBgn0022097	Vha36-1	3486	0.80934	Negative	BioGrid;DIP;DroID;IntAct;mentha	14605208	MI:0018
Dvs01	Curagen_low_conf	0.2112	FBgn0035995	CG3529	2398	FBgn0034650	NC2alpha	10647	0.419743	Negative	BioGrid;DIP;DroID;IntAct;mentha	14605208	MI:0018
Dvs01	Curagen_low_conf	0.1274	FBgn0011277	HLH4C	10427	FBgn0261565	Lmpt	8980	1.66952	Negative	BioGrid;DIP;DroID;IntAct;mentha	14605208	MI:0018
Dvs01	Curagen_low_conf	0.2233	FBgn0033721	CG13159	6396	FBgn0021742	C901	10053	0.331677	Negative	BioGrid;DIP;DroID;IntAct;mentha	14605208	MI:0018
Dvs01	Curagen_low_conf	0.3994	FBgn0039732	CG15525	9851	FBgn0000064	Ald1	3809	-0.346385	Negative	BioGrid;DIP;DroID;IntAct;mentha	14605208	MI:0018
Dvs01	Curagen_low_conf	0.1614	FBgn0004419	me31B	284	FBgn0038149	GILT1	2109	0.228131	Negative	BioGrid;DIP;DroID;IntAct;mentha	14605208	MI:0018
Dvs01	Curagen_low_conf	0.3684	FBgn0043841	vir-1	10479	FBgn0038106	CG7488	7263	-0.740907	Negative	BioGrid;DIP;DroID;IntAct;mentha	14605208	MI:0018
Dvs01	Curagen_low_conf	0.41	FBgn0026196	nop5	3405	FBgn0035657	alphaKap4	8583	0.170829	Negative	BioGrid;DIP;DroID;IntAct;mentha	14605208	MI:0018
Dvs01	Curagen_low_conf	0.0898	FBgn0001233	Hsp83	5643	FBgn0015371	chn	7220	0.265659	Negative	BioGrid;DIP;DroID;IntAct;mentha	14605208	MI:0018
Dvs01	Curagen_low_conf	0.0471	FBgn0035208	CG9184	9470	FBgn0036890	CG9368	732	0.122544	Negative	BioGrid;DIP;DroID;IntAct;mentha	14605208	MI:0018
Dvs01	Curagen_low_conf	0.212	FBgn0033752	CG8569	218	FBgn0039731	Sas-6	10169	0.0643101	Negative	BioGrid;DIP;DroID;IntAct;mentha	14605208	MI:0018
Dvs01	Curagen_low_conf	0.3567	FBgn0031957	TwdlE	5098	FBgn0285926	Imp	4225	0.297733	Negative	BioGrid;DIP;DroID;IntAct;mentha	14605208	MI:0018
Dvs01	Curagen_low_conf	0.2632	FBgn0035007	CG3492	2576	FBgn0037922	CG14711	2945	-0.303857	Negative	BioGrid;DIP;DroID;IntAct;mentha	14605208	MI:0018
Dvs01	Curagen_low_conf	0.1148	FBgn0013765	cnn	10881	FBgn0034999	Fatp3	4878	-0.428874	Negative	BioGrid;DIP;DroID;IntAct;mentha	14605208	MI:0018
Dvs01	Curagen_low_conf	0.1313	FBgn0039300	RpS27	6170	FBgn0026373	Polr2C	1877	0.631263	Negative	BioGrid;DIP;DroID;IntAct;mentha	14605208	MI:0018
Dvs01	Curagen_low_conf	0.3417	FBgn0003261	Rm62	9138	FBgn0033998	row	3348	0.558316	Negative	BioGrid;DIP;DroID;IntAct;mentha	14605208	MI:0018
Dvs01	Curagen_low_conf	0.1776	FBgn0004638	drk	1386	FBgn0036118	Blos2	8451	0.473015	Negative	BioGrid;DIP;DroID;IntAct;mentha	14605208	MI:0018
Dvs01	Curagen_low_conf	0.3166	FBgn0038425	CG14881	5263	FBgn0052380	SMSr	6162	-0.0219626	Negative	BioGrid;DIP;DroID;IntAct;mentha	14605208	MI:0018
Dvs01	Curagen_low_conf	0.3985	FBgn0037046	CG10581	7333	FBgn0020238	14-3-3epsilon	10869	2.88863	Positive	DIP;DroID;IntAct;mentha	14605208	MI:0018
Dvs01	Curagen_low_conf	0.2264	FBgn0036952	CG6933	11138	FBgn0027106	Inx7	10827	0.138872	Negative	BioGrid;DIP;DroID;IntAct;mentha	14605208	MI:0018
Dvs01	Curagen_low_conf	0.0645	FBgn0038747	RhoGAP92B	9244	FBgn0266100	CG44837	7840	-0.0900651	Negative	BioGrid;DroID	14605208	MI:0018
Dvs01	Curagen_low_conf	0.1223	FBgn0051140	CG31140	471	FBgn0264005	Hmx	8306	0.1159	Negative	BioGrid;DroID	14605208	MI:0018
Dvs01	Curagen_low_conf	0.0377	FBgn0001215	Hrb98DE	10107	FBgn0027537	Nup93-1	3002	-0.403061	Negative	BioGrid;DIP;DroID;IntAct;mentha	14605208	MI:0018
Dvs01	Curagen_low_conf	0.2974	FBgn0033538	CG11883	4111	FBgn0040371	CG12470	6352	2.51069	Positive	BioGrid;DIP;DroID;IntAct;mentha	14605208	MI:0018
Dvs01	Curagen_low_conf	0.1029	FBgn0004177	mts	3646	FBgn0002622	RpS3	5908	0.284434	Negative	BioGrid;DIP;DroID;IntAct;mentha	14605208	MI:0018
Dvs01	Curagen_low_conf	0.1125	FBgn0014863	Mlp84B	6211	FBgn0030748	Traf-like	11147	-0.421611	Negative	BioGrid;DIP;DroID;IntAct;mentha	14605208	MI:0018
Dvs01	Curagen_low_conf	0.1394	FBgn0013764	Chi	3633	FBgn0036975	CG5618	3185	0.206526	Negative	BioGrid;DIP;DroID;IntAct;mentha	14605208	MI:0018
Dvs01	Curagen_low_conf	0.3392	FBgn0003612	Su(var)2-10	3664	FBgn0024987	ssx	1238	-0.142178	Negative	BioGrid;DIP;DroID;IntAct;mentha	14605208	MI:0018
Dvs01	Curagen_low_conf	0.067	FBgn0259794	sinah	9304	FBgn0040371	CG12470	6352	2.94798	Positive	BioGrid;DIP;DroID;IntAct;mentha	14605208	MI:0018
Dvs01	Curagen_low_conf	0.2437	FBgn0024542	Neos	2646	FBgn0053111	CG33111	7904	-0.0664873	Negative	DIP;DroID;IntAct;mentha	14605208	MI:0018
Dvs01	Curagen_low_conf	0.0694	FBgn0039543	CROT	3243	FBgn0030740	CG9917	10674	0.339934	Negative	BioGrid;DIP;DroID;IntAct;mentha	14605208	MI:0018
Dvs01	Curagen_low_conf	0.4455	FBgn0027493	AdSS	5134	FBgn0029763	Usp16-45	4081	1.37992	Negative	BioGrid;DIP;DroID;IntAct;mentha	14605208	MI:0018
Dvs01	Curagen_low_conf	0.1321	FBgn0032637	CG5050	10908	FBgn0016120	ATPsynD	1320	0.0716481	Negative	BioGrid;DIP;DroID;IntAct;mentha	14605208	MI:0397;MI:0018;MI:0727
Dvs01	Curagen_low_conf	0.279	FBgn0284249	Adf1	1508	FBgn0037619	CG8159	10023	-0.0527674	Negative	BioGrid;DIP;DroID;IntAct;mentha	14605208	MI:0018
Dvs01	Curagen_low_conf	0.0973	FBgn0042630	Sox21b	2485	FBgn0031850	Tsp	3331	0.512158	Negative	DIP;DroID;IntAct;mentha	14605208	MI:0018
Dvs01	Curagen_low_conf	0.1321	FBgn0034774	CG13526	10168	FBgn0086687	Desat1	10447	-0.366398	Negative	BioGrid;DIP;DroID;IntAct;mentha	14605208	MI:0018
Dvs01	Curagen_low_conf	0.0987	FBgn0035101	p130CAS	3537	FBgn0039589	CG9986	3381	0.010492	Negative	BioGrid;DIP;DroID;IntAct;mentha	14605208	MI:0018
Dvs01	Curagen_low_conf	0.134	FBgn0030748	Traf-like	11147	FBgn0034144	CG5089	3878	1.16466	Negative	BioGrid;DIP;DroID;IntAct;mentha	14605208	MI:0018
Dvs01	Curagen_low_conf	0.0715	FBgn0029176	eEF1gamma	5450	FBgn0085426	Rgk3	10231	-0.0164598	Negative	BioGrid;DroID	14605208	MI:0018
Dvs01	Curagen_low_conf	0.25	FBgn0260462	CtsF	4303	FBgn0011290	Taf12	2064	0.309844	Negative	BioGrid;DIP;DroID;IntAct;mentha	14605208	MI:0018
Dvs01	Curagen_low_conf	0.2618	FBgn0038373	CG4546	5853	FBgn0034821	CG9876	11272	-0.291314	Negative	BioGrid;DIP;DroID;IntAct;mentha	14605208	MI:0018
Dvs01	Curagen_low_conf	0.243	FBgn0046214	vig2	3224	FBgn0004907	14-3-3zeta	1130	1.7059	Negative	BioGrid;DIP;DroID;IntAct;mentha	14605208	MI:0018
Dvs01	Curagen_low_conf	0.1293	FBgn0002781	mod(mdg4)	6004	FBgn0265991	Zasp52	9164	0.192179	Negative	BioGrid;DroID;IntAct;mentha	14605208	MI:0018
Dvs01	Curagen_low_conf	0.44	FBgn0261610	CG42699	8165	FBgn0011760	ctp	8699	3.64664	Positive	BioGrid;DIP;DroID;IntAct;mentha	14605208	MI:0018
Dvs01	Curagen_low_conf	0.0941	FBgn0051324	Cipc	1647	FBgn0039041	CG13838	8447	6.67365	Positive	BioGrid;DIP;DroID;IntAct;mentha	14605208	MI:0018
Dvs01	Curagen_low_conf	0.1308	FBgn0000251	cad	9650	FBgn0033236	CG14764	4238	-0.0445433	Negative	BioGrid;DIP;DroID	14605208	MI:0018
Dvs01	Curagen_low_conf	0.4967	FBgn0043841	vir-1	10479	FBgn0035050	SiaT	8147	-0.294512	Negative	BioGrid;DIP;DroID;IntAct;mentha	14605208	MI:0018
Dvs01	Curagen_low_conf	0.0984	FBgn0038467	AdSL	1195	FBgn0032202	REPTOR-BP	11057	0.410422	Negative	BioGrid;DIP;DroID;IntAct;mentha	14605208	MI:0018
Dvs01	Curagen_low_conf	0.2069	FBgn0037391	CG2017	3207	FBgn0002868	MtnA	10239	-0.102518	Negative	BioGrid;DIP;DroID;IntAct;mentha	14605208	MI:0018
Dvs01	Curagen_low_conf	0.0283	FBgn0025676	CkIIalpha-i3	3727	FBgn0035917	Zasp66	9593	0.12588	Negative	BioGrid;DIP;DroID;IntAct;mentha	14605208	MI:0018
Dvs01	Curagen_low_conf	0.2997	FBgn0027657	glob1	10130	FBgn0032804	CG13081	935	0.333718	Negative	BioGrid;DIP;DroID;IntAct;mentha	14605208	MI:0018
Dvs01	Curagen_low_conf	0.0612	FBgn0036294	CG10654	8160	FBgn0000259	CkIIbeta	4705	2.3011	Negative	BioGrid;DIP;DroID;IntAct;mentha	14605208	MI:0018
Dvs01	Curagen_low_conf	0.2192	FBgn0011244	Hsp60B	10477	FBgn0032671	JMJD4	1817	0.939011	Negative	BioGrid;DIP;DroID;IntAct;mentha	14605208	MI:0018
Dvs01	Curagen_low_conf	0.2446	FBgn0040582	BomBc3	5262	FBgn0025790	TBPH	3273	0.526449	Negative	BioGrid;DIP;DroID;IntAct;mentha	14605208	MI:0018
Dvs01	Curagen_low_conf	0.054	FBgn0030748	Traf-like	11147	FBgn0003261	Rm62	11041	-0.0149924	Negative	BioGrid;DIP;DroID;IntAct;mentha	14605208	MI:0018
Dvs01	Curagen_low_conf	0.0752	FBgn0032485	CG9426	5802	FBgn0022935	D19A	8857	0.152028	Negative	BioGrid;DIP;DroID;IntAct;mentha	14605208	MI:0018
Dvs01	Curagen_low_conf	0.1352	FBgn0036924	hale	6361	FBgn0000166	bcd	3784	-1.22113	Negative	BioGrid;DIP;DroID;IntAct;mentha	14605208	MI:0018
Dvs01	Curagen_low_conf	0.4027	FBgn0027329	CCT6	1156	FBgn0002593	RpLP1	10966	-0.0306091	Negative	BioGrid;DIP;DroID;IntAct;mentha	14605208	MI:0018
Dvs01	Curagen_low_conf	0.0816	FBgn0034744	Vps20	11135	FBgn0030870	CG6398	3780	-0.0237866	Negative	BioGrid;DIP;DroID;IntAct;mentha	14605208	MI:0018
Dvs01	Curagen_low_conf	0.4469	FBgn0034394	CG15096	8878	FBgn0011290	Taf12	2064	1.28424	Negative	BioGrid;DIP;DroID;IntAct;mentha	14605208	MI:0018
Dvs01	Curagen_low_conf	0.1228	FBgn0032660	elfless	11218	FBgn0000451	ect	11158	-0.263176	Negative	BioGrid;DIP;DroID;IntAct;mentha	14605208	MI:0018
Dvs01	Curagen_low_conf	0.486	FBgn0260945	Atg1	1449	FBgn0036029	CG16719	2232	1.11533	Negative	BioGrid;DIP;DroID;IntAct;mentha	14605208	MI:0018
Dvs01	Curagen_low_conf	0.4425	FBgn0038166	CG9588	4493	FBgn0030695	PGRP-LE	3530	0.613784	Negative	BioGrid;DIP;DroID;IntAct;mentha	14605208	MI:0018
Dvs01	Curagen_low_conf	0.2243	FBgn0026238	gus	10825	FBgn0260942	bond	1537	0.0719084	Negative	BioGrid;DIP;DroID;IntAct;mentha	14605208	MI:0018
Dvs01	Curagen_low_conf	0.2336	FBgn0033702	CG8854	10677	FBgn0002781	mod(mdg4)	6004	-0.443753	Negative	BioGrid;DIP;DroID	14605208	MI:0018
Dvs01	Curagen_low_conf	0.2403	FBgn0023479	teq	763	FBgn0260862	Vti1a	3665	-0.221134	Negative	BioGrid;DIP;DroID;IntAct;mentha	14605208	MI:0018
Dvs01	Curagen_low_conf	0.3002	FBgn0034502	CG13871	9386	FBgn0067864	Patj	3022	-0.308614	Negative	BioGrid;DIP;DroID;IntAct;mentha	14605208	MI:0018
Dvs01	Curagen_low_conf	0.103	FBgn0035917	Zasp66	2594	FBgn0036878	Cpr76Ba	8234	2.66679	Positive	BioGrid;DIP;DroID;IntAct;mentha	14605208	MI:0018
Dvs01	Curagen_low_conf	0.0467	FBgn0011277	HLH4C	10427	FBgn0250757	kumpel	4666	0.0380811	Negative	BioGrid;DIP;DroID;IntAct;mentha	14605208	MI:0018
Dvs01	Curagen_low_conf	0.0904	FBgn0036262	CG6910	6500	FBgn0025790	TBPH	3273	0.0267445	Negative	BioGrid;DIP;DroID;IntAct;mentha	14605208	MI:0018
Dvs01	Curagen_low_conf	0.0354	FBgn0004907	14-3-3zeta	1130	FBgn0003464	sol	887	1.58898	Negative	BioGrid;DIP;DroID;IntAct;mentha	14605208	MI:0018
Dvs01	Curagen_low_conf	0.2985	FBgn0014931	CG2678	3380	FBgn0039589	CG9986	3381	-0.19075	Negative	BioGrid;DIP;DroID;IntAct;mentha	14605208	MI:0018
Dvs01	Curagen_low_conf	0.2578	FBgn0003261	Rm62	1438	FBgn0004863	C15	11290	-0.475056	Negative	BioGrid;DIP;DroID;mentha	14605208	MI:0397;MI:0018;MI:0727
Dvs01	Curagen_low_conf	0.1209	FBgn0008646	E5	7901	FBgn0021906	RFeSP	618	0.515233	Negative	BioGrid;DIP;DroID;IntAct;mentha	14605208	MI:0018
Dvs01	Curagen_low_conf	0.1562	FBgn0021742	C901	10053	FBgn0261836	Msp300	8830	-0.302302	Negative	BioGrid;DroID;IntAct;mentha	14605208	MI:0018
Dvs01	Curagen_low_conf	0.2667	FBgn0288470	Cpsf5	1191	FBgn0025676	CkIIalpha-i3	3727	1.41644	Negative	BioGrid;DIP;DroID;IntAct;mentha	14605208	MI:0018
Dvs01	Curagen_low_conf	0.1613	FBgn0028969	deltaCOP	2577	FBgn0023526	CG2865	3603	0.226266	Negative	BioGrid;DIP;DroID;IntAct;mentha	14605208	MI:0018
Dvs01	Curagen_low_conf	0.1137	FBgn0264493	rdx	9072	FBgn0037763	CG16904	10440	-0.125081	Negative	BioGrid;DIP;DroID;IntAct;mentha	14605208	MI:0018
Dvs01	Curagen_low_conf	0.2326	FBgn0014269	prod	3194	FBgn0261565	Lmpt	11109	2.18782	Negative	BioGrid;DIP;DroID;IntAct;mentha	14605208	MI:0018
Dvs01	Curagen_low_conf	0.2117	FBgn0025676	CkIIalpha-i3	3727	FBgn0037614	TMEM216	4795	-0.0115641	Negative	BioGrid;DIP;DroID;IntAct;mentha	14605208	MI:0018
Dvs01	Curagen_low_conf	0.23	FBgn0085197	CG34168	9575	FBgn0085424	nub	4731	-0.25883	Negative	BioGrid;DroID	14605208	MI:0018
Dvs01	Curagen_low_conf	0.2062	FBgn0032004	CG8292	9230	FBgn0035371	AhcyL1	11154	-0.0139877	Negative	BioGrid;DIP;DroID;IntAct;mentha	14605208	MI:0018
Dvs01	Curagen_low_conf	0.0942	FBgn0033154	CG1850	11028	FBgn0286051	Rexo5	8715	-0.196662	Negative	BioGrid;DIP;DroID;IntAct;mentha	14605208	MI:0018
Dvs01	Curagen_low_conf	0.0787	FBgn0037794	CG6254	2948	FBgn0029936	CG4617	3095	0.0944682	Negative	BioGrid;DIP;DroID;IntAct;mentha	14605208	MI:0018
Dvs01	Curagen_low_conf	0.1452	FBgn0015754	Lis-1	6105	FBgn0001226	Hsp27	2018	-0.515405	Negative	BioGrid;DIP;DroID;IntAct;mentha	14605208	MI:0018
Dvs01	Curagen_low_conf	0.0868	FBgn0036302	sowah	7747	FBgn0030748	Traf-like	11147	2.46825	Positive	BioGrid;DroID	14605208	MI:0018
Dvs01	Curagen_low_conf	0.0364	FBgn0034118	Nup62	3484	FBgn0038747	RhoGAP92B	9244	0.00556372	Negative	BioGrid;DIP;DroID;IntAct;mentha	14605208	MI:0018
Dvs01	Curagen_low_conf	0.1541	FBgn0004047	Yp3	11116	FBgn0029700	CG15576	8086	0.532369	Negative	BioGrid;DIP;DroID;IntAct;mentha	14605208	MI:0018
Dvs01	Curagen_low_conf	0.4037	FBgn0004397	Vinc	4223	FBgn0013954	Fkbp12	768	0.497608	Negative	BioGrid;DIP;DroID;IntAct;mentha	14605208	MI:0018
Dvs01	Curagen_low_conf	0.0698	FBgn0015222	Fer1HCH	3635	FBgn0264848	vih	8265	-0.154717	Negative	BioGrid;DIP;DroID;IntAct;mentha	14605208	MI:0018
Dvs01	Curagen_low_conf	0.3479	FBgn0261955	kdn	1166	FBgn0050349	CG30349	11101	0.214471	Negative	BioGrid;DIP;DroID;IntAct;mentha	14605208	MI:0018
Dvs01	Curagen_low_conf	0.1886	FBgn0020497	emb	4217	FBgn0027572	ACOX1	2820	1.60157	Negative	BioGrid;DIP;DroID;IntAct;mentha	14605208	MI:0018
Dvs01	Curagen_low_conf	0.2003	FBgn0038993	CG13843	6337	FBgn0036109	Cpr67Fa2	8760	0.26307	Negative	BioGrid;DIP;DroID;IntAct;mentha	14605208	MI:0018
Dvs01	Curagen_low_conf	0.3602	FBgn0024250	brk	9520	FBgn0036952	CG6933	11138	-0.20414	Negative	BioGrid;DIP;DroID;IntAct;mentha	14605208	MI:0018
Dvs01	Curagen_low_conf	0.0949	FBgn0030502	tth	3233	FBgn0010323	Gsc	8183	0.038259	Negative	BioGrid;DIP;DroID;IntAct;mentha	14605208	MI:0018
Dvs01	Curagen_low_conf	0.1497	FBgn0285952	eEF5	5159	FBgn0031609	CG15443	7942	0.896489	Negative	BioGrid;DIP;DroID;IntAct;mentha	14605208	MI:0397;MI:0018;MI:0727
Dvs01	Curagen_low_conf	0.3859	FBgn0031745	rau	279	FBgn0011277	HLH4C	10427	0.12562	Negative	BioGrid;DIP;DroID;IntAct;mentha	14605208	MI:0018
Dvs01	Curagen_low_conf	0.1309	FBgn0035152	CG3386	7199	FBgn0037779	CG12811	8287	-0.10717	Negative	BioGrid;DIP;DroID;IntAct;mentha	14605208	MI:0018
Dvs01	Curagen_low_conf	0.2618	FBgn0032003	CG8349	5611	FBgn0038294	Mf	6135	-0.27382	Negative	BioGrid;DIP;DroID	14605208	MI:0018
Dvs01	Curagen_low_conf	0.1767	FBgn0035969	CG4476	350	FBgn0039300	RpS27	6170	-0.337689	Negative	BioGrid;DIP;DroID;IntAct;mentha	14605208	MI:0018
Dvs01	Curagen_low_conf	0.0447	FBgn0035208	CG9184	6435	FBgn0034583	CG10527	2098	-0.432363	Negative	BioGrid;DIP;DroID;IntAct;mentha	14605208	MI:0018
Dvs01	Curagen_low_conf	0.1696	FBgn0261456	hpo	1468	FBgn0019936	RpS20	7940	2.67176	Positive	BioGrid;DIP;DroID;IntAct;mentha	14605208	MI:0018
Dvs01	Curagen_low_conf	0.107	FBgn0085433	CG34404	6154	FBgn0085433	CG34404	6154	5.16201	Positive	BioGrid;DIP;DroID;IntAct;mentha	14605208	MI:0018
Dvs01	Curagen_low_conf	0.1684	FBgn0003261	Rm62	11041	FBgn0003261	Rm62	9138	-0.711924	Negative	DroID;Mint;DIP;IntAct;BioGrid	14605208	MI:0018
Dvs01	Curagen_low_conf	0.134	FBgn0030748	Traf-like	3174	FBgn0034144	CG5089	3878	1.00394	Negative	BioGrid;DIP;DroID;IntAct;mentha	14605208	MI:0018
Dvs01	Curagen_low_conf	0.0322	FBgn0011273	Acam	5546	FBgn0023516	Pex5	5813	0.715434	Negative	BioGrid;DIP;DroID;IntAct;mentha	14605208	MI:0018
Dvs01	Curagen_low_conf	0.1511	FBgn0015320	Ubc2	5195	FBgn0021872	Xbp1	8742	-0.108194	Negative	BioGrid;DIP;DroID;IntAct;mentha	14605208	MI:0018
Dvs01	Curagen_low_conf	0.1572	FBgn0259923	Septin4	10705	FBgn0043841	vir-1	10479	-0.402301	Negative	BioGrid;DIP;DroID;IntAct;mentha	14605208	MI:0018
Dvs01	Curagen_low_conf	0.0573	FBgn0028325	Pdha	2910	FBgn0004896	fd59A	11291	0.00527963	Negative	BioGrid;DIP;DroID;IntAct;mentha	14605208	MI:0018
Dvs01	Curagen_low_conf	0.3582	FBgn0014189	Hel25E	1106	FBgn0035213	CG2199	8648	-0.422181	Negative	BioGrid;DIP;DroID;IntAct;mentha	14605208	MI:0018
Dvs01	Curagen_low_conf	0.2728	FBgn0000459	disco	4026	FBgn0031089	aspr	10146	-0.256243	Negative	BioGrid;DIP;DroID;IntAct;mentha	14605208	MI:0018
Dvs01	Curagen_low_conf	0.1413	FBgn0261714	Cpn	9375	FBgn0051357	Kaz	5893	0.292896	Negative	BioGrid;DIP;DroID;IntAct;mentha	14605208	MI:0018
Dvs01	Curagen_low_conf	0.106	FBgn0035397	PAN3	1538	FBgn0044323	Cka	4107	-0.662558	Negative	BioGrid;DIP;DroID;IntAct;mentha	14605208	MI:0018
Dvs01	Curagen_low_conf	0.1461	FBgn0040941	CG15308	790	FBgn0041789	Pax	9551	0.00391362	Negative	BioGrid;DIP;DroID;IntAct;mentha	14605208	MI:0018
Dvs01	Curagen_low_conf	0.0735	FBgn0262599	SmydA-3	4472	FBgn0015621	Clp	10986	-0.535415	Negative	BioGrid;DIP;DroID;IntAct;mentha	14605208	MI:0018
Dvs01	Curagen_low_conf	0.032	FBgn0037467	Ufl1	3805	FBgn0002593	RpLP1	10966	-0.273218	Negative	BioGrid;DIP;DroID;IntAct;mentha	14605208	MI:0018
Dvs01	Curagen_low_conf	0.0892	FBgn0033356	CG8229	3383	FBgn0015818	Spx	8890	1.67582	Negative	BioGrid;DIP;DroID	14605208	MI:0018
Dvs01	Curagen_low_conf	0.205	FBgn0032635	CG15141	2345	FBgn0003464	sol	887	2.76982	Positive	BioGrid;DIP;DroID;IntAct;mentha	14605208	MI:0018
Dvs01	Curagen_low_conf	0.2023	FBgn0265276	l(3)neo38	555	FBgn0000662	fl(2)d	3349	-0.0832984	Negative	BioGrid;DIP;DroID;IntAct;mentha	14605208	MI:0018
Dvs01	Curagen_low_conf	0.3394	FBgn0032725	Nedd8	8004	FBgn0029700	CG15576	8086	1.69938	Negative	BioGrid;DIP;DroID;IntAct;mentha	14605208	MI:0018
Dvs01	Curagen_low_conf	0.2353	FBgn0031610	Paris	3731	FBgn0038787	CG4360	8653	0.0301539	Negative	BioGrid;DIP;DroID;IntAct;mentha	14605208	MI:0018
Dvs01	Curagen_low_conf	0.4631	FBgn0036952	CG6933	11138	FBgn0025790	TBPH	3273	0.0833251	Negative	BioGrid;DIP;DroID;IntAct;mentha	14605208	MI:0018
Dvs01	Curagen_low_conf	0.0953	FBgn0034744	Vps20	11135	FBgn0019644	ATPsynB	1340	0.510995	Negative	BioGrid;DIP;DroID;IntAct;mentha	14605208	MI:0018
Dvs01	Curagen_low_conf	0.1759	FBgn0031089	aspr	10146	FBgn0000636	Fas3	5048	-0.000859122	Negative	BioGrid;DIP;DroID;IntAct;mentha	14605208	MI:0018
Dvs01	Curagen_low_conf	0.4832	FBgn0031651	mRpL24	2675	FBgn0262579	Sarm	4263	0.78501	Negative	BioGrid;DroID;IntAct;mentha	14605208	MI:0018
Dvs01	Curagen_low_conf	0.1916	FBgn0035462	IntS10	8912	FBgn0029747	CG5062	9205	-0.101884	Negative	BioGrid;DIP;DroID;IntAct;mentha	14605208	MI:0018
Dvs01	Curagen_low_conf	0.0451	FBgn0003410	sina	263	FBgn0039028	CG13840	7505	-0.135124	Negative	BioGrid;DIP;DroID;IntAct;mentha	14605208	MI:0018
Dvs01	Curagen_low_conf	0.3514	FBgn0032493	Mabi	8056	FBgn0031878	sip2	746	0.378014	Negative	BioGrid;DIP;DroID;IntAct;mentha	14605208	MI:0018
Dvs01	Curagen_low_conf	0.1123	FBgn0000644	Fcp3C	9550	FBgn0003896	tup	2848	-0.265329	Negative	DIP;DroID;IntAct;mentha	14605208	MI:0018
Dvs01	Curagen_low_conf	0.2069	FBgn0083946	lobo	7541	FBgn0035210	msd5	4847	2.32322	Negative	BioGrid;DroID;mentha	14605208	MI:0018
Dvs01	Curagen_low_conf	0.1329	FBgn0032511	ND-B22	988	FBgn0034697	GM130	6256	2.45872	Positive	BioGrid;DIP;DroID	14605208	MI:0018
Dvs01	Curagen_low_conf	0.1794	FBgn0022935	D19A	8857	FBgn0033287	CG8701	1880	-0.0122729	Negative	BioGrid;DIP;DroID;IntAct;mentha	14605208	MI:0018
Dvs01	Curagen_low_conf	0.215	FBgn0015379	dod	11058	FBgn0037206	CG12768	7872	0.141768	Negative	BioGrid;DIP;DroID;IntAct;mentha	14605208	MI:0397;MI:0018;MI:0727
Dvs01	Curagen_low_conf	0.0473	FBgn0032656	CG5674	6545	FBgn0033702	CG8854	10677	1.76261	Negative	BioGrid;DIP;DroID	14605208	MI:0018
Dvs01	Curagen_low_conf	0.0415	FBgn0023215	Mnt	3334	FBgn0030748	Traf-like	11147	2.90914	Positive	DIP;DroID;IntAct;mentha	14605208	MI:0018
Dvs01	Curagen_low_conf	0.1924	FBgn0264493	rdx	6518	FBgn0023526	CG2865	3603	-0.13132	Negative	BioGrid;DIP;DroID;IntAct;mentha	14605208	MI:0018
Dvs01	Curagen_low_conf	0.398	FBgn0040697	Teh3	8227	FBgn0029133	REG	3089	0.154825	Negative	BioGrid;DIP;DroID;IntAct;mentha	14605208	MI:0018
Dvs01	Curagen_low_conf	0.0953	FBgn0028920	CG8997	11042	FBgn0005533	RpS17	6217	0.197131	Negative	BioGrid;DIP;DroID;IntAct;mentha	14605208	MI:0018
Dvs01	Curagen_low_conf	0.1126	FBgn0030733	UQCR-14	1298	FBgn0029873	CG3918	1544	-0.233426	Negative	BioGrid;DIP;DroID;IntAct;mentha	14605208	MI:0018
Dvs01	Curagen_low_conf	0.1659	FBgn0004907	14-3-3zeta	256	FBgn0034345	CG5174	1011	0.737639	Negative	BioGrid;DIP;DroID;IntAct;mentha	14605208	MI:0018
Dvs01	Curagen_low_conf	0.1093	FBgn0001208	Hn	3347	FBgn0015222	Fer1HCH	3635	0.405521	Negative	BioGrid;DIP;DroID;IntAct;mentha	14605208	MI:0018
Dvs01	Curagen_low_conf	0.34	FBgn0085197	CG34168	9575	FBgn0015602	BEAF-32	3065	0.257091	Negative	BioGrid;DroID;IntAct;mentha	14605208	MI:0018
Dvs01	Curagen_low_conf	0.1203	FBgn0040465	Dlip3	5152	FBgn0263106	DnaJ-1	3236	-1.75579	Negative	BioGrid;DIP;DroID;IntAct;mentha	14605208	MI:0397;MI:0018;MI:0727
Dvs01	Curagen_low_conf	0.054	FBgn0003261	Rm62	6247	FBgn0030748	Traf-like	3174	0.927722	Negative	BioGrid;DIP;DroID;IntAct;mentha	14605208	MI:0018
Dvs01	Curagen_low_conf	0.06	FBgn0024987	ssx	1238	FBgn0085197	CG34168	9575	0.771376	Negative	BioGrid;DroID;IntAct;mentha	14605208	MI:0018
Dvs01	Curagen_low_conf	0.2747	FBgn0028902	Tektin-A	2555	FBgn0031089	aspr	10146	-1.17462	Negative	BioGrid;DIP;DroID;IntAct;mentha	14605208	MI:0018
Dvs01	Curagen_low_conf	0.1362	FBgn0034118	Nup62	3484	FBgn0023531	CG32809	9882	2.18577	Negative	BioGrid;DIP;DroID;IntAct;mentha	14605208	MI:0018
Dvs01	Curagen_low_conf	0.1143	FBgn0039300	RpS27	6170	FBgn0013954	Fkbp12	768	1.23084	Negative	BioGrid;DIP;DroID;IntAct;mentha	14605208	MI:0018
Dvs01	Curagen_low_conf	0.3311	FBgn0003261	Rm62	11041	FBgn0035092	Nplp1	3560	-0.192531	Negative	BioGrid;DIP;DroID;IntAct;mentha	14605208	MI:0018
Dvs01	Curagen_low_conf	0.279	FBgn0259176	bun	3497	FBgn0034970	yki	2269	0.641263	Negative	BioGrid;DIP;DroID;IntAct;mentha	14605208	MI:0018
Dvs01	Curagen_low_conf	0.1593	FBgn0039740	ZIPIC	1550	FBgn0030301	HP5	8743	0.195711	Negative	BioGrid;DIP;DroID;IntAct;mentha	14605208	MI:0018
Dvs01	DPIM		FBgn0034894	sigmar	10726	FBgn0013954	Fkbp12	768	-0.293538	Negative	DroID	22036573		MI:0007
Dvs01	DPIM		FBgn0023143	Uba1	4187	FBgn0001308	Khc	162	0.0455624	Negative	DroID	22036573		MI:0007
Dvs01	DPIM		FBgn0030061	CG1785	2565	FBgn0035649	CG10483	3586	0.0679554	Negative	DroID	22036573		MI:0007
Dvs01	DPIM		FBgn0010621	CCT5	2962	FBgn0030086	CCT2	1182	3.34307	Positive	BioGrid;DroID;FlyBase	FBrf0218395;22036573		MI:0943;MI:0007;MI:0046
Dvs01	DPIM		FBgn0001216	Hsc70-1	10901	FBgn0011704	RnrS	1118	1.00371	Negative	DroID	22036573		MI:0007
Dvs01	DPIM		FBgn0011692	pav	9483	FBgn0032388	CG6686	8692	-0.327882	Negative	DroID	22036573		MI:0007
Dvs01	DPIM		FBgn0036117	CG6321	1552	FBgn0037063	CG9391	4445	0.808124	Negative	DroID	22036573		MI:0007
Dvs01	DPIM		FBgn0001224	Hsp23	2685	FBgn0032016	Mettl14	1491	1.34847	Negative	DroID	22036573		MI:0007
Dvs01	DPIM		FBgn0037270	eIF3f1	5909	FBgn0003117	pnr	9519	-0.50404	Negative	DroID	22036573		MI:0007
Dvs01	DPIM		FBgn0015521	RpS21	7949	FBgn0000394	cv	6031	-0.169664	Negative	DroID	22036573		MI:0007
Dvs01	DPIM		FBgn0052698	CARPB	3587	FBgn0043841	vir-1	10479	-0.171738	Negative	DroID	22036573		MI:0007
Dvs01	DPIM		FBgn0045862	btz	9794	FBgn0036316	nebu	1762	-0.402727	Negative	DroID	22036573		MI:0007
Dvs01	DPIM		FBgn0038826	Syp	3607	FBgn0037638	CG8379	2277	0.0940419	Negative	DroID	22036573		MI:0007
Dvs01	DPIM		FBgn0286784	TER94	2643	FBgn0035432	ZnT63C	3624	-0.37443	Negative	DroID	22036573		MI:0007
Dvs01	DPIM		FBgn0031697	CG14024	2463	FBgn0000173	ben	1834	0.0412379	Negative	DroID	22036573		MI:0007
Dvs01	DPIM		FBgn0004179	Csp	9751	FBgn0285947	RpS10b	10437	1.04634	Negative	DroID	22036573		MI:0007
Dvs01	DPIM		FBgn0037465	CG1105	3444	FBgn0014009	Rab2	1020	0.0109769	Negative	DroID	22036573		MI:0007
Dvs01	DPIM		FBgn0000404	CycA	3066	FBgn0020235	ATPsyngamma	1371	1.51738	Negative	DroID	22036573		MI:0007
Dvs01	DPIM		FBgn0033208	mRpL52	5202	FBgn0262737	mub	8723	0.102704	Negative	DroID	22036573		MI:0007
Dvs01	DPIM		FBgn0264492	CkIIalpha	3905	FBgn0051111	CG31111	7469	0.429062	Negative	DroID	22036573		MI:0007
Dvs01	DPIM		FBgn0261564	ReepA	7930	FBgn0266420	Ote	1113	-0.496748	Negative	DroID	22036573		MI:0007
Dvs01	DPIM		FBgn0263598	Vha68-2	651	FBgn0035360	CG1246	4361	-0.101498	Negative	DroID	22036573		MI:0007
Dvs01	DPIM		FBgn0003721	Tm1	3799	FBgn0034791	EMC8-9	2135	0.0221436	Negative	DroID	22036573		MI:0007
Dvs01	DPIM		FBgn0037778	mtTFB2	3259	FBgn0015331	abs	3675	1.99721	Negative	DroID	22036573		MI:0007
Dvs01	DPIM		FBgn0262166	caly	2372	FBgn0001216	Hsc70-1	10901	2.29062	Negative	DroID	22036573		MI:0007
Dvs01	DPIM		FBgn0037843	CG4511	1615	FBgn0037632	CCT7	1164	0.523706	Negative	DroID	22036573		MI:0007
Dvs01	DPIM		FBgn0032240	CG17768	9032	FBgn0004858	elB	8929	-0.0636145	Negative	DroID	22036573		MI:0007
Dvs01	DPIM		FBgn0032713	Ugt36D1	3604	FBgn0034398	CG15098	7837	-0.256611	Negative	BioGrid;DroID;FlyBase	FBrf0218395;22036573		MI:0007;MI:0004;MI:0943;MI:0046
Dvs01	DPIM		FBgn0027607	CG8230	2975	FBgn0027329	CCT6	1156	3.15209	Positive	DroID	22036573		MI:0007
Dvs01	DPIM		FBgn0038826	Syp	3607	FBgn0000636	Fas3	5048	-0.0494928	Negative	DroID	22036573		MI:0007
Dvs01	DPIM		FBgn0005671	Vha55	3591	FBgn0032408	CG6712	3629	-0.224631	Negative	DroID	22036573		MI:0007
Dvs01	DPIM		FBgn0250815	Jon65Aiv	10438	FBgn0014417	CG13397	3156	0.151576	Negative	DroID	22036573		MI:0007
Dvs01	DPIM		FBgn0041188	Atx2	4230	FBgn0003612	Su(var)2-10	8902	0.0667918	Negative	DroID	22036573		MI:0007
Dvs01	DPIM		FBgn0030364	Lsm12a	2680	FBgn0023091	dimm	8177	-0.169663	Negative	DroID	22036573		MI:0007
Dvs01	DPIM		FBgn0033669	PI31	259	FBgn0035904	GstO3	4927	0.446641	Negative	DroID	22036573		MI:0007
Dvs01	DPIM		FBgn0030060	CG2004	6056	FBgn0264922	Sumo	2889	0.389	Negative	DroID	22036573		MI:0007
Dvs01	DPIM		FBgn0039635	Pdhb	1084	FBgn0003187	qua	4752	-0.463221	Negative	DroID	22036573		MI:0007
Dvs01	DPIM		FBgn0028734	Fmr1	1436	FBgn0039844	CG1607	8168	0.0270991	Negative	DroID	22036573		MI:0007
Dvs01	DPIM		FBgn0027619	eIF3j	3480	FBgn0086904	Nacalpha	2161	0.260864	Negative	DroID	22036573		MI:0007
Dvs01	DPIM		FBgn0266521	stai	2807	FBgn0029133	REG	3089	2.90784	Positive	DroID	22036573		MI:0007
Dvs01	DPIM		FBgn0027518	Wdr24	3013	FBgn0029093	cathD	3226	-0.0300861	Negative	DroID	22036573		MI:0007
Dvs01	DPIM		FBgn0038449	CG17562	6506	FBgn0035591	CG4611	1417	0.158483	Negative	DroID	22036573		MI:0007
Dvs01	DPIM		FBgn0038080	CG12279	5348	FBgn0041188	Atx2	4230	0.68861	Negative	DroID	22036573		MI:0007
Dvs01	DPIM		FBgn0002781	mod(mdg4)	7619	FBgn0050195	CG30195	4367	2.58756	Positive	DroID	22036573		MI:0007
Dvs01	DPIM		FBgn0005585	Calr	6222	FBgn0003612	Su(var)2-10	8902	1.09956	Negative	DroID	22036573		MI:0007
Dvs01	DPIM		FBgn0010548	Aldh-III	9034	FBgn0039186	CG5746	9175	-0.237577	Negative	DroID	22036573		MI:0007
Dvs01	DPIM		FBgn0033608	CG13220	6430	FBgn0037828	tomboy20	7140	-0.0998065	Negative	DroID	22036573		MI:0007
Dvs01	DPIM		FBgn0033204	CG2065	5279	FBgn0030874	Spt7	3821	-0.00942108	Negative	DroID	22036573		MI:0007
Dvs01	DPIM		FBgn0014028	SdhB	1051	FBgn0043070	MESK2	3876	0.134937	Negative	DroID	22036573		MI:0007
Dvs01	DPIM		FBgn0034177	AsnRS-m	1384	FBgn0025716	Bap55	3689	0.64405	Negative	DroID	22036573		MI:0007
Dvs01	DPIM		FBgn0259978	vlc	10843	FBgn0038925	Cchl	2872	1.36127	Negative	DroID	22036573		MI:0007
Dvs01	DPIM		FBgn0032812	Hakai	3424	FBgn0011692	pav	9483	0.0447946	Negative	DroID	22036573		MI:0007
Dvs01	DPIM		FBgn0024285	Srp54	3942	FBgn0000286	Cf2	8175	0.0289068	Negative	DroID	22036573		MI:0007
Dvs01	DPIM		FBgn0027084	LysRS	2302	FBgn0036819	Dysb	4430	0.925086	Negative	DroID	22036573		MI:0007
Dvs01	DPIM		FBgn0002780	mod	291	FBgn0010339	128up	3215	-0.0935622	Negative	DroID	22036573		MI:0007
Dvs01	DPIM		FBgn0037939	CG14718	3495	FBgn0015521	RpS21	7949	1.27207	Negative	DroID	22036573		MI:0007
Dvs01	DPIM		FBgn0250814	UQCR-C2	1128	FBgn0264785	Hph	3559	0.157453	Negative	DroID	22036573		MI:0007
Dvs01	DPIM		FBgn0038145	Droj2	3337	FBgn0027518	Wdr24	3013	0.117236	Negative	DroID	22036573		MI:0007
Dvs01	DPIM		FBgn0032166	CG4619	1155	FBgn0052344	CG32344	1223	0.240908	Negative	DroID	22036573		MI:0007
Dvs01	DPIM		FBgn0031644	CG15625	5526	FBgn0041188	Atx2	4230	-0.13044	Negative	DroID	22036573		MI:0007
Dvs01	DPIM		FBgn0037261	CG9775	10135	FBgn0002673	twe	1586	-0.226068	Negative	DroID	22036573		MI:0007
Dvs01	DPIM		FBgn0033021	CG10417	3662	FBgn0264855	AP-2alpha	7737	0.508021	Negative	DroID	22036573		MI:0007
Dvs01	DPIM		FBgn0051910	CG31910	5653	FBgn0033787	CG13321	4372	0.168744	Negative	DroID	22036573		MI:0007
Dvs01	DPIM		FBgn0039977	Spf30	9621	FBgn0260991	Incenp	6225	0.213865	Negative	DroID	22036573		MI:0007
Dvs01	DPIM		FBgn0032720	mRpL13	987	FBgn0013342	nSyb	10137	-0.207231	Negative	DroID	22036573		MI:0007
Dvs01	DPIM		FBgn0034361	mRpS28	1317	FBgn0000114	bru1	5105	-0.0205291	Negative	DroID	22036573		MI:0007
Dvs01	DPIM		FBgn0000166	bcd	9066	FBgn0033160	Dhx15	3948	1.71798	Negative	DroID	22036573		MI:0007
Dvs01	DPIM		FBgn0001986	Mtr4	2819	FBgn0037610	CG8043	1056	0.589809	Negative	DroID	22036573		MI:0007
Dvs01	DPIM		FBgn0033926	Arc1	3440	FBgn0010786	Pbgd	10482	0.220447	Negative	DroID	22036573		MI:0007
Dvs01	DPIM		FBgn0001216	Hsc70-1	10901	FBgn0032812	Hakai	3424	0.323195	Negative	DroID	22036573		MI:0007
Dvs01	DPIM		FBgn0038167	Lkb1	1421	FBgn0038989	CG6937	9484	0.174621	Negative	DroID	22036573		MI:0007
Dvs01	DPIM		FBgn0030841	CG8568	2486	FBgn0030362	regucalcin	2137	-0.0534589	Negative	DroID	22036573		MI:0007
Dvs01	DPIM		FBgn0035440	CG14969	3328	FBgn0032731	Swip-1	1121	0.15919	Negative	DroID	22036573		MI:0007
Dvs01	DPIM		FBgn0010750	atms	1139	FBgn0027291	Idh3a	10094	-0.539301	Negative	DroID	22036573		MI:0007
Dvs01	DPIM		FBgn0034351	rswl	3077	FBgn0051363	Jupiter	6241	0.210833	Negative	DroID	22036573		MI:0007
Dvs01	DPIM		FBgn0039084	CG10175	4354	FBgn0011305	Rsf1	4782	0.113836	Negative	DroID	22036573		MI:0007
Dvs01	DPIM		FBgn0030061	CG1785	2565	FBgn0011725	twin	6045	-0.150001	Negative	DroID	22036573		MI:0007
Dvs01	DPIM		FBgn0035334	CG8993	183	FBgn0032168	CG13126	1392	0.0163221	Negative	DroID	22036573		MI:0007
Dvs01	DPIM		FBgn0028473	Non1	2809	FBgn0003567	su(Hw)	1776	0.589055	Negative	DroID	22036573		MI:0007
Dvs01	DPIM		FBgn0031381	Npc2a	5844	FBgn0031883	Caper	10449	-0.361349	Negative	DroID	22036573		MI:0007
Dvs01	DPIM		FBgn0032783	CG10237	10076	FBgn0035848	Uxs	3837	0.0400851	Negative	BioGrid;DroID;FlyBase	FBrf0218395;22036573		MI:0943;MI:0007;MI:0046
Dvs01	DPIM		FBgn0001986	Mtr4	2819	FBgn0050052	Obp49a	5855	1.14562	Negative	DroID	22036573		MI:0007
Dvs01	DPIM		FBgn0035016	CG4612	3791	FBgn0038947	Sar1	6259	0.31902	Negative	DroID	22036573		MI:0007
Dvs01	DPIM		FBgn0266722	Trs33	5309	FBgn0027496	epsilonCOP	2853	0.303374	Negative	DroID	22036573		MI:0007
Dvs01	DPIM		FBgn0285937	Rab1	333	FBgn0001257	ImpL2	3229	1.38344	Negative	DroID	22036573		MI:0007
Dvs01	DPIM		FBgn0037092	M6	2909	FBgn0032961	CG1416	3055	-0.154662	Negative	DroID	22036573		MI:0007
Dvs01	DPIM		FBgn0015359	CG2034	6005	FBgn0036733	U4-U6-60K	3478	0.240297	Negative	DroID	22036573		MI:0007
Dvs01	DPIM		FBgn0039159	mRpS24	767	FBgn0034611	MFS16	3239	0.185557	Negative	DroID	22036573		MI:0007
Dvs01	DPIM		FBgn0032820	fbp	10823	FBgn0000150	awd	8376	-0.558451	Negative	DroID	22036573		MI:0007
Dvs01	DPIM		FBgn0285913	red	3623	FBgn0015222	Fer1HCH	6130	0.464525	Negative	DroID	22036573		MI:0007
Dvs01	DPIM		FBgn0035497	CG14995	2533	FBgn0263603	Zn72D	3483	0.125304	Negative	DroID	22036573		MI:0007
Dvs01	DPIM		FBgn0015331	abs	3675	FBgn0264001	bru3	3718	-0.23592	Negative	DroID	22036573		MI:0007
Dvs01	DPIM		FBgn0030060	CG2004	6056	FBgn0031453	Bacc	4772	0.0367273	Negative	DroID	22036573		MI:0007
Dvs01	DPIM		FBgn0034258	eIF3c	7884	FBgn0013342	nSyb	10137	0.214093	Negative	DroID	22036573		MI:0007
Dvs01	DPIM		FBgn0086134	Prosalpha2	1002	FBgn0030035	PIG-T	8893	0.382607	Negative	DroID	22036573		MI:0007
Dvs01	DPIM		FBgn0028479	Mtpalpha	1224	FBgn0041585	Orai	4699	0.0481257	Negative	DroID	22036573		MI:0007
Dvs01	DPIM		FBgn0010348	Arf1	1065	FBgn0031818	CG9536	3135	0.397061	Negative	DroID	22036573		MI:0007
Dvs01	DPIM		FBgn0031213	galectin	1406	FBgn0039595	AstA-R2	6224	-0.0206662	Negative	DroID	22036573		MI:0007
Dvs01	DPIM		FBgn0004363	porin	3987	FBgn0041585	Orai	4699	1.31162	Negative	DroID	22036573		MI:0007
Dvs01	DPIM		FBgn0039044	p53	3278	FBgn0015282	Rpt2	1086	2.6664	Positive	DroID	22036573		MI:0007
Dvs01	DPIM		FBgn0039667	FipoQ	3583	FBgn0021795	Tapdelta	2963	0.864101	Negative	DroID	22036573		MI:0007
Dvs01	DPIM		FBgn0039494	grass	6049	FBgn0038826	Syp	3607	-0.0476538	Negative	DroID	22036573		MI:0007
Dvs01	DPIM		FBgn0015621	Clp	10986	FBgn0051363	Jupiter	6125	-0.085046	Negative	DroID	22036573		MI:0007
Dvs01	DPIM		FBgn0003612	Su(var)2-10	3664	FBgn0038369	Arpc3A	10633	0.345546	Negative	DroID	22036573		MI:0007
Dvs01	DPIM		FBgn0016034	mael	1686	FBgn0001216	Hsc70-1	10901	2.35805	Negative	DroID	22036573		MI:0007
Dvs01	DPIM		FBgn0001224	Hsp23	2685	FBgn0286027	Rnmt	8887	1.26928	Negative	DroID	22036573		MI:0007
Dvs01	DPIM		FBgn0028685	Rpt4	9810	FBgn0026143	Cdc45	3779	0.0684254	Negative	DroID	22036573		MI:0007
Dvs01	DPIM		FBgn0039044	p53	3278	FBgn0037261	CG9775	6260	-0.359156	Negative	DroID	22036573		MI:0007
Dvs01	DPIM		FBgn0285952	eEF5	5159	FBgn0001142	Gs1	1129	0.521879	Negative	DroID	22036573		MI:0007
Dvs01	DPIM		FBgn0004363	porin	3987	FBgn0024326	Mkk4	5077	1.63937	Negative	DroID	22036573		MI:0007
Dvs01	DPIM		FBgn0036487	Prp31	3862	FBgn0020305	dbe	2198	0.139054	Negative	DroID	22036573		MI:0007
Dvs01	DPIM		FBgn0004907	14-3-3zeta	1130	FBgn0010397	LamC	3716	0.221645	Negative	DroID	22036573		MI:0007
Dvs01	DPIM		FBgn0038826	Syp	3607	FBgn0003371	sgg	9381	-0.0425809	Negative	DroID	22036573		MI:0007
Dvs01	DPIM		FBgn0000181	bic	3338	FBgn0283658	muc	1157	0.539072	Negative	DroID	22036573		MI:0007
Dvs01	DPIM		FBgn0004896	fd59A	8001	FBgn0036999	isoQC	6236	0.602178	Negative	DroID	22036573		MI:0007
Dvs01	DPIM		FBgn0022893	Df31	2875	FBgn0036713	Mip	1900	1.18186	Negative	DroID	22036573		MI:0007
Dvs01	DPIM		FBgn0027583	CG7601	2813	FBgn0030670	Pis	4733	0.0370436	Negative	DroID	22036573		MI:0007
Dvs01	DPIM		FBgn0037465	CG1105	3444	FBgn0036999	isoQC	6236	1.14413	Negative	DroID	22036573		MI:0007
Dvs01	DPIM		FBgn0000045	Act79B	5806	FBgn0037046	CG10581	7333	1.91764	Negative	DroID	22036573		MI:0007
Dvs01	DPIM		FBgn0011742	Arp2	9693	FBgn0002031	Phb1	2164	0.206885	Negative	DroID	22036573		MI:0007
Dvs01	DPIM		FBgn0037375	kat-60L1	5743	FBgn0015521	RpS21	10084	-0.243732	Negative	DroID	22036573		MI:0007
Dvs01	DPIM		FBgn0028684	Rpt5	2958	FBgn0033607	CG9062	7985	1.28149	Negative	DroID	22036573		MI:0007
Dvs01	DPIM		FBgn0010348	Arf1	1065	FBgn0035083	Tina-1	7269	0.274181	Negative	DroID	22036573		MI:0007
Dvs01	DPIM		FBgn0028670	Vha100-2	3014	FBgn0038826	Syp	3607	0.027623	Negative	DroID	22036573		MI:0007
Dvs01	DPIM		FBgn0266917	Sf3a1	4253	FBgn0038826	Syp	3607	-0.669055	Negative	DroID	22036573		MI:0007
Dvs01	DPIM		FBgn0003117	pnr	9106	FBgn0032166	CG4619	1155	3.29797	Positive	DroID	22036573		MI:0007
Dvs01	DPIM		FBgn0041188	Atx2	4230	FBgn0028963	Or49b	8010	-0.464783	Negative	DroID	22036573		MI:0007
Dvs01	DPIM		FBgn0033021	CG10417	3662	FBgn0037550	CG9667	9104	0.00386738	Negative	DroID	22036573		MI:0007
Dvs01	DPIM		FBgn0002121	l(2)gl	1797	FBgn0015521	RpS21	7949	0.139662	Negative	DroID	22036573		MI:0007
Dvs01	DPIM		FBgn0001216	Hsc70-1	5744	FBgn0045866	bai	4886	-0.235366	Negative	DroID	22036573		MI:0007
Dvs01	DPIM		FBgn0004390	RasGAP1	4271	FBgn0037610	CG8043	1056	0.645354	Negative	DroID	22036573		MI:0007
Dvs01	DPIM		FBgn0001216	Hsc70-1	5744	FBgn0025682	scf	1395	1.56207	Negative	DroID	22036573		MI:0007
Dvs01	DPIM		FBgn0031324	CG14342	7304	FBgn0038586	CG7168	2033	0.88152	Negative	BioGrid;DroID;FlyBase	FBrf0218395;22036573		MI:0007;MI:0004;MI:0943;MI:0046
Dvs01	DPIM		FBgn0001216	Hsc70-1	10901	FBgn0038167	Lkb1	1421	-0.0905866	Negative	DroID	22036573		MI:0007
Dvs01	DPIM		FBgn0033051	Strica	2947	FBgn0038105	yellow-f2	3302	0.758104	Negative	DroID	22036573		MI:0007
Dvs01	DPIM		FBgn0051729	CG31729	4268	FBgn0259834	out	2855	-0.12206	Negative	DroID	22036573		MI:0007
Dvs01	DPIM		FBgn0015282	Rpt2	1086	FBgn0035034	CG3565	1958	2.70979	Positive	DroID	22036573		MI:0007
Dvs01	DPIM		FBgn0016119	ATPsynCF6	6265	FBgn0035032	ATPsynF	984	-0.220984	Negative	BioGrid;DroID;FlyBase;mentha	FBrf0218395;22036573;25023514		MI:0943;MI:0082;MI:0007;MI:0276;MI:1022;MI:0046
Dvs01	DPIM		FBgn0285952	eEF5	5159	FBgn0032921	Mpp6	4838	-0.193359	Negative	DroID	22036573		MI:0007
Dvs01	DPIM		FBgn0025777	homer	2907	FBgn0011205	fbl	1836	0.176457	Negative	DroID	22036573		MI:0007
Dvs01	DPIM		FBgn0038976	Pfdn5	2867	FBgn0051363	Jupiter	8747	-0.0979419	Negative	DroID	22036573		MI:0007
Dvs01	DPIM		FBgn0032298	CG6724	1115	FBgn0261278	grp	1215	0.110028	Negative	DroID	22036573		MI:0007
Dvs01	DPIM		FBgn0001624	dlg1	3749	FBgn0036462	mRpL39	754	0.742608	Negative	DroID	22036573		MI:0007
Dvs01	DPIM		FBgn0025716	Bap55	3689	FBgn0004397	Vinc	4223	-0.00398972	Negative	DroID	22036573		MI:0007
Dvs01	DPIM		FBgn0032863	Cdc23	1734	FBgn0285947	RpS10b	10437	0.347641	Negative	DroID	22036573		MI:0007
Dvs01	DPIM		FBgn0035032	ATPsynF	984	FBgn0028342	ATPsyndelta	1313	0.173338	Negative	BioGrid;DroID;FlyBase	FBrf0218395;22036573;25023514		MI:0943;MI:0082;MI:0007;MI:0276;MI:1022;MI:0046
Dvs01	DPIM		FBgn0033528	trsn	5876	FBgn0011305	Rsf1	4782	-0.319174	Negative	DroID	22036573		MI:0007
Dvs01	DPIM		FBgn0038473	Ns1	9328	FBgn0038012	CG10013	2902	-0.154747	Negative	DroID	22036573		MI:0007
Dvs01	DPIM		FBgn0033973	HPS1	3595	FBgn0038519	Prx3	1013	1.29228	Negative	DroID	22036573		MI:0007
Dvs01	DPIM		FBgn0035102	CG7049	7265	FBgn0261722	fwe	729	0.120051	Negative	DroID	22036573		MI:0007
Dvs01	DPIM		FBgn0025678	CaBP1	3387	FBgn0030752	Cdc50	8427	0.00740151	Negative	DroID	22036573		MI:0007
Dvs01	DPIM		FBgn0053303	CG33303	10421	FBgn0025592	Gk1	3479	0.558383	Negative	DroID	22036573		MI:0007
Dvs01	DPIM		FBgn0014189	Hel25E	1106	FBgn0020513	Paics	3345	1.60385	Negative	DroID	22036573		MI:0007
Dvs01	DPIM		FBgn0039159	mRpS24	767	FBgn0031850	Tsp	3331	0.191952	Negative	DroID	22036573		MI:0007
Dvs01	DPIM		FBgn0052564	CG32564	3045	FBgn0034893	mRpL43	4741	1.20721	Negative	DroID	22036573		MI:0007
Dvs01	DPIM		FBgn0037011	Nubp2	6188	FBgn0033264	Nup50	1159	-0.18199	Negative	DroID	22036573		MI:0007
Dvs01	DPIM		FBgn0037008	mTerf3	4038	FBgn0026379	Pten	1216	-0.325029	Negative	DroID	22036573		MI:0007
Dvs01	DPIM		FBgn0029093	cathD	3226	FBgn0035162	Sf3b3	6076	1.17019	Negative	DroID	22036573		MI:0007
Dvs01	DPIM		FBgn0037121	Polr2H	2732	FBgn0261799	dsx-c73A	4620	0.31935	Negative	DroID	22036573		MI:0007
Dvs01	DPIM		FBgn0039464	CG6330	11088	FBgn0000116	Argk1	3280	-0.148979	Negative	DroID	22036573		MI:0007
Dvs01	DPIM		FBgn0033204	CG2065	5279	FBgn0014019	Rh5	3894	0.0921154	Negative	DroID	22036573		MI:0007
Dvs01	DPIM		FBgn0027066	Eb1	6097	FBgn0062412	Ctr1B	4458	0.66416	Negative	DroID	22036573		MI:0007
Dvs01	DPIM		FBgn0037345	PolZ2	253	FBgn0035147	Gale	3663	0.111671	Negative	DroID	22036573		MI:0007
Dvs01	DPIM		FBgn0014141	cher	1453	FBgn0010602	lwr	1628	-0.357953	Negative	DroID	22036573		MI:0007
Dvs01	DPIM		FBgn0039561	mfrn	4171	FBgn0026878	CG4325	10617	-0.275592	Negative	DroID	22036573		MI:0007
Dvs01	DPIM		FBgn0001216	Hsc70-1	5744	FBgn0039159	mRpS24	767	-0.16897	Negative	DroID	22036573		MI:0007
Dvs01	DPIM		FBgn0032961	CG1416	3055	FBgn0043070	MESK2	3876	1.17739	Negative	DroID	22036573		MI:0007
Dvs01	DPIM		FBgn0082582	tmod	10769	FBgn0032408	CG6712	3629	1.76891	Negative	DroID	22036573		MI:0007
Dvs01	DPIM		FBgn0033264	Nup50	1159	FBgn0061200	Nup153	7784	0.802093	Negative	BioGrid;DroID;FlyBase;mentha	FBrf0218395;22036573		MI:0943;MI:0007;MI:0046
Dvs01	DPIM		FBgn0052344	CG32344	1223	FBgn0034918	Pym	4394	-0.196932	Negative	DroID	22036573		MI:0007
Dvs01	DPIM		FBgn0036381	CG8745	1732	FBgn0033556	CG12343	7379	0.219018	Negative	DroID	22036573		MI:0007
Dvs01	DPIM		FBgn0029093	cathD	3226	FBgn0285958	Fuca	8881	0.0818715	Negative	DroID	22036573		MI:0007
Dvs01	DPIM		FBgn0039635	Pdhb	8136	FBgn0004654	Pgd	957	-0.83455	Negative	DroID	22036573		MI:0007
Dvs01	DPIM		FBgn0027835	Dp1	1284	FBgn0004858	elB	8929	-0.277965	Negative	DroID	22036573		MI:0007
Dvs01	DPIM		FBgn0037228	CG1092	5148	FBgn0035016	CG4612	3791	-0.136347	Negative	DroID	22036573		MI:0007
Dvs01	DPIM		FBgn0027930	MP1	2979	FBgn0035271	CG2021	8498	-0.104559	Negative	DroID	22036573		MI:0007
Dvs01	DPIM		FBgn0037121	Polr2H	2732	FBgn0028687	Rpt1	1097	2.34689	Negative	DroID	22036573		MI:0007
Dvs01	DPIM		FBgn0004587	B52	268	FBgn0002531	Lcp1	8761	-0.142307	Negative	DroID	22036573		MI:0007
Dvs01	DPIM		FBgn0036980	RhoBTB	2344	FBgn0041188	Atx2	4230	1.22362	Negative	DroID	22036573		MI:0007
Dvs01	DPIM		FBgn0015222	Fer1HCH	3635	FBgn0034479	CG8654	3612	0.0556436	Negative	BioGrid;DroID;FlyBase	FBrf0218395;22036573		MI:0943;MI:0007;MI:0046
Dvs01	DPIM		FBgn0031696	Bub1	4196	FBgn0033264	Nup50	1159	0.0241122	Negative	DroID	22036573		MI:0007
Dvs01	DPIM		FBgn0033208	mRpL52	5202	FBgn0039131	CG12268	4438	-0.169312	Negative	DroID	22036573		MI:0007
Dvs01	DPIM		FBgn0261243	Psa	1264	FBgn0037661	Ada	7993	0.178897	Negative	DroID	22036573		MI:0007
Dvs01	DPIM		FBgn0086443	AsnRS	2817	FBgn0027291	Idh3a	10094	0.217616	Negative	DroID	22036573		MI:0007
Dvs01	DPIM		FBgn0022027	Vps25	5255	FBgn0023517	Pgam5	2147	2.8981	Positive	DroID	22036573		MI:0007
Dvs01	DPIM		FBgn0034816	CG3085	2548	FBgn0003721	Tm1	3799	0.773414	Negative	DroID	22036573		MI:0007
Dvs01	DPIM		FBgn0031697	CG14024	2463	FBgn0037770	Art4	728	-0.198484	Negative	DroID	22036573		MI:0007
Dvs01	DPIM		FBgn0001137	grk	3726	FBgn0036928	Tom20	2057	0.10903	Negative	DroID	22036573		MI:0007
Dvs01	DPIM		FBgn0032015	Ostgamma	2462	FBgn0039651	Cyt-c1L	1061	-0.200595	Negative	DroID	22036573		MI:0007
Dvs01	DPIM		FBgn0022942	Cbp80	4207	FBgn0036685	CG6664	3899	-0.119718	Negative	DroID	22036573		MI:0007
Dvs01	DPIM		FBgn0031883	Caper	10449	FBgn0034021	CG8180	3818	0.117168	Negative	DroID	22036573		MI:0007
Dvs01	DPIM		FBgn0015568	alpha-Est1	3741	FBgn0032731	Swip-1	1121	0.0727648	Negative	DroID	22036573		MI:0007
Dvs01	DPIM		FBgn0027525	LTV1	3008	FBgn0265574	Cdc5	8608	1.02656	Negative	DroID	22036573		MI:0007
Dvs01	DPIM		FBgn0015521	RpS21	10084	FBgn0015926	dah	6090	-0.358974	Negative	DroID	22036573		MI:0007
Dvs01	DPIM		FBgn0014391	sun	6444	FBgn0039332	alrm	3508	-0.309971	Negative	DroID	22036573		MI:0007
Dvs01	DPIM		FBgn0037891	CG5214	1407	FBgn0038099	CG7091	4780	0.230343	Negative	DroID	22036573		MI:0007
Dvs01	DPIM		FBgn0030365	Tango4	2338	FBgn0034176	ste24a	1477	0.0366612	Negative	DroID	22036573		MI:0007
Dvs01	DPIM		FBgn0011288	Snap25	1186	FBgn0013342	nSyb	1862	0.39873	Negative	DroID;FlyBase;BioGrid	22036573;11058092;20688915	MI:0055	MI:0007;MI:0401;MI:1022;MI:0415;MI:0808;MI:1088
Dvs01	DPIM		FBgn0030061	CG1785	2565	FBgn0034229	CG4847	11089	0.0294213	Negative	DroID	22036573		MI:0007
Dvs01	DPIM		FBgn0033266	Socs44A	5919	FBgn0051694	Ifrd1	5939	1.1378	Negative	DroID	22036573		MI:0007
Dvs01	DPIM		FBgn0261789	SmD2	2667	FBgn0036349	SNCF	4908	0.489664	Negative	DroID	22036573		MI:0007
Dvs01	DPIM		FBgn0263987	spoon	10852	FBgn0033699	RpS11	10775	-0.125073	Negative	DroID	22036573		MI:0007
Dvs01	DPIM		FBgn0032812	Hakai	3424	FBgn0003278	Polr1B	4146	0.0868193	Negative	DroID	22036573		MI:0007
Dvs01	DPIM		FBgn0035591	CG4611	1417	FBgn0036184	PCID2	3856	0.391991	Negative	DroID	22036573		MI:0007
Dvs01	DPIM		FBgn0036342	CG11279	4325	FBgn0001216	Hsc70-1	10901	0.569167	Negative	DroID	22036573		MI:0007
Dvs01	DPIM		FBgn0013770	Cp1	1370	FBgn0040513	kappaB-Ras	1678	0.259067	Negative	DroID	22036573		MI:0007
Dvs01	DPIM		FBgn0035438	Gtpx	3872	FBgn0030398	Cpr11B	2000	0.219126	Negative	DroID	22036573		MI:0007
Dvs01	DPIM		FBgn0011361	ND-ACP	5666	FBgn0004882	orb	9366	0.0809214	Negative	DroID	22036573		MI:0007
Dvs01	DPIM		FBgn0015521	RpS21	10084	FBgn0053514	CG33514	6202	0.423195	Negative	DroID	22036573		MI:0007
Dvs01	DPIM		FBgn0035102	CG7049	7265	FBgn0035725	Mis12	4578	-0.288198	Negative	DroID	22036573		MI:0007
Dvs01	DPIM		FBgn0031229	CG3436	2858	FBgn0028671	Vha100-1	9196	-0.0844506	Negative	DroID	22036573		MI:0007
Dvs01	DPIM		FBgn0004177	mts	3646	FBgn0002775	msl-3	4502	1.55262	Negative	DroID	22036573		MI:0007
Dvs01	DPIM		FBgn0264691	Lst8	1136	FBgn0015019	CCT3	1412	0.335167	Negative	DroID	22036573		MI:0007
Dvs01	DPIM		FBgn0027596	Kank	2985	FBgn0027066	Eb1	11111	0.163509	Negative	DroID;FlyBase;BioGrid	22036573;25203404		MI:0007;MI:0113;MI:0004;MI:0833;MI:0096
Dvs01	DPIM		FBgn0003279	RpL4	1072	FBgn0037261	CG9775	6260	-0.330646	Negative	DroID	22036573		MI:0007
Dvs01	DPIM		FBgn0015926	dah	6090	FBgn0037270	eIF3f1	5909	0.569784	Negative	DroID	22036573		MI:0007
Dvs02	Finley_Y2H		FBgn0030753	rngo	5566	FBgn0032773	fon	6071	2.1162	Negative	DroID		MI:0727
Dvs02	Finley_Y2H		FBgn0033897	Rcd1	4195	FBgn0287695	KFase	5319	0.199314	Negative	DroID		MI:0727
Dvs02	Finley_Y2H		FBgn0037617	nom	8159	FBgn0024985	Rilpl	4018	0.193571	Negative	DroID;BioGrid;mentha;FlyBase;DIP;IntAct	14605208;FBrf0235788	MI:0397;MI:1112;MI:0018;MI:0727
Dvs02	Finley_Y2H		FBgn0023178	Pdf	5239	FBgn0033906	ReepB	901	2.66153	Negative	DroID		MI:0727
Dvs02	Finley_Y2H		FBgn0031579	CG15422	9778	FBgn0035788	CG8541	679	-0.391243	Negative	BioGrid;DIP;DroID;IntAct;mentha	14605208	MI:0397;MI:0018;MI:0727
Dvs02	Finley_Y2H		FBgn0032017	CG7810	2248	FBgn0031650	CG14044	4521	2.26189	Negative	BioGrid;DIP;DroID;IntAct;mentha	14605208	MI:0397;MI:0018;MI:0727
Dvs02	Finley_Y2H		FBgn0042630	Sox21b	2485	FBgn0036952	CG6933	2116	0.76701	Negative	DIP;DroID;IntAct;mentha	14605208	MI:0397;MI:0018;MI:0727
Dvs02	Finley_Y2H		FBgn0261278	grp	1215	FBgn0027592	MED15	2990	2.01698	Negative	BioGrid;DroID;IntAct;mentha	15575970	MI:0397;MI:0018;MI:0727
Dvs02	Finley_Y2H		FBgn0286506	Mpi	1361	FBgn0037101	CG7634	5513	-0.0821837	Negative	BioGrid;DIP;DroID;IntAct;mentha	14605208	MI:0397;MI:0018;MI:0727
Dvs02	Finley_Y2H		FBgn0035397	PAN3	224	FBgn0025674	CycK	271	3.72671	Positive	DroID;BioGrid;mentha;FlyBase;DIP;IntAct	14605208;FBrf0235788;15575970	MI:0397;MI:1112;MI:0018;MI:0727
Dvs02	Finley_Y2H		FBgn0032023	CG14274	7303	FBgn0031746	CG9029	11046	-0.0676805	Negative	DroID		MI:0727
Dvs02	Finley_Y2H		FBgn0264270	Sxl	11149	FBgn0036950	CG6996	7835	0.191877	Negative	DroID		MI:0727
Dvs02	Finley_Y2H		FBgn0032312	CG14071	8449	FBgn0023534	CG17778	5213	2.50421	Negative	BioGrid;DIP;DroID;IntAct;mentha	14605208	MI:0397;MI:0018;MI:0727
Dvs02	Finley_Y2H		FBgn0036257	RhoGAP68F	2792	FBgn0025334	PHDP	8197	0.247559	Negative	BioGrid;DroID	15575970	MI:0397;MI:0018;MI:0727
Dvs02	Finley_Y2H		FBgn0036110	Cpr67Fb	8496	FBgn0032640	Sgt	1842	-0.07141	Negative	BioGrid;DIP;DroID;IntAct;mentha	14605208	MI:0397;MI:0018;MI:0727
Dvs02	Finley_Y2H		FBgn0034200	Gbp2	3518	FBgn0031579	CG15422	9778	0.0848342	Negative	DroID		MI:0727
Dvs02	Finley_Y2H		FBgn0051679	Tengl3	6302	FBgn0029522	CG13373	2888	-0.113386	Negative	BioGrid;DroID	15575970	MI:0397;MI:0018;MI:0727
Dvs02	Finley_Y2H		FBgn0087005	rtp	1864	FBgn0037345	PolZ2	253	0.216739	Negative	BioGrid;DroID	15575970	MI:0397;MI:0018;MI:0727
Dvs02	Finley_Y2H		FBgn0030668	CG8128	6897	FBgn0034583	CG10527	2098	-0.205362	Negative	BioGrid;DroID	15575970	MI:0397;MI:0018;MI:0727
Dvs02	Finley_Y2H		FBgn0017550	Rga	8849	FBgn0033029	Not3	1773	0.171643	Negative	BioGrid;DroID;FlyBase	22036573;25242320;23303381	MI:0727	MI:0943;MI:0082;MI:0007;MI:0046;MI:0705;MI:0096
Dvs02	Finley_Y2H		FBgn0003145	prd	2633	FBgn0014023	mRpL47	5715	0.0739406	Negative	DroID		MI:0727
Dvs02	Finley_Y2H		FBgn0037734	trbd	4010	FBgn0053096	CG33096	8333	0.0623741	Negative	BioGrid;DIP;DroID	14605208	MI:0397;MI:0018;MI:0727
Dvs02	Finley_Y2H		FBgn0034936	Stoml2	1464	FBgn0036918	Pfdn6	5860	1.0732	Negative	DroID		MI:0727
Dvs02	Finley_Y2H		FBgn0029118	ScsbetaG	1112	FBgn0000166	bcd	3784	0.030028	Negative	BioGrid;DroID;IntAct;mentha	15575970	MI:0397;MI:0018;MI:0727
Dvs02	Finley_Y2H		FBgn0263934	esn	8356	FBgn0030096	Zpr1	3808	0.202131	Negative	BioGrid;DroID	14605208	MI:0397;MI:0018;MI:0727
Dvs02	Finley_Y2H		FBgn0039017	CG6985	1558	FBgn0263106	DnaJ-1	3236	-0.0444562	Negative	BioGrid;DIP;DroID;IntAct;mentha	14605208	MI:0397;MI:0018;MI:0727
Dvs02	Finley_Y2H		FBgn0003961	Uro	7886	FBgn0034499	Cpr56F	4660	-0.11243	Negative	BioGrid;DIP;DroID;IntAct;mentha	14605208	MI:0397;MI:0018;MI:0727
Dvs02	Finley_Y2H		FBgn0028836	CSN7	9623	FBgn0033401	Cog6	1716	-0.342155	Negative	BioGrid;DIP;DroID;IntAct;mentha	14605208	MI:0397;MI:0018;MI:0727
Dvs02	Finley_Y2H		FBgn0011276	HLH3B	6799	FBgn0031894	CG4496	10685	0.417866	Negative	BioGrid;DroID	15575970	MI:0397;MI:0018;MI:0727
Dvs02	Finley_Y2H		FBgn0037516	CG11286	9640	FBgn0035325	CG13806	4432	0.0460495	Negative	BioGrid;DroID;IntAct;mentha	15575970	MI:0397;MI:0018;MI:0727
Dvs02	Finley_Y2H		FBgn0020620	RN-tre	3427	FBgn0038772	mdlc	3764	-0.355008	Negative	DroID		MI:0727
Dvs02	Finley_Y2H		FBgn0036731	CG6333	9919	FBgn0013718	nuf	10737	-0.227353	Negative	BioGrid;DroID;IntAct;mentha	14605208	MI:0397;MI:0018;MI:0727
Dvs02	Finley_Y2H		FBgn0033353	BaraB	10632	FBgn0263832	Rcd5	2367	0.526208	Negative	BioGrid;DIP;DroID	14605208	MI:0397;MI:0018;MI:0727
Dvs02	Finley_Y2H		FBgn0038281	RpL10Aa	5545	FBgn0034651	CG15676	5674	0.638051	Negative	DroID		MI:0727
Dvs02	Finley_Y2H		FBgn0250785	vari	9456	FBgn0035455	CG10862	10262	-0.19165	Negative	DroID		MI:0727
Dvs02	Finley_Y2H		FBgn0032763	CG17568	6797	FBgn0031189	CG14618	5381	0.290223	Negative	DroID		MI:0727
Dvs02	Finley_Y2H		FBgn0036257	RhoGAP68F	2792	FBgn0036211	CG5946	10473	0.205993	Negative	DroID	18840285	MI:0727
Dvs02	Finley_Y2H		FBgn0027054	CSN4	2432	FBgn0041707	7B2	1906	-0.195191	Negative	BioGrid;DIP;DroID;IntAct;mentha	14605208	MI:0397;MI:0018;MI:0727
Dvs02	Finley_Y2H		FBgn0041709	yellow-g	9622	FBgn0032884	Pomp	2669	2.18951	Negative	BioGrid;DIP;DroID;IntAct;mentha	14605208	MI:0397;MI:0018;MI:0727
Dvs02	Finley_Y2H		FBgn0004003	wbl	6840	FBgn0036286	CG10616	9879	-0.150952	Negative	DroID		MI:0727
Dvs02	Finley_Y2H		FBgn0086134	Prosalpha2	1002	FBgn0032419	CG17217	8467	1.83547	Negative	DroID;IntAct;mentha	19079254	MI:0727;MI:0397
Dvs02	Finley_Y2H		FBgn0033713	CG8841	6080	FBgn0023180	Orc6	4891	-0.0743659	Negative	BioGrid;DroID;IntAct;mentha	15575970	MI:0397;MI:0018;MI:0727
Dvs02	Finley_Y2H		FBgn0032472	CG9928	5201	FBgn0020377	Sr-CII	334	0.279921	Negative	DroID		MI:0727
Dvs02	Finley_Y2H		FBgn0038581	CG14314	5487	FBgn0035397	PAN3	224	0.216483	Negative	DroID		MI:0727
Dvs02	Finley_Y2H	0.2578	FBgn0003261	Rm62	6247	FBgn0004863	C15	11290	0.0529786	Negative	BioGrid;DIP;DroID;mentha	14605208	MI:0397;MI:0018;MI:0727
Dvs02	Finley_Y2H		FBgn0035047	Pof	3177	FBgn0000287	salr	11320	0.282822	Negative	DroID		MI:0727
Dvs02	Finley_Y2H		FBgn0027364	Six4	7270	FBgn0027492	wdb	288	-1.3103	Negative	DroID	18840285	MI:0727
Dvs02	Finley_Y2H		FBgn0036118	Blos2	8451	FBgn0050077	Blos1	11381	2.28899	Negative	DroID;IntAct;mentha	19079254	MI:0727;MI:0397
Dvs02	Finley_Y2H		FBgn0031263	Tspo	2146	FBgn0031992	Acbp1	6851	-0.368475	Negative	DroID;IntAct;mentha	19079254	MI:0727;MI:0397
Dvs02	Finley_Y2H		FBgn0086694	Bre1	9514	FBgn0036394	CG9040	5986	-0.0702176	Negative	BioGrid;DIP;DroID;IntAct;mentha	14605208	MI:0397;MI:0018;MI:0727
Dvs02	Finley_Y2H		FBgn0037339	Pi4KIIalpha	8701	FBgn0027364	Six4	11261	0.135577	Negative	DroID		MI:0727
Dvs02	Finley_Y2H		FBgn0033787	CG13321	4372	FBgn0031957	TwdlE	5098	-0.0598887	Negative	BioGrid;DIP;DroID;IntAct;mentha	14605208	MI:0397;MI:0018;MI:0727
Dvs02	Finley_Y2H		FBgn0019686	lok	10192	FBgn0265998	Doa	4060	0.00241072	Negative	BioGrid;DroID;IntAct;mentha	15575970	MI:0397;MI:0018;MI:0727
Dvs02	Finley_Y2H		FBgn0032264	Lip4	4469	FBgn0031814	retm	7870	0.176315	Negative	DroID		MI:0727
Dvs02	Finley_Y2H		FBgn0000479	dnc	7237	FBgn0000229	bsk	1642	-0.351999	Negative	DroID		MI:0727
Dvs02	Finley_Y2H		FBgn0038172	Adgf-D	6505	FBgn0037615	CG11760	9529	-0.0891494	Negative	DroID		MI:0727
Dvs02	Finley_Y2H		FBgn0001147	gsb-n	5027	FBgn0040348	CG3703	4355	0.257802	Negative	DroID		MI:0727
Dvs02	Finley_Y2H		FBgn0000566	Cth	3354	FBgn0033782	sug	3419	0.0299707	Negative	DroID	19079254	MI:0727
Dvs02	Finley_Y2H		FBgn0038569	CG7218	2380	FBgn0032785	CG10026	10452	1.46609	Negative	DroID;IntAct;mentha	14613974;16603075	MI:0397;MI:0018;MI:0727
Dvs02	Finley_Y2H		FBgn0259791	bora	3384	FBgn0034109	CG7747	1598	1.90554	Negative	DroID		MI:0727
Dvs02	Finley_Y2H		FBgn0001565	Ddx56	7909	FBgn0033631	Sod3	8780	0.1509	Negative	DroID		MI:0727
Dvs02	Finley_Y2H		FBgn0000377	crn	2276	FBgn0030668	CG8128	6897	2.13602	Negative	BioGrid;DroID	15575970	MI:0397;MI:0018;MI:0727
Dvs02	Finley_Y2H		FBgn0034259	P32	2039	FBgn0002593	RpLP1	10966	0.138647	Negative	BioGrid;DIP;DroID;IntAct;mentha	14605208	MI:0397;MI:0018;MI:0727
Dvs02	Finley_Y2H		FBgn0031772	CG13994	5737	FBgn0030362	regucalcin	2137	0.743607	Negative	DroID	18840285	MI:0727
Dvs02	Finley_Y2H		FBgn0013762	Cdk5	1390	FBgn0085432	pan	8841	-0.400492	Negative	BioGrid;DroID;IntAct;mentha	15575970	MI:0397;MI:0018;MI:0727
Dvs02	Finley_Y2H		FBgn0000439	Dfd	11372	FBgn0031997	PGAP5	5627	0.748942	Negative	BioGrid;DroID;IntAct;mentha	15575970	MI:0397;MI:0018;MI:0727
Dvs02	Finley_Y2H		FBgn0267336	Glut4EF	9152	FBgn0034907	CG5539	805	-0.218526	Negative	DroID		MI:0727
Dvs02	Finley_Y2H		FBgn0038316	CG6276	3898	FBgn0036729	CG13733	10177	-0.464426	Negative	BioGrid;DIP;DroID;IntAct;mentha	14605208	MI:0397;MI:0018;MI:0727
Dvs02	Finley_Y2H		FBgn0051211	CG31211	4212	FBgn0000063	Mps1	2913	0.272188	Negative	BioGrid;DroID;IntAct;mentha	15575970	MI:0397;MI:0018;MI:0727
Dvs02	Finley_Y2H		FBgn0020369	Rpt6	1066	FBgn0015282	Rpt2	1086	2.58746	Negative	BioGrid;DroID;FlyBase;IntAct;mentha	22036573;19079254	MI:0727;MI:0397	MI:0943;MI:0046
Dvs02	Finley_Y2H		FBgn0002781	mod(mdg4)	6004	FBgn0013263	Trl	287	-0.455892	Negative	DroID;BioGrid;mentha;FlyBase;IntAct	15574329;28296955;19079254;21821048	MI:0727;MI:0018;MI:0397	MI:0006;MI:0113;MI:0943;MI:0427
Dvs02	Finley_Y2H		FBgn0035325	CG13806	4432	FBgn0033729	Cpr49Af	917	0.146092	Negative	DroID		MI:0727
Dvs02	Finley_Y2H		FBgn0033723	CG13155	7370	FBgn0039349	Ssadh	2622	0.873905	Negative	DroID	18840285	MI:0727
Dvs02	Finley_Y2H		FBgn0038002	CG12256	7461	FBgn0052549	Nt5b	11083	0.215811	Negative	DroID	14605208	MI:0018;MI:0397
Dvs02	Finley_Y2H		FBgn0264492	CkIIalpha	3905	FBgn0037059	CG10510	7891	0.0158144	Negative	BioGrid;DIP;DroID;IntAct;mentha	14605208	MI:0397;MI:0018;MI:0727
Dvs02	Finley_Y2H		FBgn0033653	CG13192	8108	FBgn0040730	CG15127	6865	1.82567	Negative	DroID		MI:0727
Dvs02	Finley_Y2H		FBgn0004053	zen	8188	FBgn0031650	CG14044	4521	1.37707	Negative	BioGrid;DIP;DroID;IntAct;mentha	14605208	MI:0397;MI:0018;MI:0727
Dvs02	Finley_Y2H		FBgn0028920	CG8997	11042	FBgn0015903	apt	3453	0.116043	Negative	BioGrid;DIP;DroID;IntAct;mentha	14605208	MI:0397;MI:0018;MI:0727
Dvs02	Finley_Y2H		FBgn0263260	sel	1945	FBgn0036157	CG7560	5804	0.326945	Negative	DroID		MI:0727
Dvs02	Finley_Y2H		FBgn0086675	fne	10041	FBgn0087013	Karybeta3	9540	-0.0125405	Negative	DroID;IntAct;mentha	19079254	MI:0727;MI:0397
Dvs02	Finley_Y2H		FBgn0052521	Mnr	7123	FBgn0037011	Nubp2	6188	0.74028	Negative	DroID		MI:0727
Dvs02	Finley_Y2H		FBgn0027364	Six4	7270	FBgn0038463	CG3534	4247	0.0885123	Negative	DroID		MI:0727
Dvs02	Finley_Y2H		FBgn0014269	prod	3194	FBgn0287720	Pen	6039	0.325498	Negative	BioGrid;DIP;DroID;IntAct;mentha	14605208	MI:0397;MI:0018;MI:0727
Dvs02	Finley_Y2H		FBgn0027364	Six4	7270	FBgn0004171	Mst98Cb	5992	0.484807	Negative	DroID		MI:0727
Dvs02	Finley_Y2H		FBgn0032023	CG14274	7303	FBgn0034363	CG5327	5673	-0.0703993	Negative	BioGrid;DroID;IntAct;mentha	14605208	MI:0397;MI:0018;MI:0727
Dvs02	Finley_Y2H		FBgn0038788	Sirt2	10706	FBgn0026238	gus	3912	-0.0617328	Negative	BioGrid;DroID;mentha	15575970	MI:0397;MI:0018;MI:0727
Dvs02	Finley_Y2H		FBgn0265998	Doa	226	FBgn0024285	Srp54	3942	-1.75397	Negative	BioGrid;DroID;IntAct;mentha	15575970	MI:0397;MI:0018;MI:0727
Dvs02	Finley_Y2H		FBgn0010421	TfIIFbeta	4940	FBgn0023522	CG11596	10079	0.173804	Negative	DroID;IntAct;mentha	19079254	MI:0727;MI:0397
Dvs02	Finley_Y2H		FBgn0032896	CG14400	7385	FBgn0040079	pkaap	352	0.181752	Negative	DroID		MI:0727
Dvs02	Finley_Y2H		FBgn0014143	croc	6271	FBgn0003145	prd	2633	-0.75197	Negative	DroID		MI:0727
Dvs02	Finley_Y2H		FBgn0036059	nudE	1589	FBgn0039565	CG4884	9903	0.245728	Negative	DroID		MI:0727
Dvs02	Finley_Y2H		FBgn0036157	CG7560	5804	FBgn0035878	CG7182	2266	-0.311483	Negative	DroID		MI:0727
Dvs02	Finley_Y2H		FBgn0036416	CG7924	2117	FBgn0039306	RIOK2	6988	-0.145577	Negative	DroID		MI:0727
Dvs02	Finley_Y2H		FBgn0029649	CG4116	9671	FBgn0034259	P32	2039	3.26583	Positive	BioGrid;DIP;DroID;IntAct;mentha	14605208	MI:0397;MI:0018;MI:0727
Dvs02	Finley_Y2H		FBgn0260945	Atg1	7842	FBgn0008646	E5	7901	-0.00812084	Negative	BioGrid;DroID;IntAct;mentha	15575970	MI:0397;MI:0018;MI:0727
Dvs02	Finley_Y2H		FBgn0030623	PPYR1	5637	FBgn0287695	KFase	5319	-0.0722071	Negative	DroID		MI:0727
Dvs02	Finley_Y2H		FBgn0036257	RhoGAP68F	2792	FBgn0031146	CG15449	8491	0.0825386	Negative	DroID		MI:0727
Dvs02	Finley_Y2H		FBgn0027492	wdb	288	FBgn0010591	Sply	3200	0.503322	Negative	DroID		MI:0727
Dvs02	Finley_Y2H		FBgn0034425	CG11906	4783	FBgn0011476	l(3)neo43	7292	-0.314546	Negative	DroID		MI:0727
Dvs02	Finley_Y2H		FBgn0030748	Traf-like	3174	FBgn0031997	PGAP5	5627	1.14836	Negative	BioGrid;DroID;IntAct;mentha	15575970	MI:0397;MI:0018;MI:0727
Dvs02	Finley_Y2H		FBgn0034422	CG7137	1753	FBgn0029755	Sas10	2424	0.356092	Negative	DroID		MI:0727
Dvs02	Finley_Y2H		FBgn0265998	Doa	3443	FBgn0265998	Doa	4060	1.07228	Negative	BioGrid;DroID;IntAct;mentha	11014821;15575970;7926721	MI:0397;MI:0018;MI:0727	MI:0045
Dvs02	Finley_Y2H		FBgn0085459	CG34430	10009	FBgn0027364	Six4	11261	-0.209738	Negative	DroID		MI:0727
Dvs02	Finley_Y2H		FBgn0038435	Gyc89Da	7543	FBgn0030791	CG9132	1650	0.701891	Negative	DroID		MI:0727
Dvs02	Finley_Y2H		FBgn0260934	par-1	314	FBgn0036257	RhoGAP68F	2792	-0.00246273	Negative	BioGrid;DroID;IntAct;mentha	15575970	MI:0397;MI:0018;MI:0727
Dvs02	Finley_Y2H		FBgn0085408	Shrm	10974	FBgn0034109	CG7747	1598	-0.18469	Negative	DroID		MI:0727
Dvs02	Finley_Y2H		FBgn0037911	CG10898	1161	FBgn0267336	Glut4EF	6287	0.143624	Negative	DroID		MI:0727
Dvs02	Finley_Y2H		FBgn0040786	CG14104	7322	FBgn0034744	Vps20	11135	-0.270313	Negative	BioGrid;DIP;DroID;IntAct;mentha	14605208	MI:0397;MI:0018;MI:0727
Dvs02	Finley_Y2H		FBgn0010602	lwr	1628	FBgn0004050	z	6580	-1.28343	Negative	DroID;BioGrid;mentha;FlyBase;DIP;IntAct	14605208;FBrf0235788	MI:0397;MI:1112;MI:0018;MI:0727
Dvs02	Finley_Y2H		FBgn0010622	DCTN3-p24	2761	FBgn0035513	Cpr64Ad	5072	-0.13424	Negative	BioGrid;DIP;DroID;IntAct;mentha	14605208	MI:0397;MI:0018;MI:0727
Dvs02	Finley_Y2H		FBgn0000318	cl	2729	FBgn0020653	Trxr1	8140	2.22778	Negative	BioGrid;DIP;DroID;IntAct;mentha	14605208	MI:0397;MI:0018;MI:0727
Dvs02	Finley_Y2H		FBgn0264270	Sxl	7126	FBgn0003748	Treh	10958	-0.314756	Negative	DroID		MI:0727
Dvs02	Finley_Y2H		FBgn0003145	prd	2633	FBgn0039958	CG12567	747	2.64816	Negative	DroID		MI:0727
Dvs02	Finley_Y2H		FBgn0052548	CG32548	3485	FBgn0003748	Treh	10958	-1.4953	Negative	DroID		MI:0727
Dvs02	Finley_Y2H		FBgn0032785	CG10026	10452	FBgn0010548	Aldh-III	10403	0.50151	Negative	DroID;IntAct;mentha	14613974;16603075	MI:0397;MI:0018;MI:0727
Dvs02	Finley_Y2H		FBgn0032492	Prosalpha6T	5726	FBgn0032596	Prosbeta4	5399	1.23147	Negative	DroID;IntAct;mentha	19079254;22036573	MI:0727;MI:0397	MI:0007
Dvs02	Finley_Y2H	0.9639	FBgn0036160	CG12289	9829	FBgn0035348	CG16758	10873	1.32501	Negative	BioGrid;DIP;DroID;IntAct;mentha	14605208	MI:0397;MI:0018;MI:0727
Dvs02	Finley_Y2H		FBgn0028506	CG4455	3794	FBgn0038172	Adgf-D	6505	-0.153035	Negative	DroID		MI:0727
Dvs02	Finley_Y2H	0.9404	FBgn0261791	SNRPG	8918	FBgn0040371	CG12470	6352	2.32439	Negative	DIP;DroID;IntAct;mentha	14605208	MI:0397;MI:0018;MI:0727
Dvs02	Finley_Y2H		FBgn0000166	bcd	9066	FBgn0039044	p53	3278	-0.0711353	Negative	BioGrid;DroID;IntAct;mentha	15575970	MI:0397;MI:0018;MI:0727
Dvs02	Finley_Y2H		FBgn0029858	mldr	10159	FBgn0039858	CycG	294	-0.0302704	Negative	DroID		MI:0727
Dvs02	Finley_Y2H		FBgn0033737	Nup54	2346	FBgn0034118	Nup62	3484	5.78742	Positive	BioGrid;DIP;DroID;IntAct;mentha	14605208	MI:0397;MI:0018;MI:0727
Dvs02	Finley_Y2H		FBgn0034759	CG13511	10319	FBgn0032773	fon	6071	0.0999715	Negative	DroID		MI:0727
Dvs02	Finley_Y2H		FBgn0261986	RASSF8	4164	FBgn0037581	CG7352	7529	-0.198656	Negative	BioGrid;DIP;DroID;IntAct;mentha	14605208	MI:0397;MI:0018;MI:0727
Dvs02	Finley_Y2H		FBgn0025674	CycK	271	FBgn0034371	Ntan1	6053	0.871863	Negative	BioGrid;DroID;IntAct;mentha	15575970	MI:0397;MI:0018;MI:0727
Dvs02	Finley_Y2H		FBgn0033504	CAP	6662	FBgn0042177	Arts	9012	0.381099	Negative	DroID	19079254	MI:0727
Dvs02	Finley_Y2H		FBgn0000719	fog	4307	FBgn0039098	GILT3	4457	-0.488079	Negative	DroID		MI:0727
Dvs02	Finley_Y2H		FBgn0033989	CG7639	8620	FBgn0020653	Trxr1	1808	-0.0260961	Negative	DroID;IntAct;mentha	19079254	MI:0727;MI:0397
Dvs02	Finley_Y2H		FBgn0038893	Archease	10654	FBgn0037328	RpL35A	4553	-0.293954	Negative	BioGrid;DIP;DroID;IntAct;mentha	14605208	MI:0397;MI:0018;MI:0727
Dvs02	Finley_Y2H		FBgn0034759	CG13511	10319	FBgn0261803	CG42749	520	-0.321415	Negative	DroID		MI:0727
Dvs02	Finley_Y2H		FBgn0029858	mldr	10159	FBgn0001276	ix	10635	0.483373	Negative	DroID		MI:0727
Dvs02	Finley_Y2H		FBgn0033512	CG12902	5789	FBgn0033884	CG13344	1667	0.441393	Negative	DroID		MI:0727
Dvs02	Finley_Y2H		FBgn0033879	Echs1	1024	FBgn0030929	CG15043	4803	0.0506039	Negative	DroID;IntAct;mentha	14613974;16603075	MI:0397;MI:0018;MI:0727
Dvs02	Finley_Y2H		FBgn0037061	Trmt112	4960	FBgn0034503	MED8	386	1.99484	Negative	BioGrid;DIP;DroID;IntAct;mentha	14605208	MI:0397;MI:0018;MI:0727
Dvs02	Finley_Y2H		FBgn0020378	Sp1	11312	FBgn0031957	TwdlE	5098	-0.31658	Negative	DroID		MI:0727
Dvs02	Finley_Y2H		FBgn0039557	CG12259	5380	FBgn0010602	lwr	1628	0.179606	Negative	DroID		MI:0727
Dvs02	Finley_Y2H		FBgn0032213	CG5390	7142	FBgn0003302	rux	1992	0.108693	Negative	BioGrid;DroID	15575970	MI:0397;MI:0018;MI:0727
Dvs02	Finley_Y2H		FBgn0039858	CycG	294	FBgn0035397	PAN3	1538	0.781008	Negative	BioGrid;DroID;IntAct;mentha	15575970	MI:0397;MI:0018;MI:0727
Dvs02	Finley_Y2H		FBgn0033609	Fbl6	8901	FBgn0034904	CG15800	10523	0.891726	Negative	BioGrid;DroID	15575970	MI:0397;MI:0018;MI:0727
Dvs02	Finley_Y2H		FBgn0003302	rux	1992	FBgn0264978	Slh	1415	-0.123359	Negative	BioGrid;DroID;IntAct;mentha	15575970	MI:0397;MI:0018;MI:0727
Dvs02	Finley_Y2H		FBgn0026176	SkpB	247	FBgn0039286	dan	4213	-0.397941	Negative	BioGrid;DroID;IntAct;mentha	15575970	MI:0397;MI:0018;MI:0727
Dvs02	Finley_Y2H		FBgn0037619	CG8159	10023	FBgn0032124	CG17855	8084	3.15395	Positive	BioGrid;DIP;DroID;IntAct;mentha	14605208	MI:0397;MI:0018;MI:0727
Dvs02	Finley_Y2H		FBgn0045842	yuri	5429	FBgn0037824	CG14684	8507	0.908587	Negative	BioGrid;DIP;DroID;IntAct;mentha	14605208	MI:0397;MI:0018;MI:0727
Dvs02	Finley_Y2H		FBgn0035754	MED4	2217	FBgn0038706	CG3517	7795	1.90103	Negative	BioGrid;DIP;DroID;IntAct;mentha	14605208	MI:0397;MI:0018;MI:0727
Dvs02	Finley_Y2H		FBgn0029858	mldr	10159	FBgn0031367	c-cup	9626	-0.00733102	Negative	DroID		MI:0727
Dvs02	Finley_Y2H		FBgn0000964	tj	11328	FBgn0037911	CG10898	1161	0.57721	Negative	DroID		MI:0727
Dvs02	Finley_Y2H		FBgn0029669	CG13021	5730	FBgn0000719	fog	4307	0.182582	Negative	DroID		MI:0727
Dvs02	Finley_Y2H		FBgn0036950	CG6996	7835	FBgn0030611	CG15027	863	0.270521	Negative	DroID		MI:0727
Dvs02	Finley_Y2H		FBgn0037412	Osi4	8769	FBgn0031119	CG1812	4078	-0.00501806	Negative	DroID		MI:0727
Dvs02	Finley_Y2H		FBgn0015602	BEAF-32	3065	FBgn0262599	SmydA-3	4472	0.107483	Negative	BioGrid;DIP;DroID;IntAct;mentha	14605208	MI:0397;MI:0018;MI:0727
Dvs02	Finley_Y2H		FBgn0034651	CG15676	5674	FBgn0026371	SAK	8425	0.982847	Negative	BioGrid;DroID;IntAct;mentha	15575970	MI:0397;MI:0018;MI:0727
Dvs02	Finley_Y2H		FBgn0034086	CG8441	2073	FBgn0032763	CG17568	6797	-0.0806706	Negative	DroID		MI:0727
Dvs02	Finley_Y2H		FBgn0000405	CycB	2306	FBgn0063498	GstE2	5075	0.748439	Negative	DroID;IntAct;mentha	15575970	MI:0397;MI:0018;MI:0727
Dvs02	Finley_Y2H		FBgn0029944	Dok	4068	FBgn0264959	Src42A	3775	0.56873	Negative	BioGrid;DIP;DroID;IntAct;mentha	14605208	MI:0397;MI:0018;MI:0727
Dvs02	Finley_Y2H		FBgn0259794	sinah	9304	FBgn0010591	Sply	3200	1.4093	Negative	DroID		MI:0727
Dvs02	Finley_Y2H		FBgn0004567	slp2	11288	FBgn0001147	gsb-n	5027	-0.371271	Negative	DroID		MI:0727
Dvs02	Finley_Y2H		FBgn0023495	Lip3	6842	FBgn0288834	RPA2	2736	0.34637	Negative
Dvs02	Finley_Y2H		FBgn0262601	SmB	2699	FBgn0035640	mad2	5100	-0.0289742	Negative	BioGrid;DroID;IntAct;mentha	15575970	MI:0397;MI:0018;MI:0727
Dvs02	Finley_Y2H		FBgn0036952	CG6933	11138	FBgn0261803	CG42749	520	-0.0562845	Negative	DroID		MI:0727
Dvs02	Finley_Y2H		FBgn0011305	Rsf1	4782	FBgn0260944	Rbp1	1668	0.371639	Negative	BioGrid;DIP;DroID;IntAct;mentha	14605208	MI:0397;MI:0018;MI:0727
Dvs02	Finley_Y2H		FBgn0035325	CG13806	4432	FBgn0036188	Polr3H	5868	-0.294161	Negative	DroID		MI:0727
Dvs02	Finley_Y2H		FBgn0001185	her	3732	FBgn0011476	l(3)neo43	7292	-0.117119	Negative	DroID		MI:0727
Dvs02	Finley_Y2H		FBgn0036272	Sms	5404	FBgn0037339	Pi4KIIalpha	5751	0.474014	Negative	DroID		MI:0727
Dvs02	Finley_Y2H		FBgn0040730	CG15127	6865	FBgn0036952	CG6933	11138	-0.36469	Negative	DroID		MI:0727
Dvs02	Finley_Y2H		FBgn0028408	Drep2	4066	FBgn0028407	Drep3	9173	6.96939	Positive	BioGrid;DIP;DroID;FlyBase;IntAct;mentha	14605208;22850116;10627165;25392983;23485826;24233238	MI:0018;MI:0727	MI:0071;MI:0096;MI:0404;MI:0705;MI:0007;MI:0082;MI:0276
Dvs02	Finley_Y2H		FBgn0023517	Pgam5	2147	FBgn0038788	Sirt2	10706	0.99631	Negative	BioGrid;DroID;mentha	15575970	MI:0397;MI:0018;MI:0727
Dvs02	Finley_Y2H		FBgn0015221	Fer2LCH	5636	FBgn0031178	CG10918	8810	0.0431659	Negative	BioGrid;DIP;DroID;IntAct;mentha	14605208	MI:0397;MI:0018;MI:0727
Dvs02	Finley_Y2H		FBgn0264492	CkIIalpha	3905	FBgn0003093	Pkc98E	7127	0.256759	Negative	BioGrid;DIP;DroID;IntAct;mentha	14605208	MI:0397;MI:0018;MI:0727
Dvs02	Finley_Y2H		FBgn0034215	Mtap	2898	FBgn0024432	Dlc90F	2066	0.638002	Negative	DroID;IntAct;mentha	14613974;16603075	MI:0727;MI:0397
Dvs02	Finley_Y2H		FBgn0030352	sicily	4832	FBgn0035792	CG7548	791	-0.0113526	Negative	DroID		MI:0727
Dvs02	Finley_Y2H		FBgn0038601	Polr1E	1532	FBgn0267336	Glut4EF	4232	-0.576623	Negative	DroID		MI:0727
Dvs02	Finley_Y2H		FBgn0038109	CG11656	1936	FBgn0030089	AP-1gamma	11043	0.0630186	Negative	BioGrid;DIP;DroID;IntAct;mentha	14605208	MI:0397;MI:0018;MI:0727
Dvs02	Finley_Y2H		FBgn0030122	Aladin	3040	FBgn0039858	CycG	294	-0.0444098	Negative	BioGrid;DroID;IntAct;mentha	15575970	MI:0397;MI:0018;MI:0727
Dvs02	Finley_Y2H		FBgn0030881	CG12985	8557	FBgn0031650	CG14044	4521	2.64031	Negative	BioGrid;DIP;DroID;IntAct;mentha	14605208	MI:0397;MI:0018;MI:0727
Dvs02	Finley_Y2H		FBgn0030864	CG8173	4652	FBgn0029874	CG3342	2586	0.137094	Negative	BioGrid;DIP;DroID;IntAct;mentha	14605208	MI:0397;MI:0018;MI:0727
Dvs02	Finley_Y2H		FBgn0003748	Treh	10958	FBgn0034899	CG13560	10031	-0.189554	Negative	DroID		MI:0727
Dvs02	Finley_Y2H		FBgn0085197	CG34168	9575	FBgn0040900	CG17777	9943	0.086199	Negative	BioGrid;DroID;IntAct;mentha	14605208	MI:0397;MI:0018;MI:0727
Dvs02	Finley_Y2H		FBgn0014143	croc	6271	FBgn0003002	opa	8338	-0.777532	Negative	DroID		MI:0727
Dvs02	Finley_Y2H		FBgn0033729	Cpr49Af	917	FBgn0259168	mnb	7801	1.32284	Negative	DroID		MI:0727
Dvs02	Finley_Y2H		FBgn0033246	ACC	4258	FBgn0051999	CG31999	5064	-0.094554	Negative	DroID		MI:0727
Dvs02	Finley_Y2H		FBgn0034904	CG15800	10523	FBgn0027572	ACOX1	2820	0.488942	Negative	BioGrid;DroID;IntAct;mentha	15575970	MI:0397;MI:0018;MI:0727
Dvs02	Finley_Y2H		FBgn0027949	msb1l	3721	FBgn0285952	eEF5	5159	0.694842	Negative	BioGrid;DIP;DroID;IntAct;mentha	14605208	MI:0397;MI:0018;MI:0727
Dvs02	Finley_Y2H		FBgn0031579	CG15422	9778	FBgn0086608	CG34112	9669	-0.861032	Negative	DroID		MI:0727
Dvs02	Finley_Y2H		FBgn0030096	Zpr1	3808	FBgn0030892	Swt1	10919	-0.390023	Negative	BioGrid;DIP;DroID;IntAct;mentha	14605208	MI:0397;MI:0018;MI:0727
Dvs02	Finley_Y2H		FBgn0037445	CG9727	8735	FBgn0030979	CG14190	656	0.00336792	Negative	DroID		MI:0727
Dvs02	Finley_Y2H		FBgn0029522	CG13373	2888	FBgn0033019	CG10395	8370	1.53556	Negative	BioGrid;DroID	15575970	MI:0397;MI:0018;MI:0727
Dvs02	Finley_Y2H		FBgn0033752	CG8569	218	FBgn0013432	bcn92	1318	-0.423429	Negative	DroID		MI:0727
Dvs02	Finley_Y2H		FBgn0031247	CG11562	4829	FBgn0030944	Hou	2021	0.676573	Negative	DroID		MI:0727
Dvs02	Finley_Y2H		FBgn0010225	Gel	9082	FBgn0030105	CG15369	8509	0.935125	Negative	DroID		MI:0727
Dvs02	Finley_Y2H		FBgn0039748	CG15529	5254	FBgn0038435	Gyc89Da	7543	-0.0159435	Negative	BioGrid;DroID;IntAct;mentha	14605208	MI:0397;MI:0018;MI:0727
Dvs02	Finley_Y2H		FBgn0004133	blow	886	FBgn0032049	Bace	6727	0.0167682	Negative	BioGrid;DIP;DroID;IntAct;mentha	14605208	MI:0397;MI:0018;MI:0727
Dvs02	Finley_Y2H		FBgn0036810	CG6885	7986	FBgn0011476	l(3)neo43	7292	-0.0523559	Negative	DroID		MI:0727
Dvs02	Finley_Y2H		FBgn0030105	CG15369	8509	FBgn0013953	Esp	4687	-0.206814	Negative	DroID		MI:0727
Dvs02	Finley_Y2H		FBgn0023495	Lip3	6842	FBgn0029118	ScsbetaG	1112	1.35418	Negative	BioGrid;DroID;IntAct;mentha	15575970	MI:0397;MI:0018;MI:0727
Dvs02	Finley_Y2H		FBgn0039402	Vps2	6292	FBgn0037231	Vps24	3517	0.054517	Negative	BioGrid;DIP;DroID;FlyBase;IntAct;mentha	14605208;22036573	MI:0018;MI:0727	MI:0943;MI:0007;MI:0046
Dvs02	Finley_Y2H		FBgn0011640	lark	3431	FBgn0028920	CG8997	11042	1.37003	Negative	BioGrid;DIP;DroID;IntAct;mentha	14605208	MI:0397;MI:0018;MI:0727
Dvs02	Finley_Y2H		FBgn0027364	Six4	7270	FBgn0039958	CG12567	747	0.505902	Negative	DroID		MI:0727
Dvs02	Finley_Y2H		FBgn0028577	hfp	1640	FBgn0003302	rux	1992	0.808329	Negative	BioGrid;DroID;IntAct;mentha	15575970	MI:0397;MI:0018;MI:0727
Dvs02	Finley_Y2H		FBgn0031322	CG5001	9467	FBgn0038428	CG14894	7800	0.127436	Negative	DroID;IntAct;mentha	19079254	MI:0727;MI:0397
Dvs02	Finley_Y2H		FBgn0010217	ATPsynbeta	9691	FBgn0015282	Rpt2	1086	-0.0475894	Negative	DroID;IntAct;mentha	19079254	MI:0727;MI:0397
Dvs02	Finley_Y2H		FBgn0039958	CG12567	694	FBgn0027364	Six4	7270	-0.203134	Negative	DroID		MI:0727
Dvs02	Finley_Y2H	0.8358	FBgn0039929	CG11076	10984	FBgn0034814	CG9890	3101	2.98206	Positive	BioGrid;DIP;DroID;IntAct;mentha	14605208	MI:0397;MI:0018;MI:0727
Dvs02	Finley_Y2H		FBgn0034893	mRpL43	4741	FBgn0264694	mgr	2211	2.29233	Negative	DroID		MI:0727
Dvs02	Finley_Y2H		FBgn0264978	Slh	1415	FBgn0032773	fon	6071	-0.252398	Negative	DroID		MI:0727
Dvs02	Finley_Y2H		FBgn0026176	SkpB	247	FBgn0032322	CG16743	5280	0.65982	Negative	DroID		MI:0727
Dvs02	Finley_Y2H		FBgn0085256	CG34227	5343	FBgn0030398	Cpr11B	2000	0.0234126	Negative	DroID		MI:0727
Dvs02	Finley_Y2H		FBgn0037345	PolZ2	253	FBgn0263512	Vsx2	6788	0.0169986	Negative	BioGrid;DroID;IntAct;mentha	15575970	MI:0397;MI:0018;MI:0727
Dvs02	Finley_Y2H		FBgn0030063	CG1789	1827	FBgn0035021	CG4622	3447	-0.127722	Negative	DroID		MI:0727
Dvs02	Finley_Y2H		FBgn0027492	wdb	288	FBgn0037432	CG10298	5858	-0.263654	Negative	DroID;IntAct;mentha	19079254	MI:0727;MI:0397
Dvs02	Finley_Y2H		FBgn0031395	CG10874	4621	FBgn0026238	gus	10825	0.408006	Negative	DroID	18840285	MI:0727
Dvs02	Finley_Y2H		FBgn0260943	Rbp6	6705	FBgn0260945	Atg1	7842	0.220749	Negative	BioGrid;DroID;IntAct;mentha	15575970	MI:0397;MI:0018;MI:0727
Dvs02	Finley_Y2H		FBgn0024947	NTPase	406	FBgn0010548	Aldh-III	10403	0.231092	Negative	DroID		MI:0727
Dvs02	Finley_Y2H		FBgn0020509	Acp62F	10556	FBgn0026141	Cdlc2	4336	2.60133	Negative	BioGrid;DIP;DroID;IntAct;mentha	14605208	MI:0397;MI:0018;MI:0727
Dvs02	Finley_Y2H		FBgn0039858	CycG	294	FBgn0264270	Sxl	10410	1.86373	Negative	DroID		MI:0727
Dvs02	Finley_Y2H		FBgn0032192	CG5731	8950	FBgn0022936	CycH	10538	0.0257893	Negative	BioGrid;DroID	15575970	MI:0397;MI:0018;MI:0727
Dvs02	Finley_Y2H		FBgn0011244	Hsp60B	10477	FBgn0032455	Pih1D1	1548	0.845305	Negative	BioGrid;DIP;DroID;IntAct;mentha	14605208	MI:0397;MI:0018;MI:0727
Dvs02	Finley_Y2H		FBgn0035640	mad2	5100	FBgn0026059	Mhcl	6742	-0.0151114	Negative	BioGrid;DroID	15575970	MI:0397;MI:0018;MI:0727
Dvs02	Finley_Y2H		FBgn0031650	CG14044	4521	FBgn0261565	Lmpt	3109	-0.00856909	Negative	BioGrid;DIP;DroID;IntAct;mentha	14605208	MI:0397;MI:0018;MI:0727
Dvs02	Finley_Y2H		FBgn0015808	ScpX	1519	FBgn0039565	CG4884	9903	-0.155935	Negative	DroID		MI:0727
Dvs02	Finley_Y2H		FBgn0010225	Gel	9082	FBgn0052548	CG32548	3485	0.0886403	Negative	DroID		MI:0727
Dvs02	Finley_Y2H		FBgn0037031	CG11456	538	FBgn0032345	Dnaaf4	5530	0.489859	Negative	DroID		MI:0727
Dvs02	Finley_Y2H		FBgn0031579	CG15422	9778	FBgn0035545	CG12607	11125	0.170835	Negative	BioGrid;DIP;DroID;IntAct;mentha	14605208	MI:0397;MI:0018;MI:0727
Dvs02	Finley_Y2H		FBgn0032244	RfC3	6199	FBgn0000719	fog	4307	0.0347252	Negative	DroID		MI:0727
Dvs02	Finley_Y2H		FBgn0039858	CycG	294	FBgn0039348	Npl4	6621	3.83416	Positive	BioGrid;DroID;IntAct;mentha	15575970	MI:0397;MI:0018;MI:0727
Dvs02	Finley_Y2H		FBgn0031957	TwdlE	5098	FBgn0035107	mri	9365	2.67098	Negative	BioGrid;DIP;DroID;IntAct;mentha	14605208	MI:0397;MI:0018;MI:0727
Dvs02	Finley_Y2H		FBgn0031276	CG12506	6965	FBgn0032773	fon	6071	-0.0971591	Negative	DroID		MI:0727
Dvs02	Finley_Y2H		FBgn0037632	CCT7	1164	FBgn0011244	Hsp60B	10477	0.944825	Negative	BioGrid;DIP;DroID;IntAct;mentha	14605208	MI:0397;MI:0018;MI:0727
Dvs02	Finley_Y2H	0.8215	FBgn0264694	mgr	2211	FBgn0013949	Elal	11137	0.514833	Negative	BioGrid;DIP;DroID;IntAct;mentha	14605208	MI:0397;MI:0018;MI:0727
Dvs02	Finley_Y2H		FBgn0036118	Blos2	8451	FBgn0029858	mldr	10159	0.812521	Negative	DroID		MI:0727
Dvs02	Finley_Y2H		FBgn0037643	ScsbetaA	1135	FBgn0037345	PolZ2	253	1.11425	Negative	BioGrid;DroID;IntAct;mentha	15575970	MI:0397;MI:0018;MI:0727
Dvs02	Finley_Y2H		FBgn0026566	CG1307	2097	FBgn0003274	RpLP2	9801	0.941906	Negative	BioGrid;DIP;DroID;IntAct;mentha	14605208	MI:0397;MI:0018;MI:0727
Dvs02	Finley_Y2H		FBgn0040371	CG12470	6352	FBgn0033238	azot	5528	-0.116067	Negative	BioGrid;DIP;DroID;IntAct;mentha	14605208	MI:0397;MI:0018;MI:0727
Dvs02	Finley_Y2H		FBgn0037467	Ufl1	3805	FBgn0035164	CG13901	8359	1.55452	Negative	DroID		MI:0727
Dvs02	Finley_Y2H		FBgn0029522	CG13373	2888	FBgn0031187	Usp2	4153	1.68454	Negative	BioGrid;DroID;IntAct;mentha	15575970	MI:0397;MI:0018;MI:0727
Dvs02	Finley_Y2H		FBgn0032455	Pih1D1	1548	FBgn0261285	Ppcs	2986	0.105114	Negative	DroID	18840285	MI:0727
Dvs02	Finley_Y2H		FBgn0023170	RpL39	6297	FBgn0000411	D	11309	-0.320771	Negative	BioGrid;DIP;DroID;IntAct;mentha	14605208	MI:0397;MI:0018;MI:0727
Dvs02	Finley_Y2H		FBgn0034899	CG13560	10031	FBgn0027549	Nulp1	2839	-0.107947	Negative	DroID		MI:0727
Dvs02	Finley_Y2H		FBgn0263260	sel	1945	FBgn0031143	CG1532	2065	-0.121199	Negative	DroID	18840285	MI:0727
Dvs02	Finley_Y2H		FBgn0037911	CG10898	1161	FBgn0038569	CG7218	2380	0.588716	Negative	DroID		MI:0727
Dvs02	Finley_Y2H		FBgn0261534	l(2)34Fc	4994	FBgn0036272	Sms	6132	0.334872	Negative	DroID	18840285	MI:0727
Dvs02	Finley_Y2H		FBgn0035504	Teh4	7510	FBgn0031267	Ipk2	6938	0.0214889	Negative	BioGrid;DIP;DroID;IntAct;mentha	14605208	MI:0397;MI:0018;MI:0727
Dvs02	Finley_Y2H		FBgn0261565	Lmpt	11109	FBgn0031650	CG14044	4521	3.38604	Positive	BioGrid;DIP;DroID;IntAct;mentha	14605208	MI:0397;MI:0018;MI:0727
Dvs02	Finley_Y2H		FBgn0264270	Sxl	7126	FBgn0014179	gcm	8195	-0.367568	Negative	DroID		MI:0727
Dvs02	Finley_Y2H		FBgn0033879	Echs1	1024	FBgn0028687	Rpt1	1097	1.2062	Negative	DroID;IntAct;mentha	14613974;16603075	MI:0397;MI:0018;MI:0727
Dvs02	Finley_Y2H		FBgn0038271	UQCR-C1	1099	FBgn0038145	Droj2	3337	-0.332822	Negative	DroID;IntAct;mentha	19079254	MI:0727;MI:0397
Dvs02	Finley_Y2H		FBgn0000405	CycB	2306	FBgn0260943	Rbp6	6705	0.382547	Negative	BioGrid;DroID;IntAct;mentha	15575970	MI:0397;MI:0018;MI:0727
Dvs02	Finley_Y2H		FBgn0266100	CG44837	7840	FBgn0033166	Eaf	6038	-0.0102275	Negative	DroID	14613974	MI:0727
Dvs02	Finley_Y2H		FBgn0015834	eIF3i	2197	FBgn0000439	Dfd	11372	0.00823301	Negative	BioGrid;DroID;IntAct;mentha	15575970	MI:0397;MI:0018;MI:0727
Dvs02	Finley_Y2H		FBgn0000253	Cam	1297	FBgn0031531	CG8840	7361	5.59716	Positive	BioGrid;DIP;DroID;IntAct;mentha	14605208	MI:0397;MI:0018;MI:0727
Dvs02	Finley_Y2H		FBgn0011244	Hsp60B	10477	FBgn0036272	Sms	5404	1.93579	Negative	DroID;IntAct;mentha	19079254;22036573	MI:0727;MI:0397	MI:0007
Dvs02	Finley_Y2H		FBgn0032445	CG6153	2865	FBgn0259168	mnb	7801	1.74075	Negative	DroID		MI:0727
Dvs02	Finley_Y2H		FBgn0032072	CG9483	1984	FBgn0033677	CG8321	2087	-0.0693106	Negative	DroID		MI:0727
Dvs02	Finley_Y2H		FBgn0031546	CG8851	9290	FBgn0029874	CG3342	2586	-0.0820049	Negative	DroID;BioGrid;mentha;FlyBase;DIP;IntAct	14605208;FBrf0235788	MI:0397;MI:1112;MI:0018;MI:0727
Dvs02	Finley_Y2H		FBgn0032956	Cul2	1228	FBgn0039970	CG17508	759	0.0319772	Negative	BioGrid;DroID	15575970	MI:0397;MI:0018;MI:0727
Dvs02	Finley_Y2H		FBgn0011224	heph	8672	FBgn0026239	gukh	8911	-0.374573	Negative	DroID		MI:0727
Dvs02	Finley_Y2H		FBgn0015829	TfIIEbeta	6782	FBgn0025809	Paf-AHalpha	1509	-0.376525	Negative	DroID	18840285	MI:0727
Dvs02	Finley_Y2H		FBgn0265998	Doa	4060	FBgn0039260	Smg6	7240	1.2497	Negative	BioGrid;DroID	15575970	MI:0397;MI:0018;MI:0727
Dvs02	Finley_Y2H		FBgn0032785	CG10026	5617	FBgn0035321	CG1275	6134	-0.258502	Negative	DroID;IntAct;mentha	14613974;16603075	MI:0397;MI:0018;MI:0727
Dvs02	Finley_Y2H		FBgn0041789	Pax	7114	FBgn0035857	CG8006	3895	1.26295	Negative	DroID		MI:0727
Dvs02	Finley_Y2H		FBgn0024987	ssx	1238	FBgn0035539	slow	1563	0.433617	Negative	BioGrid;DIP;DroID;IntAct;mentha	14605208	MI:0397;MI:0018;MI:0727
Dvs02	Finley_Y2H		FBgn0017578	Max	7990	FBgn0030063	CG1789	1827	0.0947092	Negative	DroID		MI:0727
Dvs02	Finley_Y2H		FBgn0030559	CG13404	7396	FBgn0036810	CG6885	7986	-0.528792	Negative	DroID	18840285	MI:0727
Dvs02	Finley_Y2H		FBgn0037131	CG14564	10541	FBgn0034638	CG10433	11119	0.220304	Negative	DroID		MI:0727
Dvs02	Finley_Y2H		FBgn0264270	Sxl	11149	FBgn0003145	prd	2633	-0.690553	Negative	DroID		MI:0727
Dvs02	Finley_Y2H		FBgn0264270	Sxl	11149	FBgn0003748	Treh	10958	-0.62192	Negative	DroID		MI:0727
Dvs02	Finley_Y2H		FBgn0035273	CG12020	9210	FBgn0004003	wbl	6840	0.0256294	Negative	DroID		MI:0727
Dvs02	Finley_Y2H		FBgn0035253	Srrm234	7211	FBgn0265998	Doa	3443	0.238453	Negative	BioGrid;DroID;IntAct;mentha	15575970	MI:0397;MI:0018;MI:0727
Dvs02	Finley_Y2H		FBgn0046763	peg	6571	FBgn0003204	ras	10150	-1.6932	Negative	DroID		MI:0727
Dvs02	Finley_Y2H		FBgn0038301	CG6654	2428	FBgn0037619	CG8159	11311	0.076559	Negative	BioGrid;DIP;DroID;IntAct;mentha	14605208	MI:0397;MI:0018;MI:0727
Dvs02	Finley_Y2H		FBgn0265998	Doa	226	FBgn0010602	lwr	1628	-1.11966	Negative	BioGrid;DroID;IntAct;mentha	15575970	MI:0397;MI:0018;MI:0727
Dvs02	Finley_Y2H		FBgn0036257	RhoGAP68F	2792	FBgn0259676	Prim2	10309	3.37512	Positive	BioGrid;DroID;IntAct;mentha	15575970	MI:0397;MI:0018;MI:0727
Dvs02	Finley_Y2H		FBgn0036188	Polr3H	5868	FBgn0038475	Keap1	10806	0.70676	Negative	DroID		MI:0727
Dvs02	Finley_Y2H		FBgn0264270	Sxl	10410	FBgn0014366	noi	2295	4.29562	Positive	DroID		MI:0727
Dvs02	Finley_Y2H		FBgn0286075	DNAlig3	10867	FBgn0030693	sordd1	3505	0.895284	Negative	DroID		MI:0727
Dvs02	Finley_Y2H		FBgn0264270	Sxl	10410	FBgn0003748	Treh	10958	0.0697904	Negative	DroID		MI:0727
Dvs02	Finley_Y2H		FBgn0033401	Cog6	1716	FBgn0024984	CG3457	2759	0.307586	Negative	DroID		MI:0727
Dvs02	Finley_Y2H		FBgn0000253	Cam	1297	FBgn0028857	CG12448	430	-0.219059	Negative	BioGrid;DIP;DroID	14605208	MI:0397;MI:0018;MI:0727
Dvs02	Finley_Y2H		FBgn0000422	Ddc	3291	FBgn0031489	CG17224	7195	0.0861046	Negative	DroID	18840285	MI:0727
Dvs02	Finley_Y2H		FBgn0039017	CG6985	1558	FBgn0029874	CG3342	2586	0.108324	Negative	BioGrid;DIP;DroID;IntAct;mentha	14605208	MI:0397;MI:0018;MI:0727
Dvs02	Finley_Y2H		FBgn0263980	Stacl	7524	FBgn0033166	Eaf	4211	-0.272977	Negative	DroID		MI:0727
Dvs02	Finley_Y2H		FBgn0030624	CG9106	2477	FBgn0036029	CG16719	2232	2.64986	Negative	BioGrid;DIP;DroID;IntAct;mentha	14605208	MI:0397;MI:0018;MI:0727
Dvs02	Finley_Y2H		FBgn0035981	CG4452	3351	FBgn0030011	Gbeta5	5267	-0.255878	Negative	DroID		MI:0727
Dvs02	Finley_Y2H		FBgn0037345	PolZ2	253	FBgn0025334	PHDP	8197	-0.0613874	Negative	BioGrid;DroID	15575970	MI:0397;MI:0018;MI:0727
Dvs02	Finley_Y2H		FBgn0039147	CG10694	5594	FBgn0030753	rngo	5566	0.987038	Negative	DroID;IntAct;mentha	19079254	MI:0727;MI:0397
Dvs02	Finley_Y2H		FBgn0029522	CG13373	2888	FBgn0000166	bcd	9066	-0.822002	Negative	BioGrid;DroID;IntAct;mentha	15575970	MI:0397;MI:0018;MI:0727
Dvs02	Finley_Y2H		FBgn0034259	P32	2039	FBgn0034084	CG8435	2208	0.117629	Negative	BioGrid;DIP;DroID;IntAct;mentha	14605208	MI:0397;MI:0018;MI:0727
Dvs02	Finley_Y2H		FBgn0024941	RSG7	10488	FBgn0259168	mnb	7801	0.845956	Negative	DroID;IntAct;mentha	15575970	MI:0397;MI:0018;MI:0727
Dvs02	Finley_Y2H		FBgn0032482	Pect	10088	FBgn0011476	l(3)neo43	7292	0.00527679	Negative	DroID		MI:0727
Dvs02	Finley_Y2H		FBgn0039041	CG13838	8447	FBgn0042213	CG18731	7157	4.86878	Positive	BioGrid;DIP;DroID;IntAct;mentha	14605208	MI:0397;MI:0018;MI:0727
Dvs02	Finley_Y2H		FBgn0025674	CycK	271	FBgn0039348	Npl4	6621	-0.336817	Negative	BioGrid;DroID;IntAct;mentha	15575970	MI:0397;MI:0018;MI:0727
Dvs02	Finley_Y2H		FBgn0037317	CG14667	4999	FBgn0033879	Echs1	1024	-0.129823	Negative	DroID;IntAct;mentha	14613974;16603075	MI:0727;MI:0397
Dvs01	Lit-BM-16		FBgn0020238	14-3-3epsilon	258	FBgn0260934	par-1	8884	-0.144697	Negative	DroID	12431373	MI:0018	MI:0004;MI:0045
Dvs01	Lit-BM-16		FBgn0026239	gukh	8911	FBgn0001624	dlg1	11196	-0.0164769	Negative	DroID;FlyBase;IntAct;mentha	11937021;16982606;19261607	MI:0018	MI:0007;MI:0096;MI:0006;MI:0416;MI:0113;MI:0705
Dvs01	Lit-BM-16		FBgn0032251	Nse4	7447	FBgn0037481	MAGE	4649	6.5543	Positive	BioGrid;DIP;DroID;FlyBase;IntAct;mentha	14605208;FBrf0235788;23555814	MI:0397;MI:1112;MI:0018	MI:0833;MI:0096;MI:0705;MI:0007;MI:0113;MI:0004
Dvs01	Lit-BM-16		FBgn0013269	Fkbp39	3708	FBgn0013269	Fkbp39	3708	2.20023	Negative	BioGrid;DroID;FlyBase;mentha	25813344;28074868	MI:0114	MI:0943;MI:0004
Dvs01	Lit-BM-16		FBgn0027259	Kmn1	4364	FBgn0034523	Nnf1a	4813	2.43758	Positive	BioGrid;DroID;FlyBase	22036573;17534428;26911624;26911623	MI:0031	MI:0943;MI:0007;MI:0082;MI:0046;MI:0705;MI:0027;MI:0071;MI:0096;MI:0006;MI:0944
Dvs01	Lit-BM-16		FBgn0263979	Caf1-55	1147	FBgn0263979	Caf1-55	1147	1.51731	Negative	BioGrid;DroID;IntAct;mentha	15516265;12490953	MI:0018	MI:0019
Dvs01	Lit-BM-16		FBgn0038976	Pfdn5	2867	FBgn0010741	Pfdn2	11020	5.86772	Positive	BioGrid;DroID;FlyBase;IntAct;mentha	22036573;19079254;27025979	MI:0727;MI:0397	MI:0943;MI:0007;MI:0046;MI:0705
Dvs01	Lit-BM-16		FBgn0034970	yki	1083	FBgn0020238	14-3-3epsilon	10869	2.24808	Negative	DroID;FlyBase	23263283;19900439;24114784;25320084;26887950	MI:0090	MI:0007;MI:0082;MI:0705
Dvs01	Lit-BM-16		FBgn0034503	MED8	386	FBgn0001276	ix	10635	1.79513	Negative	BioGrid;DroID;FlyBase;IntAct;mentha	22036573;19079254	MI:0727;MI:0397	MI:0943;MI:0046
Dvs01	Lit-BM-16		FBgn0032169	CG4709	3774	FBgn0036915	Prp3	4825	2.30456	Negative	BioGrid;DIP;DroID;FlyBase;IntAct;mentha	14605208;22036573	MI:0018;MI:0727	MI:0943;MI:0007;MI:0046
Dvs01	Lit-BM-16		FBgn0261268	Cul3	1256	FBgn0040038	klhl10	9219	0.119559	Negative	BioGrid;DIP;DroID;FlyBase;mentha	17880263;27052834	MI:0018	MI:0007;MI:0113
Dvs01	Lit-BM-16		FBgn0027054	CSN4	2432	FBgn0028836	CSN7	9623	4.64256	Positive	BioGrid;DIP;DroID;FlyBase;mentha	10531038;22036573;25119050	MI:0018	MI:0943;MI:0007;MI:0046;MI:0705
Dvs01	Lit-BM-16		FBgn0003330	Sce	2321	FBgn0003009	ord	10047	1.82134	Negative	BioGrid;DroID;IntAct;mentha	14669021	MI:0018	MI:0403;MI:0416
Dvs01	Lit-BM-16		FBgn0035976	PGRP-LC	5956	FBgn0035976	PGRP-LC	5956	2.7818	Positive	BioGrid;DroID;FlyBase;IntAct;mentha	23749869;15657141;21372849	MI:0107	MI:0943;MI:0004
Dvs01	Lit-BM-16		FBgn0040823	dpr6	1526	FBgn0052791	DIP-alpha	4527	0.183729	Negative	DroID;FlyBase;IntAct;mentha	23827685;26687361	MI:0411;MI:0107;MI:0114	MI:0892
Dvs01	Lit-BM-16		FBgn0000283	Cp190	2938	FBgn0002781	mod(mdg4)	9922	-0.0767073	Negative	DroID;FlyBase;IntAct;mentha	15574329;24502977;23358822;16862159;18082602;25342723;21852534;27599504;24055367	MI:0018	MI:0082;MI:0007;MI:0006;MI:0113;MI:0019;MI:0416;MI:0676
Dvs01	Lit-BM-16		FBgn0264075	tgo	3401	FBgn0004666	sim	4906	1.57508	Negative	BioGrid;DroID;FlyBase;IntAct;mentha	9403694;22036573;25242320;9409674	MI:0018	MI:0314;MI:0943;MI:0007;MI:0046;MI:0082;MI:0096;MI:0045;MI:0006;MI:0113
Dvs01	Lit-BM-16		FBgn0260934	par-1	314	FBgn0020238	14-3-3epsilon	10869	1.26922	Negative	DroID	12431373	MI:0018	MI:0004;MI:0045
Dvs01	Lit-BM-16		FBgn0020369	Rpt6	1066	FBgn0028685	Rpt4	9810	-0.794144	Negative	BioGrid;DroID;FlyBase	22036573;19079254	MI:0727	MI:0943;MI:0046
Dvs01	Lit-BM-16		FBgn0037736	side-VII	4002	FBgn0039089	beat-IV	3284	-0.0820396	Negative	DroID;FlyBase;IntAct;mentha	23827685	MI:0411;MI:0107	MI:0892
Dvs01	Lit-BM-16		FBgn0026207	mbo	3739	FBgn0020497	emb	4217	0.088478	Negative	BioGrid;DroID;mentha	14638854	MI:0018	MI:0314;MI:0403;MI:0096
Dvs01	Lit-BM-16		FBgn0038327	Trax	2371	FBgn0033528	trsn	5876	0.722249	Negative	BioGrid;DIP;DroID;FlyBase;IntAct;mentha	FBrf0218395;21552261;29860349;14605208;FBrf0235788;22036573;19661431	MI:0397;MI:1112;MI:0114;MI:0018;MI:0727	MI:0067;MI:0071;MI:0943;MI:0096;MI:0314;MI:0069;MI:0091;MI:0226;MI:0007;MI:0020;MI:0004;MI:1022;MI:0040;MI:0046
Dvs01	Lit-BM-16		FBgn0003654	sw	731	FBgn0001108	DCTN1-p150	8416	1.8715	Negative	DroID;FlyBase	23918939;24244700;22669947;21931160	MI:0077	MI:0096;MI:0113;MI:0006;MI:0404
Dvs01	Lit-BM-16		FBgn0026380	Prosbeta3	2763	FBgn0250746	Prosbeta7	1838	0.316901	Negative	BioGrid;DroID;FlyBase;IntAct;mentha	22036573;19079254	MI:0727;MI:0397	MI:0943;MI:0007;MI:0046
Dvs01	Lit-BM-16		FBgn0264492	CkIIalpha	3905	FBgn0000259	CkIIbeta	4705	4.29745	Positive	BioGrid;DIP;DroID;FlyBase;IntAct;mentha	FBrf0218395;19536808;19039653;11874456;14605208;24013921;22036573;19144847;24395637;19121626;11208814;12379220;10329473;FBrf0235788	MI:1112;MI:0397;MI:0018	MI:0943;MI:0705;MI:0007;MI:0113;MI:0004;MI:0046;MI:0045
Dvs01	Lit-BM-16		FBgn0000629	E(z)	304	FBgn0003044	Pcl	4159	1.94597	Negative	BioGrid;DroID;FlyBase;IntAct;mentha	12697833;11571280;25242320;26063573;17762866	MI:0018	MI:0113;MI:0314;MI:1022;MI:0006;MI:0833;MI:0096;MI:0046;MI:0007;MI:0082;MI:0004;MI:0428;MI:0676;MI:0427
Dvs01	Lit-BM-16		FBgn0013746	alien	281	FBgn0028689	Rpn6	10967	0.440068	Negative	DroID;IntAct;mentha	12426099	MI:0018	MI:0045;MI:0004
Dvs01	Lit-BM-16		FBgn0014009	Rab2	1020	FBgn0031194	CG17598	3341	1.17779	Negative	DroID;FlyBase	25453831	MI:0727	MI:0082;MI:0096
Dvs01	Lit-BM-16		FBgn0001133	grau	2387	FBgn0034422	CG7137	1753	0.659761	Negative	DroID	22036573	MI:0727	MI:0007
Dvs01	Lit-BM-16		FBgn0032859	Arpc2	3694	FBgn0038369	Arpc3A	10633	0.165037	Negative	BioGrid;DroID;FlyBase;IntAct;mentha	22036573;19079254	MI:0727;MI:0397	MI:0943;MI:0007;MI:0046
Dvs01	Lit-BM-16		FBgn0033504	CAP	6233	FBgn0004397	Vinc	4223	2.20395	Negative	BioGrid;DIP;DroID;FlyBase;IntAct;mentha	14605208;23293294;FBrf0235788	MI:0397;MI:1112;MI:0018	MI:0943;MI:0082;MI:0705;MI:0007;MI:0006;MI:0113;MI:0004
Dvs01	Lit-BM-16		FBgn0034065	Rrp42	8099	FBgn0032487	Ski6	9027	2.01862	Negative	BioGrid;DroID;FlyBase	22036573;19079254	MI:0727	MI:0943;MI:0046
Dvs01	Lit-BM-16		FBgn0036641	Smn	2305	FBgn0036850	Gem2	2108	6.23842	Positive	BioGrid;DIP;DroID;FlyBase;IntAct;mentha	FBrf0218395;23333303;25144193;14605208;29167380;22036573;18984161;FBrf0235788	MI:0397;MI:1112;MI:0114;MI:0018	MI:0007;MI:0071;MI:0943;MI:0705;MI:0410;MI:0113;MI:0004;MI:1022;MI:0046
Dvs04	Lit-BM-16		FBgn0001108	DCTN1-p150	8416	FBgn0003654	sw	731	0.411927	Negative	DroID;FlyBase	23918939;24244700;22669947;21931160	MI:0077	MI:0096;MI:0113;MI:0006;MI:0404
Dvs01	Lit-BM-16		FBgn0000711	flw	10763	FBgn0035917	Zasp66	10821	-0.0918973	Negative	BioGrid;DIP;DroID;FlyBase;IntAct;mentha	14605208;17007873	MI:0018;MI:0727
Dvs01	Lit-BM-16		FBgn0000064	Ald1	10036	FBgn0000064	Ald1	3809	3.6579	Positive	BioGrid;DIP;DroID;FlyBase;IntAct;mentha	14605208;12756285;3140728	MI:0018;MI:0114
Dvs01	Lit-BM-16		FBgn0026380	Prosbeta3	2763	FBgn0004066	Prosalpha4	4674	-0.0719353	Negative	BioGrid;DroID;FlyBase;IntAct;mentha	22036573;19079254	MI:0727;MI:0397	MI:0943;MI:0007;MI:0046
Dvs01	Lit-BM-16		FBgn0010602	lwr	1628	FBgn0039044	p53	3278	-0.179943	Negative	BioGrid;DroID;FlyBase;IntAct;mentha	9514881;22119869;FBrf0235788;15575970	MI:0397;MI:1112;MI:0018;MI:0727	MI:0113;MI:0004;MI:0096;MI:0833
Dvs04	Lit-BM-16		FBgn0287720	Pen	6039	FBgn0033264	Nup50	1159	0.849173	Negative	BioGrid;DIP;DroID;FlyBase;IntAct;mentha	14605208;22036573	MI:0018;MI:0727	MI:0943;MI:0007;MI:0046
Dvs01	Lit-BM-16		FBgn0039402	Vps2	6292	FBgn0037231	Vps24	3517	-0.276803	Negative	BioGrid;DIP;DroID;FlyBase;IntAct;mentha	14605208;22036573	MI:0018;MI:0727	MI:0943;MI:0007;MI:0046
Dvs04	Lit-BM-16	0.9869	FBgn0028325	Pdha	10101	FBgn0039635	Pdhb	8136	0.511365	Negative	BioGrid;DIP;DroID;IntAct;mentha	14605208;22036573	MI:0018;MI:0727	MI:0007
Dvs01	Lit-BM-16		FBgn0005536	Mbs	2552	FBgn0000711	flw	10763	1.02869	Negative	BioGrid;DroID;FlyBase;IntAct;mentha	21447707;19079254;15269282;25294943	MI:0727	MI:0943;MI:0007;MI:0705;MI:0096;MI:0963
Dvs04	Lit-BM-16		FBgn0040823	dpr6	1526	FBgn0052791	DIP-alpha	4527	-0.425381	Negative	DroID;FlyBase;IntAct;mentha	23827685;26687361	MI:0411;MI:0107;MI:0114	MI:0892
Dvs04	Lit-BM-16		FBgn0000183	BicD	1697	FBgn0000183	BicD	1697	-0.380518	Negative	DroID;FlyBase;IntAct;mentha	23723415;10350216;19515976	MI:0018;MI:0114	MI:0071;MI:0067;MI:0045
Dvs04	Lit-BM-16		FBgn0086134	Prosalpha2	1002	FBgn0032492	Prosalpha6T	5726	2.29232	Negative	DroID;IntAct;mentha	19079254;22036573	MI:0727;MI:0397	MI:0007
Dvs04	Lit-BM-16		FBgn0030695	PGRP-LE	3530	FBgn0030695	PGRP-LE	3530	3.95907	Positive	BioGrid;DIP;DroID;IntAct;mentha	14605208;23749869	MI:0018	MI:0943;MI:0004
Dvs04	Lit-BM-16		FBgn0028695	Rpn1	1236	FBgn0015282	Rpt2	1086	0.77541	Negative	BioGrid;DroID;FlyBase;IntAct;mentha	22036573;19079254	MI:0727;MI:0397	MI:0943;MI:0007;MI:0046
Dvs04	Lit-BM-16		FBgn0263979	Caf1-55	1147	FBgn0263979	Caf1-55	1147	2.99358	Negative	BioGrid;DroID;IntAct;mentha	15516265;12490953	MI:0018	MI:0019
Dvs04	Lit-BM-16		FBgn0040038	klhl10	9219	FBgn0261268	Cul3	1256	0.751901	Negative	BioGrid;DIP;DroID;FlyBase;mentha	17880263;27052834	MI:0018	MI:0007;MI:0113
Dvs01	Lit-BM-16		FBgn0035295	Cnb	10537	FBgn0039731	Sas-6	10169	-0.320755	Negative	DroID;FlyBase	23354166	MI:0018	MI:0082;MI:0007
Dvs01	Lit-BM-16		FBgn0005616	msl-2	4013	FBgn0020412	JIL-1	9305	0.417801	Negative	BioGrid;DroID;FlyBase;mentha	10831604;25694028	MI:0813	MI:0113;MI:0705;MI:0006;MI:0007;MI:0004;MI:0416
Dvs01	Lit-BM-16		FBgn0026380	Prosbeta3	2763	FBgn0086134	Prosalpha2	1002	1.69059	Negative	BioGrid;DroID;FlyBase;IntAct;mentha	22036573;19079254	MI:0727;MI:0397	MI:0943;MI:0007;MI:0046
Dvs01	Lit-BM-16		FBgn0026085	dgt4	6030	FBgn0039638	dgt6	1702	4.36233	Positive	BioGrid;DIP;DroID;FlyBase;IntAct;mentha	14605208;22036573;18443220	MI:0018;MI:0727	MI:0943;MI:0007;MI:0046;MI:0027;MI:0071;MI:0113
Dvs01	Lit-BM-16		FBgn0035295	Cnb	10537	FBgn0086519	Cpr47Eg	4435	0.368241	Negative	DroID;FlyBase	23354166	MI:0018	MI:0007
Dvs01	Lit-BM-16		FBgn0036643	Syx8	6187	FBgn0260862	Vti1a	3665	0.321048	Negative	BioGrid;DroID;FlyBase;IntAct;mentha	22036573;19079254	MI:0727;MI:0397	MI:0943;MI:0046
Dvs01	Lit-BM-16		FBgn0039013	RNF220	3113	FBgn0030806	CG13001	8934	2.73208	Positive	BioGrid;DIP;DroID;FlyBase;IntAct;mentha	FBrf0218395;22036573;14605208;FBrf0235788	MI:0397;MI:1112;MI:0018	MI:0943;MI:0007;MI:0046
Dvs01	Lit-BM-16		FBgn0010313	corto	7786	FBgn0010313	corto	7786	0.300105	Negative	DroID;FlyBase;IntAct;mentha	12771214	MI:0018	MI:0004;MI:0096
Dvs01	Lit-BM-16		FBgn0260934	par-1	314	FBgn0004907	14-3-3zeta	1130	0.817251	Negative	DroID	12431373	MI:0018	MI:0045;MI:0004
Dvs01	Lit-BM-16		FBgn0028408	Drep2	4066	FBgn0024732	Drep1	6519	5.14486	Positive	BioGrid;DIP;DroID;FlyBase;IntAct;mentha	14605208;23417746;23485826;10627165;24233238	MI:0018;MI:0727	MI:0404;MI:0071;MI:0705;MI:0007;MI:0276
Dvs01	Lit-BM-16		FBgn0086134	Prosalpha2	1002	FBgn0028685	Rpt4	9810	-0.155099	Negative	BioGrid;DroID;FlyBase	22036573;19079254	MI:0727	MI:0943;MI:0007;MI:0046
Dvs01	Lit-BM-16		FBgn0000166	bcd	3784	FBgn0024491	Bin1	7973	0.579287	Negative	BioGrid;DroID;FlyBase;IntAct;mentha	11455422;10717484	MI:0018	MI:0314;MI:0096;MI:0833
Dvs01	Lit-BM-16		FBgn0003345	sd	1439	FBgn0036373	Tgi	1408	0.137527	Negative	DroID;FlyBase	23999857;23725764;24114784;26403189	MI:0018	MI:0096;MI:0705;MI:0007;MI:0082
Dvs01	Lit-BM-16		FBgn0023215	Mnt	3334	FBgn0017578	Max	7990	4.77266	Positive	DIP;DroID;FlyBase;IntAct;mentha	14605208;22036573;25242320;16055719	MI:0018;MI:0727	MI:0007;MI:0046;MI:0082;MI:0833;MI:0096
Dvs01	Lit-BM-16		FBgn0035917	Zasp66	9593	FBgn0000711	flw	10763	0.232243	Negative	BioGrid;DIP;DroID;FlyBase;IntAct;mentha	14605208;17007873	MI:0018;MI:0727
Dvs01	Lit-BM-16		FBgn0015282	Rpt2	1086	FBgn0028695	Rpn1	1236	5.45983	Positive	BioGrid;DroID;FlyBase;IntAct;mentha	22036573;19079254	MI:0727;MI:0397	MI:0943;MI:0007;MI:0046
Dvs01	Lit-BM-16		FBgn0020238	14-3-3epsilon	10869	FBgn0260934	par-1	8884	-0.253906	Negative	DroID	12431373	MI:0018	MI:0004;MI:0045
Dvs01	Lit-BM-16		FBgn0264270	Sxl	10410	FBgn0263352	Unr	10748	2.17207	Negative	DIP;DroID;FlyBase	25209665;23788626	MI:0114;MI:0065;MI:0077;MI:0888	MI:0071;MI:0826;MI:0104;MI:0413;MI:0113;MI:0096
Dvs01	Lit-BM-16		FBgn0000579	Eno	1185	FBgn0004432	Cyp1	8346	-0.102034	Negative	BioGrid;DroID;FlyBase;IntAct;mentha	22036573;19079254	MI:0727;MI:0397	MI:0943;MI:0046
Dvs01	Lit-BM-16		FBgn0022029	l(2)k01209	1765	FBgn0035639	kri	2278	5.87389	Positive	DroID;BioGrid;mentha;FlyBase;DIP;IntAct	FBrf0218395;22036573;14605208;FBrf0235788	MI:0397;MI:1112;MI:0018	MI:0943;MI:0007;MI:0046
Dvs01	Lit-BM-16		FBgn0287720	Pen	6039	FBgn0033264	Nup50	1159	0.120705	Negative	BioGrid;DIP;DroID;FlyBase;IntAct;mentha	14605208;22036573	MI:0018;MI:0727	MI:0943;MI:0007;MI:0046
Dvs01	Lit-BM-16		FBgn0031872	ihog	4165	FBgn0031872	ihog	4165	-0.35473	Negative	DIP;DroID;FlyBase	17077139	MI:0114	MI:0028;MI:0071;MI:0027
Dvs01	Lit-BM-16		FBgn0020238	14-3-3epsilon	10869	FBgn0004907	14-3-3zeta	1130	4.44987	Positive	DroID;FlyBase	23987511;12431373;19920133	MI:0018;MI:0030	MI:0705;MI:0096;MI:0007;MI:0113
Dvs01	Lit-BM-16		FBgn0032244	RfC3	6199	FBgn0260985	RfC4	2080	5.13728	Positive	BioGrid;DIP;DroID;FlyBase;IntAct;mentha	FBrf0218395;22036573;14605208;FBrf0235788	MI:1112;MI:0397;MI:0018	MI:0943;MI:0004;MI:0046
Dvs01	Lit-BM-16		FBgn0261456	hpo	1468	FBgn0261456	hpo	1468	-1.64243	Negative	DroID;FlyBase	22215676;12941273;14502294;23298890;23263283;14502295;16860746	MI:0055;MI:0018;MI:0809;MI:0090	MI:0833;MI:0415;MI:0007;MI:0705;MI:0113;MI:0096
Dvs01	Lit-BM-16		FBgn0010105	comm	403	FBgn0259174	Nedd4	1260	-0.264243	Negative	BioGrid;DIP;DroID;FlyBase;IntAct;mentha	17074801;16531238;12165468	MI:0077;MI:0018	MI:0113;MI:0051;MI:0017;MI:0004;MI:0045;MI:0007;MI:0705;MI:0833;MI:0096
Dvs01	Lit-BM-16		FBgn0025674	CycK	271	FBgn0037093	Cdk12	690	0.350795	Negative	BioGrid;DroID;FlyBase;IntAct;mentha	22036573;20952539;16603075	MI:0727;MI:0018;MI:0397	MI:0943;MI:0007;MI:0046;MI:0006;MI:0082
Dvs01	Lit-BM-16		FBgn0037270	eIF3f1	5909	FBgn0033902	eIF3m	1822	5.78008	Positive	BioGrid;DIP;DroID;FlyBase;IntAct;mentha	14605208;FBrf0218395;22036573	MI:0397;MI:0018;MI:0727	MI:0943;MI:0004;MI:0046
Dvs01	Lit-BM-16		FBgn0010238	Lac	3742	FBgn0010238	Lac	3742	0.147755	Negative	DroID;FlyBase;IntAct;mentha	16682215;14681183;23827685	MI:0411	MI:0947;MI:0416;MI:0892
Dvs01	Lit-BM-16		FBgn0263106	DnaJ-1	3236	FBgn0034051	Mlf	3061	0.786841	Negative	BioGrid;DIP;DroID;IntAct;mentha	14605208;15710747	MI:0018;MI:0727;MI:0399
Dvs01	Lit-BM-16		FBgn0003256	rl	9071	FBgn0262582	cic	8631	0.776064	Negative	BioGrid;DroID;FlyBase;IntAct;mentha	17255944;26124095	MI:0018;MI:0030	MI:0314;MI:0096;MI:0427;MI:0404;MI:0113
Dvs01	Lit-BM-16		FBgn0035295	Cnb	10537	FBgn0013765	cnn	10881	0.0358075	Negative	DroID;FlyBase	23354166	MI:0018	MI:0007
Dvs01	Lit-BM-16		FBgn0038327	Trax	10915	FBgn0033528	trsn	5876	6.30053	Positive	BioGrid;DIP;DroID;FlyBase;IntAct;mentha	FBrf0218395;21552261;29860349;14605208;FBrf0235788;22036573;19661431	MI:0397;MI:1112;MI:0114;MI:0018;MI:0727	MI:0067;MI:0071;MI:0943;MI:0096;MI:0314;MI:0069;MI:0091;MI:0226;MI:0007;MI:0020;MI:0004;MI:1022;MI:0040;MI:0046
Dvs01	Lit-BM-16		FBgn0028687	Rpt1	1097	FBgn0015282	Rpt2	1086	1.02687	Negative	BioGrid;DroID;FlyBase;IntAct;mentha	22036573;19079254	MI:0727;MI:0397	MI:0943;MI:0046
Dvs01	Lit-BM-16		FBgn0036801	MYPT-75D	1269	FBgn0000711	flw	10763	0.291785	Negative	BioGrid;DroID;FlyBase;IntAct;mentha	21447707;15269282;17007873;25294943	MI:0018	MI:0943;MI:0415;MI:0007;MI:0705;MI:0096;MI:0963
Dvs01	Lit-BM-16		FBgn0033224	Nop17l	307	FBgn0000711	flw	10763	0.883625	Negative	DroID;FlyBase;IntAct;mentha	17007873	MI:0018	MI:0705;MI:0007
Dvs01	Lit-BM-16		FBgn0003285	rst	11153	FBgn0003285	rst	11153	0.137608	Negative	DroID;FlyBase;IntAct;mentha	7646884;23827685;24485456	MI:0411;MI:0107;MI:0114	MI:0892;MI:0947;MI:0416
Dvs01	Lit-BM-16		FBgn0014870	Psi	7758	FBgn0016978	snRNP-U1-70K	3457	-0.595865	Negative	BioGrid;DroID;FlyBase	11545738;15990112	MI:0114;MI:0077	MI:0314;MI:0113;MI:0096;MI:0004;MI:0833
Dvs01	Lit-BM-16		FBgn0030695	PGRP-LE	3530	FBgn0030695	PGRP-LE	3530	4.12249	Positive	BioGrid;DIP;DroID;IntAct;mentha	14605208;23749869	MI:0018	MI:0943;MI:0004
Dvs01	Lit-BM-16		FBgn0001085	fz	3722	FBgn0067864	Patj	3022	0.0432309	Negative	DroID;FlyBase	15907474	MI:0018	MI:0113;MI:0007;MI:0096;MI:0833;MI:0019;MI:0004
Dvs01	Lit-BM-16		FBgn0003654	sw	10149	FBgn0011760	ctp	8699	1.7069	Negative	DroID;FlyBase	20472935;11914076;17570393;15581372;16949604;17428790	MI:0114;MI:0077	MI:0071;MI:0016;MI:0096
Dvs01	Lit-BM-16		FBgn0260857	Bet1	5314	FBgn0044871	Gos28	1334	0.126644	Negative	BioGrid;DroID;FlyBase;IntAct;mentha	22036573;19079254	MI:0727;MI:0397	MI:0943;MI:0046
Dvs01	Lit-BM-16		FBgn0000283	Cp190	2938	FBgn0002781	mod(mdg4)	7619	-0.179611	Negative	DroID;FlyBase;IntAct;mentha	15574329;24502977;23358822;16862159;18082602;25342723;21852534;27599504;24055367	MI:0018	MI:0082;MI:0007;MI:0006;MI:0113;MI:0019;MI:0416;MI:0676
Dvs04	Lit-BM-16		FBgn0036850	Gem2	2108	FBgn0036641	Smn	2305	2.72734	Negative	BioGrid;DIP;DroID;FlyBase;IntAct;mentha	FBrf0218395;23333303;25144193;14605208;29167380;22036573;18984161;FBrf0235788	MI:0397;MI:1112;MI:0114;MI:0018	MI:0007;MI:0071;MI:0943;MI:0705;MI:0410;MI:0113;MI:0004;MI:1022;MI:0046
Dvs01	Lit-BM-16		FBgn0261268	Cul3	1256	FBgn0264493	rdx	6518	-0.0662496	Negative	BioGrid;DIP;DroID;FlyBase;mentha	16740475;17880263;23747190;26263855	MI:0018	MI:0113;MI:0007;MI:0705;MI:0833;MI:0096;MI:0004
Dvs01	Lit-BM-16		FBgn0021776	mira	223	FBgn0010300	brat	1777	0.403281	Negative	DroID;FlyBase	24257623;16564014;16549393;26423004	MI:0018	MI:0004;MI:0007;MI:0705;MI:0096
Dvs01	Lit-BM-16		FBgn0004907	14-3-3zeta	256	FBgn0020238	14-3-3epsilon	10869	4.19005	Positive	DroID;FlyBase	23987511;12431373;19920133	MI:0018;MI:0030	MI:0705;MI:0096;MI:0007;MI:0113
Dvs01	Lit-BM-16		FBgn0261456	hpo	1468	FBgn0034970	yki	1083	-0.759922	Negative	DroID;FlyBase;BioGrid	25484297;19733165		MI:0007;MI:0113;MI:0004;MI:0943;MI:0082;MI:0705
Dvs01	Lit-BM-16		FBgn0003345	sd	1439	FBgn0034970	yki	1083	0.555871	Negative	BioGrid;DIP;DroID;FlyBase;IntAct;mentha	14605208;23999857;23395637;23271049;18313299;18258486;18258485;24114784;24509725;26403189	MI:0018;MI:0055	MI:0007;MI:0705;MI:0082;MI:0006;MI:0096;MI:0833
Dvs01	Lit-BM-16		FBgn0015282	Rpt2	1086	FBgn0086134	Prosalpha2	1002	2.86385	Positive	BioGrid;DroID;FlyBase;IntAct;mentha	22036573;19079254	MI:0727;MI:0397	MI:0943;MI:0007;MI:0046
Dvs01	Lit-BM-16		FBgn0032492	Prosalpha6T	5726	FBgn0086134	Prosalpha2	1002	2.16102	Negative	DroID;IntAct;mentha	19079254;22036573	MI:0727;MI:0397	MI:0007
Dvs01	Lit-BM-16		FBgn0040294	POSH	4126	FBgn0033529	CG17765	2014	0.0636286	Negative	DroID	16698022	MI:0018	MI:0006
Dvs01	Lit-BM-16		FBgn0010265	RpS13	2322	FBgn0035295	Cnb	10537	0.21881	Negative	DroID;FlyBase	23354166	MI:0018	MI:0007
Dvs01	Lit-BM-16		FBgn0004397	Vinc	4223	FBgn0033504	CAP	4151	2.12523	Negative	BioGrid;DIP;DroID;FlyBase;IntAct;mentha	14605208;23293294;FBrf0235788	MI:0397;MI:1112;MI:0018	MI:0943;MI:0082;MI:0705;MI:0007;MI:0006;MI:0113;MI:0004
Dvs01	Lit-BM-16		FBgn0036819	Dysb	4430	FBgn0031455	Snapin	2166	3.80441	Positive	BioGrid;DroID;FlyBase;mentha	22036573;25568125;20015953	MI:0018	MI:0943;MI:0007;MI:0082;MI:0046
Dvs01	Lit-BM-16		FBgn0003345	sd	1439	FBgn0034970	yki	2269	0.598566	Negative	BioGrid;DIP;DroID;FlyBase;IntAct;mentha	14605208;23999857;23395637;23271049;18313299;18258486;18258485;24114784;24509725;26403189	MI:0018;MI:0055	MI:0007;MI:0705;MI:0082;MI:0006;MI:0096;MI:0833
Dvs01	Lit-BM-16		FBgn0021800	Reph	3979	FBgn0259168	mnb	7801	0.230133	Negative	BioGrid;DroID;FlyBase;IntAct;mentha	22036573;15575970	MI:0727;MI:0018	MI:0943;MI:0007;MI:0046
Dvs01	Lit-BM-16		FBgn0035976	PGRP-LC	8161	FBgn0035976	PGRP-LC	8161	1.53161	Negative	BioGrid;DroID;FlyBase;IntAct;mentha	23749869;15657141;21372849	MI:0107	MI:0943;MI:0004
Dvs01	Lit-BM-16		FBgn0000629	E(z)	304	FBgn0002521	pho	4559	3.28846	Positive	DroID;FlyBase	15175158;11581156	MI:0018	MI:0113;MI:0006;MI:0096;MI:0833;MI:0004
Dvs01	Lit-BM-16		FBgn0027513	ana2	3019	FBgn0011760	ctp	8699	5.10157	Positive	BioGrid;DIP;DroID;FlyBase;IntAct;mentha	14605208;22036573;21920316;24920673	MI:0018;MI:0727;MI:0065;MI:0114	MI:0007;MI:0705;MI:0113;MI:0104
Dvs01	Lit-BM-16		FBgn0086657	IKKepsilon	1208	FBgn0031882	Rab30	4507	0.46049	Negative	DroID;FlyBase;BioGrid	19001129;FBrf0229466;FBrf0229467;25453831		MI:0113;MI:0004;MI:0943;MI:0096;MI:0082
Dvs01	Lit-BM-16		FBgn0036272	Sms	6132	FBgn0011244	Hsp60B	10477	0.636623	Negative	DroID;IntAct;mentha	19079254;22036573	MI:0727;MI:0397	MI:0007
Dvs01	Lit-BM-16		FBgn0003612	Su(var)2-10	6257	FBgn0263993	CG43736	4241	3.60711	Positive	DroID	22036573	MI:0018	MI:0676
Dvs01	Lit-BM-16		FBgn0004907	14-3-3zeta	1130	FBgn0260934	par-1	8884	-0.408932	Negative	DroID	12431373	MI:0018	MI:0045;MI:0004
Dvs01	Lit-BM-16		FBgn0261458	capt	2966	FBgn0000043	Act42A	6062	2.95306	Positive	BioGrid;DroID;FlyBase;IntAct;mentha	14605208;FBrf0235788;12441051	MI:1112;MI:0397;MI:0018	MI:0006;MI:0113;MI:0004
Dvs04	Lit-BM-16		FBgn0263106	DnaJ-1	3236	FBgn0036505	CG7945	2788	1.15173	Negative	DroID;BioGrid;mentha;FlyBase;DIP;IntAct	14605208;FBrf0235788;22036573;27984043	MI:1112;MI:0397;MI:0018	MI:0007;MI:0943;MI:0676
Dvs01	Lit-BM-16		FBgn0002872	mu2	7565	FBgn0002872	mu2	7565	4.46056	Positive	DroID	22273583	MI:0114	MI:0028;MI:0071
Dvs01	Lit-BM-16	0.9869	FBgn0039635	Pdhb	1084	FBgn0028325	Pdha	722	0.848277	Negative	BioGrid;DIP;DroID;IntAct;mentha	14605208;22036573	MI:0018;MI:0727	MI:0007
Dvs01	Lit-BM-16		FBgn0264493	rdx	6518	FBgn0243512	puc	3476	0.466956	Negative	BioGrid;DIP;DroID;FlyBase;IntAct;mentha	14605208;19955409;19164706	MI:0018;MI:0727	MI:0007;MI:0705;MI:0096;MI:0113
Dvs01	Lit-BM-16		FBgn0002781	mod(mdg4)	289	FBgn0003567	su(Hw)	1776	0.104765	Negative	BioGrid;DroID;FlyBase;IntAct;mentha	7664338;22036573;16209949;11416154;23209434;23861668;11350941;15574329;18369369;27599504	MI:0018	MI:0113;MI:0007;MI:0096;MI:0833;MI:0705;MI:0006;MI:0045;MI:0416;MI:0004
Dvs01	Lit-BM-16		FBgn0036505	CG7945	2788	FBgn0263106	DnaJ-1	3236	-0.866799	Negative	DroID;BioGrid;mentha;FlyBase;DIP;IntAct	14605208;FBrf0235788;22036573;27984043	MI:1112;MI:0397;MI:0018	MI:0007;MI:0943;MI:0676
Dvs01	Lit-BM-16		FBgn0003567	su(Hw)	1776	FBgn0002781	mod(mdg4)	9922	1.11668	Negative	BioGrid;DroID;FlyBase;IntAct;mentha	7664338;22036573;16209949;11416154;23209434;23861668;11350941;15574329;18369369;27599504	MI:0018	MI:0113;MI:0007;MI:0096;MI:0833;MI:0705;MI:0006;MI:0045;MI:0416;MI:0004
Dvs01	Lit-BM-16		FBgn0264493	rdx	5144	FBgn0261268	Cul3	1256	0.544868	Negative	BioGrid;DIP;DroID;FlyBase;mentha	16740475;17880263;23747190;26263855	MI:0018	MI:0113;MI:0007;MI:0705;MI:0833;MI:0096;MI:0004
Dvs01	Lit-BM-16		FBgn0016693	Past1	1153	FBgn0002973	numb	9531	0.196765	Negative	DroID;FlyBase	15155807	MI:0084	MI:0705;MI:0096;MI:0866;MI:0045;MI:0004
Dvs01	Lit-BM-16		FBgn0002962	nos	762	FBgn0010300	brat	1777	-0.850914	Negative	BioGrid;DroID;FlyBase;IntAct;mentha	11262240;11274060	MI:0018	MI:0314;MI:0045;MI:0096
Dvs01	Lit-BM-16		FBgn0038461	EMC2B	610	FBgn0034791	EMC8-9	2135	5.60317	Positive	BioGrid;DIP;DroID;FlyBase;IntAct;mentha	FBrf0218395;22036573;14605208;FBrf0235788	MI:1112;MI:0397;MI:0018	MI:0943;MI:0007;MI:0046
Dvs01	Lit-BM-16		FBgn0034372	Gint3	3914	FBgn0286784	TER94	1235	0.0139475	Negative	BioGrid;DIP;DroID;FlyBase	22036573;25369031	MI:0809	MI:0943;MI:0007;MI:0046
Dvs01	Lit-BM-16		FBgn0020369	Rpt6	1066	FBgn0086134	Prosalpha2	1002	0.690182	Negative	BioGrid;DroID;FlyBase;IntAct;mentha	22036573;19079254	MI:0727;MI:0397	MI:0943;MI:0007;MI:0046
Dvs01	Lit-BM-16		FBgn0010278	Ssrp	7165	FBgn0002183	dre4	1258	0.404738	Negative	BioGrid;DroID;FlyBase;mentha	22036573;12815073;19605348;20889714	MI:0077	MI:0113;MI:0004;MI:0676
Dvs01	Lit-BM-16		FBgn0000229	bsk	1642	FBgn0027598	cindr	1194	0.0364832	Negative	BioGrid;DIP;DroID;FlyBase;IntAct;mentha	14605208;15575970;26772997	MI:0018;MI:0727	MI:0006;MI:0113
Dvs01	Lit-BM-16		FBgn0263993	CG43736	4241	FBgn0003612	Su(var)2-10	3664	4.46867	Positive	DroID	22036573	MI:0018	MI:0676
Dvs01	Lit-BM-16		FBgn0034577	cpa	2440	FBgn0011570	cpb	3230	6.04119	Positive	BioGrid;DIP;DroID;FlyBase;IntAct;mentha	14605208;22036573	MI:0018;MI:0727	MI:0943;MI:0007;MI:0046
Dvs01	Lit-BM-16		FBgn0264493	rdx	9072	FBgn0261268	Cul3	6102	1.47523	Negative	BioGrid;DIP;DroID;FlyBase;mentha	16740475;17880263;23747190;26263855	MI:0018	MI:0113;MI:0007;MI:0705;MI:0833;MI:0096;MI:0004
Dvs01	Lit-BM-16	0.9869	FBgn0028325	Pdha	10101	FBgn0039635	Pdhb	8136	-0.24906	Negative	BioGrid;DIP;DroID;IntAct;mentha	14605208;22036573	MI:0018;MI:0727	MI:0007
Dvs04	Lit-BM-16		FBgn0000043	Act42A	6062	FBgn0261458	capt	2966	1.75858	Negative	BioGrid;DroID;FlyBase;IntAct;mentha	14605208;FBrf0235788;12441051	MI:1112;MI:0397;MI:0018	MI:0006;MI:0113;MI:0004
Dvs04	Lit-BM-16		FBgn0261268	Cul3	6102	FBgn0264493	rdx	5144	-0.0954525	Negative	BioGrid;DIP;DroID;FlyBase;mentha	16740475;17880263;23747190;26263855	MI:0018	MI:0113;MI:0007;MI:0705;MI:0833;MI:0096;MI:0004
Dvs04	Lit-BM-16		FBgn0016693	Past1	1153	FBgn0002973	numb	9531	0.414423	Negative	DroID;FlyBase	15155807	MI:0084	MI:0705;MI:0096;MI:0866;MI:0045;MI:0004
Dvs04	Lit-BM-16		FBgn0260862	Vti1a	3665	FBgn0036643	Syx8	6187	1.5571	Negative	BioGrid;DroID;FlyBase;IntAct;mentha	22036573;19079254	MI:0727;MI:0397	MI:0943;MI:0046
Dvs04	Lit-BM-16		FBgn0002781	mod(mdg4)	289	FBgn0003567	su(Hw)	1776	0.88527	Negative	BioGrid;DroID;FlyBase;IntAct;mentha	7664338;22036573;16209949;11416154;23209434;23861668;11350941;15574329;18369369;27599504	MI:0018	MI:0113;MI:0007;MI:0096;MI:0833;MI:0705;MI:0006;MI:0045;MI:0416;MI:0004
Dvs04	Lit-BM-16		FBgn0014018	Rel	2370	FBgn0011274	Dif	7971	3.08965	Negative	DIP;DroID;FlyBase;IntAct;mentha	20679214;22654665	MI:0107	MI:0006;MI:0007;MI:0045
Dvs04	Lit-BM-16		FBgn0010105	comm	403	FBgn0259174	Nedd4	1260	1.8554	Negative	BioGrid;DIP;DroID;FlyBase;IntAct;mentha	17074801;16531238;12165468	MI:0077;MI:0018	MI:0113;MI:0051;MI:0017;MI:0004;MI:0045;MI:0007;MI:0705;MI:0833;MI:0096
Dvs04	Lit-BM-16		FBgn0002872	mu2	4289	FBgn0002872	mu2	7565	5.51195	Positive	DroID	22273583	MI:0114	MI:0028;MI:0071
Dvs04	Lit-BM-16		FBgn0000283	Cp190	2938	FBgn0002781	mod(mdg4)	9922	2.62725	Negative	DroID;FlyBase;IntAct;mentha	15574329;24502977;23358822;16862159;18082602;25342723;21852534;27599504;24055367	MI:0018	MI:0082;MI:0007;MI:0006;MI:0113;MI:0019;MI:0416;MI:0676
Dvs04	Lit-BM-16		FBgn0035976	PGRP-LC	8161	FBgn0035976	PGRP-LC	8161	-0.158651	Negative	BioGrid;DroID;FlyBase;IntAct;mentha	23749869;15657141;21372849	MI:0107	MI:0943;MI:0004
Dvs04	Lit-BM-16		FBgn0024732	Drep1	6519	FBgn0028408	Drep2	4066	4.78495	Positive	BioGrid;DIP;DroID;FlyBase;IntAct;mentha	14605208;23417746;23485826;10627165;24233238	MI:0018;MI:0727	MI:0404;MI:0071;MI:0705;MI:0007;MI:0276
Dvs04	Lit-BM-16		FBgn0013269	Fkbp39	3708	FBgn0013269	Fkbp39	3708	3.8159	Positive	BioGrid;DroID;FlyBase;mentha	25813344;28074868	MI:0114	MI:0943;MI:0004
Dvs04	Lit-BM-16		FBgn0000711	flw	10763	FBgn0035917	Zasp66	10821	0.306976	Negative	BioGrid;DIP;DroID;FlyBase;IntAct;mentha	14605208;17007873	MI:0018;MI:0727
Dvs04	Lit-BM-16		FBgn0264075	tgo	3401	FBgn0004666	sim	4906	2.22523	Negative	BioGrid;DroID;FlyBase;IntAct;mentha	9403694;22036573;25242320;9409674	MI:0018	MI:0314;MI:0943;MI:0007;MI:0046;MI:0082;MI:0096;MI:0045;MI:0006;MI:0113
Dvs04	Lit-BM-16		FBgn0035725	Mis12	4578	FBgn0051658	Nnf1b	9121	3.63791	Negative	DroID;BioGrid;mentha;FlyBase;IntAct	FBrf0218395;26911624;17534428;22036573;FBrf0235788	MI:0397;MI:1112;MI:0018;MI:0031	MI:0071;MI:0943;MI:0096;MI:0314;MI:0705;MI:0082;MI:0007;MI:0113;MI:0004;MI:1022;MI:0027;MI:0046
Dvs04	Lit-BM-16		FBgn0031194	CG17598	3341	FBgn0014009	Rab2	1020	-0.184778	Negative	DroID;FlyBase	25453831	MI:0727	MI:0082;MI:0096
Dvs04	Lit-BM-16		FBgn0015282	Rpt2	1086	FBgn0028687	Rpt1	1097	1.55568	Negative	BioGrid;DroID;FlyBase;IntAct;mentha	22036573;19079254	MI:0727;MI:0397	MI:0943;MI:0046
Dvs04	Lit-BM-16		FBgn0033081	geminin	5041	FBgn0000996	dup	5894	5.307	Positive	BioGrid;DIP;DroID;FlyBase;IntAct;mentha	14605208;22036573;11641279;11865064;15342466;14578910	MI:0018;MI:0727	MI:0943;MI:0046;MI:0007;MI:0113;MI:0705;MI:0006
Dvs04	Lit-BM-16		FBgn0261456	hpo	1468	FBgn0034970	yki	1083	-0.198469	Negative	DroID;FlyBase;BioGrid	25484297;19733165		MI:0007;MI:0113;MI:0004;MI:0943;MI:0082;MI:0705
Dvs04	Lit-BM-16		FBgn0000711	flw	10763	FBgn0003721	Tm1	4169	1.19209	Negative	DroID;IntAct;mentha	19079254	MI:0727;MI:0397
Dvs04	Lit-BM-16		FBgn0020412	JIL-1	9305	FBgn0005616	msl-2	4013	0.534391	Negative	BioGrid;DroID;FlyBase;mentha	10831604;25694028	MI:0813	MI:0113;MI:0705;MI:0006;MI:0007;MI:0004;MI:0416
Dvs04	Lit-BM-16		FBgn0034372	Gint3	3914	FBgn0286784	TER94	1235	0.658787	Negative	BioGrid;DIP;DroID;FlyBase	22036573;25369031	MI:0809	MI:0943;MI:0007;MI:0046
Dvs04	Lit-BM-16		FBgn0000064	Ald1	3809	FBgn0000064	Ald1	10036	0.483314	Negative	BioGrid;DIP;DroID;FlyBase;IntAct;mentha	14605208;12756285;3140728	MI:0018;MI:0114
Dvs04	Lit-BM-16		FBgn0264493	rdx	6518	FBgn0261268	Cul3	1256	0.941866	Negative	BioGrid;DIP;DroID;FlyBase;mentha	16740475;17880263;23747190;26263855	MI:0018	MI:0113;MI:0007;MI:0705;MI:0833;MI:0096;MI:0004
Dvs04	Lit-BM-16		FBgn0264270	Sxl	10410	FBgn0263352	Unr	10748	3.01566	Negative	DIP;DroID;FlyBase	25209665;23788626	MI:0114;MI:0065;MI:0077;MI:0888	MI:0071;MI:0826;MI:0104;MI:0413;MI:0113;MI:0096
Dvs04	Lit-BM-16		FBgn0034065	Rrp42	8099	FBgn0032487	Ski6	9027	1.27242	Negative	BioGrid;DroID;FlyBase	22036573;19079254	MI:0727	MI:0943;MI:0046
Dvs04	Lit-BM-16		FBgn0037481	MAGE	4649	FBgn0032251	Nse4	7447	3.88633	Positive	BioGrid;DIP;DroID;FlyBase;IntAct;mentha	14605208;FBrf0235788;23555814	MI:0397;MI:1112;MI:0018	MI:0833;MI:0096;MI:0705;MI:0007;MI:0113;MI:0004
Dvs04	Lit-BM-16		FBgn0002973	numb	9531	FBgn0021776	mira	223	1.17056	Negative	DroID;FlyBase	9637685;9267025	MI:0018	MI:0833;MI:0004
Dvs04	Lit-BM-16		FBgn0086134	Prosalpha2	1002	FBgn0026380	Prosbeta3	2763	1.68521	Negative	BioGrid;DroID;FlyBase;IntAct;mentha	22036573;19079254	MI:0727;MI:0397	MI:0943;MI:0007;MI:0046
Dvs04	Lit-BM-16		FBgn0003256	rl	9071	FBgn0262582	cic	8631	0.149497	Negative	BioGrid;DroID;FlyBase;IntAct;mentha	17255944;26124095	MI:0018;MI:0030	MI:0314;MI:0096;MI:0427;MI:0404;MI:0113
Dvs04	Lit-BM-16		FBgn0033504	CAP	6233	FBgn0004397	Vinc	4223	2.71351	Negative	BioGrid;DIP;DroID;FlyBase;IntAct;mentha	14605208;23293294;FBrf0235788	MI:0397;MI:1112;MI:0018	MI:0943;MI:0082;MI:0705;MI:0007;MI:0006;MI:0113;MI:0004
Dvs04	Lit-BM-16		FBgn0010741	Pfdn2	11020	FBgn0038976	Pfdn5	2867	2.36479	Negative	BioGrid;DroID;FlyBase;IntAct;mentha	22036573;19079254;27025979	MI:0727;MI:0397	MI:0943;MI:0007;MI:0046;MI:0705
Dvs04	Lit-BM-16		FBgn0034503	MED8	386	FBgn0001276	ix	10635	3.00604	Negative	BioGrid;DroID;FlyBase;IntAct;mentha	22036573;19079254	MI:0727;MI:0397	MI:0943;MI:0046
Dvs04	Lit-BM-16	0.9869	FBgn0039635	Pdhb	1084	FBgn0028325	Pdha	10101	0.134369	Negative	BioGrid;DIP;DroID;IntAct;mentha	14605208;22036573	MI:0018;MI:0727	MI:0007
Dvs04	Lit-BM-16		FBgn0261268	Cul3	6102	FBgn0264493	rdx	9072	-0.144171	Negative	BioGrid;DIP;DroID;FlyBase;mentha	16740475;17880263;23747190;26263855	MI:0018	MI:0113;MI:0007;MI:0705;MI:0833;MI:0096;MI:0004
Dvs04	Lit-BM-16		FBgn0260985	RfC4	2080	FBgn0032244	RfC3	6199	3.57513	Negative	BioGrid;DIP;DroID;FlyBase;IntAct;mentha	FBrf0218395;22036573;14605208;FBrf0235788	MI:1112;MI:0397;MI:0018	MI:0943;MI:0004;MI:0046
Dvs04	Lit-BM-16		FBgn0086519	Cpr47Eg	4435	FBgn0035295	Cnb	10537	1.10764	Negative	DroID;FlyBase	23354166	MI:0018	MI:0007
Dvs04	Lit-BM-16		FBgn0286818	Pdi	2900	FBgn0034753	CG2852	8891	-0.280716	Negative	BioGrid;DroID;FlyBase	22036573;19079254	MI:0727	MI:0943;MI:0046
Dvs04	Lit-BM-16		FBgn0004066	Prosalpha4	4674	FBgn0026380	Prosbeta3	2763	1.51424	Negative	BioGrid;DroID;FlyBase;IntAct;mentha	22036573;19079254	MI:0727;MI:0397	MI:0943;MI:0007;MI:0046
Dvs04	Lit-BM-16		FBgn0037324	Orco	841	FBgn0037324	Orco	841	-0.0770009	Negative	DIP;DroID;FlyBase;mentha	16402857;23196131;15592462	MI:0809;MI:0055;MI:0012	MI:0045
Dvs04	Lit-BM-16		FBgn0029943	Atg5	1077	FBgn0039705	Atg16	3173	2.59726	Negative	BioGrid;DIP;DroID;FlyBase;IntAct;mentha	FBrf0218395;22036573;14605208;FBrf0235788	MI:1112;MI:0397;MI:0018	MI:0943;MI:0007;MI:0046
Dvs04	Lit-BM-16		FBgn0013746	alien	281	FBgn0028689	Rpn6	10967	4.98793	Positive	DroID;IntAct;mentha	12426099	MI:0018	MI:0045;MI:0004
Dvs04	Lit-BM-16		FBgn0040294	POSH	4126	FBgn0033529	CG17765	2014	1.92064	Negative	DroID	16698022	MI:0018	MI:0006
Dvs04	Lit-BM-16		FBgn0039402	Vps2	6292	FBgn0037231	Vps24	3517	0.929748	Negative	BioGrid;DIP;DroID;FlyBase;IntAct;mentha	14605208;22036573	MI:0018;MI:0727	MI:0943;MI:0007;MI:0046
Dvs04	Lit-BM-16		FBgn0035295	Cnb	10537	FBgn0010265	RpS13	2322	0.360694	Negative	DroID;FlyBase	23354166	MI:0018	MI:0007
Dvs04	Lit-BM-16		FBgn0010300	brat	1777	FBgn0021776	mira	223	1.62043	Negative	DroID;FlyBase	24257623;16564014;16549393;26423004	MI:0018	MI:0004;MI:0007;MI:0705;MI:0096
Dvs04	Lit-BM-16		FBgn0026380	Prosbeta3	2763	FBgn0250746	Prosbeta7	1838	0.397628	Negative	BioGrid;DroID;FlyBase;IntAct;mentha	22036573;19079254	MI:0727;MI:0397	MI:0943;MI:0007;MI:0046
Dvs04	Lit-BM-16		FBgn0086134	Prosalpha2	1002	FBgn0015282	Rpt2	1086	-1.15464	Negative	BioGrid;DroID;FlyBase;IntAct;mentha	22036573;19079254	MI:0727;MI:0397	MI:0943;MI:0007;MI:0046
Dvs04	Lit-BM-16		FBgn0017578	Max	7990	FBgn0023215	Mnt	3334	4.14233	Positive	DIP;DroID;FlyBase;IntAct;mentha	14605208;22036573;25242320;16055719	MI:0018;MI:0727	MI:0007;MI:0046;MI:0082;MI:0833;MI:0096
Dvs04	Lit-BM-16		FBgn0035295	Cnb	10537	FBgn0039731	Sas-6	10169	0.335028	Negative	DroID;FlyBase	23354166	MI:0018	MI:0082;MI:0007
Dvs04	Lit-BM-16		FBgn0036272	Sms	6132	FBgn0011244	Hsp60B	10477	-0.221596	Negative	DroID;IntAct;mentha	19079254;22036573	MI:0727;MI:0397	MI:0007
Dvs04	Lit-BM-16		FBgn0038327	Trax	10915	FBgn0033528	trsn	5876	5.25979	Positive	BioGrid;DIP;DroID;FlyBase;IntAct;mentha	FBrf0218395;21552261;29860349;14605208;FBrf0235788;22036573;19661431	MI:0397;MI:1112;MI:0114;MI:0018;MI:0727	MI:0067;MI:0071;MI:0943;MI:0096;MI:0314;MI:0069;MI:0091;MI:0226;MI:0007;MI:0020;MI:0004;MI:1022;MI:0040;MI:0046
Dvs04	Lit-BM-16		FBgn0027598	cindr	1194	FBgn0000229	bsk	1642	1.08584	Negative	BioGrid;DIP;DroID;FlyBase;IntAct;mentha	14605208;15575970;26772997	MI:0018;MI:0727	MI:0006;MI:0113
Dvs04	Lit-BM-16		FBgn0020497	emb	4217	FBgn0026207	mbo	3739	1.33765	Negative	BioGrid;DroID;mentha	14638854	MI:0018	MI:0314;MI:0403;MI:0096
Dvs04	Lit-BM-16		FBgn0003285	rst	11153	FBgn0003285	rst	11153	1.64412	Negative	DroID;FlyBase;IntAct;mentha	7646884;23827685;24485456	MI:0411;MI:0107;MI:0114	MI:0892;MI:0947;MI:0416
Dvs04	Lit-BM-16		FBgn0033224	Nop17l	307	FBgn0000711	flw	10763	3.30829	Negative	DroID;FlyBase;IntAct;mentha	17007873	MI:0018	MI:0705;MI:0007
Dvs04	Lit-BM-16		FBgn0000064	Ald1	1127	FBgn0000064	Ald1	10036	1.4029	Negative	BioGrid;DIP;DroID;FlyBase;IntAct;mentha	14605208;12756285;3140728	MI:0018;MI:0114
Dvs04	Lit-BM-16		FBgn0037270	eIF3f1	5909	FBgn0033902	eIF3m	1822	3.44988	Negative	BioGrid;DIP;DroID;FlyBase;IntAct;mentha	14605208;FBrf0218395;22036573	MI:0397;MI:0018;MI:0727	MI:0943;MI:0004;MI:0046
Dvs04	Lit-BM-16		FBgn0022029	l(2)k01209	1765	FBgn0035639	kri	2278	4.55939	Positive	DroID;BioGrid;mentha;FlyBase;DIP;IntAct	FBrf0218395;22036573;14605208;FBrf0235788	MI:0397;MI:1112;MI:0018	MI:0943;MI:0007;MI:0046
Dvs04	Lit-BM-16		FBgn0034970	yki	2269	FBgn0003345	sd	1439	0.320218	Negative	BioGrid;DIP;DroID;FlyBase;IntAct;mentha	14605208;23999857;23395637;23271049;18313299;18258486;18258485;24114784;24509725;26403189	MI:0018;MI:0055	MI:0007;MI:0705;MI:0082;MI:0006;MI:0096;MI:0833
Dvs04	Lit-BM-16		FBgn0034523	Nnf1a	4813	FBgn0027259	Kmn1	4364	1.13314	Negative	BioGrid;DroID;FlyBase	22036573;17534428;26911624;26911623	MI:0031	MI:0943;MI:0007;MI:0082;MI:0046;MI:0705;MI:0027;MI:0071;MI:0096;MI:0006;MI:0944
Dvs04	Lit-BM-16		FBgn0033504	CAP	4151	FBgn0004397	Vinc	4223	2.02915	Negative	BioGrid;DIP;DroID;FlyBase;IntAct;mentha	14605208;23293294;FBrf0235788	MI:0397;MI:1112;MI:0018	MI:0943;MI:0082;MI:0705;MI:0007;MI:0006;MI:0113;MI:0004
Dvs04	Lit-BM-16	0.9869	FBgn0028325	Pdha	722	FBgn0039635	Pdhb	8136	-0.031977	Negative	BioGrid;DIP;DroID;IntAct;mentha	14605208;22036573	MI:0018;MI:0727	MI:0007
Dvs04	Lit-BM-16		FBgn0020238	14-3-3epsilon	10869	FBgn0004907	14-3-3zeta	1130	1.58034	Negative	DroID;FlyBase	23987511;12431373;19920133	MI:0018;MI:0030	MI:0705;MI:0096;MI:0007;MI:0113
Dvs04	Lit-BM-16		FBgn0034577	cpa	2440	FBgn0011570	cpb	3230	4.38538	Positive	BioGrid;DIP;DroID;FlyBase;IntAct;mentha	14605208;22036573	MI:0018;MI:0727	MI:0943;MI:0007;MI:0046
Dvs04	Lit-BM-16		FBgn0025674	CycK	271	FBgn0037093	Cdk12	690	0.893829	Negative	BioGrid;DroID;FlyBase;IntAct;mentha	22036573;20952539;16603075	MI:0727;MI:0018;MI:0397	MI:0943;MI:0007;MI:0046;MI:0006;MI:0082
Dvs04	Lit-BM-16		FBgn0260934	par-1	8884	FBgn0020238	14-3-3epsilon	258	0.815802	Negative	DroID	12431373	MI:0018	MI:0004;MI:0045
Dvs04	Lit-BM-16		FBgn0001133	grau	2387	FBgn0034422	CG7137	1753	3.33414	Negative	DroID	22036573	MI:0727	MI:0007
Dvs04	Lit-BM-16		FBgn0067864	Patj	3022	FBgn0001085	fz	3722	2.39576	Negative	DroID;FlyBase	15907474	MI:0018	MI:0113;MI:0007;MI:0096;MI:0833;MI:0019;MI:0004
Dvs04	Lit-BM-16		FBgn0004907	14-3-3zeta	1130	FBgn0260934	par-1	8884	-0.205215	Negative	DroID	12431373	MI:0018	MI:0045;MI:0004
Dvs04	Lit-BM-16		FBgn0020238	14-3-3epsilon	10869	FBgn0260934	par-1	314	-0.702168	Negative	DroID	12431373	MI:0018	MI:0004;MI:0045
Dvs04	Lit-BM-16		FBgn0005536	Mbs	2552	FBgn0000711	flw	10763	0.532921	Negative	BioGrid;DroID;FlyBase;IntAct;mentha	21447707;19079254;15269282;25294943	MI:0727	MI:0943;MI:0007;MI:0705;MI:0096;MI:0963
Dvs04	Lit-BM-16		FBgn0002872	mu2	7565	FBgn0002872	mu2	7565	1.92171	Negative	DroID	22273583	MI:0114	MI:0028;MI:0071
Dvs04	Lit-BM-16		FBgn0031613	HP6	8506	FBgn0034217	Lhr	2694	1.19816	Negative	BioGrid;DIP;DroID;FlyBase;IntAct;mentha	14605208;24239514;21366928	MI:0018;MI:0727	MI:0007;MI:0082;MI:0113
Dvs04	Lit-BM-16		FBgn0264493	rdx	6518	FBgn0243512	puc	3476	0.40435	Negative	BioGrid;DIP;DroID;FlyBase;IntAct;mentha	14605208;19955409;19164706	MI:0018;MI:0727	MI:0007;MI:0705;MI:0096;MI:0113
Dvs04	Lit-BM-16		FBgn0023174	Prosbeta2	4121	FBgn0032596	Prosbeta4	5399	1.82354	Negative	BioGrid;DroID;FlyBase	22036573;19079254	MI:0727	MI:0943;MI:0007;MI:0046
Dvs04	Lit-BM-16		FBgn0000711	flw	10763	FBgn0035917	Zasp66	9593	0.648358	Negative	BioGrid;DIP;DroID;FlyBase;IntAct;mentha	14605208;17007873	MI:0018;MI:0727
Dvs04	Lit-BM-16		FBgn0031455	Snapin	2166	FBgn0036819	Dysb	4430	-2.53621	Negative	BioGrid;DroID;FlyBase;mentha	22036573;25568125;20015953	MI:0018	MI:0943;MI:0007;MI:0082;MI:0046
Dvs04	Lit-BM-16		FBgn0015282	Rpt2	1086	FBgn0020369	Rpt6	1066	0.824146	Negative	BioGrid;DroID;FlyBase;IntAct;mentha	22036573;19079254	MI:0727;MI:0397	MI:0943;MI:0046
Dvs04	Lit-BM-16		FBgn0020238	14-3-3epsilon	10869	FBgn0004907	14-3-3zeta	256	1.43541	Negative	DroID;FlyBase	23987511;12431373;19920133	MI:0018;MI:0030	MI:0705;MI:0096;MI:0007;MI:0113
Dvs04	Lit-BM-16		FBgn0000064	Ald1	1127	FBgn0000064	Ald1	1127	1.71639	Negative	BioGrid;DIP;DroID;FlyBase;IntAct;mentha	14605208;12756285;3140728	MI:0018;MI:0114
Dvs04	Lit-BM-16		FBgn0002521	pho	4559	FBgn0000629	E(z)	304	0.497805	Negative	DroID;FlyBase	15175158;11581156	MI:0018	MI:0113;MI:0006;MI:0096;MI:0833;MI:0004
Dvs04	Lit-BM-16		FBgn0086657	IKKepsilon	1208	FBgn0031882	Rab30	4507	-0.0897356	Negative	DroID;FlyBase;BioGrid	19001129;FBrf0229466;FBrf0229467;25453831		MI:0113;MI:0004;MI:0943;MI:0096;MI:0082
Dvs04	Lit-BM-16	0.9869	FBgn0039635	Pdhb	1084	FBgn0028325	Pdha	722	0.1075	Negative	BioGrid;DIP;DroID;IntAct;mentha	14605208;22036573	MI:0018;MI:0727	MI:0007
Dvs04	Lit-BM-16		FBgn0034970	yki	1083	FBgn0020238	14-3-3epsilon	10869	2.04227	Negative	DroID;FlyBase	23263283;19900439;24114784;25320084;26887950	MI:0090	MI:0007;MI:0082;MI:0705
Dvs01	Lit-BM-16	0.9869	FBgn0028325	Pdha	722	FBgn0039635	Pdhb	8136	0.464889	Negative	BioGrid;DIP;DroID;IntAct;mentha	14605208;22036573	MI:0018;MI:0727	MI:0007
Dvs04	Lit-BM-16		FBgn0263979	Caf1-55	914	FBgn0263979	Caf1-55	914	1.38583	Negative	BioGrid;DroID;IntAct;mentha	15516265;12490953	MI:0018	MI:0019
Dvs04	Lit-BM-16		FBgn0035976	PGRP-LC	5956	FBgn0035976	PGRP-LC	5956	0.205525	Negative	BioGrid;DroID;FlyBase;IntAct;mentha	23749869;15657141;21372849	MI:0107	MI:0943;MI:0004
Dvs04	Lit-BM-16		FBgn0034791	EMC8-9	2135	FBgn0038461	EMC2B	610	-4.28286	Negative	BioGrid;DIP;DroID;FlyBase;IntAct;mentha	FBrf0218395;22036573;14605208;FBrf0235788	MI:1112;MI:0397;MI:0018	MI:0943;MI:0007;MI:0046
Dvs04	Lit-BM-16		FBgn0039013	RNF220	3113	FBgn0030806	CG13001	8934	4.30154	Positive	BioGrid;DIP;DroID;FlyBase;IntAct;mentha	FBrf0218395;22036573;14605208;FBrf0235788	MI:0397;MI:1112;MI:0018	MI:0943;MI:0007;MI:0046
Dvs04	Lit-BM-16		FBgn0020369	Rpt6	1066	FBgn0086134	Prosalpha2	1002	1.07987	Negative	BioGrid;DroID;FlyBase;IntAct;mentha	22036573;19079254	MI:0727;MI:0397	MI:0943;MI:0007;MI:0046
Dvs04	Lit-BM-16		FBgn0028836	CSN7	9623	FBgn0027054	CSN4	2432	1.7385	Negative	BioGrid;DIP;DroID;FlyBase;mentha	10531038;22036573;25119050	MI:0018	MI:0943;MI:0007;MI:0046;MI:0705
Dvs04	Lit-BM-16		FBgn0003009	ord	10047	FBgn0003330	Sce	2321	2.19502	Negative	BioGrid;DroID;IntAct;mentha	14669021	MI:0018	MI:0403;MI:0416
Dvs04	Lit-BM-16		FBgn0005624	Psc	241	FBgn0003042	Pc	5047	1.10703	Negative	DroID;FlyBase;IntAct;mentha	10412979;11581156;18923078;9566890;15280237;9372908;11493924;21415365;25415640;26063573;26802126	MI:0018	MI:0113;MI:0071;MI:0006;MI:0833;MI:0007;MI:0096;MI:0045;MI:0082;MI:0427;MI:0676
Dvs04	Lit-BM-16		FBgn0036915	Prp3	4825	FBgn0032169	CG4709	3774	2.85619	Negative	BioGrid;DIP;DroID;FlyBase;IntAct;mentha	14605208;22036573	MI:0018;MI:0727	MI:0943;MI:0007;MI:0046
Dvs04	Lit-BM-16		FBgn0259168	mnb	7801	FBgn0021800	Reph	3979	1.38466	Negative	BioGrid;DroID;FlyBase;IntAct;mentha	22036573;15575970	MI:0727;MI:0018	MI:0943;MI:0007;MI:0046
Dvs04	Lit-BM-16		FBgn0031872	ihog	4165	FBgn0031872	ihog	4165	-0.575528	Negative	DIP;DroID;FlyBase	17077139	MI:0114	MI:0028;MI:0071;MI:0027
Dvs04	Lit-BM-16		FBgn0039044	p53	3278	FBgn0010602	lwr	1628	-0.238189	Negative	BioGrid;DroID;FlyBase;IntAct;mentha	9514881;22119869;FBrf0235788;15575970	MI:0397;MI:1112;MI:0018;MI:0727	MI:0113;MI:0004;MI:0096;MI:0833
Dvs04	Lit-BM-16		FBgn0037736	side-VII	4002	FBgn0039089	beat-IV	3284	0.341485	Negative	DroID;FlyBase;IntAct;mentha	23827685	MI:0411;MI:0107	MI:0892
Dvs04	Lit-BM-16		FBgn0003567	su(Hw)	1776	FBgn0002781	mod(mdg4)	9922	2.52159	Negative	BioGrid;DroID;FlyBase;IntAct;mentha	7664338;22036573;16209949;11416154;23209434;23861668;11350941;15574329;18369369;27599504	MI:0018	MI:0113;MI:0007;MI:0096;MI:0833;MI:0705;MI:0006;MI:0045;MI:0416;MI:0004
Dvs04	Lit-BM-16		FBgn0027356	Amph	217	FBgn0262508	CG43078	9567	0.522538	Negative	BioGrid;DIP;DroID;IntAct;mentha	14605208;15710747	MI:0018;MI:0399
Dvs04	Lit-BM-16		FBgn0004907	14-3-3zeta	1130	FBgn0260934	par-1	314	-0.311465	Negative	DroID	12431373	MI:0018	MI:0045;MI:0004
Dvs04	Lit-BM-16		FBgn0010313	corto	7786	FBgn0010313	corto	7786	0.538166	Negative	DroID;FlyBase;IntAct;mentha	12771214	MI:0018	MI:0004;MI:0096
Dvs04	Lit-BM-16		FBgn0000579	Eno	1185	FBgn0004432	Cyp1	8346	0.690136	Negative	BioGrid;DroID;FlyBase;IntAct;mentha	22036573;19079254	MI:0727;MI:0397	MI:0943;MI:0046
Dvs04	Lit-BM-16		FBgn0003044	Pcl	4159	FBgn0000629	E(z)	304	0.70858	Negative	BioGrid;DroID;FlyBase;IntAct;mentha	12697833;11571280;25242320;26063573;17762866	MI:0018	MI:0113;MI:0314;MI:1022;MI:0006;MI:0833;MI:0096;MI:0046;MI:0007;MI:0082;MI:0004;MI:0428;MI:0676;MI:0427
Dvs04	Lit-BM-16		FBgn0260934	par-1	8884	FBgn0020238	14-3-3epsilon	10869	1.79536	Negative	DroID	12431373	MI:0018	MI:0004;MI:0045
Dvs04	Lit-BM-16		FBgn0264493	rdx	10819	FBgn0261268	Cul3	6102	1.29342	Negative	BioGrid;DIP;DroID;FlyBase;mentha	16740475;17880263;23747190;26263855	MI:0018	MI:0113;MI:0007;MI:0705;MI:0833;MI:0096;MI:0004
Dvs04	Lit-BM-16		FBgn0261456	hpo	1468	FBgn0261456	hpo	1468	1.4332	Negative	DroID;FlyBase	22215676;12941273;14502294;23298890;23263283;14502295;16860746	MI:0055;MI:0018;MI:0809;MI:0090	MI:0833;MI:0415;MI:0007;MI:0705;MI:0113;MI:0096
Dvs04	Lit-BM-16		FBgn0027513	ana2	3019	FBgn0011760	ctp	8699	0.591385	Negative	BioGrid;DIP;DroID;FlyBase;IntAct;mentha	14605208;22036573;21920316;24920673	MI:0018;MI:0727;MI:0065;MI:0114	MI:0007;MI:0705;MI:0113;MI:0104
Dvs04	Lit-BM-16		FBgn0010238	Lac	3742	FBgn0010238	Lac	3742	-0.593215	Negative	DroID;FlyBase;IntAct;mentha	16682215;14681183;23827685	MI:0411	MI:0947;MI:0416;MI:0892
Dvs04	Lit-BM-16		FBgn0003654	sw	10149	FBgn0011760	ctp	8699	1.37236	Negative	DroID;FlyBase	20472935;11914076;17570393;15581372;16949604;17428790	MI:0114;MI:0077	MI:0071;MI:0016;MI:0096
Dvs04	Lit-BM-16		FBgn0028685	Rpt4	9810	FBgn0020369	Rpt6	1066	0.635918	Negative	BioGrid;DroID;FlyBase	22036573;19079254	MI:0727	MI:0943;MI:0046
Dvs04	Lit-BM-16		FBgn0000283	Cp190	2938	FBgn0003567	su(Hw)	1776	-0.380968	Negative	DroID;FlyBase;IntAct;mentha	16862159;15574329;25242320;18082602;24502977;25342723;21852534;23917615;27599504	MI:0018	MI:0113;MI:0006;MI:0046;MI:0007;MI:0082;MI:0019;MI:0416;MI:0676
Dvs04	Lit-BM-16		FBgn0001624	dlg1	11196	FBgn0026239	gukh	8911	1.68294	Negative	DroID;FlyBase;IntAct;mentha	11937021;16982606;19261607	MI:0018	MI:0007;MI:0096;MI:0006;MI:0416;MI:0113;MI:0705
Dvs04	Lit-BM-16		FBgn0010300	brat	1777	FBgn0002962	nos	762	0.0946859	Negative	BioGrid;DroID;FlyBase;IntAct;mentha	11262240;11274060	MI:0018	MI:0314;MI:0045;MI:0096
Dvs04	Lit-BM-16		FBgn0263106	DnaJ-1	3236	FBgn0034051	Mlf	3061	1.43964	Negative	BioGrid;DIP;DroID;IntAct;mentha	14605208;15710747	MI:0018;MI:0727;MI:0399
Dvs04	Lit-BM-16		FBgn0035917	Zasp66	2594	FBgn0000711	flw	10763	0.615418	Negative	BioGrid;DIP;DroID;FlyBase;IntAct;mentha	14605208;17007873	MI:0018;MI:0727
Dvs04	Lit-BM-16		FBgn0264492	CkIIalpha	3905	FBgn0000259	CkIIbeta	4705	3.21695	Negative	BioGrid;DIP;DroID;FlyBase;IntAct;mentha	FBrf0218395;19536808;19039653;11874456;14605208;24013921;22036573;19144847;24395637;19121626;11208814;12379220;10329473;FBrf0235788	MI:1112;MI:0397;MI:0018	MI:0943;MI:0705;MI:0007;MI:0113;MI:0004;MI:0046;MI:0045
Dvs04	Lit-BM-16		FBgn0086134	Prosalpha2	1002	FBgn0028685	Rpt4	9810	0.723041	Negative	BioGrid;DroID;FlyBase	22036573;19079254	MI:0727	MI:0943;MI:0007;MI:0046
Dvs04	Lit-BM-16		FBgn0032859	Arpc2	3694	FBgn0038369	Arpc3A	10633	2.36568	Negative	BioGrid;DroID;FlyBase;IntAct;mentha	22036573;19079254	MI:0727;MI:0397	MI:0943;MI:0007;MI:0046
Dvs04	Lit-BM-16		FBgn0002183	dre4	1258	FBgn0010278	Ssrp	7165	0.759004	Negative	BioGrid;DroID;FlyBase;mentha	22036573;12815073;19605348;20889714	MI:0077	MI:0113;MI:0004;MI:0676
Dvs04	Lit-BM-16		FBgn0024980	Syx4	10374	FBgn0034913	Snap29	2803	3.12189	Negative	BioGrid;DIP;DroID;FlyBase;IntAct;mentha	14605208;22036573;25551675	MI:0018;MI:0727	MI:0943;MI:0046;MI:0006;MI:0082
Dvs04	Lit-BM-16		FBgn0036373	Tgi	1408	FBgn0003345	sd	1439	1.01253	Negative	DroID;FlyBase	23999857;23725764;24114784;26403189	MI:0018	MI:0096;MI:0705;MI:0007;MI:0082
Dvs04	Lit-BM-16		FBgn0003612	Su(var)2-10	6257	FBgn0263993	CG43736	4241	3.7483	Negative	DroID	22036573	MI:0018	MI:0676
Dvs04	Lit-BM-16		FBgn0027338	Kap-alpha3	1529	FBgn0030300	Sk1	5031	3.05798	Negative	BioGrid;DIP;DroID;IntAct;mentha	14605208;22036573	MI:0018;MI:0727	MI:0007
Dvs04	Lit-BM-16		FBgn0000711	flw	10763	FBgn0036801	MYPT-75D	1269	0.516812	Negative	BioGrid;DroID;FlyBase;IntAct;mentha	21447707;15269282;17007873;25294943	MI:0018	MI:0943;MI:0415;MI:0007;MI:0705;MI:0096;MI:0963
Dvs04	Lit-BM-16		FBgn0026085	dgt4	6030	FBgn0039638	dgt6	1702	1.63987	Negative	BioGrid;DIP;DroID;FlyBase;IntAct;mentha	14605208;22036573;18443220	MI:0018;MI:0727	MI:0943;MI:0007;MI:0046;MI:0027;MI:0071;MI:0113
Dvs04	Lit-BM-16		FBgn0044871	Gos28	1334	FBgn0260857	Bet1	5314	-0.272195	Negative	BioGrid;DroID;FlyBase;IntAct;mentha	22036573;19079254	MI:0727;MI:0397	MI:0943;MI:0046
Dvs04	Lit-BM-16		FBgn0035295	Cnb	10537	FBgn0013765	cnn	10881	-0.173397	Negative	DroID;FlyBase	23354166	MI:0018	MI:0007
Dvs04	Lit-BM-16		FBgn0263993	CG43736	4241	FBgn0003612	Su(var)2-10	3664	3.05248	Negative	DroID	22036573	MI:0018	MI:0676
Dvs04	Lit-BM-16		FBgn0261268	Cul3	1256	FBgn0264493	rdx	5144	0.430497	Negative	BioGrid;DIP;DroID;FlyBase;mentha	16740475;17880263;23747190;26263855	MI:0018	MI:0113;MI:0007;MI:0705;MI:0833;MI:0096;MI:0004
Dvs04	Lit-BM-16		FBgn0002781	mod(mdg4)	7619	FBgn0000283	Cp190	2938	1.08738	Negative	DroID;FlyBase;IntAct;mentha	15574329;24502977;23358822;16862159;18082602;25342723;21852534;27599504;24055367	MI:0018	MI:0082;MI:0007;MI:0006;MI:0113;MI:0019;MI:0416;MI:0676
Dvs04	Lit-BM-16		FBgn0035976	PGRP-LC	5956	FBgn0035976	PGRP-LC	8161	-0.441063	Negative	BioGrid;DroID;FlyBase;IntAct;mentha	23749869;15657141;21372849	MI:0107	MI:0943;MI:0004
Dvs04	Lit-BM-16		FBgn0038327	Trax	2371	FBgn0033528	trsn	5876	1.91885	Negative	BioGrid;DIP;DroID;FlyBase;IntAct;mentha	FBrf0218395;21552261;29860349;14605208;FBrf0235788;22036573;19661431	MI:0397;MI:1112;MI:0114;MI:0018;MI:0727	MI:0067;MI:0071;MI:0943;MI:0096;MI:0314;MI:0069;MI:0091;MI:0226;MI:0007;MI:0020;MI:0004;MI:1022;MI:0040;MI:0046
Dvs04	Lit-BM-16		FBgn0004838	Hrb27C	10459	FBgn0263396	sqd	8645	2.40403	Negative	BioGrid;DroID;FlyBase;mentha	1730753;15056611;18082158;8355684	MI:0018	MI:0113;MI:0082;MI:0006;MI:0004;MI:0019
Dvs02	Lit-BM-16		FBgn0000064	Ald1	3809	FBgn0000064	Ald1	10036	4.41601	Positive	BioGrid;DIP;DroID;FlyBase;IntAct;mentha	14605208;12756285;3140728	MI:0018;MI:0114
Dvs02	Lit-BM-16		FBgn0010313	corto	7786	FBgn0010313	corto	7786	0.129099	Negative	DroID;FlyBase;IntAct;mentha	12771214	MI:0018	MI:0004;MI:0096
Dvs02	Lit-BM-16		FBgn0264493	rdx	5144	FBgn0261268	Cul3	6102	0.422146	Negative	BioGrid;DIP;DroID;FlyBase;mentha	16740475;17880263;23747190;26263855	MI:0018	MI:0113;MI:0007;MI:0705;MI:0833;MI:0096;MI:0004
Dvs02	Lit-BM-16		FBgn0038369	Arpc3A	10633	FBgn0032859	Arpc2	3694	0.724464	Negative	BioGrid;DroID;FlyBase;IntAct;mentha	22036573;19079254	MI:0727;MI:0397	MI:0943;MI:0007;MI:0046
Dvs02	Lit-BM-16		FBgn0001108	DCTN1-p150	8416	FBgn0003654	sw	731	-0.152951	Negative	DroID;FlyBase	23918939;24244700;22669947;21931160	MI:0077	MI:0096;MI:0113;MI:0006;MI:0404
Dvs02	Lit-BM-16		FBgn0264493	rdx	9072	FBgn0261268	Cul3	6102	1.86556	Negative	BioGrid;DIP;DroID;FlyBase;mentha	16740475;17880263;23747190;26263855	MI:0018	MI:0113;MI:0007;MI:0705;MI:0833;MI:0096;MI:0004
Dvs02	Lit-BM-16		FBgn0040294	POSH	4126	FBgn0033529	CG17765	2014	-0.259974	Negative	DroID	16698022	MI:0018	MI:0006
Dvs02	Lit-BM-16		FBgn0036641	Smn	2305	FBgn0036850	Gem2	2108	6.31921	Positive	BioGrid;DIP;DroID;FlyBase;IntAct;mentha	FBrf0218395;23333303;25144193;14605208;29167380;22036573;18984161;FBrf0235788	MI:0397;MI:1112;MI:0114;MI:0018	MI:0007;MI:0071;MI:0943;MI:0705;MI:0410;MI:0113;MI:0004;MI:1022;MI:0046
Dvs02	Lit-BM-16		FBgn0002521	pho	4559	FBgn0000629	E(z)	304	0.582905	Negative	DroID;FlyBase	15175158;11581156	MI:0018	MI:0113;MI:0006;MI:0096;MI:0833;MI:0004
Dvs02	Lit-BM-16		FBgn0002973	numb	9531	FBgn0021776	mira	223	-0.251513	Negative	DroID;FlyBase	9637685;9267025	MI:0018	MI:0833;MI:0004
Dvs02	Lit-BM-16		FBgn0026380	Prosbeta3	2763	FBgn0250746	Prosbeta7	1838	0.0767651	Negative	BioGrid;DroID;FlyBase;IntAct;mentha	22036573;19079254	MI:0727;MI:0397	MI:0943;MI:0007;MI:0046
Dvs02	Lit-BM-16		FBgn0039402	Vps2	6292	FBgn0037231	Vps24	3517	0.054517	Negative	BioGrid;DIP;DroID;FlyBase;IntAct;mentha	14605208;22036573	MI:0018;MI:0727	MI:0943;MI:0007;MI:0046
Dvs02	Lit-BM-16		FBgn0020369	Rpt6	1066	FBgn0086134	Prosalpha2	1002	2.34805	Negative	BioGrid;DroID;FlyBase;IntAct;mentha	22036573;19079254	MI:0727;MI:0397	MI:0943;MI:0007;MI:0046
Dvs02	Lit-BM-16		FBgn0000711	flw	10763	FBgn0033224	Nop17l	307	-0.463567	Negative	DroID;FlyBase;IntAct;mentha	17007873	MI:0018	MI:0705;MI:0007
Dvs02	Lit-BM-16		FBgn0038327	Trax	2371	FBgn0033528	trsn	5876	-0.206462	Negative	BioGrid;DIP;DroID;FlyBase;IntAct;mentha	FBrf0218395;21552261;29860349;14605208;FBrf0235788;22036573;19661431	MI:0397;MI:1112;MI:0114;MI:0018;MI:0727	MI:0067;MI:0071;MI:0943;MI:0096;MI:0314;MI:0069;MI:0091;MI:0226;MI:0007;MI:0020;MI:0004;MI:1022;MI:0040;MI:0046
Dvs02	Lit-BM-16		FBgn0003721	Tm1	4169	FBgn0000711	flw	10763	0.182081	Negative	DroID;IntAct;mentha	19079254	MI:0727;MI:0397
Dvs02	Lit-BM-16		FBgn0000064	Ald1	10036	FBgn0000064	Ald1	1127	4.86631	Positive	BioGrid;DIP;DroID;FlyBase;IntAct;mentha	14605208;12756285;3140728	MI:0018;MI:0114
Dvs02	Lit-BM-16		FBgn0031872	ihog	4165	FBgn0031872	ihog	4165	-0.181589	Negative	DIP;DroID;FlyBase	17077139	MI:0114	MI:0028;MI:0071;MI:0027
Dvs02	Lit-BM-16		FBgn0035976	PGRP-LC	8161	FBgn0035976	PGRP-LC	5956	3.05085	Positive	BioGrid;DroID;FlyBase;IntAct;mentha	23749869;15657141;21372849	MI:0107	MI:0943;MI:0004
Dvs02	Lit-BM-16		FBgn0003654	sw	10149	FBgn0011760	ctp	8699	1.79935	Negative	DroID;FlyBase	20472935;11914076;17570393;15581372;16949604;17428790	MI:0114;MI:0077	MI:0071;MI:0016;MI:0096
Dvs02	Lit-BM-16		FBgn0033504	CAP	6233	FBgn0004397	Vinc	4223	2.86106	Negative	BioGrid;DIP;DroID;FlyBase;IntAct;mentha	14605208;23293294;FBrf0235788	MI:0397;MI:1112;MI:0018	MI:0943;MI:0082;MI:0705;MI:0007;MI:0006;MI:0113;MI:0004
Dvs02	Lit-BM-16		FBgn0026380	Prosbeta3	2763	FBgn0086134	Prosalpha2	1002	0.970915	Negative	BioGrid;DroID;FlyBase;IntAct;mentha	22036573;19079254	MI:0727;MI:0397	MI:0943;MI:0007;MI:0046
Dvs02	Lit-BM-16		FBgn0020369	Rpt6	1066	FBgn0015282	Rpt2	1086	2.58746	Negative	BioGrid;DroID;FlyBase;IntAct;mentha	22036573;19079254	MI:0727;MI:0397	MI:0943;MI:0046
Dvs01	Lit-BM-16		FBgn0263979	Caf1-55	914	FBgn0263979	Caf1-55	914	2.43151	Positive	BioGrid;DroID;IntAct;mentha	15516265;12490953	MI:0018	MI:0019
Dvs02	Lit-BM-16		FBgn0030695	PGRP-LE	3530	FBgn0030695	PGRP-LE	3530	4.86249	Positive	BioGrid;DIP;DroID;IntAct;mentha	14605208;23749869	MI:0018	MI:0943;MI:0004
Dvs02	Lit-BM-16		FBgn0000711	flw	10763	FBgn0005536	Mbs	2552	-0.0767368	Negative	BioGrid;DroID;FlyBase;IntAct;mentha	21447707;19079254;15269282;25294943	MI:0727	MI:0943;MI:0007;MI:0705;MI:0096;MI:0963
Dvs02	Lit-BM-16		FBgn0010238	Lac	3742	FBgn0010238	Lac	3742	-0.181721	Negative	DroID;FlyBase;IntAct;mentha	16682215;14681183;23827685	MI:0411	MI:0947;MI:0416;MI:0892
Dvs02	Lit-BM-16		FBgn0286784	TER94	1235	FBgn0034372	Gint3	3914	1.47977	Negative	BioGrid;DIP;DroID;FlyBase	22036573;25369031	MI:0809	MI:0943;MI:0007;MI:0046
Dvs02	Lit-BM-16		FBgn0033528	trsn	5876	FBgn0038327	Trax	10915	7.85372	Positive	BioGrid;DIP;DroID;FlyBase;IntAct;mentha	FBrf0218395;21552261;29860349;14605208;FBrf0235788;22036573;19661431	MI:0397;MI:1112;MI:0114;MI:0018;MI:0727	MI:0067;MI:0071;MI:0943;MI:0096;MI:0314;MI:0069;MI:0091;MI:0226;MI:0007;MI:0020;MI:0004;MI:1022;MI:0040;MI:0046
Dvs02	Lit-BM-16		FBgn0263396	sqd	8645	FBgn0004838	Hrb27C	10459	-0.206198	Negative	BioGrid;DroID;FlyBase;mentha	1730753;15056611;18082158;8355684	MI:0018	MI:0113;MI:0082;MI:0006;MI:0004;MI:0019
Dvs02	Lit-BM-16		FBgn0014018	Rel	2370	FBgn0011274	Dif	7971	1.57234	Negative	DIP;DroID;FlyBase;IntAct;mentha	20679214;22654665	MI:0107	MI:0006;MI:0007;MI:0045
Dvs02	Lit-BM-16		FBgn0027513	ana2	3019	FBgn0011760	ctp	8699	4.12612	Positive	BioGrid;DIP;DroID;FlyBase;IntAct;mentha	14605208;22036573;21920316;24920673	MI:0018;MI:0727;MI:0065;MI:0114	MI:0007;MI:0705;MI:0113;MI:0104
Dvs02	Lit-BM-16		FBgn0000711	flw	10763	FBgn0035917	Zasp66	10821	1.20853	Negative	BioGrid;DIP;DroID;FlyBase;IntAct;mentha	14605208;17007873	MI:0018;MI:0727
Dvs02	Lit-BM-16		FBgn0004397	Vinc	4223	FBgn0033504	CAP	4151	2.55301	Negative	BioGrid;DIP;DroID;FlyBase;IntAct;mentha	14605208;23293294;FBrf0235788	MI:0397;MI:1112;MI:0018	MI:0943;MI:0082;MI:0705;MI:0007;MI:0006;MI:0113;MI:0004
Dvs02	Lit-BM-16		FBgn0011244	Hsp60B	10477	FBgn0036272	Sms	6132	1.80307	Negative	DroID;IntAct;mentha	19079254;22036573	MI:0727;MI:0397	MI:0007
Dvs02	Lit-BM-16	0.9869	FBgn0028325	Pdha	10101	FBgn0039635	Pdhb	1084	1.30353	Negative	BioGrid;DIP;DroID;IntAct;mentha	14605208;22036573	MI:0018;MI:0727	MI:0007
Dvs02	Lit-BM-16		FBgn0051658	Nnf1b	9121	FBgn0035725	Mis12	4578	-0.0161256	Negative	DroID;BioGrid;mentha;FlyBase;IntAct	FBrf0218395;26911624;17534428;22036573;FBrf0235788	MI:0397;MI:1112;MI:0018;MI:0031	MI:0071;MI:0943;MI:0096;MI:0314;MI:0705;MI:0082;MI:0007;MI:0113;MI:0004;MI:1022;MI:0027;MI:0046
Dvs02	Lit-BM-16		FBgn0035917	Zasp66	2594	FBgn0000711	flw	10763	0.712346	Negative	BioGrid;DIP;DroID;FlyBase;IntAct;mentha	14605208;17007873	MI:0018;MI:0727
Dvs02	Lit-BM-16		FBgn0035295	Cnb	10537	FBgn0039731	Sas-6	10169	-0.103572	Negative	DroID;FlyBase	23354166	MI:0018	MI:0082;MI:0007
Dvs02	Lit-BM-16		FBgn0034503	MED8	386	FBgn0001276	ix	10635	2.58046	Negative	BioGrid;DroID;FlyBase;IntAct;mentha	22036573;19079254	MI:0727;MI:0397	MI:0943;MI:0046
Dvs02	Lit-BM-16		FBgn0000711	flw	10763	FBgn0036801	MYPT-75D	1269	-0.255315	Negative	BioGrid;DroID;FlyBase;IntAct;mentha	21447707;15269282;17007873;25294943	MI:0018	MI:0943;MI:0415;MI:0007;MI:0705;MI:0096;MI:0963
Dvs02	Lit-BM-16		FBgn0026239	gukh	8911	FBgn0001624	dlg1	11196	-0.39064	Negative	DroID;FlyBase;IntAct;mentha	11937021;16982606;19261607	MI:0018	MI:0007;MI:0096;MI:0006;MI:0416;MI:0113;MI:0705
Dvs02	Lit-BM-16		FBgn0031194	CG17598	3341	FBgn0014009	Rab2	1020	0.227159	Negative	DroID;FlyBase	25453831	MI:0727	MI:0082;MI:0096
Dvs02	Lit-BM-16		FBgn0025674	CycK	271	FBgn0037093	Cdk12	690	0.504004	Negative	BioGrid;DroID;FlyBase;IntAct;mentha	22036573;20952539;16603075	MI:0727;MI:0018;MI:0397	MI:0943;MI:0007;MI:0046;MI:0006;MI:0082
Dvs02	Lit-BM-16		FBgn0034065	Rrp42	8099	FBgn0032487	Ski6	9027	2.65707	Negative	BioGrid;DroID;FlyBase	22036573;19079254	MI:0727	MI:0943;MI:0046
Dvs02	Lit-BM-16		FBgn0004432	Cyp1	8346	FBgn0000579	Eno	1185	0.0630277	Negative	BioGrid;DroID;FlyBase;IntAct;mentha	22036573;19079254	MI:0727;MI:0397	MI:0943;MI:0046
Dvs02	Lit-BM-16		FBgn0026380	Prosbeta3	2763	FBgn0004066	Prosalpha4	4674	-0.391967	Negative	BioGrid;DroID;FlyBase;IntAct;mentha	22036573;19079254	MI:0727;MI:0397	MI:0943;MI:0007;MI:0046
Dvs02	Lit-BM-16		FBgn0263352	Unr	10748	FBgn0264270	Sxl	10410	1.50666	Negative	DIP;DroID;FlyBase	25209665;23788626	MI:0114;MI:0065;MI:0077;MI:0888	MI:0071;MI:0826;MI:0104;MI:0413;MI:0113;MI:0096
Dvs02	Lit-BM-16		FBgn0039089	beat-IV	3284	FBgn0037736	side-VII	4002	-0.383814	Negative	DroID;FlyBase;IntAct;mentha	23827685	MI:0411;MI:0107	MI:0892
Dvs02	Lit-BM-16		FBgn0035295	Cnb	10537	FBgn0010265	RpS13	2322	-0.0673174	Negative	DroID;FlyBase	23354166	MI:0018	MI:0007
Dvs02	Lit-BM-16		FBgn0260934	par-1	314	FBgn0020238	14-3-3epsilon	10869	2.09476	Negative	DroID	12431373	MI:0018	MI:0004;MI:0045
Dvs02	Lit-BM-16		FBgn0000043	Act42A	6062	FBgn0261458	capt	2966	2.83138	Negative	BioGrid;DroID;FlyBase;IntAct;mentha	14605208;FBrf0235788;12441051	MI:1112;MI:0397;MI:0018	MI:0006;MI:0113;MI:0004
Dvs02	Lit-BM-16		FBgn0004907	14-3-3zeta	256	FBgn0020238	14-3-3epsilon	10869	3.68081	Positive	DroID;FlyBase	23987511;12431373;19920133	MI:0018;MI:0030	MI:0705;MI:0096;MI:0007;MI:0113
Dvs02	Lit-BM-16		FBgn0000259	CkIIbeta	4705	FBgn0264492	CkIIalpha	3905	3.0386	Positive	BioGrid;DIP;DroID;FlyBase;IntAct;mentha	FBrf0218395;19536808;19039653;11874456;14605208;24013921;22036573;19144847;24395637;19121626;11208814;12379220;10329473;FBrf0235788	MI:1112;MI:0397;MI:0018	MI:0943;MI:0705;MI:0007;MI:0113;MI:0004;MI:0046;MI:0045
Dvs02	Lit-BM-16		FBgn0003285	rst	11153	FBgn0003285	rst	11153	1.18471	Negative	DroID;FlyBase;IntAct;mentha	7646884;23827685;24485456	MI:0411;MI:0107;MI:0114	MI:0892;MI:0947;MI:0416
Dvs02	Lit-BM-16		FBgn0028685	Rpt4	9810	FBgn0020369	Rpt6	1066	0.837178	Negative	BioGrid;DroID;FlyBase	22036573;19079254	MI:0727	MI:0943;MI:0046
Dvs02	Lit-BM-16		FBgn0086134	Prosalpha2	1002	FBgn0032492	Prosalpha6T	5726	-0.205593	Negative	DroID;IntAct;mentha	19079254;22036573	MI:0727;MI:0397	MI:0007
Dvs02	Lit-BM-16		FBgn0260862	Vti1a	3665	FBgn0036643	Syx8	6187	0.0765279	Negative	BioGrid;DroID;FlyBase;IntAct;mentha	22036573;19079254	MI:0727;MI:0397	MI:0943;MI:0046
Dvs02	Lit-BM-16	0.9869	FBgn0028325	Pdha	722	FBgn0039635	Pdhb	1084	0.474609	Negative	BioGrid;DIP;DroID;IntAct;mentha	14605208;22036573	MI:0018;MI:0727	MI:0007
Dvs02	Lit-BM-16		FBgn0013746	alien	281	FBgn0028689	Rpn6	10967	-0.0252493	Negative	DroID;IntAct;mentha	12426099	MI:0018	MI:0045;MI:0004
Dvs02	Lit-BM-16		FBgn0261268	Cul3	1256	FBgn0040038	klhl10	9219	-0.13891	Negative	BioGrid;DIP;DroID;FlyBase;mentha	17880263;27052834	MI:0018	MI:0007;MI:0113
Dvs02	Lit-BM-16		FBgn0033264	Nup50	1159	FBgn0287720	Pen	6039	3.6588	Positive	BioGrid;DIP;DroID;FlyBase;IntAct;mentha	14605208;22036573	MI:0018;MI:0727	MI:0943;MI:0007;MI:0046
Dvs02	Lit-BM-16		FBgn0263979	Caf1-55	1147	FBgn0263979	Caf1-55	1147	2.37307	Negative	BioGrid;DroID;IntAct;mentha	15516265;12490953	MI:0018	MI:0019
Dvs02	Lit-BM-16		FBgn0003567	su(Hw)	1776	FBgn0002781	mod(mdg4)	9922	0.0829426	Negative	BioGrid;DroID;FlyBase;IntAct;mentha	7664338;22036573;16209949;11416154;23209434;23861668;11350941;15574329;18369369;27599504	MI:0018	MI:0113;MI:0007;MI:0096;MI:0833;MI:0705;MI:0006;MI:0045;MI:0416;MI:0004
Dvs02	Lit-BM-16		FBgn0003345	sd	1439	FBgn0034970	yki	1083	1.32784	Negative	BioGrid;DIP;DroID;FlyBase;IntAct;mentha	14605208;23999857;23395637;23271049;18313299;18258486;18258485;24114784;24509725;26403189	MI:0018;MI:0055	MI:0007;MI:0705;MI:0082;MI:0006;MI:0096;MI:0833
Dvs02	Lit-BM-16		FBgn0016978	snRNP-U1-70K	3457	FBgn0014870	Psi	7758	0.249544	Negative	BioGrid;DroID;FlyBase	11545738;15990112	MI:0114;MI:0077	MI:0314;MI:0113;MI:0096;MI:0004;MI:0833
Dvs02	Lit-BM-16		FBgn0034523	Nnf1a	4813	FBgn0027259	Kmn1	4364	-0.00386276	Negative	BioGrid;DroID;FlyBase	22036573;17534428;26911624;26911623	MI:0031	MI:0943;MI:0007;MI:0082;MI:0046;MI:0705;MI:0027;MI:0071;MI:0096;MI:0006;MI:0944
Dvs02	Lit-BM-16		FBgn0044871	Gos28	1334	FBgn0260857	Bet1	5314	-0.0999857	Negative	BioGrid;DroID;FlyBase;IntAct;mentha	22036573;19079254	MI:0727;MI:0397	MI:0943;MI:0046
Dvs02	Lit-BM-16		FBgn0243512	puc	3476	FBgn0264493	rdx	6518	0.218549	Negative	BioGrid;DIP;DroID;FlyBase;IntAct;mentha	14605208;19955409;19164706	MI:0018;MI:0727	MI:0007;MI:0705;MI:0096;MI:0113
Dvs02	Lit-BM-16		FBgn0003330	Sce	2321	FBgn0003009	ord	10047	1.53788	Negative	BioGrid;DroID;IntAct;mentha	14669021	MI:0018	MI:0403;MI:0416
Dvs02	Lit-BM-16		FBgn0032596	Prosbeta4	5399	FBgn0023174	Prosbeta2	4121	2.06538	Negative	BioGrid;DroID;FlyBase	22036573;19079254	MI:0727	MI:0943;MI:0007;MI:0046
Dvs02	Lit-BM-16		FBgn0260985	RfC4	2080	FBgn0032244	RfC3	6199	6.3763	Positive	BioGrid;DIP;DroID;FlyBase;IntAct;mentha	FBrf0218395;22036573;14605208;FBrf0235788	MI:1112;MI:0397;MI:0018	MI:0943;MI:0004;MI:0046
Dvs02	Lit-BM-16		FBgn0010741	Pfdn2	11020	FBgn0038976	Pfdn5	2867	5.9279	Positive	BioGrid;DroID;FlyBase;IntAct;mentha	22036573;19079254;27025979	MI:0727;MI:0397	MI:0943;MI:0007;MI:0046;MI:0705
Dvs02	Lit-BM-16		FBgn0028408	Drep2	4066	FBgn0024732	Drep1	6519	5.36298	Positive	BioGrid;DIP;DroID;FlyBase;IntAct;mentha	14605208;23417746;23485826;10627165;24233238	MI:0018;MI:0727	MI:0404;MI:0071;MI:0705;MI:0007;MI:0276
Dvs02	Lit-BM-16		FBgn0039013	RNF220	3113	FBgn0030806	CG13001	8934	2.9417	Positive	BioGrid;DIP;DroID;FlyBase;IntAct;mentha	FBrf0218395;22036573;14605208;FBrf0235788	MI:0397;MI:1112;MI:0018	MI:0943;MI:0007;MI:0046
Dvs02	Lit-BM-16		FBgn0002872	mu2	7565	FBgn0002872	mu2	7565	7.5131	Positive	DroID	22273583	MI:0114	MI:0028;MI:0071
Dvs02	Lit-BM-16		FBgn0027356	Amph	217	FBgn0262508	CG43078	9567	-0.220399	Negative	BioGrid;DIP;DroID;IntAct;mentha	14605208;15710747	MI:0018;MI:0399
Dvs02	Lit-BM-16		FBgn0027598	cindr	1194	FBgn0000229	bsk	1642	-0.212505	Negative	BioGrid;DIP;DroID;FlyBase;IntAct;mentha	14605208;15575970;26772997	MI:0018;MI:0727	MI:0006;MI:0113
Dvs02	Lit-BM-16		FBgn0013269	Fkbp39	3708	FBgn0013269	Fkbp39	3708	2.9743	Positive	BioGrid;DroID;FlyBase;mentha	25813344;28074868	MI:0114	MI:0943;MI:0004
Dvs02	Lit-BM-16		FBgn0017578	Max	7990	FBgn0023215	Mnt	3334	5.94072	Positive	DIP;DroID;FlyBase;IntAct;mentha	14605208;22036573;25242320;16055719	MI:0018;MI:0727	MI:0007;MI:0046;MI:0082;MI:0833;MI:0096
Dvs02	Lit-BM-16		FBgn0003044	Pcl	4159	FBgn0000629	E(z)	304	3.04932	Positive	BioGrid;DroID;FlyBase;IntAct;mentha	12697833;11571280;25242320;26063573;17762866	MI:0018	MI:0113;MI:0314;MI:1022;MI:0006;MI:0833;MI:0096;MI:0046;MI:0007;MI:0082;MI:0004;MI:0428;MI:0676;MI:0427
Dvs02	Lit-BM-16		FBgn0264493	rdx	10819	FBgn0261268	Cul3	6102	0.0573162	Negative	BioGrid;DIP;DroID;FlyBase;mentha	16740475;17880263;23747190;26263855	MI:0018	MI:0113;MI:0007;MI:0705;MI:0833;MI:0096;MI:0004
Dvs02	Lit-BM-16		FBgn0015282	Rpt2	1086	FBgn0028695	Rpn1	1236	6.97477	Positive	BioGrid;DroID;FlyBase;IntAct;mentha	22036573;19079254	MI:0727;MI:0397	MI:0943;MI:0007;MI:0046
Dvs02	Lit-BM-16		FBgn0039044	p53	3278	FBgn0010602	lwr	1628	-0.385843	Negative	BioGrid;DroID;FlyBase;IntAct;mentha	9514881;22119869;FBrf0235788;15575970	MI:0397;MI:1112;MI:0018;MI:0727	MI:0113;MI:0004;MI:0096;MI:0833
Dvs02	Lit-BM-16		FBgn0264493	rdx	6518	FBgn0261268	Cul3	1256	1.20898	Negative	BioGrid;DIP;DroID;FlyBase;mentha	16740475;17880263;23747190;26263855	MI:0018	MI:0113;MI:0007;MI:0705;MI:0833;MI:0096;MI:0004
Dvs02	Lit-BM-16		FBgn0002973	numb	9531	FBgn0016693	Past1	1153	0.0235376	Negative	DroID;FlyBase	15155807	MI:0084	MI:0705;MI:0096;MI:0866;MI:0045;MI:0004
Dvs02	Lit-BM-16		FBgn0020238	14-3-3epsilon	10869	FBgn0004907	14-3-3zeta	1130	5.53091	Positive	DroID;FlyBase	23987511;12431373;19920133	MI:0018;MI:0030	MI:0705;MI:0096;MI:0007;MI:0113
Dvs02	Lit-BM-16		FBgn0038461	EMC2B	610	FBgn0034791	EMC8-9	2135	7.15645	Positive	BioGrid;DIP;DroID;FlyBase;IntAct;mentha	FBrf0218395;22036573;14605208;FBrf0235788	MI:1112;MI:0397;MI:0018	MI:0943;MI:0007;MI:0046
Dvs02	Lit-BM-16		FBgn0003567	su(Hw)	1776	FBgn0000283	Cp190	2938	0.104613	Negative	DroID;FlyBase;IntAct;mentha	16862159;15574329;25242320;18082602;24502977;25342723;21852534;23917615;27599504	MI:0018	MI:0113;MI:0006;MI:0046;MI:0007;MI:0082;MI:0019;MI:0416;MI:0676
Dvs02	Lit-BM-16		FBgn0039705	Atg16	3173	FBgn0029943	Atg5	1077	0.633104	Negative	BioGrid;DIP;DroID;FlyBase;IntAct;mentha	FBrf0218395;22036573;14605208;FBrf0235788	MI:1112;MI:0397;MI:0018	MI:0943;MI:0007;MI:0046
Dvs02	Lit-BM-16		FBgn0020238	14-3-3epsilon	10869	FBgn0034970	yki	1083	0.197847	Negative	DroID;FlyBase	23263283;19900439;24114784;25320084;26887950	MI:0090	MI:0007;MI:0082;MI:0705
Dvs02	Lit-BM-16		FBgn0011570	cpb	3230	FBgn0034577	cpa	2440	3.35078	Positive	BioGrid;DIP;DroID;FlyBase;IntAct;mentha	14605208;22036573	MI:0018;MI:0727	MI:0943;MI:0007;MI:0046
Dvs02	Lit-BM-16		FBgn0010300	brat	1777	FBgn0002962	nos	762	0.24276	Negative	BioGrid;DroID;FlyBase;IntAct;mentha	11262240;11274060	MI:0018	MI:0314;MI:0045;MI:0096
Dvs02	Lit-BM-16		FBgn0003567	su(Hw)	1776	FBgn0002781	mod(mdg4)	289	-0.250088	Negative	BioGrid;DroID;FlyBase;IntAct;mentha	7664338;22036573;16209949;11416154;23209434;23861668;11350941;15574329;18369369;27599504	MI:0018	MI:0113;MI:0007;MI:0096;MI:0833;MI:0705;MI:0006;MI:0045;MI:0416;MI:0004
Dvs02	Lit-BM-16		FBgn0030300	Sk1	5031	FBgn0027338	Kap-alpha3	1529	0.0805675	Negative	BioGrid;DIP;DroID;IntAct;mentha	14605208;22036573	MI:0018;MI:0727	MI:0007
Dvs02	Lit-BM-16		FBgn0003345	sd	1439	FBgn0036373	Tgi	1408	0.188115	Negative	DroID;FlyBase	23999857;23725764;24114784;26403189	MI:0018	MI:0096;MI:0705;MI:0007;MI:0082
Dvs02	Lit-BM-16		FBgn0000283	Cp190	2938	FBgn0002781	mod(mdg4)	9922	0.0147151	Negative	DroID;FlyBase;IntAct;mentha	15574329;24502977;23358822;16862159;18082602;25342723;21852534;27599504;24055367	MI:0018	MI:0082;MI:0007;MI:0006;MI:0113;MI:0019;MI:0416;MI:0676
Dvs02	Lit-BM-16		FBgn0036915	Prp3	4825	FBgn0032169	CG4709	3774	0.735106	Negative	BioGrid;DIP;DroID;FlyBase;IntAct;mentha	14605208;22036573	MI:0018;MI:0727	MI:0943;MI:0007;MI:0046
Dvs02	Lit-BM-16		FBgn0000064	Ald1	1127	FBgn0000064	Ald1	1127	5.86015	Positive	BioGrid;DIP;DroID;FlyBase;IntAct;mentha	14605208;12756285;3140728	MI:0018;MI:0114
Dvs02	Lit-BM-16		FBgn0028685	Rpt4	9810	FBgn0086134	Prosalpha2	1002	1.74966	Negative	BioGrid;DroID;FlyBase	22036573;19079254	MI:0727	MI:0943;MI:0007;MI:0046
Dvs02	Lit-BM-16		FBgn0024491	Bin1	7973	FBgn0000166	bcd	3784	-0.340797	Negative	BioGrid;DroID;FlyBase;IntAct;mentha	11455422;10717484	MI:0018	MI:0314;MI:0096;MI:0833
Dvs02	Lit-BM-16		FBgn0035976	PGRP-LC	8161	FBgn0035976	PGRP-LC	8161	2.66235	Negative	BioGrid;DroID;FlyBase;IntAct;mentha	23749869;15657141;21372849	MI:0107	MI:0943;MI:0004
Dvs02	Lit-BM-16		FBgn0010278	Ssrp	7165	FBgn0002183	dre4	1258	1.12403	Negative	BioGrid;DroID;FlyBase;mentha	22036573;12815073;19605348;20889714	MI:0077	MI:0113;MI:0004;MI:0676
Dvs02	Lit-BM-16		FBgn0031613	HP6	8506	FBgn0034217	Lhr	2694	2.73978	Negative	BioGrid;DIP;DroID;FlyBase;IntAct;mentha	14605208;24239514;21366928	MI:0018;MI:0727	MI:0007;MI:0082;MI:0113
Dvs02	Lit-BM-16		FBgn0034970	yki	1083	FBgn0261456	hpo	1468	0.207745	Negative	DroID;FlyBase;BioGrid	25484297;19733165		MI:0007;MI:0113;MI:0004;MI:0943;MI:0082;MI:0705
Dvs02	Lit-BM-16		FBgn0035917	Zasp66	9593	FBgn0000711	flw	10763	0.498154	Negative	BioGrid;DIP;DroID;FlyBase;IntAct;mentha	14605208;17007873	MI:0018;MI:0727
Dvs02	Lit-BM-16		FBgn0002872	mu2	4289	FBgn0002872	mu2	7565	7.3146	Positive	DroID	22273583	MI:0114	MI:0028;MI:0071
Dvs02	Lit-BM-16		FBgn0031455	Snapin	2166	FBgn0036819	Dysb	4430	0.528928	Negative	BioGrid;DroID;FlyBase;mentha	22036573;25568125;20015953	MI:0018	MI:0943;MI:0007;MI:0082;MI:0046
Dvs02	Lit-BM-16		FBgn0005624	Psc	241	FBgn0003042	Pc	5047	-0.137196	Negative	DroID;FlyBase;IntAct;mentha	10412979;11581156;18923078;9566890;15280237;9372908;11493924;21415365;25415640;26063573;26802126	MI:0018	MI:0113;MI:0071;MI:0006;MI:0833;MI:0007;MI:0096;MI:0045;MI:0082;MI:0427;MI:0676
Dvs02	Lit-BM-16		FBgn0034051	Mlf	3061	FBgn0263106	DnaJ-1	3236	-0.320853	Negative	BioGrid;DIP;DroID;IntAct;mentha	14605208;15710747	MI:0018;MI:0727;MI:0399
Dvs02	Lit-BM-16		FBgn0033902	eIF3m	1822	FBgn0037270	eIF3f1	5909	5.37824	Positive	BioGrid;DIP;DroID;FlyBase;IntAct;mentha	14605208;FBrf0218395;22036573	MI:0397;MI:0018;MI:0727	MI:0943;MI:0004;MI:0046
Dvs02	Lit-BM-16		FBgn0028687	Rpt1	1097	FBgn0015282	Rpt2	1086	2.38148	Negative	BioGrid;DroID;FlyBase;IntAct;mentha	22036573;19079254	MI:0727;MI:0397	MI:0943;MI:0046
Dvs02	Lit-BM-16		FBgn0039638	dgt6	1702	FBgn0026085	dgt4	6030	4.71281	Positive	BioGrid;DIP;DroID;FlyBase;IntAct;mentha	14605208;22036573;18443220	MI:0018;MI:0727	MI:0943;MI:0007;MI:0046;MI:0027;MI:0071;MI:0113
Dvs02	Lit-BM-16		FBgn0264075	tgo	3401	FBgn0004666	sim	4906	1.17425	Negative	BioGrid;DroID;FlyBase;IntAct;mentha	9403694;22036573;25242320;9409674	MI:0018	MI:0314;MI:0943;MI:0007;MI:0046;MI:0082;MI:0096;MI:0045;MI:0006;MI:0113
Dvs02	Lit-BM-16		FBgn0003345	sd	1439	FBgn0034970	yki	2269	0.807123	Negative	BioGrid;DIP;DroID;FlyBase;IntAct;mentha	14605208;23999857;23395637;23271049;18313299;18258486;18258485;24114784;24509725;26403189	MI:0018;MI:0055	MI:0007;MI:0705;MI:0082;MI:0006;MI:0096;MI:0833
Dvs02	Lit-BM-16		FBgn0021800	Reph	3979	FBgn0259168	mnb	7801	0.721081	Negative	BioGrid;DroID;FlyBase;IntAct;mentha	22036573;15575970	MI:0727;MI:0018	MI:0943;MI:0007;MI:0046
Dvs02	Lit-BM-16		FBgn0260934	par-1	8884	FBgn0020238	14-3-3epsilon	10869	3.38485	Positive	DroID	12431373	MI:0018	MI:0004;MI:0045
Dvs02	Lit-BM-16		FBgn0260934	par-1	8884	FBgn0004907	14-3-3zeta	1130	1.19764	Negative	DroID	12431373	MI:0018	MI:0045;MI:0004
Dvs02	Lit-BM-16		FBgn0035639	kri	2278	FBgn0022029	l(2)k01209	1765	2.34634	Negative	DroID;BioGrid;mentha;FlyBase;DIP;IntAct	FBrf0218395;22036573;14605208;FBrf0235788	MI:0397;MI:1112;MI:0018	MI:0943;MI:0007;MI:0046
Dvs02	Lit-BM-16		FBgn0034422	CG7137	1753	FBgn0001133	grau	2387	0.259896	Negative	DroID	22036573	MI:0727	MI:0007
Dvs02	Lit-BM-16		FBgn0086134	Prosalpha2	1002	FBgn0015282	Rpt2	1086	0.523122	Negative	BioGrid;DroID;FlyBase;IntAct;mentha	22036573;19079254	MI:0727;MI:0397	MI:0943;MI:0007;MI:0046
Dvs02	Lit-BM-16		FBgn0004907	14-3-3zeta	1130	FBgn0260934	par-1	314	0.112807	Negative	DroID	12431373	MI:0018	MI:0045;MI:0004
Dvs02	Lit-BM-16		FBgn0035976	PGRP-LC	5956	FBgn0035976	PGRP-LC	5956	2.1288	Negative	BioGrid;DroID;FlyBase;IntAct;mentha	23749869;15657141;21372849	MI:0107	MI:0943;MI:0004
Dvs02	Lit-BM-16		FBgn0001085	fz	3722	FBgn0067864	Patj	3022	0.131086	Negative	DroID;FlyBase	15907474	MI:0018	MI:0113;MI:0007;MI:0096;MI:0833;MI:0019;MI:0004
Dvs02	Lit-BM-16		FBgn0000283	Cp190	2938	FBgn0002781	mod(mdg4)	7619	-0.232436	Negative	DroID;FlyBase;IntAct;mentha	15574329;24502977;23358822;16862159;18082602;25342723;21852534;27599504;24055367	MI:0018	MI:0082;MI:0007;MI:0006;MI:0113;MI:0019;MI:0416;MI:0676
Dvs02	Lit-BM-16		FBgn0264493	rdx	5144	FBgn0261268	Cul3	1256	0.799674	Negative	BioGrid;DIP;DroID;FlyBase;mentha	16740475;17880263;23747190;26263855	MI:0018	MI:0113;MI:0007;MI:0705;MI:0833;MI:0096;MI:0004
Dvs02	Lit-BM-16		FBgn0020497	emb	4217	FBgn0026207	mbo	3739	1.54062	Negative	BioGrid;DroID;mentha	14638854	MI:0018	MI:0314;MI:0403;MI:0096
Dvs02	Lit-BM-16		FBgn0031224	CG11454	10597	FBgn0035021	CG4622	3447	2.7694	Negative	DroID;BioGrid;mentha;FlyBase;DIP;IntAct	14605208;22036573;FBrf0235788	MI:0397;MI:1112;MI:0018;MI:0727	MI:0007
Dvs02	Lit-BM-16	0.9869	FBgn0028325	Pdha	722	FBgn0039635	Pdhb	8136	0.044186	Negative	BioGrid;DIP;DroID;IntAct;mentha	14605208;22036573	MI:0018;MI:0727	MI:0007
Dvs02	Lit-BM-16		FBgn0027054	CSN4	2432	FBgn0028836	CSN7	9623	3.8839	Positive	BioGrid;DIP;DroID;FlyBase;mentha	10531038;22036573;25119050	MI:0018	MI:0943;MI:0007;MI:0046;MI:0705
Dvs02	Lit-BM-16		FBgn0263979	Caf1-55	914	FBgn0263979	Caf1-55	914	1.04273	Negative	BioGrid;DroID;IntAct;mentha	15516265;12490953	MI:0018	MI:0019
Dvs02	Lit-BM-16		FBgn0003612	Su(var)2-10	6257	FBgn0263993	CG43736	4241	4.23875	Positive	DroID	22036573	MI:0018	MI:0676
Dvs02	Lit-BM-16		FBgn0052791	DIP-alpha	4527	FBgn0040823	dpr6	1526	0.162551	Negative	DroID;FlyBase;IntAct;mentha	23827685;26687361	MI:0411;MI:0107;MI:0114	MI:0892
Dvs02	Lit-BM-16		FBgn0020238	14-3-3epsilon	258	FBgn0260934	par-1	8884	-0.0344482	Negative	DroID	12431373	MI:0018	MI:0004;MI:0045
Dvs02	Lit-BM-16		FBgn0286818	Pdi	2900	FBgn0034753	CG2852	8891	1.74063	Negative	BioGrid;DroID;FlyBase	22036573;19079254	MI:0727	MI:0943;MI:0046
Dvs02	Lit-BM-16		FBgn0020412	JIL-1	9305	FBgn0005616	msl-2	4013	0.0487714	Negative	BioGrid;DroID;FlyBase;mentha	10831604;25694028	MI:0813	MI:0113;MI:0705;MI:0006;MI:0007;MI:0004;MI:0416
Dvs02	Lit-BM-16	0.9869	FBgn0039635	Pdhb	8136	FBgn0028325	Pdha	10101	0.0643058	Negative	BioGrid;DIP;DroID;IntAct;mentha	14605208;22036573	MI:0018;MI:0727	MI:0007
Dvs02	Lit-BM-16		FBgn0031882	Rab30	4507	FBgn0086657	IKKepsilon	1208	0.189074	Negative	DroID;FlyBase;BioGrid	19001129;FBrf0229466;FBrf0229467;25453831		MI:0113;MI:0004;MI:0943;MI:0096;MI:0082
Dvs02	Lit-BM-16		FBgn0036505	CG7945	2788	FBgn0263106	DnaJ-1	3236	-0.404177	Negative	DroID;BioGrid;mentha;FlyBase;DIP;IntAct	14605208;FBrf0235788;22036573;27984043	MI:1112;MI:0397;MI:0018	MI:0007;MI:0943;MI:0676
Dvs02	Lit-BM-16		FBgn0032251	Nse4	7447	FBgn0037481	MAGE	4649	7.52906	Positive	BioGrid;DIP;DroID;FlyBase;IntAct;mentha	14605208;FBrf0235788;23555814	MI:0397;MI:1112;MI:0018	MI:0833;MI:0096;MI:0705;MI:0007;MI:0113;MI:0004
Dvs02	Lit-BM-16		FBgn0035295	Cnb	10537	FBgn0013765	cnn	10881	0.509572	Negative	DroID;FlyBase	23354166	MI:0018	MI:0007
Dvs02	Lit-BM-16		FBgn0086519	Cpr47Eg	4435	FBgn0035295	Cnb	10537	-0.0471322	Negative	DroID;FlyBase	23354166	MI:0018	MI:0007
Dvs02	Lit-BM-16		FBgn0261456	hpo	1468	FBgn0261456	hpo	1468	-0.330935	Negative	DroID;FlyBase	22215676;12941273;14502294;23298890;23263283;14502295;16860746	MI:0055;MI:0018;MI:0809;MI:0090	MI:0833;MI:0415;MI:0007;MI:0705;MI:0113;MI:0096
Dvs02	Lit-BS-16		FBgn0033788	CG13323	8437	FBgn0086687	Desat1	10447	-0.173917	Negative	DroID		MI:0727
Dvs02	Lit-BS-16		FBgn0051550	CG31550	9199	FBgn0036952	CG6933	2116	0.135993	Negative	BioGrid;DIP;DroID;IntAct;mentha	14605208	MI:0018
Dvs02	Lit-BS-16		FBgn0265192	Snp	7495	FBgn0003089	pip	6498	-0.236447	Negative	DIP	14605208	MI:0018
Dvs02	Lit-BS-16		FBgn0031815	frj	1567	FBgn0036952	CG6933	10082	0.0283322	Negative	BioGrid;DIP;DroID;IntAct;mentha	14605208	MI:0018
Dvs02	Lit-BS-16		FBgn0034099	CG15708	5658	FBgn0264087	Slob	9185	0.83403	Negative	DroID		MI:0727
Dvs02	Lit-BS-16		FBgn0052016	4E-T	1769	FBgn0026409	Mpcp2	1063	0.135372	Negative	BioGrid;DIP;DroID;IntAct;mentha	14605208	MI:0018
Dvs02	Lit-BS-16		FBgn0034225	veil	3929	FBgn0040773	COX7C	2655	0.0238772	Negative	BioGrid;DIP;DroID;IntAct;mentha	14605208	MI:0018
Dvs02	Lit-BS-16		FBgn0050026	CG30026	432	FBgn0043070	MESK2	6719	0.432774	Negative	BioGrid;DIP;DroID	14605208	MI:0018
Dvs02	Lit-BS-16		FBgn0051740	CG31740	5779	FBgn0000504	dsx	8337	0.0154754	Negative	BioGrid;DIP;DroID;IntAct;mentha	14605208	MI:0018
Dvs02	Lit-BS-16		FBgn0032889	CG9331	1050	FBgn0025334	PHDP	8197	-0.0712212	Negative	BioGrid;DIP;DroID;IntAct;mentha	14605208	MI:0018
Dvs02	Lit-BS-16		FBgn0036592	CG13049	4657	FBgn0030003	CG2116	8791	-0.25758	Negative	BioGrid;DIP;DroID	14605208	MI:0018
Dvs02	Lit-BS-16		FBgn0015222	Fer1HCH	6130	FBgn0035902	CG6683	2687	-0.520005	Negative	BioGrid;DIP;DroID;IntAct;mentha	14605208	MI:0018
Dvs02	Lit-BS-16		FBgn0260934	par-1	8884	FBgn0029603	CG14053	10927	0.202868	Negative	DroID;IntAct;mentha	14605208	MI:0018
Dvs02	Lit-BS-16		FBgn0002781	mod(mdg4)	6004	FBgn0036617	Cpr72Ea	2121	-2.83827	Negative	BioGrid;DIP;DroID;IntAct;mentha	14605208	MI:0018
Dvs02	Lit-BS-16		FBgn0262743	Fs(2)Ket	6598	FBgn0036184	PCID2	3856	0.0885899	Negative	BioGrid;DIP;DroID;IntAct;mentha	14605208	MI:0018
Dvs02	Lit-BS-16		FBgn0026319	Traf4	1601	FBgn0034502	CG13871	9386	0.298852	Negative	BioGrid;DIP;DroID;IntAct;mentha	14605208	MI:0018
Dvs02	Lit-BS-16		FBgn0024183	vig	1718	FBgn0265416	Neto	2510	0.362172	Negative	BioGrid;DIP;DroID;IntAct;mentha	14605208	MI:0018
Dvs02	Lit-BS-16		FBgn0039788	Rpt6R	1078	FBgn0034461	CG15124	7349	2.10863	Negative	BioGrid;DIP;DroID;IntAct;mentha	14605208	MI:0018
Dvs02	Lit-BS-16		FBgn0033984	Lap1	6629	FBgn0034968	RpL12	4682	-0.0143866	Negative	BioGrid;DIP;DroID;IntAct;mentha	14605208	MI:0018
Dvs02	Lit-BS-16	0.1293	FBgn0002781	mod(mdg4)	6004	FBgn0265991	Zasp52	581	-0.532616	Negative	BioGrid;DroID;IntAct;mentha	14605208	MI:0018
Dvs02	Lit-BS-16		FBgn0027070	Ugt36E1	3901	FBgn0025777	homer	7095	0.252107	Negative	BioGrid;DIP;DroID;IntAct;mentha	14605208	MI:0018
Dvs02	Lit-BS-16		FBgn0024996	eIF2Bbeta	8916	FBgn0029955	CG15478	3202	-0.0261176	Negative	BioGrid;DIP;DroID;IntAct;mentha	14605208	MI:0018
Dvs02	Lit-BS-16		FBgn0053523	CG33523	6558	FBgn0031746	CG9029	11046	-0.0447609	Negative	DroID		MI:0727
Dvs02	Lit-BS-16		FBgn0026238	gus	3912	FBgn0031395	CG10874	9695	0.808913	Negative	DroID	18840285	MI:0727
Dvs02	Lit-BS-16	0.5787	FBgn0033528	trsn	5876	FBgn0039270	PQBP1	2081	0.200523	Negative	BioGrid;DIP;DroID;IntAct;mentha	14605208	MI:0018
Dvs02	Lit-BS-16		FBgn0053100	eIF4EHP	11192	FBgn0038993	CG13843	6337	-0.36422	Negative	BioGrid;DIP;DroID;IntAct;mentha	14605208	MI:0018
Dvs02	Lit-BS-16		FBgn0000405	CycB	2306	FBgn0035397	PAN3	1538	0.556799	Negative	BioGrid;DIP;DroID;IntAct;mentha	14605208	MI:0018
Dvs02	Lit-BS-16		FBgn0020907	Scp2	5346	FBgn0037207	Mes2	7860	0.429615	Negative	BioGrid;DIP;DroID	14605208	MI:0018
Dvs02	Lit-BS-16		FBgn0032889	CG9331	1050	FBgn0263832	Rcd5	2367	0.056203	Negative	BioGrid;DIP;DroID;IntAct;mentha	14605208	MI:0018
Dvs02	Lit-BS-16		FBgn0032401	Plzf	8341	FBgn0030041	CG12116	4591	0.454832	Negative	BioGrid;DIP;DroID;IntAct;mentha	14605208	MI:0018
Dvs02	Lit-BS-16		FBgn0051973	Cda5	378	FBgn0000360	Cp38	6976	-0.307448	Negative	BioGrid;DIP;DroID;IntAct;mentha	14605208	MI:0018
Dvs02	Lit-BS-16		FBgn0015321	Ubc4	3660	FBgn0034989	CG3356	4222	0.159218	Negative	DroID;IntAct;mentha	11862484	MI:0018
Dvs02	Lit-BS-16		FBgn0011741	Arp6	3116	FBgn0037810	sle	7845	-0.421184	Negative	BioGrid;DIP;DroID;IntAct;mentha	14605208	MI:0018
Dvs02	Lit-BS-16		FBgn0038281	RpL10Aa	5545	FBgn0033888	CG18568	2174	-0.29643	Negative	DroID		MI:0727
Dvs02	Lit-BS-16		FBgn0037619	CG8159	10023	FBgn0000097	aop	222	0.437328	Negative	BioGrid;DIP;DroID;IntAct;mentha	14605208	MI:0018
Dvs02	Lit-BS-16		FBgn0010504	kermit	3176	FBgn0037616	CG8136	9208	0.0279282	Negative	BioGrid;DIP;DroID;IntAct;mentha	14605208	MI:0018
Dvs02	Lit-BS-16		FBgn0035057	CG3880	627	FBgn0033830	CG10814	3146	-0.232114	Negative	BioGrid;DIP;DroID;IntAct;mentha	14605208	MI:0018
Dvs02	Lit-BS-16		FBgn0003313	sala	4786	FBgn0038854	CG7044	8960	0.140141	Negative	BioGrid;DIP;DroID;IntAct;mentha	14605208	MI:0018
Dvs02	Lit-BS-16		FBgn0015282	Rpt2	1086	FBgn0038166	CG9588	4493	0.822426	Negative	BioGrid;DIP;DroID;IntAct;mentha	14605208	MI:0018
Dvs02	Lit-BS-16		FBgn0035309	CG15879	7493	FBgn0023516	Pex5	5813	-0.0757689	Negative	BioGrid;DIP;DroID;IntAct;mentha	14605208	MI:0018
Dvs02	Lit-BS-16		FBgn0034850	CG9875	5848	FBgn0024250	brk	9520	1.29291	Negative	BioGrid;DIP;DroID;IntAct;mentha	14605208	MI:0018
Dvs02	Lit-BS-16		FBgn0000529	bsh	6777	FBgn0004863	C15	8851	0.101698	Negative	BioGrid;DIP;DroID;mentha	14605208	MI:0018
Dvs02	Lit-BS-16		FBgn0000711	flw	10763	FBgn0037358	elm	2717	-0.479719	Negative	BioGrid;DIP;DroID;IntAct;mentha	14605208	MI:0018
Dvs02	Lit-BS-16		FBgn0261550	Orp8	10143	FBgn0033631	Sod3	9120	-0.052186	Negative	DroID		MI:0727
Dvs02	Lit-BS-16		FBgn0038941	CG7080	2714	FBgn0027364	Six4	7270	0.597855	Negative	DroID		MI:0727
Dvs02	Lit-BS-16	0.0949	FBgn0030502	tth	3233	FBgn0010323	Gsc	8183	0.468491	Negative	BioGrid;DIP;DroID;IntAct;mentha	14605208	MI:0018
Dvs02	Lit-BS-16		FBgn0032244	RfC3	6199	FBgn0000719	fog	4307	0.0347252	Negative	DroID		MI:0727
Dvs02	Lit-BS-16		FBgn0031456	Tnpo-SR	8607	FBgn0040905	CG15578	6867	0.133162	Negative	BioGrid;DIP;DroID;IntAct;mentha	14605208	MI:0018
Dvs02	Lit-BS-16		FBgn0051550	CG31550	9199	FBgn0003638	su(w[a])	7847	-0.377061	Negative	BioGrid;DIP;DroID;IntAct;mentha	14605208	MI:0018
Dvs02	Lit-BS-16		FBgn0266723	Trs31	1969	FBgn0266724	Trs20	5009	-0.401469	Negative	BioGrid;DIP;DroID;IntAct;mentha	14605208	MI:0018
Dvs02	Lit-BS-16		FBgn0015926	dah	6090	FBgn0033348	Spt	9129	1.56653	Negative	BioGrid;DIP;DroID	14605208	MI:0018
Dvs02	Lit-BS-16	0.1157	FBgn0037891	CG5214	1407	FBgn0035917	Zasp66	9593	-0.287044	Negative	BioGrid;DIP;DroID;IntAct;mentha	14605208	MI:0018
Dvs02	Lit-BS-16		FBgn0035582	CG13705	5059	FBgn0036058	CG6707	8146	-0.355569	Negative	BioGrid;DIP;DroID;IntAct;mentha	14605208	MI:0018
Dvs02	Lit-BS-16		FBgn0032663	CG15153	939	FBgn0001091	Gapdh1	5074	2.04052	Negative	BioGrid;DIP;DroID;IntAct;mentha	14605208	MI:0018
Dvs02	Lit-BS-16		FBgn0051363	Jupiter	6125	FBgn0030792	CG4789	4376	0.553234	Negative	BioGrid;DIP;DroID;IntAct;mentha	14605208	MI:0018
Dvs02	Lit-BS-16		FBgn0037099	CG7173	2312	FBgn0020249	stck	323	-0.0407719	Negative	BioGrid;DIP;DroID;IntAct;mentha	14605208	MI:0018
Dvs02	Lit-BS-16		FBgn0038979	tHMG2	11324	FBgn0038979	tHMG2	11324	0.34792	Negative	DroID;FlyBase	25464903	MI:0809
Dvs02	Lit-BS-16	0.8712	FBgn0261565	Lmpt	3109	FBgn0003525	stg	3131	-0.523233	Negative	BioGrid;DIP;DroID;IntAct;mentha	14605208	MI:0018
Dvs02	Lit-BS-16		FBgn0027560	Tps1	10433	FBgn0027537	Nup93-1	3002	0.679414	Negative	BioGrid;DIP;DroID;IntAct;mentha	14605208	MI:0018
Dvs02	Lit-BS-16		FBgn0038407	CG6126	2495	FBgn0002524	lace	3913	-0.205397	Negative	BioGrid;DIP;DroID;IntAct;mentha	14605208	MI:0018
Dvs02	Lit-BS-16		FBgn0013275	Hsp70Aa	8819	FBgn0037675	HP1e	8213	0.126056	Negative	BioGrid;IntAct;mentha	14605208	MI:0018
Dvs02	Lit-BS-16		FBgn0033926	Arc1	3440	FBgn0034086	CG8441	2073	-0.339702	Negative	DroID		MI:0727
Dvs02	Lit-BS-16		FBgn0034331	BomBc2	10782	FBgn0039800	Npc2g	6228	-0.329171	Negative	BioGrid;DIP;DroID;IntAct;mentha	14605208	MI:0018
Dvs02	Lit-BS-16		FBgn0051457	CG31457	1514	FBgn0051457	CG31457	1514	-0.47633	Negative	BioGrid;DIP;DroID;IntAct;mentha	14605208	MI:0018
Dvs02	Lit-BS-16		FBgn0266186	Vamp7	5260	FBgn0010328	woc	11327	-0.0365165	Negative	DroID	15710747	MI:0018
Dvs02	Lit-BS-16		FBgn0001086	fzy	10462	FBgn0034345	CG5174	1011	-0.166596	Negative	BioGrid;DIP;DroID;IntAct;mentha	14605208	MI:0018
Dvs02	Lit-BS-16		FBgn0034009	CG8155	8647	FBgn0250848	26-29-p	4565	-0.325698	Negative	BioGrid;DIP;DroID;IntAct;mentha	14605208	MI:0018
Dvs02	Lit-BS-16		FBgn0052068	Adi1	740	FBgn0260972	alc	364	0.0613628	Negative	BioGrid;DroID;IntAct;mentha	14605208	MI:0018
Dvs02	Lit-BS-16		FBgn0286075	DNAlig3	10867	FBgn0030693	sordd1	3505	0.895284	Negative	DroID		MI:0727
Dvs02	Lit-BS-16		FBgn0034326	CG18540	10218	FBgn0011640	lark	3431	-0.179671	Negative	BioGrid;DIP;DroID;IntAct;mentha	14605208	MI:0018
Dvs02	Lit-BS-16	0.2264	FBgn0027106	Inx7	10827	FBgn0036952	CG6933	10082	-0.386597	Negative	BioGrid;DIP;DroID;IntAct;mentha	14605208	MI:0018
Dvs02	Lit-BS-16		FBgn0032769	CG10750	2180	FBgn0030881	CG12985	8557	1.30477	Negative	BioGrid;DIP;DroID;IntAct;mentha	14605208	MI:0018
Dvs02	Lit-BS-16		FBgn0010328	woc	11327	FBgn0259099	DCX-EMAP	8308	0.066406	Negative	DroID	15710747	MI:0018
Dvs02	Lit-BS-16		FBgn0038552	Alg1	1815	FBgn0004896	fd59A	8001	-0.725027	Negative	BioGrid;DIP;DroID;IntAct;mentha	14605208	MI:0018
Dvs02	Lit-BS-16		FBgn0032022	CG14275	5109	FBgn0025702	Srpk79D	5463	0.0782457	Negative	BioGrid;DroID;IntAct;mentha	14605208	MI:0018
Dvs02	Lit-BS-16		FBgn0013718	nuf	5158	FBgn0037911	CG10898	1161	0.223401	Negative	DroID		MI:0727
Dvs02	Lit-BS-16		FBgn0003313	sala	4786	FBgn0031089	aspr	9425	-0.194224	Negative	BioGrid;DIP;DroID;IntAct;mentha	14605208	MI:0018
Dvs02	Lit-BS-16		FBgn0259163	CG42268	688	FBgn0040371	CG12470	6352	2.08814	Negative	BioGrid;DIP;DroID;IntAct;mentha	14605208	MI:0018
Dvs02	Lit-BS-16		FBgn0020386	Pdk1	4031	FBgn0265276	l(3)neo38	5107	1.80821	Negative	BioGrid;DIP;DroID;IntAct;mentha	14605208	MI:0018
Dvs02	Lit-BS-16		FBgn0035917	Zasp66	474	FBgn0014141	cher	231	1.7174	Negative	BioGrid;DIP;DroID;IntAct;mentha	14605208	MI:0018
Dvs02	Lit-BS-16		FBgn0000405	CycB	2306	FBgn0051550	CG31550	2389	0.51737	Negative	BioGrid;DIP;DroID;IntAct;mentha	14605208	MI:0018
Dvs02	Lit-BS-16		FBgn0002622	RpS3	5908	FBgn0038487	TwdlW	2878	-0.331031	Negative	BioGrid;DIP;DroID;IntAct;mentha	14605208	MI:0018
Dvs02	Lit-BS-16		FBgn0000251	cad	9650	FBgn0036952	CG6933	10082	-0.218678	Negative	BioGrid;DIP;DroID	14605208	MI:0018
Dvs02	Lit-BS-16		FBgn0039135	CG13603	2231	FBgn0004045	Yp1	8840	-0.0825431	Negative	BioGrid;DIP;DroID;IntAct;mentha	14605208	MI:0018
Dvs02	Lit-BS-16	0.6274	FBgn0031066	COX6B	9523	FBgn0033428	Urod	7177	1.94826	Negative	BioGrid;DIP;DroID;IntAct;mentha	14605208	MI:0018
Dvs02	Lit-BS-16		FBgn0039300	RpS27	6170	FBgn0016698	Ptpa	1855	0.384618	Negative	BioGrid;DIP;DroID;IntAct;mentha	14605208	MI:0018
Dvs02	Lit-BS-16		FBgn0037270	eIF3f1	5909	FBgn0028539	Eato	10643	0.224332	Negative	BioGrid;DIP;DroID	14605208	MI:0018
Dvs02	Lit-BS-16		FBgn0010909	msn	1271	FBgn0265416	Neto	10422	-0.00884792	Negative	BioGrid;DIP;DroID;IntAct;mentha	14605208	MI:0018
Dvs02	Lit-BS-16		FBgn0010014	CanB	5218	FBgn0010015	CanA1	4912	-0.225906	Negative	BioGrid;DIP;DroID;IntAct;mentha	14605208	MI:0018
Dvs02	Lit-BS-16	0.586	FBgn0013718	nuf	1505	FBgn0032656	CG5674	751	0.141658	Negative	BioGrid;DroID;IntAct;mentha	14605208	MI:0018
Dvs02	Lit-BS-16		FBgn0261986	RASSF8	4164	FBgn0036192	Pldn	10993	0.118993	Negative	BioGrid;DIP;DroID;IntAct;mentha	14605208	MI:0018
Dvs02	Lit-BS-16		FBgn0035247	Mettl2	265	FBgn0024432	Dlc90F	2066	0.581293	Negative	BioGrid;DIP;DroID;IntAct;mentha	14605208	MI:0018
Dvs02	Lit-BS-16		FBgn0014931	CG2678	3380	FBgn0004512	Mdr49	6920	-0.0531853	Negative	BioGrid;DIP;DroID;IntAct;mentha	14605208	MI:0018
Dvs02	Lit-BS-16		FBgn0000120	Arr1	10446	FBgn0029957	CG12155	3234	0.0378939	Negative	BioGrid;DIP;DroID;IntAct;mentha	14605208	MI:0018
Dvs02	Lit-BS-16		FBgn0030352	sicily	4832	FBgn0035792	CG7548	791	-0.0113526	Negative	DroID		MI:0727
Dvs02	Lit-BS-16		FBgn0038037	Cyp9f2	3588	FBgn0267487	Ptp61F	3145	-0.451689	Negative	BioGrid;DIP;DroID;IntAct;mentha	14605208	MI:0018
Dvs02	Lit-BS-16		FBgn0051363	Jupiter	1944	FBgn0052406	PVRAP	6537	-1.59696	Negative	BioGrid;DIP;DroID;IntAct;mentha	14605208	MI:0018
Dvs02	Lit-BS-16		FBgn0033631	Sod3	7255	FBgn0035545	CG12607	11125	0.262159	Negative	BioGrid;DroID	14605208	MI:0018
Dvs02	Lit-BS-16		FBgn0027084	LysRS	2302	FBgn0034009	CG8155	8647	0.709768	Negative	BioGrid;DIP;DroID;IntAct;mentha	14605208	MI:0018
Dvs02	Lit-BS-16		FBgn0287768	esg	11293	FBgn0030748	Traf-like	11147	0.712635	Negative	DroID;Mint;DIP;IntAct;BioGrid	14605208	MI:0018
Dvs02	Lit-BS-16		FBgn0031531	CG8840	7361	FBgn0041150	hoe1	2976	-0.151855	Negative	BioGrid;DIP;DroID;IntAct;mentha	14605208	MI:0018
Dvs02	Lit-BS-16		FBgn0003129	Poxm	7575	FBgn0036489	CG7011	3326	0.0697786	Negative	BioGrid;DroID;IntAct;mentha	14605208	MI:0018
Dvs02	Lit-BS-16		FBgn0024887	kin17	9013	FBgn0031129	CG1324	261	0.975338	Negative	DroID	14613974	MI:0727
Dvs02	Lit-BS-16		FBgn0034438	CG9416	4676	FBgn0267385	PyK	4157	-0.264896	Negative	BioGrid;DIP;DroID;IntAct;mentha	14605208	MI:0018
Dvs02	Lit-BS-16		FBgn0030802	DENR	1987	FBgn0011361	ND-ACP	1312	1.72213	Negative	BioGrid;DIP;DroID;IntAct;mentha	14605208	MI:0018
Dvs02	Lit-BS-16		FBgn0003510	Sry-alpha	4791	FBgn0013275	Hsp70Aa	8819	3.49872	Positive	BioGrid;IntAct;mentha	14605208	MI:0018
Dvs02	Lit-BS-16		FBgn0037921	Zaf1	8172	FBgn0031217	Creld	4969	0.118525	Negative	BioGrid;DIP;IntAct;mentha	14605208	MI:0018
Dvs02	Lit-BS-16		FBgn0027081	ThrRS	1210	FBgn0003510	Sry-alpha	4791	0.585347	Negative	BioGrid;DIP;DroID;IntAct;mentha	14605208	MI:0018
Dvs02	Lit-BS-16		FBgn0051357	Kaz	5893	FBgn0086447	Polr1D	8283	0.696786	Negative	BioGrid;DIP;DroID;IntAct;mentha	14605208	MI:0018
Dvs02	Lit-BS-16		FBgn0039867	CstF50	1843	FBgn0000360	Cp38	6976	0.602999	Negative	BioGrid;DIP;DroID;IntAct;mentha	14605208	MI:0018
Dvs02	Lit-BS-16		FBgn0045842	yuri	10134	FBgn0003944	Ubx	7119	2.12816	Negative	BioGrid;DIP;DroID;IntAct;mentha	14605208	MI:0018
Dvs02	Lit-BS-16		FBgn0027364	Six4	7270	FBgn0264694	mgr	2211	2.07279	Negative	DroID		MI:0727
Dvs02	Lit-BS-16	0.3994	FBgn0039732	CG15525	9851	FBgn0000064	Ald1	10036	1.46064	Negative	BioGrid;DIP;DroID;IntAct;mentha	14605208	MI:0018
Dvs02	Lit-BS-16		FBgn0031945	CG7191	8642	FBgn0038315	CG14866	4653	0.0367117	Negative	BioGrid;DIP;DroID;IntAct;mentha	14605208	MI:0018
Dvs02	Lit-BS-16		FBgn0000359	Cp36	8250	FBgn0051973	Cda5	378	0.0610304	Negative	BioGrid;DIP;DroID;IntAct;mentha	14605208	MI:0018
Dvs02	Lit-BS-16		FBgn0030347	CG15739	4377	FBgn0261714	Cpn	9375	-0.372044	Negative	BioGrid;DIP;DroID;IntAct;mentha	14605208	MI:0018
Dvs02	Lit-BS-16		FBgn0034986	mRpS17	4678	FBgn0035529	Fdx2	718	2.09771	Negative	BioGrid;DIP;DroID;IntAct;mentha	14605208	MI:0018
Dvs02	Lit-BS-16		FBgn0003261	Rm62	1438	FBgn0031476	CG8813	2015	-0.848034	Negative	BioGrid;DIP;DroID;IntAct;mentha	14605208	MI:0018
Dvs02	Lit-BS-16	0.5771	FBgn0035397	PAN3	1538	FBgn0020236	ATPCL	7727	0.112164	Negative	BioGrid;DIP;DroID;mentha	14605208	MI:0018
Dvs02	Lit-BS-16		FBgn0051875	CG31875	9313	FBgn0040371	CG12470	6352	1.93224	Negative	BioGrid;DIP;DroID;IntAct;mentha	14605208	MI:0018
Dvs02	Lit-BS-16		FBgn0028671	Vha100-1	9196	FBgn0035077	CG9083	2086	-0.22615	Negative	BioGrid;DIP;DroID	14605208	MI:0018
Dvs02	Lit-BS-16		FBgn0263934	esn	8356	FBgn0259794	sinah	9304	3.42811	Positive	BioGrid;DIP;DroID;IntAct;mentha	14605208	MI:0018
Dvs02	Lit-BS-16		FBgn0038865	cDIP	2566	FBgn0031837	DIP-iota	7479	-0.506666	Negative	FlyBase	26687361	MI:0411
Dvs02	Lit-BS-16		FBgn0035325	CG13806	4432	FBgn0036188	Polr3H	5868	-0.294161	Negative	DroID		MI:0727
Dvs02	Lit-BS-16		FBgn0052548	CG32548	3485	FBgn0038596	CG14312	8487	-0.24399	Negative	DroID		MI:0727
Dvs02	Lit-BS-16		FBgn0037317	CG14667	4999	FBgn0004117	Tm2	326	0.0850435	Negative	BioGrid;DIP;DroID;IntAct;mentha	14605208	MI:0018
Dvs02	Lit-BS-16		FBgn0261446	CG13377	4522	FBgn0051363	Jupiter	7167	0.64667	Negative	BioGrid;DIP;DroID;IntAct;mentha	14605208	MI:0018
Dvs02	Lit-BS-16		FBgn0035162	Sf3b3	6076	FBgn0011244	Hsp60B	10477	1.35621	Negative	BioGrid;DIP;DroID;IntAct;mentha	14605208	MI:0018
Dvs02	Lit-BS-16		FBgn0001125	Got2	10876	FBgn0036612	CG4998	5118	-0.0564139	Negative	BioGrid;DIP;DroID;IntAct;mentha	14605208	MI:0018
Dvs02	Lit-BS-16		FBgn0024330	MED6	2705	FBgn0027657	glob1	6277	-0.385552	Negative	DIP;DroID;IntAct;mentha	14605208	MI:0018
Dvs02	Lit-BS-16		FBgn0031746	CG9029	11046	FBgn0020641	Lcp65Ad	6137	0.156286	Negative	DroID		MI:0727
Dvs02	Lit-BS-16		FBgn0033529	CG17765	2014	FBgn0267347	squ	10844	0.0496104	Negative	BioGrid	14605208	MI:0018
Dvs02	Lit-BS-16		FBgn0039684	Obp99d	8206	FBgn0025334	PHDP	8197	-0.263338	Negative	BioGrid;DIP;DroID;IntAct;mentha	14605208	MI:0018
Dvs02	Lit-BS-16		FBgn0038714	Cpr92A	7442	FBgn0284436	CCT8	2330	-0.151256	Negative	DroID		MI:0727
Dvs02	Lit-BS-16		FBgn0001170	H2.0	11273	FBgn0037680	pasi2	3038	2.4252	Negative	BioGrid;DIP;DroID;IntAct;mentha	14605208	MI:0018
Dvs02	Lit-BS-16		FBgn0013275	Hsp70Aa	8819	FBgn0039589	CG9986	3381	0.269332	Negative	BioGrid;IntAct;mentha	14605208	MI:0018
Dvs02	Lit-BS-16		FBgn0052016	4E-T	1769	FBgn0002781	mod(mdg4)	289	-0.246086	Negative	BioGrid;DIP;DroID;IntAct;mentha	14605208	MI:0018
Dvs02	Lit-BS-16		FBgn0029663	CG10804	4189	FBgn0004003	wbl	6840	0.45415	Negative	DroID		MI:0727
Dvs02	Lit-BS-16		FBgn0261020	wol	1888	FBgn0033906	ReepB	901	0.541403	Negative	DroID		MI:0727
Dvs02	Lit-BS-16		FBgn0032812	Hakai	3424	FBgn0026666	MagR	997	2.01115	Negative	BioGrid;DIP;DroID;IntAct;mentha	14605208	MI:0018
Dvs02	Lit-BS-16		FBgn0032839	AANATL3	8298	FBgn0034724	babos	4178	0.598778	Negative	DroID		MI:0727
Dvs02	Lit-BS-16	0.8756	FBgn0005771	noc	3667	FBgn0033631	Sod3	7255	0.757929	Negative	BioGrid;DroID;mentha	14605208	MI:0018
Dvs02	Lit-BS-16		FBgn0039038	CG6688	6996	FBgn0025790	TBPH	3273	-0.315789	Negative	BioGrid;DIP;DroID;IntAct;mentha	14605208	MI:0018
Dvs02	Lit-BS-16		FBgn0011244	Hsp60B	10477	FBgn0028325	Pdha	2910	1.15641	Negative	BioGrid;DIP;DroID;IntAct;mentha	14605208	MI:0018
Dvs02	Lit-BS-16		FBgn0003089	pip	10099	FBgn0038312	Zip88E	10424	0.425015	Negative	BioGrid;DIP;DroID;IntAct;mentha	14605208	MI:0018
Dvs02	Lit-BS-16		FBgn0035993	Nf-YA	2279	FBgn0011826	Pp2B-14D	2929	1.92147	Negative	BioGrid;DIP;DroID;IntAct;mentha	14605208	MI:0018
Dvs02	Lit-BS-16		FBgn0010434	cora	10768	FBgn0046113	GluRIIC	7254	-0.378742	Negative	FlyBase	16014728	MI:0018
Dvs02	Lit-BS-16		FBgn0040900	CG17777	9943	FBgn0034871	CG3906	1882	-0.167256	Negative	BioGrid;DIP;DroID;IntAct;mentha	14605208	MI:0018
Dvs02	Lit-BS-16		FBgn0038951	Polr3F	6019	FBgn0004863	C15	11290	0.0584146	Negative	BioGrid;DIP;DroID;mentha	14605208	MI:0018
Dvs02	Lit-BS-16		FBgn0011741	Arp6	3116	FBgn0010612	ATPsynG	1299	0.0569136	Negative	BioGrid;DIP;DroID;IntAct;mentha	14605208	MI:0018
Dvs02	Lit-BS-16		FBgn0004907	14-3-3zeta	256	FBgn0041775	tral	6715	0.0264296	Negative	BioGrid;DIP;DroID;IntAct;mentha	14605208	MI:0018
Dvs02	Lit-BS-16		FBgn0035397	PAN3	1538	FBgn0013954	Fkbp12	768	1.71339	Negative	BioGrid;DIP;DroID;IntAct;mentha	14605208	MI:0018
Dvs02	Lit-BS-16		FBgn0003356	Jon99Cii	7811	FBgn0262126	Sec24CD	4141	-0.279723	Negative	BioGrid;DIP;IntAct;mentha	14605208	MI:0018
Dvs02	Lit-BS-16		FBgn0033819	CG4714	6896	FBgn0027492	wdb	288	-0.279072	Negative	DroID		MI:0727
Dvs02	Lit-BS-16		FBgn0035947	Srp68	3025	FBgn0034405	Jheh2	8992	-0.0600869	Negative	BioGrid;DIP;DroID;IntAct;mentha	14605208	MI:0018
Dvs02	Lit-BS-16		FBgn0261674	CG42709	3085	FBgn0286213	RpS12	2315	0.939184	Negative	BioGrid;DroID;IntAct;mentha	14605208	MI:0018
Dvs02	Lit-BS-16		FBgn0004432	Cyp1	8346	FBgn0043070	MESK2	7922	0.0292772	Negative	BioGrid;DIP;DroID;IntAct;mentha	14605208	MI:0018
Dvs02	Lit-BS-16		FBgn0023143	Uba1	4187	FBgn0030411	CG2540	2001	0.547585	Negative	BioGrid;DIP;DroID;IntAct;mentha	14605208	MI:0018
Dvs02	Lit-BS-16		FBgn0013305	Nmda1	6129	FBgn0030540	CG11581	10070	-0.441308	Negative	BioGrid;DIP;DroID;IntAct;mentha	14605208	MI:0018
Dvs02	Lit-BS-16	0.514	FBgn0029823	Shmt	1411	FBgn0022382	Pka-R2	7596	0.0833803	Negative	BioGrid;DIP;DroID;IntAct;mentha	14605208	MI:0018
Dvs02	Lit-BS-16		FBgn0032833	COX4	991	FBgn0027600	obst-B	2981	-0.058313	Negative	BioGrid;DIP;DroID;IntAct;mentha	14605208	MI:0018
Dvs02	Lit-BS-16		FBgn0020249	stck	323	FBgn0259168	mnb	7801	0.631865	Negative	BioGrid;DIP;DroID;IntAct;mentha	14605208	MI:0018
Dvs02	Lit-BS-16		FBgn0015903	apt	3453	FBgn0032398	CG6766	9489	0.0781962	Negative	BioGrid;DIP;DroID;IntAct;mentha	14605208	MI:0018
Dvs02	Lit-BS-16		FBgn0030669	CG9240	8979	FBgn0052732	Setd3	4932	-1.1955	Negative	BioGrid;DIP;DroID;IntAct;mentha	14605208	MI:0018
Dvs02	Lit-BS-16		FBgn0026431	Grip75	10391	FBgn0034758	CG13510	9827	0.426735	Negative	DroID		MI:0727
Dvs02	Lit-BS-16		FBgn0026239	gukh	8911	FBgn0026238	gus	10842	-0.275651	Negative	DroID		MI:0727
Dvs02	Lit-BS-16		FBgn0002031	Phb1	2164	FBgn0086913	Rab26	7170	0.344671	Negative	BioGrid;DIP;DroID;IntAct;mentha	14605208	MI:0018
Dvs02	Lit-BS-16		FBgn0033631	Sod3	8780	FBgn0034436	CG11961	6726	-0.099583	Negative	BioGrid;DroID	14605208	MI:0018
Dvs02	Lit-BS-16		FBgn0051324	Cipc	1647	FBgn0035853	UbcE2M	2038	-0.232143	Negative	BioGrid;DIP;DroID;IntAct;mentha	14605208	MI:0018
Dvs02	Lit-BS-16		FBgn0029105	alpha-Catr	10990	FBgn0032485	CG9426	5802	0.132088	Negative	BioGrid;DIP;DroID;IntAct;mentha	14605208	MI:0018
Dvs02	Lit-BS-16		FBgn0264270	Sxl	7126	FBgn0035811	Mcad	1082	1.44396	Negative	BioGrid;IntAct;mentha	14605208	MI:0018
Dvs02	Lit-BS-16		FBgn0014466	Cp7Fc	6978	FBgn0036476	sstn	4744	0.117787	Negative	BioGrid;DIP;DroID;IntAct;mentha	14605208	MI:0018
Dvs02	Lit-BS-16		FBgn0259716	Nepl6	606	FBgn0263106	DnaJ-1	3236	-0.484613	Negative	BioGrid;DIP;IntAct;mentha	14605208	MI:0018
Dvs02	Lit-BS-16		FBgn0033819	CG4714	6896	FBgn0026238	gus	3912	-0.134646	Negative	DroID		MI:0727
Dvs02	Lit-BS-16		FBgn0001208	Hn	3347	FBgn0027579	mino	2818	0.807955	Negative	BioGrid;DIP;DroID;IntAct;mentha	14605208	MI:0018
Dvs02	Lit-BS-16		FBgn0034816	CG3085	2548	FBgn0004863	C15	8851	0.276034	Negative	BioGrid;DIP;DroID	14605208	MI:0018
Dvs02	Lit-BS-16		FBgn0040359	CG11380	4454	FBgn0034802	CNBP	2194	0.511381	Negative	BioGrid;DIP;DroID;IntAct;mentha	14605208	MI:0018
Dvs02	Lit-BS-16		FBgn0032202	REPTOR-BP	5405	FBgn0040899	CG17776	6871	-0.210345	Negative	BioGrid;DIP;DroID;IntAct;mentha	14605208	MI:0018
Dvs02	Lit-BS-16		FBgn0003074	Pgi	3494	FBgn0262733	Src64B	4055	-0.233359	Negative	BioGrid;DIP;DroID;IntAct;mentha	14605208	MI:0018
Dvs02	Lit-BS-16		FBgn0025777	homer	7095	FBgn0035046	ND-19	8866	0.417409	Negative	BioGrid;DIP;DroID;IntAct;mentha	14605208	MI:0018
Dvs02	Lit-BS-16		FBgn0034988	cN-IIIB	3392	FBgn0002641	mal	2871	1.36371	Negative	DroID		MI:0727
Dvs02	Lit-BS-16		FBgn0039028	CG13840	7505	FBgn0250746	Prosbeta7	1838	0.261209	Negative	BioGrid;DIP;DroID;IntAct;mentha	14605208	MI:0018
Dvs02	Lit-BS-16		FBgn0037562	Nazo	5872	FBgn0034059	CG8320	9037	0.0562758	Negative	DroID		MI:0727
Dvs02	Lit-BS-16		FBgn0030761	CG9784	1165	FBgn0034158	RalGPS	1839	1.58472	Negative	BioGrid;DIP;DroID;IntAct;mentha	14605208	MI:0018
Dvs02	Lit-BS-16		FBgn0050031	CG30031	4790	FBgn0027364	Six4	11261	-0.185488	Negative	DroID		MI:0727
Dvs02	Lit-BS-16		FBgn0000228	Nin	698	FBgn0036441	CG13476	8519	0.124545	Negative	BioGrid;DIP;DroID	14605208	MI:0018
Dvs02	Lit-BS-16		FBgn0029093	cathD	3226	FBgn0029905	Nf-YC	4821	0.61469	Negative	BioGrid;DIP;DroID;IntAct;mentha	14605208	MI:0018
Dvs02	RRS		FBgn0033767	CG13148	10154	FBgn0038107	CG17327	9846	2.99677	Positive
Dvs02	RRS		FBgn0037229	flip	6003	FBgn0053557	CG33557	11310	0.231557	Negative
Dvs02	RRS		FBgn0010226	GstS1	2874	FBgn0035499	Chd64	3613	0.0579506	Negative
Dvs02	RRS		FBgn0034371	Ntan1	6053	FBgn0260817	gkt	3804	0.116326	Negative
Dvs02	RRS		FBgn0030584	Grx5	1314	FBgn0032626	CG12620	7452	-0.369937	Negative
Dvs02	RRS		FBgn0001216	Hsc70-1	5744	FBgn0051406	CG31406	6339	-0.111249	Negative
Dvs02	RRS		FBgn0044826	Pak3	6065	FBgn0037817	Cyp12e1	10559	1.14652	Negative
Dvs02	RRS		FBgn0038294	Mf	6135	FBgn0036481	CG16959	2512	-0.277976	Negative
Dvs02	RRS		FBgn0085414	dpr12	7595	FBgn0262477	FoxP	10429	-0.754319	Negative
Dvs02	RRS		FBgn0083985	CG34149	7604	FBgn0011576	Cyp4d2	1892	-0.105157	Negative
Dvs02	RRS		FBgn0031410	CG17237	9297	FBgn0036373	Tgi	1408	-0.0833876	Negative
Dvs02	RRS		FBgn0004169	up	10115	FBgn0004654	Pgd	957	0.584417	Negative
Dvs02	RRS		FBgn0260461	Rcd7	9227	FBgn0085444	mute	8856	2.56285	Negative
Dvs02	RRS		FBgn0054049	CG34049	503	FBgn0031393	CG15382	4655	0.156199	Negative
Dvs02	RRS		FBgn0038131	CG15888	7471	FBgn0031715	tomb	10040	0.440162	Negative
Dvs02	RRS		FBgn0003231	ref(2)P	1405	FBgn0010786	Pbgd	10482	-0.077994	Negative
Dvs02	RRS		FBgn0010416	TH1	3039	FBgn0263929	jvl	7808	-0.0161756	Negative
Dvs02	RRS		FBgn0063496	GstE4	10567	FBgn0030695	PGRP-LE	3530	0.487439	Negative
Dvs02	RRS		FBgn0027615	OXA1L	2961	FBgn0033362	CG8172	550	-0.106554	Negative
Dvs02	RRS		FBgn0005640	Eip63E	2941	FBgn0051093	CG31093	5727	0.96224	Negative
Dvs02	RRS		FBgn0040375	CG13760	699	FBgn0259974	Sfp84E	661	0.0348898	Negative
Dvs04	RRS		FBgn0003654	sw	955	FBgn0040798	CG13069	801	-1.24262	Negative
Dvs02	RRS		FBgn0000038	nAChRbeta1	6175	FBgn0040777	CG14767	910	-0.03652	Negative
Dvs02	RRS		FBgn0050286	CG30286	941	FBgn0263354	CG42784	721	0.144932	Negative
Dvs02	RRS		FBgn0262001	CG42819	737	FBgn0262544	CG43098	847	-0.0294969	Negative
Dvs02	RRS		FBgn0031817	HemK1	608	FBgn0038665	euc	631	1.54652	Negative
Dvs02	RRS		FBgn0034900	CG12491	821	FBgn0039970	CG17508	759	0.630591	Negative
Dvs02	RRS		FBgn0037697	GstZ2	778	FBgn0026086	Adar	636	0.0239443	Negative
Dvs02	RRS		FBgn0036886	CG9300	3620	FBgn0025874	Meics	1715	-0.111184	Negative
Dvs02	RRS		FBgn0278608	Dsp1	736	FBgn0035397	PAN3	224	0.237416	Negative
Dvs02	RRS		FBgn0028897	CG4935	5556	FBgn0030927	CG15046	10297	-0.515889	Negative
Dvs02	RRS		FBgn0040798	CG13069	801	FBgn0003654	sw	10108	-0.407048	Negative
Dvs02	RRS		FBgn0262481	CG43071	788	FBgn0036228	obst-G	680	-0.161946	Negative
Dvs02	RRS		FBgn0031902	Wnt6	839	FBgn0261722	fwe	11130	-0.274663	Negative
Dvs02	RRS		FBgn0001256	ImpL1	700	FBgn0082582	tmod	719	0.438866	Negative
Dvs02	RRS		FBgn0032986	CG3262	9680	FBgn0283521	lola	4206	0.276051	Negative
Dvs02	RRS		FBgn0053108	CG33108	905	FBgn0033212	LRR	6249	-0.206075	Negative
Dvs02	RRS		FBgn0082582	tmod	719	FBgn0001256	ImpL1	10114	0.479162	Negative
Dvs02	RRS		FBgn0030829	CG12998	5369	FBgn0029848	Btnd	10050	-0.210168	Negative
Dvs02	RRS		FBgn0004087	Dhfr	856	FBgn0250911	CG42245	784	0.496831	Negative
Dvs02	RRS		FBgn0085374	CG34345	10580	FBgn0042185	MCU	3650	-0.0767742	Negative
Dvs02	RRS		FBgn0035280	Cpr62Bb	6449	FBgn0003863	alphaTry	4763	0.0547068	Negative
Dvs02	RRS		FBgn0003371	sgg	9381	FBgn0030773	CG9676	5315	0.278595	Negative
Dvs02	RRS		FBgn0286203	stw	10756	FBgn0019932	SamDC	8623	0.940998	Negative
Dvs02	RRS		FBgn0015372	RabX1	3123	FBgn0004648	svr	7812	0.291246	Negative
Dvs02	RRS		FBgn0032478	Rsph1	5632	FBgn0038526	CG14327	4648	1.30436	Negative
Dvs02	RRS		FBgn0033667	reb	8946	FBgn0028746	CG18508	10903	-0.306915	Negative
Dvs02	RRS		FBgn0037890	CG17734	6438	FBgn0034903	sona	944	0.173086	Negative
Dvs02	RRS		FBgn0031114	cactin	9696	FBgn0001142	Gs1	1129	0.324975	Negative
Dvs02	RRS		FBgn0021944	Coprox	2964	FBgn0044047	Ilp6	9771	-0.101139	Negative
Dvs02	RRS		FBgn0031412	CG16995	10615	FBgn0041194	Prat2	2571	0.859148	Negative
Dvs02	RRS		FBgn0052442	Arv1	6269	FBgn0052666	Drak	11162	-0.00606496	Negative
Dvs02	RRS		FBgn0001124	Got1	3361	FBgn0051522	CG31522	6155	0.832855	Negative
Dvs02	RRS		FBgn0037375	kat-60L1	9354	FBgn0037934	CG6830	4374	-0.0102943	Negative
Dvs02	RRS		FBgn0011282	Obp84a	7707	FBgn0033188	Drat	2575	0.229455	Negative
Dvs02	RRS		FBgn0031474	CG2991	2926	FBgn0039067	wda	6060	0.211889	Negative
Dvs02	RRS		FBgn0037414	Osi7	9485	FBgn0037742	Rpt3R	1380	0.100503	Negative
Dvs02	RRS		FBgn0003360	sesB	11081	FBgn0003997	hid	274	-0.105726	Negative
Dvs02	RRS		FBgn0053284	CG33284	9774	FBgn0036406	CG13484	7714	-0.139237	Negative
Dvs02	RRS		FBgn0002989	okr	4082	FBgn0031533	CG2772	4835	-0.356732	Negative
Dvs02	RRS		FBgn0037254	sac	9224	FBgn0031434	insv	9458	0.214495	Negative
Dvs02	RRS		FBgn0032974	CG3651	9708	FBgn0004228	mex1	6434	0.572141	Negative
Dvs02	RRS		FBgn0010401	Os-C	9965	FBgn0266518	Dpit47	10929	0.00721156	Negative
Dvs02	RRS		FBgn0263740	eIF2gamma	1726	FBgn0027657	glob1	6277	0.424619	Negative
Dvs02	RRS		FBgn0034027	CG8187	1126	FBgn0040929	CG12659	1518	0.151521	Negative
Dvs02	RRS		FBgn0031654	Jon25Bii	4713	FBgn0026058	OdsH	11263	-0.129515	Negative
Dvs02	RRS		FBgn0035374	mRpS35	1360	FBgn0031907	CG5171	1809	2.7494	Negative
Dvs02	RRS		FBgn0039286	dan	4213	FBgn0262020	CG42831	11210	0.228032	Negative
Dvs02	RRS		FBgn0038361	Uros2	9868	FBgn0029718	mRpL30	1319	0.262442	Negative
Dvs02	RRS		FBgn0031564	CG2816	9608	FBgn0031388	CG12674	7453	-0.218091	Negative
Dvs02	RRS		FBgn0262937	Rabex-5	3203	FBgn0034782	CG12490	9830	-0.216462	Negative
Dvs02	RRS		FBgn0038431	CG10405	7373	FBgn0037723	SpdS	2490	-0.0829527	Negative
Dvs02	RRS		FBgn0287204	Cog8	1149	FBgn0261599	RpS29	6411	-0.265115	Negative
Dvs02	RRS		FBgn0039782	CG15539	7490	FBgn0051176	CG31176	9488	-0.834498	Negative
Dvs02	RRS		FBgn0031213	galectin	1406	FBgn0264443	CG43861	9775	-0.424038	Negative
Dvs02	RRS		FBgn0010389	htl	4067	FBgn0030305	Uba5	10385	-0.283359	Negative
Dvs02	RRS		FBgn0014366	noi	2295	FBgn0288631	Yif1	10715	-0.0189991	Negative
Dvs02	RRS		FBgn0036272	Sms	6132	FBgn0259794	sinah	9304	0.468889	Negative
Dvs02	RRS		FBgn0034722	Rtf1	10650	FBgn0039374	CG17770	9883	-0.281395	Negative
Dvs04	RRS		FBgn0058298	CG40298	973	FBgn0039465	Tsp97E	2804	0.274251	Negative
Dvs04	RRS		FBgn0014454	Acp1	760	FBgn0003475	spir	7853	0.0271389	Negative
Dvs04	RRS		FBgn0026263	bip1	704	FBgn0082582	tmod	719	1.3609	Negative
Dvs04	RRS		FBgn0038529	CG14323	866	FBgn0029857	wuho	836	1.58657	Negative
Dvs04	RRS		FBgn0040477	cid	772	FBgn0037415	Osi8	682	-0.540709	Negative
Dvs04	RRS		FBgn0082582	tmod	3553	FBgn0001256	ImpL1	10114	-0.00788713	Negative
Dvs04	RRS		FBgn0263354	CG42784	721	FBgn0050286	CG30286	941	0.0925866	Negative
Dvs04	RRS		FBgn0261113	Xrp1	644	FBgn0260429	CG42524	811	-0.267407	Negative
Dvs04	RRS		FBgn0003721	Tm1	3799	FBgn0040777	CG14767	910	-0.134223	Negative
Dvs04	RRS		FBgn0001256	ImpL1	10114	FBgn0038241	CG8087	632	0.723173	Negative
Dvs04	RRS		FBgn0028567	robl62A	947	FBgn0052068	Adi1	740	0.0572642	Negative
Dvs04	RRS		FBgn0030979	CG14190	656	FBgn0040674	CG9445	607	4.2946	Positive
Dvs04	RRS		FBgn0040777	CG14767	910	FBgn0000038	nAChRbeta1	6175	1.57519	Negative
Dvs04	RRS		FBgn0033236	CG14764	877	FBgn0039594	snu	723	0.123004	Negative
Dvs04	RRS		FBgn0028667	Vha16-3	871	FBgn0038326	Hibch	942	-0.402537	Negative
Dvs04	RRS		FBgn0262485	CG43075	789	FBgn0039642	CG11882	858	-3.07254	Negative
Dvs04	RRS		FBgn0003654	sw	8611	FBgn0040798	CG13069	801	0.147801	Negative
Dvs04	RRS		FBgn0052364	tut	758	FBgn0260238	CG42512	906	-0.390703	Negative
Dvs04	RRS		FBgn0036595	CG13046	678	FBgn0040634	CG4186	624	3.41399	Negative
Dvs04	RRS		FBgn0261995	CG42813	733	FBgn0040729	CG15126	803	-2.30645	Negative
Dvs04	RRS		FBgn0031213	galectin	904	FBgn0034693	flap	720	-0.284509	Negative
Dvs04	RRS		FBgn0001256	ImpL1	700	FBgn0082582	tmod	719	3.92462	Positive
Dvs04	RRS		FBgn0052198	CG32198	934	FBgn0036932	Lamtor1	865	0.536407	Negative
Dvs04	RRS		FBgn0036595	CG13046	678	FBgn0032656	CG5674	761	0.256655	Negative
Dvs04	RRS		FBgn0003721	Tm1	692	FBgn0050472	CG30472	825	0.262104	Negative
Dvs04	RRS		FBgn0259974	Sfp84E	661	FBgn0040375	CG13760	699	1.81549	Negative
Dvs04	RRS		FBgn0250911	CG42245	784	FBgn0004087	Dhfr	856	0.582083	Negative
Dvs04	RRS		FBgn0259734	Nost	642	FBgn0030979	CG14190	656	-0.152666	Negative
Dvs04	RRS		FBgn0032656	CG5674	761	FBgn0262482	CG43072	800	0.330956	Negative
Dvs04	RRS		FBgn0004169	up	735	FBgn0004654	Pgd	957	1.83641	Negative
Dvs04	RRS		FBgn0040350	CG3690	600	FBgn0030830	CG5172	11095	0.218724	Negative
Dvs04	RRS		FBgn0028567	robl62A	947	FBgn0040784	karr	827	1.62743	Negative
Dvs04	RRS		FBgn0283508	nw	899	FBgn0037313	CG1161	848	0.725783	Negative
Dvs04	RRS		FBgn0001256	ImpL1	2125	FBgn0082582	tmod	10769	1.16787	Negative
Dvs04	RRS		FBgn0026086	Adar	636	FBgn0037697	GstZ2	778	0.116514	Negative
Dvs04	RRS		FBgn0004169	up	9672	FBgn0004654	Pgd	957	1.71166	Negative
Dvs04	RRS		FBgn0039958	CG12567	747	FBgn0040743	CG15919	876	-0.00751358	Negative
Dvs04	RRS		FBgn0038942	CG13862	965	FBgn0032554	CG15278	616	0.13564	Negative
Dvs04	RRS		FBgn0082582	tmod	3553	FBgn0026263	bip1	704	0.414989	Negative
Dvs04	RRS		FBgn0050502	fa2h	712	FBgn0053469	CG33469	879	-2.20729	Negative
Dvs04	RRS		FBgn0261858	Mzt1	794	FBgn0010407	Ror	674	1.50195	Negative
Dvs04	RRS		FBgn0030230	Rph	695	FBgn0263979	Caf1-55	914	2.93958	Negative
Dvs04	RRS		FBgn0050472	CG30472	825	FBgn0004087	Dhfr	856	-2.57909	Negative
Dvs04	RRS		FBgn0034545	CG13438	677	FBgn0040375	CG13760	699	-0.0115265	Negative
Dvs04	RRS		FBgn0262482	CG43072	800	FBgn0032104	aust	835	0.148083	Negative
Dvs04	RRS		FBgn0052364	tut	758	FBgn0030979	CG14190	656	0.350876	Negative
Dvs04	RRS		FBgn0250839	Jhbp2	859	FBgn0039690	Gnpnat	779	0.629732	Negative
Dvs04	RRS		FBgn0003654	sw	731	FBgn0040798	CG13069	801	-0.370335	Negative
Dvs04	RRS		FBgn0283521	lola	1516	FBgn0032986	CG3262	2227	3.27721	Negative
Dvs04	RRS		FBgn0030979	CG14190	656	FBgn0040871	CG12479	937	0.635209	Negative
Dvs04	RRS		FBgn0040353	CG14417	804	FBgn0029714	CG3527	868	1.1985	Negative
Dvs04	RRS		FBgn0259198	CG42302	663	FBgn0051463	CG31463	771	-0.0480009	Negative
Dvs04	RRS		FBgn0026393	Or43b	648	FBgn0050472	CG30472	825	0.0281848	Negative
Dvs04	RRS		FBgn0033658	Twdlbeta	769	FBgn0032104	aust	835	1.66809	Negative
Dvs04	RRS		FBgn0030769	CG13012	635	FBgn0001256	ImpL1	2125	0.529838	Negative
Dvs04	RRS		FBgn0040524	CG11052	652	FBgn0031735	CG11029	949	0.361472	Negative
Dvs04	RRS		FBgn0040871	CG12479	937	FBgn0040588	CG13841	609	0.669054	Negative
Dvs04	RRS		FBgn0040777	CG14767	910	FBgn0261357	CG42634	799	-1.39192	Negative
Dvs04	RRS		FBgn0030807	CG13000	969	FBgn0260763	CG42561	911	-0.0750535	Negative
Dvs04	RRS		FBgn0052141	saturn	950	FBgn0036043	Ae2	708	-0.0327108	Negative
Dvs04	RRS		FBgn0036225	CG5883	862	FBgn0037324	Orco	841	1.24339	Negative
Dvs04	RRS		FBgn0058263	MFS17	693	FBgn0054005	CG34005	870	0.258184	Negative
Dvs04	RRS		FBgn0033703	CG13170	813	FBgn0261834	CG42766	970	-0.158834	Negative
Dvs04	RRS		FBgn0031902	Wnt6	839	FBgn0261722	fwe	3677	0.419433	Negative
Dvs04	RRS		FBgn0031878	sip2	746	FBgn0262482	CG43072	800	-0.753899	Negative
Dvs04	RRS		FBgn0010416	TH1	3039	FBgn0263929	jvl	7808	0.00491526	Negative
Dvs04	RRS		FBgn0011576	Cyp4d2	1892	FBgn0083985	CG34149	7604	-1.3144	Negative
Dvs04	RRS		FBgn0036886	CG9300	3620	FBgn0025874	Meics	1715	0.072374	Negative
Dvs04	RRS		FBgn0053557	CG33557	11310	FBgn0037229	flip	6003	1.41853	Negative
Dvs04	RRS		FBgn0036373	Tgi	1408	FBgn0031410	CG17237	9297	0.0667665	Negative
Dvs04	RRS		FBgn0038131	CG15888	7471	FBgn0031715	tomb	10040	-0.709878	Negative
Dvs04	RRS		FBgn0031412	CG16995	10615	FBgn0041194	Prat2	2571	1.45322	Negative
Dvs04	RRS		FBgn0085444	mute	8856	FBgn0260461	Rcd7	9227	2.06506	Negative
Dvs04	RRS		FBgn0033188	Drat	2575	FBgn0011282	Obp84a	7707	-0.481663	Negative
Dvs04	RRS		FBgn0002989	okr	4082	FBgn0031533	CG2772	4835	-0.364289	Negative
Dvs04	RRS		FBgn0035280	Cpr62Bb	6449	FBgn0003863	alphaTry	4763	0.500162	Negative
Dvs04	RRS		FBgn0033667	reb	8946	FBgn0028746	CG18508	10903	0.985228	Negative
Dvs04	RRS		FBgn0031907	CG5171	1809	FBgn0035374	mRpS35	1360	-0.1145	Negative
Dvs04	RRS		FBgn0030829	CG12998	5369	FBgn0029848	Btnd	10050	0.535291	Negative
Dvs04	RRS		FBgn0085209	CG34180	873	FBgn0033523	CG12895	780	0.513399	Negative
Dvs04	RRS		FBgn0034722	Rtf1	10650	FBgn0039374	CG17770	9883	0.215984	Negative
Dvs04	RRS		FBgn0031114	cactin	9696	FBgn0001142	Gs1	1129	0.447797	Negative
Dvs04	RRS		FBgn0010389	htl	4067	FBgn0030305	Uba5	10385	-0.924079	Negative
Dvs04	RRS		FBgn0030927	CG15046	10297	FBgn0028897	CG4935	5556	1.35409	Negative
Dvs04	RRS		FBgn0039782	CG15539	7490	FBgn0051176	CG31176	9488	-0.12621	Negative
Dvs04	RRS		FBgn0036481	CG16959	2512	FBgn0038294	Mf	6135	0.179415	Negative
Dvs04	RRS		FBgn0040929	CG12659	1518	FBgn0034027	CG8187	1126	-0.658876	Negative
Dvs04	RRS		FBgn0010401	Os-C	9965	FBgn0266518	Dpit47	10929	1.62206	Negative
Dvs04	RRS		FBgn0054049	CG34049	503	FBgn0031393	CG15382	4655	1.3053	Negative
Dvs04	RRS		FBgn0032626	CG12620	7452	FBgn0030584	Grx5	1314	0.0920208	Negative
Dvs04	RRS		FBgn0003231	ref(2)P	1405	FBgn0010786	Pbgd	10482	-0.0220671	Negative
Dvs04	RRS		FBgn0037375	kat-60L1	9354	FBgn0037934	CG6830	4374	1.3114	Negative
Dvs04	RRS		FBgn0262477	FoxP	10429	FBgn0085414	dpr12	7595	0.0495466	Negative
Dvs04	RRS		FBgn0003360	sesB	11081	FBgn0003997	hid	274	0.0221971	Negative
Dvs04	RRS		FBgn0032974	CG3651	9708	FBgn0004228	mex1	6434	0.913922	Negative
Dvs04	RRS		FBgn0037742	Rpt3R	1380	FBgn0037414	Osi7	9485	0.848249	Negative
Dvs04	RRS		FBgn0038526	CG14327	4648	FBgn0032478	Rsph1	5632	0.668868	Negative
Dvs04	RRS		FBgn0035499	Chd64	3613	FBgn0010226	GstS1	2874	0.739471	Negative
Dvs04	RRS		FBgn0040832	CG8012	6166	FBgn0030745	CG4239	3324	-0.166175	Negative
Dvs04	RRS		FBgn0262937	Rabex-5	3203	FBgn0034782	CG12490	9830	0.586178	Negative
Dvs04	RRS		FBgn0036272	Sms	6132	FBgn0259794	sinah	9304	0.462517	Negative
Dvs04	RRS		FBgn0038361	Uros2	9868	FBgn0029718	mRpL30	1319	0.100875	Negative
Dvs04	RRS		FBgn0030773	CG9676	5315	FBgn0003371	sgg	9381	0.450035	Negative
Dvs04	RRS		FBgn0288631	Yif1	10715	FBgn0014366	noi	2295	0.89759	Negative
Dvs04	RRS		FBgn0034371	Ntan1	6053	FBgn0260817	gkt	3804	2.65547	Negative
Dvs04	RRS		FBgn0051418	CG31418	9859	FBgn0039419	CG12290	2467	1.54746	Negative
Dvs04	RRS		FBgn0001216	Hsc70-1	5744	FBgn0051406	CG31406	6339	1.43237	Negative
Dvs04	RRS		FBgn0052666	Drak	11162	FBgn0052442	Arv1	6269	2.33798	Negative
Dvs04	RRS		FBgn0042185	MCU	3650	FBgn0085374	CG34345	10580	0.432559	Negative
Dvs04	RRS		FBgn0051093	CG31093	5727	FBgn0005640	Eip63E	2941	1.35562	Negative
Dvs04	RRS		FBgn0264443	CG43861	9775	FBgn0031213	galectin	1406	2.33123	Negative
Dvs04	RRS		FBgn0262482	CG43072	800	FBgn0031878	sip2	8665	0.580532	Negative
Dvs04	RRS		FBgn0003475	spir	620	FBgn0014454	Acp1	760	-0.761918	Negative
Dvs04	RRS		FBgn0037890	CG17734	6438	FBgn0034903	sona	944	-0.0935407	Negative
Dvs04	RRS		FBgn0036406	CG13484	7714	FBgn0053284	CG33284	9774	0.775145	Negative
Dvs04	RRS		FBgn0015372	RabX1	3123	FBgn0004648	svr	7812	0.400281	Negative
Dvs04	RRS		FBgn0286203	stw	10756	FBgn0019932	SamDC	8623	3.85017	Positive
Dvs04	RRS		FBgn0039286	dan	4213	FBgn0262020	CG42831	11210	0.78813	Negative
Dvs04	RRS		FBgn0287204	Cog8	1149	FBgn0261599	RpS29	6411	0.626731	Negative
Dvs04	RRS		FBgn0037723	SpdS	2490	FBgn0038431	CG10405	7373	-0.300579	Negative
Dvs04	RRS		FBgn0030695	PGRP-LE	3530	FBgn0063496	GstE4	10567	0.645762	Negative
Dvs04	RRS		FBgn0037254	sac	9224	FBgn0031434	insv	9458	0.87733	Negative
Dvs04	RRS		FBgn0027615	OXA1L	2961	FBgn0033362	CG8172	550	0.0102421	Negative
Dvs04	RRS		FBgn0033762	ZnT49B	1429	FBgn0283471	wupA	10081	1.83839	Negative
Dvs04	RRS		FBgn0031388	CG12674	7453	FBgn0031564	CG2816	9608	0.305002	Negative
Dvs04	RRS		FBgn0033767	CG13148	10154	FBgn0038107	CG17327	9846	1.36728	Negative
Dvs04	RRS		FBgn0031950	Herp	6516	FBgn0037765	CG9458	8554	-0.540514	Negative
Dvs04	RRS		FBgn0027657	glob1	6277	FBgn0263740	eIF2gamma	1726	0.806324	Negative
Dvs04	RRS		FBgn0037817	Cyp12e1	10559	FBgn0044826	Pak3	6065	2.68194	Negative
Dvs04	RRS		FBgn0035397	PAN3	224	FBgn0278608	Dsp1	10818	0.280225	Negative
Dvs04	RRS		FBgn0021944	Coprox	2964	FBgn0044047	Ilp6	9771	0.0184589	Negative
Dvs04	RRS		FBgn0039159	mRpS24	767	FBgn0036230	CG11570	683	0.0907968	Negative
Dvs04	RRS		FBgn0053493	CG33493	936	FBgn0053105	p24-2	959	0.00340419	Negative
Dvs04	RRS		FBgn0035397	PAN3	1538	FBgn0278608	Dsp1	736	0.0120486	Negative
Dvs04	RRS		FBgn0040941	CG15308	790	FBgn0050285	BaraC	603	1.41782	Negative
Dvs04	RRS		FBgn0040777	CG14767	910	FBgn0003721	Tm1	4169	0.354218	Negative
Dvs04	RRS		FBgn0038529	CG14323	866	FBgn0028567	robl62A	947	1.3792	Negative
Dvs04	RRS		FBgn0040674	CG9445	607	FBgn0036608	CG13040	919	0.283338	Negative
Dvs04	RRS		FBgn0085297	CG34268	968	FBgn0029857	wuho	836	0.0651891	Negative
Dvs04	RRS		FBgn0250911	CG42245	784	FBgn0262587	CG43124	966	0.448837	Negative
Dvs04	RRS		FBgn0035247	Mettl2	265	FBgn0037139	CG14563	869	0.238311	Negative
Dvs04	RRS		FBgn0037039	CG10587	948	FBgn0035792	CG7548	791	-0.502244	Negative
Dvs04	RRS		FBgn0029894	CG14440	646	FBgn0032656	CG5674	751	0.0366071	Negative
Dvs04	RRS		FBgn0052673	Rab9E	854	FBgn0036909	Ccdc58	766	0.634607	Negative
Dvs04	RRS		FBgn0052141	saturn	950	FBgn0037456	CG1138	633	0.151887	Negative
Dvs04	RRS		FBgn0262482	CG43072	800	FBgn0031732	CG11149	8941	-0.035466	Negative
Dvs04	RRS		FBgn0026263	bip1	704	FBgn0039970	CG17508	759	-0.205564	Negative
Dvs04	RRS		FBgn0082582	tmod	3553	FBgn0001256	ImpL1	700	-0.518345	Negative
Dvs04	RRS		FBgn0030493	CG15756	641	FBgn0054021	CG34021	654	2.036	Negative
Dvs04	RRS		FBgn0039970	CG17508	759	FBgn0034900	CG12491	821	0.150703	Negative
Dvs04	RRS		FBgn0261975	CG42806	930	FBgn0035057	CG3880	627	-1.66338	Negative
Dvs04	RRS		FBgn0035397	PAN3	1538	FBgn0278608	Dsp1	10818	-0.267078	Negative
Dvs04	RRS		FBgn0037139	CG14563	869	FBgn0035247	Mettl2	734	1.21159	Negative
Dvs04	RRS		FBgn0033212	LRR	6249	FBgn0053108	CG33108	905	0.594171	Negative
Dvs04	RRS		FBgn0038241	CG8087	632	FBgn0001256	ImpL1	700	-0.359909	Negative
Dvs04	RRS		FBgn0250839	Jhbp2	859	FBgn0039690	Gnpnat	3855	0.67157	Negative
Dvs04	RRS		FBgn0259734	Nost	642	FBgn0033236	CG14764	877	-0.161992	Negative
Dvs04	RRS		FBgn0038850	Jhbp15	830	FBgn0034010	CG8157	864	-0.289297	Negative
Dvs04	RRS		FBgn0033729	Cpr49Af	917	FBgn0035788	CG8541	679	0.163586	Negative
Dvs04	RRS		FBgn0003654	sw	10108	FBgn0040798	CG13069	801	-0.269344	Negative
Dvs04	RRS		FBgn0052068	Adi1	740	FBgn0259974	Sfp84E	661	0.249019	Negative
Dvs04	RRS		FBgn0040777	CG14767	3471	FBgn0003721	Tm1	3799	-1.55694	Negative
Dvs04	RRS		FBgn0033236	CG14764	4238	FBgn0039594	snu	723	-0.0574806	Negative
Dvs04	RRS		FBgn0031213	galectin	1406	FBgn0034693	flap	720	0.0157389	Negative
Dvs04	RRS		FBgn0036853	mRpL21	749	FBgn0052268	Drsl6	844	-0.202428	Negative
Dvs04	RRS		FBgn0025644	CG14424	675	FBgn0032804	CG13081	935	-0.523559	Negative
Dvs04	RRS		FBgn0261357	CG42634	799	FBgn0040777	CG14767	3471	-0.641461	Negative
Dvs04	RRS		FBgn0033948	CG12863	655	FBgn0052801	CG32801	908	2.67802	Negative
Dvs04	RRS		FBgn0035397	PAN3	224	FBgn0278608	Dsp1	736	0.685444	Negative
Dvs04	RRS		FBgn0036225	CG5883	862	FBgn0036139	CG6216	777	1.60714	Negative
Dvs04	RRS		FBgn0036369	CG10089	885	FBgn0259932	CG42455	742	0.59559	Negative
Dvs04	RRS		FBgn0004169	up	10115	FBgn0004654	Pgd	957	0.590306	Negative
Dvs04	RRS		FBgn0037324	Orco	841	FBgn0260238	CG42512	906	0.962842	Negative
Dvs04	RRS		FBgn0021906	RFeSP	618	FBgn0002629	E(spl)m4-BFM	639	0.916681	Negative
Dvs04	RRS		FBgn0032663	CG15153	939	FBgn0036608	CG13040	919	-0.00402368	Negative
Dvs04	RRS		FBgn0033236	CG14764	4238	FBgn0259734	Nost	9764	-0.260688	Negative
Dvs04	RRS		FBgn0053108	CG33108	905	FBgn0033212	LRR	713	1.23777	Negative
Dvs04	RRS		FBgn0263979	Caf1-55	1147	FBgn0030230	Rph	695	2.27173	Negative
Dvs04	RRS		FBgn0050472	CG30472	825	FBgn0003721	Tm1	3799	-3.68468	Negative
Dvs04	RRS		FBgn0026086	Adar	636	FBgn0040682	CG14664	951	-0.247667	Negative
Dvs04	RRS		FBgn0039958	CG12567	694	FBgn0026086	Adar	636	0.918847	Negative
Dvs04	RRS		FBgn0082582	tmod	10769	FBgn0026263	bip1	704	0.0748105	Negative
Dvs04	RRS		FBgn0031902	Wnt6	839	FBgn0261722	fwe	11130	0.381122	Negative
Dvs04	RRS		FBgn0040777	CG14767	910	FBgn0003721	Tm1	692	0.208684	Negative
Dvs04	RRS		FBgn0039868	CG11563	808	FBgn0026197	lncRNA:noe	824	-0.0463789	Negative
Dvs04	RRS		FBgn0283451	br	665	FBgn0023479	teq	763	0.0143722	Negative
Dvs04	RRS		FBgn0262017	CG42830	797	FBgn0030164	CG1889	3481	0.498429	Negative
Dvs04	RRS		FBgn0052141	saturn	950	FBgn0040959	Peritrophin-15a	823	-0.680885	Negative
Dvs04	RRS		FBgn0052182	CG32182	971	FBgn0017545	RpS3A	774	-0.674057	Negative
Dvs04	RRS		FBgn0033658	Twdlbeta	769	FBgn0039958	CG12567	694	2.33598	Negative
Dvs04	RRS		FBgn0032986	CG3262	9680	FBgn0283521	lola	1516	-0.141169	Negative
Dvs04	RRS		FBgn0283521	lola	4206	FBgn0032986	CG3262	9680	0.812439	Negative
Dvs04	RRS		FBgn0039157	Myo95E	730	FBgn0259236	comm3	842	-0.0604216	Negative
Dvs04	RRS		FBgn0259734	Nost	9764	FBgn0033236	CG14764	877	-0.049471	Negative
Dvs04	RRS		FBgn0262482	CG43072	800	FBgn0031732	CG11149	711	-0.0492764	Negative
Dvs04	RRS		FBgn0034545	CG13438	677	FBgn0040375	CG13760	11003	3.6309	Negative
Dvs04	RRS		FBgn0260860	Bet5	649	FBgn0014454	Acp1	760	0.13059	Negative
Dvs04	RRS		FBgn0033605	CG9067	604	FBgn0262482	CG43072	800	1.17126	Negative
Dvs04	RRS		FBgn0003721	Tm1	4169	FBgn0040777	CG14767	3471	0.327172	Negative
Dvs04	RRS		FBgn0032986	CG3262	2227	FBgn0283521	lola	4206	0.990792	Negative
Dvs04	RRS		FBgn0261996	CG42814	795	FBgn0033063	CG14589	787	-0.101113	Negative
Dvs04	RRS		FBgn0259734	Nost	642	FBgn0033236	CG14764	4238	-0.203766	Negative
Dvs04	RRS		FBgn0038241	CG8087	632	FBgn0026263	bip1	704	0.412883	Negative
Dvs04	RRS		FBgn0013954	Fkbp12	768	FBgn0038685	CG14282	888	-0.281478	Negative
Dvs04	RRS		FBgn0262001	CG42819	737	FBgn0262544	CG43098	847	-1.14194	Negative
Dvs04	RRS		FBgn0058298	CG40298	973	FBgn0039465	Tsp97E	833	0.177905	Negative
Dvs04	RRS		FBgn0026263	bip1	704	FBgn0040778	CG17977	820	0.624977	Negative
Dvs04	RRS		FBgn0029857	wuho	836	FBgn0031732	CG11149	8941	0.546868	Negative
Dvs04	RRS		FBgn0037015	cmpy	972	FBgn0038482	CG4053	685	0.0878905	Negative
Dvs04	RRS		FBgn0001256	ImpL1	10114	FBgn0082582	tmod	10769	3.69491	Negative
Dvs04	RRS		FBgn0003654	sw	10149	FBgn0040798	CG13069	801	-0.0830833	Negative
Dvs04	RRS		FBgn0259734	Nost	9764	FBgn0030979	CG14190	656	0.333424	Negative
Dvs04	RRS		FBgn0036138	CG14143	938	FBgn0039770	CG15537	961	-0.199592	Negative
Dvs04	RRS		FBgn0036595	CG13046	678	FBgn0032656	CG5674	751	0.673485	Negative
Dvs04	RRS		FBgn0034545	CG13438	677	FBgn0036225	CG5883	862	-0.162436	Negative
Dvs04	RRS		FBgn0278608	Dsp1	1663	FBgn0035397	PAN3	1538	0.410189	Negative
Dvs04	RRS		FBgn0051876	Cpr30F	925	FBgn0262035	CG42846	924	-0.270147	Negative
Dvs04	RRS		FBgn0033906	ReepB	11194	FBgn0036890	CG9368	732	-0.614544	Negative
Dvs04	RRS		FBgn0036890	CG9368	5341	FBgn0033906	ReepB	901	0.238088	Negative
Dvs04	RRS		FBgn0082582	tmod	719	FBgn0001256	ImpL1	10114	1.29165	Negative
Dvs04	RRS		FBgn0040375	CG13760	11003	FBgn0259974	Sfp84E	661	0.223002	Negative
Dvs04	RRS		FBgn0000038	nAChRbeta1	697	FBgn0040777	CG14767	910	0.324385	Negative
Dvs04	RRS		FBgn0262481	CG43071	788	FBgn0036228	obst-G	680	0.305205	Negative
Dvs01	RRS		FBgn0037456	CG1138	633	FBgn0040682	CG14664	951	0.256777	Negative
Dvs04	RRS		FBgn0085312	CG34283	660	FBgn0062978	CG31808	752	0.390286	Negative
Dvs04	RRS		FBgn0030048	CG12112	757	FBgn0000551	Edg78E	628	-0.187904	Negative
Dvs04	RRS		FBgn0039690	Gnpnat	9690	FBgn0250839	Jhbp2	859	-0.258766	Negative
Dvs04	RRS		FBgn0001256	ImpL1	700	FBgn0082582	tmod	10769	3.63131	Negative
Dvs04	RRS		FBgn0037456	CG1138	633	FBgn0040682	CG14664	951	0.00520465	Negative
Dvs04	RRS		FBgn0283508	nw	9674	FBgn0037313	CG1161	848	0.941648	Negative
Dvs04	RRS		FBgn0026086	Adar	636	FBgn0037697	GstZ2	1973	0.131362	Negative
Dvs04	RRS		FBgn0051141	CG31141	846	FBgn0261932	CG42798	953	-0.442585	Negative
Dvs04	RRS		FBgn0040743	CG15919	876	FBgn0039958	CG12567	694	0.952274	Negative
Dvs04	RRS		FBgn0052679	CG32679	676	FBgn0011291	Taf11	857	0.389216	Negative
Dvs04	RRS		FBgn0032415	rho-6	829	FBgn0262482	CG43072	800	1.76169	Negative
Dvs04	RRS		FBgn0039594	snu	723	FBgn0030979	CG14190	656	0.172773	Negative
Dvs04	RRS		FBgn0025394	inc	896	FBgn0085456	CG34427	647	0.0208703	Negative
Dvs04	RRS		FBgn0036139	CG6216	777	FBgn0053469	CG33469	879	-1.38381	Negative
Dvs04	RRS		FBgn0259236	comm3	7300	FBgn0039157	Myo95E	730	-1.38356	Negative
Dvs04	RRS		FBgn0262482	CG43072	800	FBgn0032656	CG5674	751	0.402747	Negative
Dvs04	RRS		FBgn0030200	RabX2	619	FBgn0036439	CG13474	630	-1.96426	Negative
Dvs04	RRS		FBgn0036890	CG9368	732	FBgn0033906	ReepB	901	0.202224	Negative
Dvs04	RRS		FBgn0035529	Fdx2	718	FBgn0036610	CG13058	976	0.364593	Negative
Dvs04	RRS		FBgn0050472	CG30472	825	FBgn0000038	nAChRbeta1	697	-0.0494429	Negative
Dvs04	RRS		FBgn0050472	CG30472	825	FBgn0003721	Tm1	4169	-0.403721	Negative
Dvs04	RRS		FBgn0278608	Dsp1	1663	FBgn0035397	PAN3	224	0.73556	Negative
Dvs04	RRS		FBgn0034900	CG12491	821	FBgn0261357	CG42634	799	1.57503	Negative
Dvs04	RRS		FBgn0085297	CG34268	968	FBgn0028567	robl62A	947	-1.17833	Negative
Dvs04	RRS		FBgn0036369	CG10089	10519	FBgn0259932	CG42455	742	1.96919	Negative
Dvs04	RRS		FBgn0038665	euc	631	FBgn0031817	HemK1	608	1.16871	Negative
Dvs04	RRS		FBgn0032787	CG10195	707	FBgn0261997	CG42815	933	0.40139	Negative
Dvs04	RRS		FBgn0003721	Tm1	692	FBgn0040777	CG14767	3471	0.26462	Negative
Dvs04	RRS		FBgn0040796	CG13064	817	FBgn0026089	CG14817	881	1.32383	Negative
Dvs04	RRS		FBgn0029857	wuho	836	FBgn0031732	CG11149	711	-0.135366	Negative
Dvs04	RRS		FBgn0063491	GstE9	666	FBgn0051960	CG31960	931	0.382573	Negative
Dvs04	RRS		FBgn0004133	blow	886	FBgn0262023	CG42834	932	-0.0563266	Negative
Dvs04	RRS		FBgn0036608	CG13040	919	FBgn0263598	Vha68-2	651	0.402205	Negative
Dvs04	RRS		FBgn0039065	Rad60	775	FBgn0035279	Cpr62Ba	831	-0.181355	Negative
Dvs04	RRS		FBgn0026086	Adar	636	FBgn0039958	CG12567	747	0.741858	Negative
Dvs04	RRS		FBgn0004169	up	3086	FBgn0004654	Pgd	957	0.583584	Negative
Dvs04	RRS		FBgn0033658	Twdlbeta	769	FBgn0039958	CG12567	747	2.29937	Negative
Dvs04	RRS		FBgn0036225	CG5883	862	FBgn0036462	mRpL39	754	0.278318	Negative
Dvs04	RRS		FBgn0261682	CG42729	814	FBgn0031913	CG5958	809	-0.621002	Negative
Dvs01	RRS		FBgn0266518	Dpit47	10929	FBgn0010401	Os-C	9965	1.51836	Negative
Dvs01	RRS		FBgn0036886	CG9300	3620	FBgn0025874	Meics	1715	0.0965046	Negative
Dvs01	RRS		FBgn0035280	Cpr62Bb	6449	FBgn0003863	alphaTry	4763	0.173018	Negative
Dvs01	RRS		FBgn0003231	ref(2)P	1405	FBgn0010786	Pbgd	10482	0.105763	Negative
Dvs01	RRS		FBgn0054049	CG34049	503	FBgn0031393	CG15382	4655	2.26095	Negative
Dvs01	RRS		FBgn0001142	Gs1	1129	FBgn0031114	cactin	9696	-0.185002	Negative
Dvs01	RRS		FBgn0037229	flip	6003	FBgn0053557	CG33557	11310	0.434232	Negative
Dvs01	RRS		FBgn0044826	Pak3	6065	FBgn0037817	Cyp12e1	10559	0.444585	Negative
Dvs01	RRS		FBgn0083985	CG34149	7604	FBgn0011576	Cyp4d2	1892	0.0682657	Negative
Dvs01	RRS		FBgn0286203	stw	10756	FBgn0019932	SamDC	8623	-0.022523	Negative
Dvs01	RRS		FBgn0038131	CG15888	7471	FBgn0031715	tomb	10040	-0.433899	Negative
Dvs01	RRS		FBgn0051093	CG31093	5727	FBgn0005640	Eip63E	2941	-0.0925703	Negative
Dvs01	RRS		FBgn0040929	CG12659	1518	FBgn0034027	CG8187	1126	1.01418	Negative
Dvs01	RRS		FBgn0033188	Drat	2575	FBgn0011282	Obp84a	7707	1.86897	Negative
Dvs01	RRS		FBgn0030584	Grx5	1314	FBgn0032626	CG12620	7452	-0.236143	Negative
Dvs01	RRS		FBgn0031213	galectin	1406	FBgn0264443	CG43861	9775	0.148025	Negative
Dvs01	RRS		FBgn0260461	Rcd7	9227	FBgn0085444	mute	8856	2.34767	Negative
Dvs01	RRS		FBgn0030773	CG9676	5315	FBgn0003371	sgg	9381	0.225025	Negative
Dvs01	RRS		FBgn0260763	CG42561	911	FBgn0030807	CG13000	969	0.939264	Negative
Dvs01	RRS		FBgn0044047	Ilp6	9771	FBgn0021944	Coprox	2964	-0.377762	Negative
Dvs01	RRS		FBgn0036272	Sms	6132	FBgn0259794	sinah	9304	1.05424	Negative
Dvs01	RRS		FBgn0037723	SpdS	2490	FBgn0038431	CG10405	7373	-0.332681	Negative
Dvs01	RRS		FBgn0039782	CG15539	7490	FBgn0051176	CG31176	9488	-0.422505	Negative
Dvs01	RRS		FBgn0037093	Cdk12	690	FBgn0033000	CG14464	5886	0.381425	Negative
Dvs01	RRS		FBgn0036481	CG16959	2512	FBgn0038294	Mf	6135	-0.16644	Negative
Dvs01	RRS		FBgn0004228	mex1	6434	FBgn0032974	CG3651	9708	0.00974988	Negative
Dvs01	RRS		FBgn0031434	insv	9458	FBgn0037254	sac	9224	-0.275094	Negative
Dvs01	RRS		FBgn0031564	CG2816	9608	FBgn0031388	CG12674	7453	-0.0218222	Negative
Dvs01	RRS		FBgn0288631	Yif1	10715	FBgn0014366	noi	2295	0.3526	Negative
Dvs01	RRS		FBgn0042185	MCU	3650	FBgn0085374	CG34345	10580	0.156879	Negative
Dvs01	RRS		FBgn0037414	Osi7	9485	FBgn0037742	Rpt3R	1380	0.0485975	Negative
Dvs01	RRS		FBgn0030305	Uba5	10385	FBgn0010389	htl	4067	0.0657718	Negative
Dvs01	RRS		FBgn0036373	Tgi	1408	FBgn0031410	CG17237	9297	1.96253	Negative
Dvs01	RRS		FBgn0028897	CG4935	5556	FBgn0030927	CG15046	10297	0.129185	Negative
Dvs01	RRS		FBgn0038361	Uros2	9868	FBgn0029718	mRpL30	1319	0.333517	Negative
Dvs02	RRS		FBgn0278608	Dsp1	10818	FBgn0035397	PAN3	1538	1.56194	Negative
Dvs02	RRS		FBgn0085297	CG34268	968	FBgn0028567	robl62A	947	-1.2809	Negative
Dvs02	RRS		FBgn0038241	CG8087	632	FBgn0026263	bip1	704	-0.0157274	Negative
Dvs02	RRS		FBgn0052182	CG32182	971	FBgn0017545	RpS3A	774	-0.00826832	Negative
Dvs02	RRS		FBgn0030979	CG14190	656	FBgn0039594	snu	723	0.341401	Negative
Dvs02	RRS		FBgn0261357	CG42634	799	FBgn0040777	CG14767	3471	-0.170591	Negative
Dvs02	RRS		FBgn0034545	CG13438	677	FBgn0036225	CG5883	862	0.356892	Negative
Dvs01	RRS		FBgn0033767	CG13148	10154	FBgn0038107	CG17327	9846	1.11873	Negative
Dvs02	RRS		FBgn0038326	Hibch	3118	FBgn0028667	Vha16-3	871	0.0581436	Negative
Dvs02	RRS		FBgn0032986	CG3262	2227	FBgn0283521	lola	4206	0.619215	Negative
Dvs02	RRS		FBgn0036043	Ae2	708	FBgn0052141	saturn	950	-0.270007	Negative
Dvs02	RRS		FBgn0053493	CG33493	936	FBgn0053105	p24-2	959	0.425121	Negative
Dvs02	RRS		FBgn0003654	sw	731	FBgn0040798	CG13069	801	0.107088	Negative
Dvs02	RRS		FBgn0033658	Twdlbeta	769	FBgn0039958	CG12567	747	1.00933	Negative
Dvs02	RRS		FBgn0036595	CG13046	678	FBgn0040634	CG4186	624	0.022663	Negative
Dvs02	RRS		FBgn0052673	Rab9E	854	FBgn0036909	Ccdc58	766	0.35005	Negative
Dvs02	RRS		FBgn0040784	karr	827	FBgn0028567	robl62A	947	1.47733	Negative
Dvs02	RRS		FBgn0033605	CG9067	604	FBgn0262482	CG43072	800	-0.0290749	Negative
Dvs01	RRS		FBgn0063496	GstE4	10567	FBgn0030695	PGRP-LE	3530	0.127916	Negative
Dvs01	RRS		FBgn0263929	jvl	7808	FBgn0010416	TH1	3039	-0.254245	Negative
Dvs01	RRS		FBgn0052442	Arv1	6269	FBgn0052666	Drak	11162	-0.066197	Negative
Dvs01	RRS		FBgn0262477	FoxP	10429	FBgn0085414	dpr12	7595	0.0914842	Negative
Dvs01	RRS		FBgn0030829	CG12998	5369	FBgn0029848	Btnd	10050	0.35771	Negative
Dvs01	RRS		FBgn0035499	Chd64	3613	FBgn0010226	GstS1	2874	0.170282	Negative
Dvs02	RRS		FBgn0053469	CG33469	879	FBgn0050502	fa2h	712	0.246864	Negative
Dvs02	RRS		FBgn0035247	Mettl2	734	FBgn0037139	CG14563	869	-0.0121829	Negative
Dvs02	RRS		FBgn0000038	nAChRbeta1	697	FBgn0050472	CG30472	825	-0.0898847	Negative
Dvs02	RRS		FBgn0036462	mRpL39	754	FBgn0036225	CG5883	862	-0.603923	Negative
Dvs02	RRS		FBgn0040682	CG14664	951	FBgn0037456	CG1138	633	-0.180371	Negative
Dvs02	RRS		FBgn0053469	CG33469	879	FBgn0036139	CG6216	777	0.544228	Negative
Dvs02	RRS		FBgn0031732	CG11149	8941	FBgn0262482	CG43072	800	-0.102483	Negative
Dvs02	RRS		FBgn0036595	CG13046	678	FBgn0032656	CG5674	761	0.15941	Negative
Dvs02	RRS		FBgn0038529	CG14323	866	FBgn0029857	wuho	836	-0.0685326	Negative
Dvs01	RRS		FBgn0035374	mRpS35	1360	FBgn0031907	CG5171	1809	1.23912	Negative
Dvs01	RRS		FBgn0032478	Rsph1	5632	FBgn0038526	CG14327	4648	1.3376	Negative
Dvs01	RRS		FBgn0000551	Edg78E	628	FBgn0030048	CG12112	757	2.76093	Positive
Dvs01	RRS		FBgn0031902	Wnt6	839	FBgn0261722	fwe	3677	-0.0552996	Negative
Dvs01	RRS		FBgn0035792	CG7548	791	FBgn0037039	CG10587	948	0.0621576	Negative
Dvs01	RRS		FBgn0040375	CG13760	699	FBgn0034545	CG13438	677	0.180064	Negative
Dvs01	RRS		FBgn0004169	up	9672	FBgn0004654	Pgd	957	0.00971629	Negative
Dvs01	RRS		FBgn0030230	Rph	695	FBgn0263979	Caf1-55	914	1.5503	Negative
Dvs01	RRS		FBgn0036043	Ae2	708	FBgn0052141	saturn	950	0.000813128	Negative
Dvs01	RRS		FBgn0031902	Wnt6	839	FBgn0261722	fwe	729	-0.459583	Negative
Dvs01	RRS		FBgn0052268	Drsl6	844	FBgn0036853	mRpL21	749	1.14949	Negative
Dvs01	RRS		FBgn0032986	CG3262	9680	FBgn0283521	lola	4206	-0.0411357	Negative
Dvs01	RRS		FBgn0058298	CG40298	973	FBgn0039465	Tsp97E	833	-0.0212914	Negative
Dvs01	RRS		FBgn0029894	CG14440	646	FBgn0032656	CG5674	751	0.235607	Negative
Dvs01	RRS		FBgn0004133	blow	886	FBgn0262023	CG42834	932	0.428093	Negative
Dvs01	RRS		FBgn0010407	Ror	674	FBgn0261858	Mzt1	794	-0.491433	Negative
Dvs01	RRS		FBgn0085297	CG34268	968	FBgn0028567	robl62A	947	-0.371212	Negative
Dvs01	RRS		FBgn0033362	CG8172	550	FBgn0027615	OXA1L	2961	0.588853	Negative
Dvs01	RRS		FBgn0039157	Myo95E	730	FBgn0259236	comm3	7300	-0.13381	Negative
Dvs01	RRS		FBgn0040777	CG14767	910	FBgn0003721	Tm1	3799	0.575282	Negative
Dvs01	RRS		FBgn0036230	CG11570	683	FBgn0039159	mRpS24	767	0.197913	Negative
Dvs01	RRS		FBgn0082582	tmod	719	FBgn0001256	ImpL1	10114	1.85346	Negative
Dvs01	RRS		FBgn0036608	CG13040	919	FBgn0040674	CG9445	607	-0.0854842	Negative
Dvs01	RRS		FBgn0052364	tut	758	FBgn0260238	CG42512	906	-0.0783189	Negative
Dvs01	RRS		FBgn0050050	CG30050	882	FBgn0033032	kune	807	-0.141123	Negative
Dvs01	RRS		FBgn0026086	Adar	636	FBgn0039958	CG12567	694	2.09101	Negative
Dvs01	RRS		FBgn0038685	CG14282	888	FBgn0013954	Fkbp12	768	1.46492	Negative
Dvs01	RRS		FBgn0030979	CG14190	656	FBgn0039594	snu	723	1.36411	Negative
Dvs01	RRS		FBgn0037456	CG1138	633	FBgn0052141	saturn	950	-0.24954	Negative
Dvs01	RRS		FBgn0032656	CG5674	751	FBgn0036595	CG13046	678	0.299219	Negative
Dvs01	RRS		FBgn0000038	nAChRbeta1	697	FBgn0040777	CG14767	3471	0.206911	Negative
Dvs01	RRS		FBgn0053469	CG33469	879	FBgn0050502	fa2h	712	0.671753	Negative
Dvs01	RRS		FBgn0036225	CG5883	862	FBgn0036462	mRpL39	754	1.46462	Negative
Dvs01	RRS		FBgn0082582	tmod	3553	FBgn0001256	ImpL1	10114	1.45283	Negative
Dvs01	RRS		FBgn0003654	sw	10149	FBgn0040798	CG13069	801	-0.247763	Negative
Dvs01	RRS		FBgn0000038	nAChRbeta1	6175	FBgn0050472	CG30472	825	-0.00287168	Negative
Dvs01	RRS		FBgn0283508	nw	899	FBgn0037313	CG1161	848	0.115441	Negative
Dvs01	RRS		FBgn0039067	wda	6060	FBgn0031474	CG2991	2926	-0.316815	Negative
Dvs01	RRS		FBgn0026197	lncRNA:noe	824	FBgn0039868	CG11563	808	0.466021	Negative
Dvs01	RRS		FBgn0026086	Adar	636	FBgn0039958	CG12567	747	1.43381	Negative
Dvs01	RRS		FBgn0033658	Twdlbeta	769	FBgn0032104	aust	835	0.251543	Negative
Dvs01	RRS		FBgn0037313	CG1161	848	FBgn0283508	nw	9674	-0.154206	Negative
Dvs01	RRS		FBgn0052364	tut	758	FBgn0030979	CG14190	656	-0.510647	Negative
Dvs01	RRS		FBgn0034900	CG12491	821	FBgn0261357	CG42634	799	1.32406	Negative
Dvs01	RRS		FBgn0082582	tmod	10769	FBgn0026263	bip1	704	0.424912	Negative
Dvs01	RRS		FBgn0036595	CG13046	678	FBgn0032656	CG5674	761	0.0758576	Negative
Dvs01	RRS		FBgn0278608	Dsp1	736	FBgn0035397	PAN3	1538	0.522978	Negative
Dvs01	RRS		FBgn0035896	CG6983	2856	FBgn0263240	Coop	1487	0.0732643	Negative
Dvs01	RRS		FBgn0039286	dan	4213	FBgn0262020	CG42831	11210	0.317065	Negative
Dvs01	RRS		FBgn0033667	reb	8946	FBgn0028746	CG18508	10903	0.00981603	Negative
Dvs01	RRS		FBgn0034371	Ntan1	6053	FBgn0260817	gkt	3804	1.82005	Negative
Dvs01	RRS		FBgn0053284	CG33284	9774	FBgn0036406	CG13484	7714	0.409164	Negative
Dvs01	RRS		FBgn0027657	glob1	6277	FBgn0263740	eIF2gamma	1726	0.899984	Negative
Dvs01	RRS		FBgn0003721	Tm1	4169	FBgn0040777	CG14767	910	0.0336632	Negative
Dvs01	RRS		FBgn0035279	Cpr62Ba	831	FBgn0039065	Rad60	775	-0.0639159	Negative
Dvs01	RRS		FBgn0030979	CG14190	656	FBgn0259734	Nost	642	2.11799	Negative
Dvs01	RRS		FBgn0250911	CG42245	784	FBgn0004087	Dhfr	856	2.2182	Negative
Dvs01	RRS		FBgn0259198	CG42302	663	FBgn0051463	CG31463	771	0.0692755	Negative
Dvs01	RRS		FBgn0003721	Tm1	692	FBgn0040777	CG14767	910	-0.277664	Negative
Dvs01	RRS		FBgn0082582	tmod	3553	FBgn0026263	bip1	704	-0.247216	Negative
Dvs01	RRS		FBgn0036369	CG10089	10519	FBgn0259932	CG42455	742	0.0963418	Negative
Dvs01	RRS		FBgn0034900	CG12491	821	FBgn0039970	CG17508	759	1.61835	Negative
Dvs01	RRS		FBgn0026086	Adar	636	FBgn0037697	GstZ2	1973	-0.0776502	Negative
Dvs01	RRS		FBgn0038665	euc	631	FBgn0031817	HemK1	608	1.33044	Negative
Dvs01	RRS		FBgn0039690	Gnpnat	9690	FBgn0250839	Jhbp2	859	-0.125424	Negative
Dvs01	RRS		FBgn0085312	CG34283	660	FBgn0062978	CG31808	752	0.238149	Negative
Dvs01	RRS		FBgn0262482	CG43072	800	FBgn0031878	sip2	8665	-0.318032	Negative
Dvs01	RRS		FBgn0038482	CG4053	685	FBgn0037015	cmpy	972	0.180407	Negative
Dvs01	RRS		FBgn0026263	bip1	704	FBgn0082582	tmod	719	0.316454	Negative
Dvs01	RRS		FBgn0034693	flap	720	FBgn0031213	galectin	904	0.777302	Negative
Dvs02	RRS		FBgn0040796	CG13064	817	FBgn0026089	CG14817	881	-0.193351	Negative
Dvs01	RRS		FBgn0040796	CG13064	817	FBgn0026089	CG14817	881	0.311781	Negative
Dvs02	RRS		FBgn0050285	BaraC	603	FBgn0040941	CG15308	790	-0.0207618	Negative
Dvs02	RRS		FBgn0085209	CG34180	873	FBgn0033523	CG12895	780	-0.0784196	Negative
Dvs02	RRS		FBgn0062978	CG31808	752	FBgn0085312	CG34283	660	-0.399657	Negative
Dvs02	RRS		FBgn0040798	CG13069	801	FBgn0003654	sw	8611	0.169647	Negative
Dvs02	RRS		FBgn0029857	wuho	836	FBgn0031732	CG11149	8941	-0.174575	Negative
Dvs02	RRS		FBgn0000038	nAChRbeta1	697	FBgn0040777	CG14767	3471	-0.200043	Negative
Dvs02	RRS		FBgn0035529	Fdx2	718	FBgn0036610	CG13058	976	0.0952516	Negative
Dvs02	RRS		FBgn0058298	CG40298	973	FBgn0039465	Tsp97E	833	0.245807	Negative
Dvs02	RRS		FBgn0261995	CG42813	733	FBgn0040729	CG15126	803	-0.298667	Negative
Dvs02	RRS		FBgn0052364	tut	758	FBgn0260238	CG42512	906	0.163743	Negative
Dvs02	RRS		FBgn0032656	CG5674	751	FBgn0262482	CG43072	800	-0.348258	Negative
Dvs02	RRS		FBgn0037456	CG1138	633	FBgn0052141	saturn	950	-0.164803	Negative
Dvs02	RRS		FBgn0036139	CG6216	777	FBgn0036225	CG5883	862	0.382096	Negative
Dvs02	RRS		FBgn0030979	CG14190	656	FBgn0040871	CG12479	937	-0.0669032	Negative
Dvs02	RRS		FBgn0262482	CG43072	800	FBgn0031878	sip2	8665	0.214013	Negative
Dvs02	RRS		FBgn0036608	CG13040	919	FBgn0263598	Vha68-2	651	-0.396848	Negative
Dvs02	RRS		FBgn0004169	up	9672	FBgn0004654	Pgd	957	-0.198412	Negative
Dvs02	RRS		FBgn0037313	CG1161	848	FBgn0283508	nw	899	0.306562	Negative
Dvs02	RRS		FBgn0026263	bip1	704	FBgn0040778	CG17977	820	0.0957949	Negative
Dvs02	RRS		FBgn0028567	robl62A	947	FBgn0052068	Adi1	740	-0.0218262	Negative
Dvs02	RRS		FBgn0082582	tmod	3553	FBgn0001256	ImpL1	10114	0.164678	Negative
Dvs02	RRS		FBgn0003475	spir	7853	FBgn0014454	Acp1	760	0.105852	Negative
Dvs02	RRS		FBgn0030979	CG14190	656	FBgn0259734	Nost	642	1.79602	Negative
Dvs02	RRS		FBgn0033063	CG14589	787	FBgn0261996	CG42814	795	0.0723919	Negative
Dvs02	RRS		FBgn0037697	GstZ2	1973	FBgn0026086	Adar	636	0.128715	Negative
Dvs02	RRS		FBgn0039159	mRpS24	767	FBgn0036230	CG11570	683	-0.0899904	Negative
Dvs02	RRS		FBgn0026086	Adar	636	FBgn0039958	CG12567	747	2.08435	Negative
Dvs02	RRS		FBgn0032986	CG3262	2227	FBgn0283521	lola	1516	-0.445137	Negative
Dvs02	RRS		FBgn0001256	ImpL1	700	FBgn0082582	tmod	10769	-0.454494	Negative
Dvs02	RRS		FBgn0003721	Tm1	4169	FBgn0040777	CG14767	910	-0.0275357	Negative
Dvs02	RRS		FBgn0034693	flap	720	FBgn0031213	galectin	1406	-0.605886	Negative
Dvs02	RRS		FBgn0278608	Dsp1	736	FBgn0035397	PAN3	1538	0.45012	Negative
[truncated: 1,054 more rows]
