# Supplementary material for: Next-generation large-scale binary protein interaction network for Drosophila melanogaster
Source: Nat Commun. 2023 Apr 15;14:2162. doi: 10.1038/s41467-023-37876-0 (PMC10105736; doi:10.1038/s41467-023-37876-0)
Supplement: Supplementary file 12 — Supplementary Data 9 [file 41467_2023_37876_MOESM12_ESM.xlsx]

## Sheet: Sheet1
Gene Symbol	Forward Primer	Reverse Primer
128up	GGGGACAACTTTGTACAAAAAAGTTGGCACCATGAGCACAATATTGGAGAA	GGGGACAACTTTGTACAAGAAAGTTGGCAAAACCTTCTTCACAATCTGGA
14-3-3epsilon	GGGGACAACTTTGTACAAAAAAGTTGGCACCATGACTGAGCGCGAGAACA	GGGGACAACTTTGTACAAGAAAGTTGGCAACGACACGTCCTGATCCTCA
14-3-3zeta	GGGGACAACTTTGTACAAAAAAGTTGGCACCATGTCGACAGTCGATAAGGA	GGGGACAACTTTGTACAAGAAAGTTGGCAAGTTGTCGCCGCCCTC
140up	GGGGACAACTTTGTACAAAAAAGTTGGCACCATGAATTTTCTGTGGAAAGG	GGGGACAACTTTGTACAAGAAAGTTGGCAACTTGATCGTGTCCAGCGA
26-29-p	GGGGACAACTTTGTACAAAAAAGTTGGCACCATGCAAGTGTTTTTAGCTTT	GGGGACAACTTTGTACAAGAAAGTTGGCAACATCTCCACATAAGTGGGCA
312	GGGGACAACTTTGTACAAAAAAGTTGGCACCATGCTGACCCGCGTGT	GGGGACAACTTTGTACAAGAAAGTTGGCAACGTCTTTAGTTTCGATTTGT
4EHP	GGGGACAACTTTGTACAAAAAAGTTGGCACCATGAGCATGGAGAAAGTAGC	GGGGACAACTTTGTACAAGAAAGTTGGCAAGCTTTTCAATGGGCCTTT
4EHP	GGGGACAACTTTGTACAAAAAAGTTGGCACCATGAGCATGGAGAAAGTAGC	GGGGACAACTTTGTACAAGAAAGTTGGCAACGTGACTCCATCGCTCCT
5-HT1B	GGGGACAACTTTGTACAAAAAAGTTGGCACCATGCTGAAAACTGTGACAAC	GGGGACAACTTTGTACAAGAAAGTTGGCAAAATTTTCGCACTGCGCG
5-HT2	GGGGACAACTTTGTACAAAAAAGTTGGCACCATGGAGATGCAAAGCTACTC	GGGGACAACTTTGTACAAGAAAGTTGGCAACCTGTCCATTAGGTTTGGA
5-HT7	GGGGACAACTTTGTACAAAAAAGTTGGCACCATGGCTTTATCTGGACAGGA	GGGGACAACTTTGTACAAGAAAGTTGGCAAGAGAAAGCTCTCCCTCGC
5PtaseI	GGGGACAACTTTGTACAAAAAAGTTGGCACCATGGAGTCAGCACAGGAAGA	GGGGACAACTTTGTACAAGAAAGTTGGCAACCAGGTTCGCCAAGCTC
7B2	GGGGACAACTTTGTACAAAAAAGTTGGCACCATGTTGTTCCGTTCGCAAA	GGGGACAACTTTGTACAAGAAAGTTGGCAAGTGGAATAAAAGGTTGCCCT
a	GGGGACAACTTTGTACAAAAAAGTTGGCACCATGCGTCTCTTCAAAACGC	GGGGACAACTTTGTACAAGAAAGTTGGCAAGCAACCCATCGATTTAGCTT
a10	GGGGACAACTTTGTACAAAAAAGTTGGCACCATGGGACAGCCCGGTT	GGGGACAACTTTGTACAAGAAAGTTGGCAATGGCTCCTCATTGGCCT
A16	GGGGACAACTTTGTACAAAAAAGTTGGCACCATGGATACCAAGTCCAATGA	GGGGACAACTTTGTACAAGAAAGTTGGCAAGAAATCCGTGTATCGCTGTC
A2bp1	GGGGACAACTTTGTACAAAAAAGTTGGCACCATGTATTATCCGCACATGGT	GGGGACAACTTTGTACAAGAAAGTTGGCAAATATGGCGTGAAACGATTGA
a6	GGGGACAACTTTGTACAAAAAAGTTGGCACCATGAACCAGAAACATTCCGA	GGGGACAACTTTGTACAAGAAAGTTGGCAATCCCAGTTTTCGGCGC
Aac11	GGGGACAACTTTGTACAAAAAAGTTGGCACCATGGACAACATAGAGCGACT	GGGGACAACTTTGTACAAGAAAGTTGGCAAGTACTTGTTGAATCGCCTGT
Aats-ala	GGGGACAACTTTGTACAAAAAAGTTGGCACCATGAAGTTACTCACAGCAAA	GGGGACAACTTTGTACAAGAAAGTTGGCAAAGACAGTTTCGACTGAGCGA
Aats-ala-m	GGGGACAACTTTGTACAAAAAAGTTGGCACCATGTACAACTCGGCCAAGC	GGGGACAACTTTGTACAAGAAAGTTGGCAATAGATAAAGCTTAGCGTATG
Aats-arg	GGGGACAACTTTGTACAAAAAAGTTGGCACCATGTCCGAGCTAAATATGGA	GGGGACAACTTTGTACAAGAAAGTTGGCAACATTTTCGAAACTGGTTTAA
Aats-asn	GGGGACAACTTTGTACAAAAAAGTTGGCACCATGCCCGCCGATCAGT	GGGGACAACTTTGTACAAGAAAGTTGGCAAGGGCCTGCATCTGTCG
Aats-asp	GGGGACAACTTTGTACAAAAAAGTTGGCACCATGGTCGAGGACAAAGAGCA	GGGGACAACTTTGTACAAGAAAGTTGGCAAAGGCGTTAATCGTTTGGG
Aats-cys	GGGGACAACTTTGTACAAAAAAGTTGGCACCATGTCGAAACGTGGGCA	GGGGACAACTTTGTACAAGAAAGTTGGCAAGGCTTTCTCAATTGATGCC
Aats-gln	GGGGACAACTTTGTACAAAAAAGTTGGCACCATGGCTGGAGATGATCTGA	GGGGACAACTTTGTACAAGAAAGTTGGCAACTTCTTGCCCGCATCTTC
Aats-glupro	GGGGACAACTTTGTACAAAAAAGTTGGCACCATGCTGAACTACCTAGCGTG	GGGGACAACTTTGTACAAGAAAGTTGGCAAATAGCTTCGTCCGAAGAGC
Aats-gly	GGGGACAACTTTGTACAAAAAAGTTGGCACCATGTCGAATCCCGAGATTGA	GGGGACAACTTTGTACAAGAAAGTTGGCAACTTGCTGGCCTCCTGCT
Aats-gly	GGGGACAACTTTGTACAAAAAAGTTGGCACCATGTCATTGCAGTTGTTAAA	GGGGACAACTTTGTACAAGAAAGTTGGCAACTTGCTGGCCTCCTGCT
Aats-his	GGGGACAACTTTGTACAAAAAAGTTGGCACCATGAGTGATACGCGTGAGCA	GGGGACAACTTTGTACAAGAAAGTTGGCAAGGCGGAGGCTTGCTG
Aats-ile	GGGGACAACTTTGTACAAAAAAGTTGGCACCATGGGAAAAAAACTAGAGCG	GGGGACAACTTTGTACAAGAAAGTTGGCAAACATAAGGCGCGTCCCA
Aats-leu	GGGGACAACTTTGTACAAAAAAGTTGGCACCATGCAAGCACTGAGAAGAAC	GGGGACAACTTTGTACAAGAAAGTTGGCAACGCCTGAGGCTGAGCTT
Aats-lys	GGGGACAACTTTGTACAAAAAAGTTGGCACCATGTTCGCCCGCTGC	GGGGACAACTTTGTACAAGAAAGTTGGCAACTGCTGTGCGGTGGG
Aats-lys	GGGGACAACTTTGTACAAAAAAGTTGGCACCATGGCCGCTGCAAGTG	GGGGACAACTTTGTACAAGAAAGTTGGCAACTGCTGTGCGGTGGG
Aats-met	GGGGACAACTTTGTACAAAAAAGTTGGCACCATGCTTATTAGAAGAATTAA	GGGGACAACTTTGTACAAGAAAGTTGGCAAGGACATTGTTTCGCGGC
Aats-phe	GGGGACAACTTTGTACAAAAAAGTTGGCACCATGCTTCTGACGCTTCGAG	GGGGACAACTTTGTACAAGAAAGTTGGCAAACGTATTTGCACATTGAAAC
Aats-pro	GGGGACAACTTTGTACAAAAAAGTTGGCACCATGAATAAGGCATCCCGAA	GGGGACAACTTTGTACAAGAAAGTTGGCAAAAGCTGATGGCCAACCG
Aats-ser	GGGGACAACTTTGTACAAAAAAGTTGGCACCATGAAATTGCCGACGAATTC	GGGGACAACTTTGTACAAGAAAGTTGGCAAGGCCTTGATGAATTTGACCA
Aats-thr	GGGGACAACTTTGTACAAAAAAGTTGGCACCATGTTGAAGTTGGCGCC	GGGGACAACTTTGTACAAGAAAGTTGGCAAGAAGCTGTCCTCGTTGGC
Aats-thr	GGGGACAACTTTGTACAAAAAAGTTGGCACCATGGGCGACAACGTGGT	GGGGACAACTTTGTACAAGAAAGTTGGCAAGAAGCTGTCCTCGTTGGC
Aats-trp	GGGGACAACTTTGTACAAAAAAGTTGGCACCATGGCGGACACCAAGGA	GGGGACAACTTTGTACAAGAAAGTTGGCAAACTTCCGAACTTCAGGGG
Aats-tyr	GGGGACAACTTTGTACAAAAAAGTTGGCACCATGGTCGGAATAACGCCC	GGGGACAACTTTGTACAAGAAAGTTGGCAATTTAATGGAGCAGTTGGCC
Aats-tyr-m	GGGGACAACTTTGTACAAAAAAGTTGGCACCATGCTGCCTCTGCGCC	GGGGACAACTTTGTACAAGAAAGTTGGCAATTGCCAGCGCACAATAT
aay	GGGGACAACTTTGTACAAAAAAGTTGGCACCATGAGCGGTTCCGTATTGA	GGGGACAACTTTGTACAAGAAAGTTGGCAACTGCCCCATCAGCTGC
ab	GGGGACAACTTTGTACAAAAAAGTTGGCACCATGCGAGTCCGAGCCAC	GGGGACAACTTTGTACAAGAAAGTTGGCAATGTGTTGTGCACTCCCTCA
ABCB7	GGGGACAACTTTGTACAAAAAAGTTGGCACCATGCTGCGTGCCATGAT	GGGGACAACTTTGTACAAGAAAGTTGGCAACGCCACGCCCCGCGTCT
abd-A	GGGGACAACTTTGTACAAAAAAGTTGGCACCATGTATCCGTACGTGTCTAA	GGGGACAACTTTGTACAAGAAAGTTGGCAAGGAGTTGACTTTGCTGACCG
Abd-B	GGGGACAACTTTGTACAAAAAAGTTGGCACCATGTCCATACAATTAGCGCC	GGGGACAACTTTGTACAAGAAAGTTGGCAACTGGTGCATCTTGGCGG
Abi	GGGGACAACTTTGTACAAAAAAGTTGGCACCATGTTGACCGAAACCCCC	GGGGACAACTTTGTACAAGAAAGTTGGCAAGACACAAGGCTCTACGTAGT
Abp1	GGGGACAACTTTGTACAAAAAAGTTGGCACCATGGCCGTCAGCTTCGA	GGGGACAACTTTGTACAAGAAAGTTGGCAAGTTGATGATCTCGACATAGT
abs	GGGGACAACTTTGTACAAAAAAGTTGGCACCATGGCGCACGTAAAGCG	GGGGACAACTTTGTACAAGAAAGTTGGCAAGTAATCCGCAGCGGTGTT
ac	GGGGACAACTTTGTACAAAAAAGTTGGCACCATGGCTTTGGGCAGCG	GGGGACAACTTTGTACAAGAAAGTTGGCAACAGGTCGTCCTGCCAGA
Ac3	GGGGACAACTTTGTACAAAAAAGTTGGCACCATGGAAGCAAATTTGGAGAA	GGGGACAACTTTGTACAAGAAAGTTGGCAACCATGGAGAGTCCCATGTG
Acam	GGGGACAACTTTGTACAAAAAAGTTGGCACCATGTCCGAACTAACGGAGGA	GGGGACAACTTTGTACAAGAAAGTTGGCAACTTCTGGCTTATCATCCA
ACC	GGGGACAACTTTGTACAAAAAAGTTGGCACCATGAGCGAAACAAATGAGTC	GGGGACAACTTTGTACAAGAAAGTTGGCAATCCCTGGTTGCTGTTAGAGG
Acer	GGGGACAACTTTGTACAAAAAAGTTGGCACCATGGGGGCATGCAATAT	GGGGACAACTTTGTACAAGAAAGTTGGCAAGGTGCTAAACGTTCCACAGC
achi	GGGGACAACTTTGTACAAAAAAGTTGGCACCATGATCTCGCCGGAACAA	GGGGACAACTTTGTACAAGAAAGTTGGCAAGTCTCCCATGTAAACGAAA
acj6	GGGGACAACTTTGTACAAAAAAGTTGGCACCATGACAATGTCGATGTATTC	GGGGACAACTTTGTACAAGAAAGTTGGCAAGTATCCAAATCCCGCCG
Ack	GGGGACAACTTTGTACAAAAAAGTTGGCACCATGACCTCCACTTCGGC	GGGGACAACTTTGTACAAGAAAGTTGGCAAGCCGGCATTCAGTAGTAGTT
Ack-like	GGGGACAACTTTGTACAAAAAAGTTGGCACCATGGAGTATCCACAAATTGA	GGGGACAACTTTGTACAAGAAAGTTGGCAAAAGTTTAAGGCCATTTAGTT
Acn	GGGGACAACTTTGTACAAAAAAGTTGGCACCATGAGACGTCGCAGCGA	GGGGACAACTTTGTACAAGAAAGTTGGCAAGTAACGTCTTCGCTCCCG
Acon	GGGGACAACTTTGTACAAAAAAGTTGGCACCATGGCTGCGAGATTGATGA	GGGGACAACTTTGTACAAGAAAGTTGGCAACTGGGCCAGCTCCTTCA
Acox57D-d	GGGGACAACTTTGTACAAAAAAGTTGGCACCATGTCGCATATTAAAAACCT	GGGGACAACTTTGTACAAGAAAGTTGGCAACAGCTTAGCCTTCATCAGGG
Acox57D-p	GGGGACAACTTTGTACAAAAAAGTTGGCACCATGGCCTCTTCCACTTCG	GGGGACAACTTTGTACAAGAAAGTTGGCAAGATGTTTGACTTCATGAACG
Acp1	GGGGACAACTTTGTACAAAAAAGTTGGCACCATGAAATTCGCCGTCGC	GGGGACAACTTTGTACAAGAAAGTTGGCAACAAGGTTCCGGGTGCG
Acp24A4	GGGGACAACTTTGTACAAAAAAGTTGGCACCATGAAGCTGCTGATTCTTCT	GGGGACAACTTTGTACAAGAAAGTTGGCAACTCCACGCACTTATTTAT
Acp26Aa	GGGGACAACTTTGTACAAAAAAGTTGGCACCATGAACCAGATTTTATTATG	GGGGACAACTTTGTACAAGAAAGTTGGCAAAAGTGTTGGTAGATTCCCTT
Acp26Ab	GGGGACAACTTTGTACAAAAAAGTTGGCACCATGAACTACTTCGCGGTGA	GGGGACAACTTTGTACAAGAAAGTTGGCAATGCCATGTTCAGTTGCTG
Acp29AB	GGGGACAACTTTGTACAAAAAAGTTGGCACCATGTACGCATCTAACCTCTT	GGGGACAACTTTGTACAAGAAAGTTGGCAAGGCCCACTGGTCTGCTT
Acp32CD	GGGGACAACTTTGTACAAAAAAGTTGGCACCATGTGGCGGATGCGG	GGGGACAACTTTGTACAAGAAAGTTGGCAACATCTCCTCGTAATCATCTT
Acp36DE	GGGGACAACTTTGTACAAAAAAGTTGGCACCATGTGGACTTTGACGTGCC	GGGGACAACTTTGTACAAGAAAGTTGGCAAACCTGACAAATTGTTTAGCA
Acp53C14a	GGGGACAACTTTGTACAAAAAAGTTGGCACCATGCATTTGATTAAGATCGC	GGGGACAACTTTGTACAAGAAAGTTGGCAACTCATCAAAGCACCTCAAGC
Acp53C14b	GGGGACAACTTTGTACAAAAAAGTTGGCACCATGAGCGTGATCAAGTCCA	GGGGACAACTTTGTACAAGAAAGTTGGCAAAATGATATAATCTTCTTCGT
Acp53C14c	GGGGACAACTTTGTACAAAAAAGTTGGCACCATGAAGTCCAAACAAGTCTT	GGGGACAACTTTGTACAAGAAAGTTGGCAAGCTGAGCCCTGGTAGGC
Acp54A1	GGGGACAACTTTGTACAAAAAAGTTGGCACCATGCTGATCAACCGACATTC	GGGGACAACTTTGTACAAGAAAGTTGGCAAAGGCCAAGTGCATTGTCC
Acp62F	GGGGACAACTTTGTACAAAAAAGTTGGCACCATGACGGACATGTGGAGCT	GGGGACAACTTTGTACAAGAAAGTTGGCAAAGAACAGTTGTAATTTCTGC
Acp63F	GGGGACAACTTTGTACAAAAAAGTTGGCACCATGAAAGCTATCATCGTTTT	GGGGACAACTTTGTACAAGAAAGTTGGCAATTTTAACGAGCAACGCGG
Acp65Aa	GGGGACAACTTTGTACAAAAAAGTTGGCACCATGATGAAATTGATGCTAGT	GGGGACAACTTTGTACAAGAAAGTTGGCAACTTGGGCAGATGGGCAC
Acp70A	GGGGACAACTTTGTACAAAAAAGTTGGCACCATGAAAACTCTAGCTCTATT	GGGGACAACTTTGTACAAGAAAGTTGGCAAACATCTTCCACCCCAGGC
Acp95EF	GGGGACAACTTTGTACAAAAAAGTTGGCACCATGGCCTCAGTAAAATTGTT	GGGGACAACTTTGTACAAGAAAGTTGGCAAACCAGCGAGTGACTGCAG
Acph-1	GGGGACAACTTTGTACAAAAAAGTTGGCACCATGTGGAACCACCCAAGC	GGGGACAACTTTGTACAAGAAAGTTGGCAAAGCCATTTGAGAGTACGAGG
Acph-1	GGGGACAACTTTGTACAAAAAAGTTGGCACCATGTTTTCCCGCAGTCG	GGGGACAACTTTGTACAAGAAAGTTGGCAAAGCCATTTGAGAGTACGAGG
Acsl	GGGGACAACTTTGTACAAAAAAGTTGGCACCATGTTCATCGAAGACGATGC	GGGGACAACTTTGTACAAGAAAGTTGGCAATGAGGCGTACATGCGGT
Act42A	GGGGACAACTTTGTACAAAAAAGTTGGCACCATGTGTGACGAAGAGGTTGC	GGGGACAACTTTGTACAAGAAAGTTGGCAAGAAGCACTTGCGGTGAACA
Act57B	GGGGACAACTTTGTACAAAAAAGTTGGCACCATGTGCAAGGCCGGTTT	GGGGACAACTTTGTACAAGAAAGTTGGCAAGAAGCACTTGCGGTGGA
Act57B	GGGGACAACTTTGTACAAAAAAGTTGGCACCATGTGTGACGATGAAGTTGC	GGGGACAACTTTGTACAAGAAAGTTGGCAAGAAGCACTTGCGGTGGA
Act5C	GGGGACAACTTTGTACAAAAAAGTTGGCACCATGTGTGACGAAGAAGTTGC	GGGGACAACTTTGTACAAGAAAGTTGGCAAGAAGCACTTGCGGTGCA
Act79B	GGGGACAACTTTGTACAAAAAAGTTGGCACCATGTGTGACGAAGAAGCATC	GGGGACAACTTTGTACAAGAAAGTTGGCAAGAAGCACTTGCGGTGGA
Act87E	GGGGACAACTTTGTACAAAAAAGTTGGCACCATGTGTGACGATGAGGTTGC	GGGGACAACTTTGTACAAGAAAGTTGGCAAGAAGCACTTGCGGTGGA
Act88F	GGGGACAACTTTGTACAAAAAAGTTGGCACCATGTGTGACGATGATGCGG	GGGGACAACTTTGTACAAGAAAGTTGGCAAAAAGCATTTGCGGTGAAC
Actbeta	GGGGACAACTTTGTACAAAAAAGTTGGCACCATGCGATTTGCCTTCGA	GGGGACAACTTTGTACAAGAAAGTTGGCAAAGGGCAACCACACTCATCA
Actn	GGGGACAACTTTGTACAAAAAAGTTGGCACCATGATGATGGAGAACGGACT	GGGGACAACTTTGTACAAGAAAGTTGGCAACAAGTCGGTCTCGCCGT
Actn3	GGGGACAACTTTGTACAAAAAAGTTGGCACCATGGGTTCGTTATTAAAGGAGC	GGGGACAACTTTGTACAAGAAAGTTGGCAATATATTTGTATCATACATATCAAGATAGCC
ACXC	GGGGACAACTTTGTACAAAAAAGTTGGCACCATGAGTTTTCCCAGAACTAA	GGGGACAACTTTGTACAAGAAAGTTGGCAATTCGCCAGATTCTTGATCA
ACXD	GGGGACAACTTTGTACAAAAAAGTTGGCACCATGGACTCCTACTTCGACTC	GGGGACAACTTTGTACAAGAAAGTTGGCAAGTCTTCTTTGGTTGGCGC
Acyp	GGGGACAACTTTGTACAAAAAAGTTGGCACCATGGCGACCCATAATGTCC	GGGGACAACTTTGTACAAGAAAGTTGGCAAATTGCTATCATGGTGGCTGG
Acyp2	GGGGACAACTTTGTACAAAAAAGTTGGCACCATGGCGGGATCTGGAGT	GGGGACAACTTTGTACAAGAAAGTTGGCAAATGTTTTATGTCAAAGGAAG
Ada	GGGGACAACTTTGTACAAAAAAGTTGGCACCATGGAGCAGTTTCTTAAAGG	GGGGACAACTTTGTACAAGAAAGTTGGCAATTTGACCAATATGTCTGCGT
Ada1-1	GGGGACAACTTTGTACAAAAAAGTTGGCACCATGCTTACCGACAGAGTTCT	GGGGACAACTTTGTACAAGAAAGTTGGCAAATGCATCATCATATTGAGTC
Ada1-2	GGGGACAACTTTGTACAAAAAAGTTGGCACCATGCTTACCGACAGAGTTCT	GGGGACAACTTTGTACAAGAAAGTTGGCAAATGCATCATCATATTGAGTC
Ada2a	GGGGACAACTTTGTACAAAAAAGTTGGCACCATGTCTTTTATGAACCCCGT	GGGGACAACTTTGTACAAGAAAGTTGGCAAGCCATAGGACGGTGGTCT
Ada2b	GGGGACAACTTTGTACAAAAAAGTTGGCACCATGACCACAATCGCGGA	GGGGACAACTTTGTACAAGAAAGTTGGCAATCCAAGTAGTTTTTGCTGGG
Adam	GGGGACAACTTTGTACAAAAAAGTTGGCACCATGGCCGACGATTGGG	GGGGACAACTTTGTACAAGAAAGTTGGCAACATGAAGTCGTCATAGTCTT
Adar	GGGGACAACTTTGTACAAAAAAGTTGGCACCATGTTAAACAGCGCTAATAA	GGGGACAACTTTGTACAAGAAAGTTGGCAAATACTTGCTCTGACTCATGC
ade3	GGGGACAACTTTGTACAAAAAAGTTGGCACCATGTCGCATCGCGTTCT	GGGGACAACTTTGTACAAGAAAGTTGGCAACATTTTGAACGCCTTCTGG
ade5	GGGGACAACTTTGTACAAAAAAGTTGGCACCATGTCCACCACCACAACAG	GGGGACAACTTTGTACAAGAAAGTTGGCAAAGCATTTCGCACGCCG
Adf1	GGGGACAACTTTGTACAAAAAAGTTGGCACCATGGACAAGCTGGATGCC	GGGGACAACTTTGTACAAGAAAGTTGGCAAGTACTTGTTGTGCTGTGCCA
Adf1	GGGGACAACTTTGTACAAAAAAGTTGGCACCATGCATACCCTCACGGC	GGGGACAACTTTGTACAAGAAAGTTGGCAAGTACTTGTTGTGCTGTGCCA
Adgf-A	GGGGACAACTTTGTACAAAAAAGTTGGCACCATGTCGCCAGTCATCCG	GGGGACAACTTTGTACAAGAAAGTTGGCAAATCGATCCGTTGACTGGG
Adgf-B	GGGGACAACTTTGTACAAAAAAGTTGGCACCATGACGGCCATCAAACATG	GGGGACAACTTTGTACAAGAAAGTTGGCAAACAGTACTTGTGCTCCACCA
Adgf-D	GGGGACAACTTTGTACAAAAAAGTTGGCACCATGGCGATGTGGTTTCTAGG	GGGGACAACTTTGTACAAGAAAGTTGGCAAGAATTTTGGATTCAAGACA
Adgf-E	GGGGACAACTTTGTACAAAAAAGTTGGCACCATGACGGTCCTGTTGAGCC	GGGGACAACTTTGTACAAGAAAGTTGGCAATTTCTTTTCAGTCTCTGAA
Adh	GGGGACAACTTTGTACAAAAAAGTTGGCACCATGTCGTTTACTTTGACCAA	GGGGACAACTTTGTACAAGAAAGTTGGCAAGATGCCGGAGTCCCAGT
Adk1	GGGGACAACTTTGTACAAAAAAGTTGGCACCATGGCTGATATACCCATCA	GGGGACAACTTTGTACAAGAAAGTTGGCAAGCACTGGGCGGCGGC
Adk1	GGGGACAACTTTGTACAAAAAAGTTGGCACCATGTTATTTATGTGTCACCA	GGGGACAACTTTGTACAAGAAAGTTGGCAAGCACTGGGCGGCGGC
Adk2	GGGGACAACTTTGTACAAAAAAGTTGGCACCATGGCGCCGAATGCAG	GGGGACAACTTTGTACAAGAAAGTTGGCAATAACTGGATCTGGGCAGGA
Adk3	GGGGACAACTTTGTACAAAAAAGTTGGCACCATGTTTACGAAAATCTTTCG	GGGGACAACTTTGTACAAGAAAGTTGGCAACGCATTTATGCGGTCGT
adp	GGGGACAACTTTGTACAAAAAAGTTGGCACCATGTCGAGCGATGAACTGT	GGGGACAACTTTGTACAAGAAAGTTGGCAAATTATTGAAACAGTACGCA
Ady43A	GGGGACAACTTTGTACAAAAAAGTTGGCACCATGGAGTACCTGAGCTACGT	GGGGACAACTTTGTACAAGAAAGTTGGCAAGGGCAGATTGCAGCCC
Aef1	GGGGACAACTTTGTACAAAAAAGTTGGCACCATGATGCATATCAAAAGCCT	GGGGACAACTTTGTACAAGAAAGTTGGCAACCCCTCATCCTCCTCTGTT
aft	GGGGACAACTTTGTACAAAAAAGTTGGCACCATGAGCTTTCGTTCGTCTCC	GGGGACAACTTTGTACAAGAAAGTTGGCAAAAATACAGCTGCCGACTCTT
Ag5r	GGGGACAACTTTGTACAAAAAAGTTGGCACCATGCGCAACTTCGTGATC	GGGGACAACTTTGTACAAGAAAGTTGGCAAATAGAAGAGGTTGTTTACGT
Ag5r2	GGGGACAACTTTGTACAAAAAAGTTGGCACCATGAAACTCGCTCTGCTTGC	GGGGACAACTTTGTACAAGAAAGTTGGCAACCAGCTGTTCACGTCGT
AGBE	GGGGACAACTTTGTACAAAAAAGTTGGCACCATGGCCGAGGCTAAGGA	GGGGACAACTTTGTACAAGAAAGTTGGCAAGTCACTGACGCGGGCAT
ago	GGGGACAACTTTGTACAAAAAAGTTGGCACCATGGAAAGAGGATGCCCAG	GGGGACAACTTTGTACAAGAAAGTTGGCAATGAGCACTTCACACATGCAC
AGO1	GGGGACAACTTTGTACAAAAAAGTTGGCACCATGTCCACGGAGCGTGA	GGGGACAACTTTGTACAAGAAAGTTGGCAAGGCAAAGTACATGACCTTCT
AGO2	GGGGACAACTTTGTACAAAAAAGTTGGCACCATGCACTTTCCAATTACCAC	GGGGACAACTTTGTACAAGAAAGTTGGCAAGACAAAGTACATGGGGTTTT
AGO2	GGGGACAACTTTGTACAAAAAAGTTGGCACCATGGGAAAAAAAGATAAGAA	GGGGACAACTTTGTACAAGAAAGTTGGCAAGACAAAGTACATGGGGTTTT
AGO3	GGGGACAACTTTGTACAAAAAAGTTGGCACCATGTCTGGAAGAGGAAATTT	GGGGACAACTTTGTACAAGAAAGTTGGCAAAAGATAAAATAGTTTTTCAG
agt	GGGGACAACTTTGTACAAAAAAGTTGGCACCATGACGATGTGGATTGGC	GGGGACAACTTTGTACAAGAAAGTTGGCAAATAGTTCTTTGACTTTTCAT
Ahcy89E	GGGGACAACTTTGTACAAAAAAGTTGGCACCATGGCCAAAATGCCGG	GGGGACAACTTTGTACAAGAAAGTTGGCAAATATCTGTAGTAATTGGCTT
AIF	GGGGACAACTTTGTACAAAAAAGTTGGCACCATGAGTATTTGGGGGGTCC	GGGGACAACTTTGTACAAGAAAGTTGGCAACGCGTGAATCTCGAACAG
Ak6	GGGGACAACTTTGTACAAAAAAGTTGGCACCATGTCAGAACCAGAGCCAGA	GGGGACAACTTTGTACAAGAAAGTTGGCAATTTTCTTTTCCACATACGA
Akap200	GGGGACAACTTTGTACAAAAAAGTTGGCACCATGGGTAAAGCTCAGAGCAA	GGGGACAACTTTGTACAAGAAAGTTGGCAATTCGCATGTAACGGGCA
Akh	GGGGACAACTTTGTACAAAAAAGTTGGCACCATGAATCCCAAGAGCGAAG	GGGGACAACTTTGTACAAGAAAGTTGGCAACTCGCGGTGCTTGCA
AkhR	GGGGACAACTTTGTACAAAAAAGTTGGCACCATGGCAAAAGTAGCTGAGGA	GGGGACAACTTTGTACAAGAAAGTTGGCAACTTCTGGCGGATCGGG
akirin	GGGGACAACTTTGTACAAAAAAGTTGGCACCATGGCCTGTGCAACCCT	GGGGACAACTTTGTACAAGAAAGTTGGCAACGACAGGTAGCTAGGCGC
Akt1	GGGGACAACTTTGTACAAAAAAGTTGGCACCATGTCAATAAACACAACTTT	GGGGACAACTTTGTACAAGAAAGTTGGCAATTGCATCGATGCGAGACT
al	GGGGACAACTTTGTACAAAAAAGTTGGCACCATGGGCATATCGGAGGAA	GGGGACAACTTTGTACAAGAAAGTTGGCAAGCTGACCACATCGTTTCCA
Alas	GGGGACAACTTTGTACAAAAAAGTTGGCACCATGCAGTGTCCGTTCTTGAA	GGGGACAACTTTGTACAAGAAAGTTGGCAATGCTGCAAGCGAGATCTC
alc	GGGGACAACTTTGTACAAAAAAGTTGGCACCATGGGCAACGCCAGC	GGGGACAACTTTGTACAAGAAAGTTGGCAAAATGGGCTTGTACAGCAGC
alc	GGGGACAACTTTGTACAAAAAAGTTGGCACCATGGACAACAACGAGGAGG	GGGGACAACTTTGTACAAGAAAGTTGGCAAAATGGGCTTGTACAGCAGC
Ald	GGGGACAACTTTGTACAAAAAAGTTGGCACCATGACGACCTACTTCAACT	GGGGACAACTTTGTACAAGAAAGTTGGCAAATACCTGTGGTCATCCACA
ald	GGGGACAACTTTGTACAAAAAAGTTGGCACCATGACCACGCCTGTGCC	GGGGACAACTTTGTACAAGAAAGTTGGCAAATTGCTGTTGGCGGTTCT
Ald	GGGGACAACTTTGTACAAAAAAGTTGGCACCATGACGACCTACTTCAACT	GGGGACAACTTTGTACAAGAAAGTTGGCAAGTAGGCGTGGTTGGCCA
Ald	GGGGACAACTTTGTACAAAAAAGTTGGCACCATGACGACCTACTTCAACT	GGGGACAACTTTGTACAAGAAAGTTGGCAAGTATTTGTGCTGGGCGACA
Aldh	GGGGACAACTTTGTACAAAAAAGTTGGCACCATGCTGCGCGTTTTGAA	GGGGACAACTTTGTACAAGAAAGTTGGCAAGGAGTTCTTCTGGGCAACC
Aldh-III	GGGGACAACTTTGTACAAAAAAGTTGGCACCATGGCCAATTTTGACGA	GGGGACAACTTTGTACAAGAAAGTTGGCAACTTCGACAACAGCTTGCC
Aldh-III	GGGGACAACTTTGTACAAAAAAGTTGGCACCATGGCCAATTTTGACGA	GGGGACAACTTTGTACAAGAAAGTTGGCAAATCAGTTGAGCTTTTCTGT
Aldh-III	GGGGACAACTTTGTACAAAAAAGTTGGCACCATGTTTGACAACGCGATT	GGGGACAACTTTGTACAAGAAAGTTGGCAACGTCCACCAAGATGGTGG
Aldh-III	GGGGACAACTTTGTACAAAAAAGTTGGCACCATGTTTGACAACGCGATT	GGGGACAACTTTGTACAAGAAAGTTGGCAAATCAGTTGAGCTTTTCTGT
Alg-2	GGGGACAACTTTGTACAAAAAAGTTGGCACCATGGCCTACAATCATGATGG	GGGGACAACTTTGTACAAGAAAGTTGGCAACCTGAGTAACTGGTAGTAAA
Alg10	GGGGACAACTTTGTACAAAAAAGTTGGCACCATGAATGGGTCCTGGAAACT	GGGGACAACTTTGTACAAGAAAGTTGGCAACCATATGATCCTTTGAGGAG
Alh	GGGGACAACTTTGTACAAAAAAGTTGGCACCATGATGATGATGGACACCA	GGGGACAACTTTGTACAAGAAAGTTGGCAACTTACCATGCGCCTCGG
Alh	GGGGACAACTTTGTACAAAAAAGTTGGCACCATGTGCGAGCGAAACAAC	GGGGACAACTTTGTACAAGAAAGTTGGCAACTTACCATGCGCCTCGG
alien	GGGGACAACTTTGTACAAAAAAGTTGGCACCATGTCCGACAACGATGATGA	GGGGACAACTTTGTACAAGAAAGTTGGCAAGGCCATTTTCTGGACCAC
ALiX	GGGGACAACTTTGTACAAAAAAGTTGGCACCATGTCGAAGTTTCTGGGCG	GGGGACAACTTTGTACAAGAAAGTTGGCAACCAGCCAGGTGGCTTCT
AlkB	GGGGACAACTTTGTACAAAAAAGTTGGCACCATGTTCAAGCTAGTTTTTAA	GGGGACAACTTTGTACAAGAAAGTTGGCAAAAGCTTAACATCTCCTGGA
alph	GGGGACAACTTTGTACAAAAAAGTTGGCACCATGGGCGGATTCCTGG	GGGGACAACTTTGTACAAGAAAGTTGGCAAGAATGGAATAAAATATGAGA
alpha-Cat	GGGGACAACTTTGTACAAAAAAGTTGGCACCATGTTAAAACCTGATAAAAT	GGGGACAACTTTGTACAAGAAAGTTGGCAAAACAGCGTCAGCAGGACTC
alpha-catenin-related	GGGGACAACTTTGTACAAAAAAGTTGGCACCATGTACGGAATCACTCAATC	GGGGACAACTTTGTACAAGAAAGTTGGCAAGGGAATGTCGCTGCTGC
alpha-Est1	GGGGACAACTTTGTACAAAAAAGTTGGCACCATGGAGATCCGAGTGGGAG	GGGGACAACTTTGTACAAGAAAGTTGGCAAAAACAAGTCGTTTTTATCGT
alpha-Est2	GGGGACAACTTTGTACAAAAAAGTTGGCACCATGGAGGTGCAAGTGGGA	GGGGACAACTTTGTACAAGAAAGTTGGCAAGAAGAGCGACTCCCTGGG
alpha-Est3	GGGGACAACTTTGTACAAAAAAGTTGGCACCATGGAGAGCTTGCAGGTGA	GGGGACAACTTTGTACAAGAAAGTTGGCAAGCCCGTTGATTGGCAG
alpha-Est5	GGGGACAACTTTGTACAAAAAAGTTGGCACCATGATGTCAAAGGAAAGCCT	GGGGACAACTTTGTACAAGAAAGTTGGCAAGATCAATTGATTTGGCTT
alpha-Est6	GGGGACAACTTTGTACAAAAAAGTTGGCACCATGTGGAAACTCTGTCAGCC	GGGGACAACTTTGTACAAGAAAGTTGGCAATTTTAAGTCACTATATAGCC
alpha-Est7	GGGGACAACTTTGTACAAAAAAGTTGGCACCATGAATAAGAACCTCGGCTT	GGGGACAACTTTGTACAAGAAAGTTGGCAAAAACAATAAATCTTTGTTGT
alpha-Est8	GGGGACAACTTTGTACAAAAAAGTTGGCACCATGTCATTCGATATAGCCGT	GGGGACAACTTTGTACAAGAAAGTTGGCAAGTAGAGGAGTTCCCTGTCGT
alpha-Man-I	GGGGACAACTTTGTACAAAAAAGTTGGCACCATGTATCGCATCAGTCCAA	GGGGACAACTTTGTACAAGAAAGTTGGCAACGATGCGTTCGAAACCG
alpha-Man-I	GGGGACAACTTTGTACAAAAAAGTTGGCACCATGTGCAGCCGGAAATG	GGGGACAACTTTGTACAAGAAAGTTGGCAACGATGCGTTCGAAACCG
alpha-Man-Ib	GGGGACAACTTTGTACAAAAAAGTTGGCACCATGAAGGACGGCGGTCA	GGGGACAACTTTGTACAAGAAAGTTGGCAAAGTCTTGAGCGGATAGACCG
alpha-Man-II	GGGGACAACTTTGTACAAAAAAGTTGGCACCATGTTGCGAATACGTCGG	GGGGACAACTTTGTACAAGAAAGTTGGCAAGCTTGAGTGACTGCTCACA
alpha-Man-IIb	GGGGACAACTTTGTACAAAAAAGTTGGCACCATGTCGTTCAAGCTATTCCG	GGGGACAACTTTGTACAAGAAAGTTGGCAACACCTCCGAGCGGAAAG
alpha4GT1	GGGGACAACTTTGTACAAAAAAGTTGGCACCATGCTCCTCTGGTTGCCC	GGGGACAACTTTGTACAAGAAAGTTGGCAAGAAGTATTCGCCAGCAGCC
alphaCop	GGGGACAACTTTGTACAAAAAAGTTGGCACCATGCTGACCAACTTCGAGTC	GGGGACAACTTTGTACAAGAAAGTTGGCAAGCGGAATTGCAGGTTTG
alphaKap4	GGGGACAACTTTGTACAAAAAAGTTGGCACCATGCAGAAGCGTAAACGCC	GGGGACAACTTTGTACAAGAAAGTTGGCAAGAATTTAGTTGCGATGTGTG
alphaTry	GGGGACAACTTTGTACAAAAAAGTTGGCACCATGTTGAAGATCGTGATCCT	GGGGACAACTTTGTACAAGAAAGTTGGCAAGATGCTGTTAGCAGTGCTCA
alphaTub84B	GGGGACAACTTTGTACAAAAAAGTTGGCACCATGCGTGAATGTATCTCT	GGGGACAACTTTGTACAAGAAAGTTGGCAAGTACTCCTCAGCGCCCTC
alphaTub84D	GGGGACAACTTTGTACAAAAAAGTTGGCACCATGCGCGAATGTATCTCT	GGGGACAACTTTGTACAAGAAAGTTGGCAAGTACTCCTCAGCACCCTCG
alphaTub85E	GGGGACAACTTTGTACAAAAAAGTTGGCACCATGAGGGAATGCATTTCGG	GGGGACAACTTTGTACAAGAAAGTTGGCAAGTATTCCTCATCTTCCCCCA
Alr	GGGGACAACTTTGTACAAAAAAGTTGGCACCATGCGCATGCTTTTTATGA	GGGGACAACTTTGTACAAGAAAGTTGGCAAGTCGCAGGAGCCGTCTAG
alrm	GGGGACAACTTTGTACAAAAAAGTTGGCACCATGGCGGTACTCTGGTGG	GGGGACAACTTTGTACAAGAAAGTTGGCAATAGCTTCATCTTCATCTCCT
AlstR	GGGGACAACTTTGTACAAAAAAGTTGGCACCATGGCTGGCCATCAGTC	GGGGACAACTTTGTACAAGAAAGTTGGCAAGAGCATTTCAATATTGGACG
alt	GGGGACAACTTTGTACAAAAAAGTTGGCACCATGGACTTCCACATACTGA	GGGGACAACTTTGTACAAGAAAGTTGGCAATTCTCCGTTTGAGGCATG
Ama	GGGGACAACTTTGTACAAAAAAGTTGGCACCATGGCGCGTCTGCGG	GGGGACAACTTTGTACAAGAAAGTTGGCAACGACAAGGAGGGCACTG
amd	GGGGACAACTTTGTACAAAAAAGTTGGCACCATGGACTTTGATGAGTTCCG	GGGGACAACTTTGTACAAGAAAGTTGGCAACTGAGATTTCTCGTGCGTTG
amd	GGGGACAACTTTGTACAAAAAAGTTGGCACCATGGATGCCAAGGAGTTTC	GGGGACAACTTTGTACAAGAAAGTTGGCAACTGAGATTTCTCGTGCGTTG
amn	GGGGACAACTTTGTACAAAAAAGTTGGCACCATGCGCAGTTTTTGTTGTTG	GGGGACAACTTTGTACAAGAAAGTTGGCAATCTCATCTCTCCCAAAAGAG
amon	GGGGACAACTTTGTACAAAAAAGTTGGCACCATGGCAGCAGCCACATG	GGGGACAACTTTGTACAAGAAAGTTGGCAACTTCATCTTCTTGTCCTCGT
amos	GGGGACAACTTTGTACAAAAAAGTTGGCACCATGTTGACCAACAACGAGCT	GGGGACAACTTTGTACAAGAAAGTTGGCAAGTAGTCTCTGGACAGCAACG
Amph	GGGGACAACTTTGTACAAAAAAGTTGGCACCATGACCGAAAATAAAGGCA	GGGGACAACTTTGTACAAGAAAGTTGGCAAGATGGGACGCGTGAAGTT
Amun	GGGGACAACTTTGTACAAAAAAGTTGGCACCATGTCCAACGGCAAGGC	GGGGACAACTTTGTACAAGAAAGTTGGCAATTCGCTGCGCAGTTTCT
amx	GGGGACAACTTTGTACAAAAAAGTTGGCACCATGAGGCTCCAACGACAGT	GGGGACAACTTTGTACAAGAAAGTTGGCAATATGTAAAGTGAGCCATCCG
Amy-d	GGGGACAACTTTGTACAAAAAAGTTGGCACCATGTTTCTGGCCAAGAGCA	GGGGACAACTTTGTACAAGAAAGTTGGCAACAACTTGGCGTTGACGTG
Amy-p	GGGGACAACTTTGTACAAAAAAGTTGGCACCATGTTTCTGGCCAAGAGCA	GGGGACAACTTTGTACAAGAAAGTTGGCAACAACTTGGCGTTGACGTG
Amyrel	GGGGACAACTTTGTACAAAAAAGTTGGCACCATGTTCAAGTTCGCTTTGAC	GGGGACAACTTTGTACAAGAAAGTTGGCAAAACTTTGGCATCCACATGC
ana	GGGGACAACTTTGTACAAAAAAGTTGGCACCATGGCAAGTGCTATGCGTG	GGGGACAACTTTGTACAAGAAAGTTGGCAATTCCTGCTTGTGGGCTG
ana1	GGGGACAACTTTGTACAAAAAAGTTGGCACCATGAACGATGCAATGGAAGA	GGGGACAACTTTGTACAAGAAAGTTGGCAATTTTCGGGGCGACTTTC
ana2	GGGGACAACTTTGTACAAAAAAGTTGGCACCATGTTTGTTCCCGAAACGG	GGGGACAACTTTGTACAAGAAAGTTGGCAACAACAGCTTCGGCTGGTT
Ance	GGGGACAACTTTGTACAAAAAAGTTGGCACCATGAGACTGTTTCTGCTAGC	GGGGACAACTTTGTACAAGAAAGTTGGCAATGATGAGACGCATTTATTTG
Ance-3	GGGGACAACTTTGTACAAAAAAGTTGGCACCATGCACAGTGTTTCGCTTTT	GGGGACAACTTTGTACAAGAAAGTTGGCAATAATAAACGTAGGCTGAAGT
Ance-4	GGGGACAACTTTGTACAAAAAAGTTGGCACCATGGGCCTGCTGCTGCT	GGGGACAACTTTGTACAAGAAAGTTGGCAAAACGATTTTTTTTTTGGAGG
Ance-5	GGGGACAACTTTGTACAAAAAAGTTGGCACCATGCGGTTGCCTTTTTT	GGGGACAACTTTGTACAAGAAAGTTGGCAAGTCCCTTCGACACAATTCA
Andorra	GGGGACAACTTTGTACAAAAAAGTTGGCACCATGAATCGATATCATGAACT	GGGGACAACTTTGTACAAGAAAGTTGGCAAACAAGGCATCTGAATCTTTT
angel	GGGGACAACTTTGTACAAAAAAGTTGGCACCATGTACAGGTCTCTGCTGCA	GGGGACAACTTTGTACAAGAAAGTTGGCAAGACAACGGTGAATACTGCAC
Ank	GGGGACAACTTTGTACAAAAAAGTTGGCACCATGACGCTTGGTGATGTACG	GGGGACAACTTTGTACAAGAAAGTTGGCAACTGTTCATAATCGCCATCTT
Ank2	GGGGACAACTTTGTACAAAAAAGTTGGCACCATGGTCACCGAAAATGGAG	GGGGACAACTTTGTACAAGAAAGTTGGCAACCAAATGAGCGAGAAGCG
Ank2	GGGGACAACTTTGTACAAAAAAGTTGGCACCATGGCCCAGTTTGTGACC	GGGGACAACTTTGTACAAGAAAGTTGGCAAAATGAAAAACTCCTGATGGC
AnnIX	GGGGACAACTTTGTACAAAAAAGTTGGCACCATGAGTTCCGCTGAGTACT	GGGGACAACTTTGTACAAGAAAGTTGGCAAGAAGCCAACAATAGCCAA
Anp	GGGGACAACTTTGTACAAAAAAGTTGGCACCATGAAATACTTTGTGGTCCT	GGGGACAACTTTGTACAAGAAAGTTGGCAACTTCGGATTGATCAATTTTT
Ant2	GGGGACAACTTTGTACAAAAAAGTTGGCACCATGGGCGATGAAGGCG	GGGGACAACTTTGTACAAGAAAGTTGGCAAAAAGTACTTCTTCATCTCGT
antdh	GGGGACAACTTTGTACAAAAAAGTTGGCACCATGGAACGCTGGCAGAA	GGGGACAACTTTGTACAAGAAAGTTGGCAACATGGTCTCGCCAAGTGG
Antp	GGGGACAACTTTGTACAAAAAAGTTGGCACCATGACGATGAGTACAAACAA	GGGGACAACTTTGTACAAGAAAGTTGGCAACTTTCCTTGACACTTACCAA
AnxB10	GGGGACAACTTTGTACAAAAAAGTTGGCACCATGGAATACAAACCCGTGC	GGGGACAACTTTGTACAAGAAAGTTGGCAAGGCGGATCCAAGTAGGG
AnxB11	GGGGACAACTTTGTACAAAAAAGTTGGCACCATGTATCCCTTCGGAACTCC	GGGGACAACTTTGTACAAGAAAGTTGGCAAAGAGGAGCGCTGTTCACC
AnxB11	GGGGACAACTTTGTACAAAAAAGTTGGCACCATGTATCCCTTCGGTTCTGG	GGGGACAACTTTGTACAAGAAAGTTGGCAAAGAGGAGCGCTGTTCACC
AnxB9	GGGGACAACTTTGTACAAAAAAGTTGGCACCATGAGTTCCGCTGAGTACT	GGGGACAACTTTGTACAAGAAAGTTGGCAAGTAGGAGGCCAGGCACTG
aop	GGGGACAACTTTGTACAAAAAAGTTGGCACCATGTCCAAAATGAAAATGCT	GGGGACAACTTTGTACAAGAAAGTTGGCAACTGCTGCATGTGTCGGA
Aos1	GGGGACAACTTTGTACAAAAAAGTTGGCACCATGGTCGTGGATATGGACAC	GGGGACAACTTTGTACAAGAAAGTTGGCAACTTCGCTCCGATGGCCT
ap	GGGGACAACTTTGTACAAAAAAGTTGGCACCATGGGCGTCTGCACCG	GGGGACAACTTTGTACAAGAAAGTTGGCAAGTCCAAGTTAAGTGGCGGTG
AP-1-2beta	GGGGACAACTTTGTACAAAAAAGTTGGCACCATGACTGATTCCAAGTACTT	GGGGACAACTTTGTACAAGAAAGTTGGCAATGGAGAACGGATGATGGC
AP-1gamma	GGGGACAACTTTGTACAAAAAAGTTGGCACCATGTATCCGTATTACGAGCA	GGGGACAACTTTGTACAAGAAAGTTGGCAACTCTGCGGCCGCCGG
AP-1gamma	GGGGACAACTTTGTACAAAAAAGTTGGCACCATGAACTCCGAGCATGGA	GGGGACAACTTTGTACAAGAAAGTTGGCAACTCTGCGGCCGCCGG
AP-1mu	GGGGACAACTTTGTACAAAAAAGTTGGCACCATGTCTTCGTCGGCCATT	GGGGACAACTTTGTACAAGAAAGTTGGCAAATTGGTGCGTAGCTGAT
AP-1sigma	GGGGACAACTTTGTACAAAAAAGTTGGCACCATGATGCTTTTCATGCTGCT	GGGGACAACTTTGTACAAGAAAGTTGGCAAGAGGAGTCCAATGTCTCTT
AP-1sigma	GGGGACAACTTTGTACAAAAAAGTTGGCACCATGATGCTTTTCATGCTGCT	GGGGACAACTTTGTACAAGAAAGTTGGCAAGCCCAGGCCGTGATC
AP-2alpha	GGGGACAACTTTGTACAAAAAAGTTGGCACCATGGAGAGAGCTGAAGGGTG	GGGGACAACTTTGTACAAGAAAGTTGGCAAGAATTGATCCGTCAACAGA
AP-2alpha	GGGGACAACTTTGTACAAAAAAGTTGGCACCATGGCGCCGGTGCGG	GGGGACAACTTTGTACAAGAAAGTTGGCAAGAATTGATCCGTCAACAGA
AP-2mu	GGGGACAACTTTGTACAAAAAAGTTGGCACCATGATTGGCGGCCTGTT	GGGGACAACTTTGTACAAGAAAGTTGGCAAGCAGCGCGTCTCATACAA
AP-2sigma	GGGGACAACTTTGTACAAAAAAGTTGGCACCATGATACGATTCATACTTAT	GGGGACAACTTTGTACAAGAAAGTTGGCAACTCCAGCGAATTTAGCGTG
APC10	GGGGACAACTTTGTACAAAAAAGTTGGCACCATGGCAGCCTCAATGGA	GGGGACAACTTTGTACAAGAAAGTTGGCAAACGAATGGTGGCGAACTT
Apc2	GGGGACAACTTTGTACAAAAAAGTTGGCACCATGACGCTGAACGAGAGC	GGGGACAACTTTGTACAAGAAAGTTGGCAAGTGCTGACGCCCAGC
APC4	GGGGACAACTTTGTACAAAAAAGTTGGCACCATGGCACAAACGAGCTCC	GGGGACAACTTTGTACAAGAAAGTTGGCAACGCCTCCTGTTTCTCCG
ApepP	GGGGACAACTTTGTACAAAAAAGTTGGCACCATGAAGAGGAGCACCACCC	GGGGACAACTTTGTACAAGAAAGTTGGCAAAATGGGCTGAACTTCCTTTT
Apf	GGGGACAACTTTGTACAAAAAAGTTGGCACCATGGAAAAGGCAGCTGGTT	GGGGACAACTTTGTACAAGAAAGTTGGCAACATTGGTTTGTTTTGATCT
aph-1	GGGGACAACTTTGTACAAAAAAGTTGGCACCATGACGTTGCCCGAGTTC	GGGGACAACTTTGTACAAGAAAGTTGGCAACTGGCATGTTATGAATTTTC
Aph-4	GGGGACAACTTTGTACAAAAAAGTTGGCACCATGCATTGCCTGGTGAT	GGGGACAACTTTGTACAAGAAAGTTGGCAACAGCCCGCGACCGCG
aPKC	GGGGACAACTTTGTACAAAAAAGTTGGCACCATGCAGAAAATGCCCTCG	GGGGACAACTTTGTACAAGAAAGTTGGCAAGACGCAATCCTCCAGAGAC
Aplip1	GGGGACAACTTTGTACAAAAAAGTTGGCACCATGGCCGACAGCGAATT	GGGGACAACTTTGTACAAGAAAGTTGGCAACTCAATGTAGATGTCCTCGA
app	GGGGACAACTTTGTACAAAAAAGTTGGCACCATGAATCTGCTGTGCTGCTG	GGGGACAACTTTGTACAAGAAAGTTGGCAAGATTTCGGTGGTGAAAGGG
app	GGGGACAACTTTGTACAAAAAAGTTGGCACCATGAATCTGCTGTGCTGCTG	GGGGACAACTTTGTACAAGAAAGTTGGCAAGACTATGGCCACGTTTGTGG
APP-BP1	GGGGACAACTTTGTACAAAAAAGTTGGCACCATGTCCTCGCCAGCCC	GGGGACAACTTTGTACAAGAAAGTTGGCAATAGCTTCAATGTGACACTTT
Appl	GGGGACAACTTTGTACAAAAAAGTTGGCACCATGTGCGCCGCGCTG	GGGGACAACTTTGTACAAGAAAGTTGGCAACTCTTTCACTTCGAAATACT
Aprt	GGGGACAACTTTGTACAAAAAAGTTGGCACCATGAGCCCCTCAATCAGC	GGGGACAACTTTGTACAAGAAAGTTGGCAAGTACTTAATGAGGGAATGCA
Aps	GGGGACAACTTTGTACAAAAAAGTTGGCACCATGGTCAAGGAGAAGCCCA	GGGGACAACTTTGTACAAGAAAGTTGGCAATGCCGTAGTGGGAGATGC
apt	GGGGACAACTTTGTACAAAAAAGTTGGCACCATGGTCAACAAACAGTATTC	GGGGACAACTTTGTACAAGAAAGTTGGCAAACTGGGCAGTCGCTTGC
apt	GGGGACAACTTTGTACAAAAAAGTTGGCACCATGACGATGGCGAACGG	GGGGACAACTTTGTACAAGAAAGTTGGCAAACTGGGCAGTCGCTTGC
AR-2	GGGGACAACTTTGTACAAAAAAGTTGGCACCATGGAGAACACCACAATGCT	GGGGACAACTTTGTACAAGAAAGTTGGCAAGAGTCCAGTGGTGGAGGTC
aralar1	GGGGACAACTTTGTACAAAAAAGTTGGCACCATGCCGTTGACCAAGAGTTT	GGGGACAACTTTGTACAAGAAAGTTGGCAAGGATCCCGTGGCCGT
aralar1	GGGGACAACTTTGTACAAAAAAGTTGGCACCATGCCAATGCACATCCC	GGGGACAACTTTGTACAAGAAAGTTGGCAAGGATCCCGTGGCCGT
Arc-p20	GGGGACAACTTTGTACAAAAAAGTTGGCACCATGGCAGCCACATTGAAG	GGGGACAACTTTGTACAAGAAAGTTGGCAAGAACCGTTTGAGGAACTCCT
Arc1	GGGGACAACTTTGTACAAAAAAGTTGGCACCATGGCCCAGCTTACACAGA	GGGGACAACTTTGTACAAGAAAGTTGGCAACTCCTCGTGCTGCTCCTC
Arc2	GGGGACAACTTTGTACAAAAAAGTTGGCACCATGACGCAGATGTCCGAC	GGGGACAACTTTGTACAAGAAAGTTGGCAAGTGCCTTGTGCGCTCC
Arc42	GGGGACAACTTTGTACAAAAAAGTTGGCACCATGCAATCAGTACTCACCCG	GGGGACAACTTTGTACAAGAAAGTTGGCAAACTAGCATATTCCTTTAGAA
aret	GGGGACAACTTTGTACAAAAAAGTTGGCACCATGTTCACCAGCCGCG	GGGGACAACTTTGTACAAGAAAGTTGGCAAGTAGGGCTTCGAGTCCTTGG
aret	GGGGACAACTTTGTACAAAAAAGTTGGCACCATGCTAAACAAGAAGCTGAA	GGGGACAACTTTGTACAAGAAAGTTGGCAAGTAGGGCTTCGAGTCCTTGG
aret	GGGGACAACTTTGTACAAAAAAGTTGGCACCATGCTCAGTTCGCTGGAC	GGGGACAACTTTGTACAAGAAAGTTGGCAAGTAGGGCTTCGAGTCCTTGG
Arf102F	GGGGACAACTTTGTACAAAAAAGTTGGCACCATGGGACTAACAATATCTAG	GGGGACAACTTTGTACAAGAAAGTTGGCAATTTTTTAGCCAATTCAGCTG
Arf51F	GGGGACAACTTTGTACAAAAAAGTTGGCACCATGGGAAAGTTACTATCAAA	GGGGACAACTTTGTACAAGAAAGTTGGCAATAACTTATGGTTCGACGTT
Arf79F	GGGGACAACTTTGTACAAAAAAGTTGGCACCATGGGAAACGTATTCGCG	GGGGACAACTTTGTACAAGAAAGTTGGCAAGCGATTAGCGTTCTTCAATT
ArfGAP1	GGGGACAACTTTGTACAAAAAAGTTGGCACCATGGCGAGTCCCAGAAC	GGGGACAACTTTGTACAAGAAAGTTGGCAAGTTCATCAGCAGATTCCAGG
ArfGAP3	GGGGACAACTTTGTACAAAAAAGTTGGCACCATGGCCAGTCCAGCAGC	GGGGACAACTTTGTACAAGAAAGTTGGCAAGTAACCGTACTTGTCTTGCC
Arfip	GGGGACAACTTTGTACAAAAAAGTTGGCACCATGACGGACCGCGAGC	GGGGACAACTTTGTACAAGAAAGTTGGCAACTGCTCCAGCCAGGATC
arg	GGGGACAACTTTGTACAAAAAAGTTGGCACCATGTGGTGGAGCCGTAAA	GGGGACAACTTTGTACAAGAAAGTTGGCAAATCGCTACCAAGGATTCCG
Argk	GGGGACAACTTTGTACAAAAAAGTTGGCACCATGTTCGCTTTGTGGTATTT	GGGGACAACTTTGTACAAGAAAGTTGGCAACAGGCTCTTCTCGAGCTTG
Arl1	GGGGACAACTTTGTACAAAAAAGTTGGCACCATGGGTGGGGTGCTCAG	GGGGACAACTTTGTACAAGAAAGTTGGCAACTTGCGACTCTGCAGGG
Arl2	GGGGACAACTTTGTACAAAAAAGTTGGCACCATGGGCTTCCTCACAGT	GGGGACAACTTTGTACAAGAAAGTTGGCAAATCCAAAGTGAATATACGCT
arm	GGGGACAACTTTGTACAAAAAAGTTGGCACCATGAGTTACATGCCAGCCC	GGGGACAACTTTGTACAAGAAAGTTGGCAAACAATCGGTATCGTACCAGG
Arp1	GGGGACAACTTTGTACAAAAAAGTTGGCACCATGGAGCCTTATGATGTCGT	GGGGACAACTTTGTACAAGAAAGTTGGCAAAAAAGTCTTTCTGTGCACGG
Arp10	GGGGACAACTTTGTACAAAAAAGTTGGCACCATGCCCATTTACGAGAGCG	GGGGACAACTTTGTACAAGAAAGTTGGCAACGAGCCTGTCGGCCTAT
Arp2	GGGGACAACTTTGTACAAAAAAGTTGGCACCATGGACAGCAAGGGTCGA	GGGGACAACTTTGTACAAGAAAGTTGGCAAGTGACTGATCTTTTGCAGCT
Arp3	GGGGACAACTTTGTACAAAAAAGTTGGCACCATGGCAGGCAGGCTACC	GGGGACAACTTTGTACAAGAAAGTTGGCAATGTCATGGTGCCAAAGACG
Arp5	GGGGACAACTTTGTACAAAAAAGTTGGCACCATGGCGGGTAAACGTGTT	GGGGACAACTTTGTACAAGAAAGTTGGCAAATCTTTTGGTGTAGGATAAA
Arp53D	GGGGACAACTTTGTACAAAAAAGTTGGCACCATGAGCAGCGAGGTAGA	GGGGACAACTTTGTACAAGAAAGTTGGCAAAAAACACTTTCGATGGACT
Arp6	GGGGACAACTTTGTACAAAAAAGTTGGCACCATGGCCAACGCTGTGGT	GGGGACAACTTTGTACAAGAAAGTTGGCAACCGCTGATTGATACCCTGG
Arp8	GGGGACAACTTTGTACAAAAAAGTTGGCACCATGCAACGATCCCGAGC	GGGGACAACTTTGTACAAGAAAGTTGGCAACCAGAGGAAGGGAGATCTTT
Arpc1	GGGGACAACTTTGTACAAAAAAGTTGGCACCATGGCCGAGACATACACCTT	GGGGACAACTTTGTACAAGAAAGTTGGCAAGATCTGCAGGTTGCGCA
Arpc2	GGGGACAACTTTGTACAAAAAAGTTGGCACCATGATCCTGCTGGAAATCAA	GGGGACAACTTTGTACAAGAAAGTTGGCAAATCGATGCGCTTGAAAGTTC
Arpc3A	GGGGACAACTTTGTACAAAAAAGTTGGCACCATGGCCATCCTGCCG	GGGGACAACTTTGTACAAGAAAGTTGGCAATTGTCCAGGTCCAGCCA
Arpc3A	GGGGACAACTTTGTACAAAAAAGTTGGCACCATGCCGGCCTACCACTC	GGGGACAACTTTGTACAAGAAAGTTGGCAATTGTCCAGGTCCAGCCA
Arpc3B	GGGGACAACTTTGTACAAAAAAGTTGGCACCATGCCGGCATTTCACTC	GGGGACAACTTTGTACAAGAAAGTTGGCAACATTCCCGGTCCCGA
arr	GGGGACAACTTTGTACAAAAAAGTTGGCACCATGGCTCTCGAGCCATACA	GGGGACAACTTTGTACAAGAAAGTTGGCAACGTAAATCCCCGACTCGG
Arr1	GGGGACAACTTTGTACAAAAAAGTTGGCACCATGGTGGTCAATTTCAAGGT	GGGGACAACTTTGTACAAGAAAGTTGGCAAGGCCTCAATGGAGCCC
Arr2	GGGGACAACTTTGTACAAAAAAGTTGGCACCATGGTTGTATCCGTGAAGGT	GGGGACAACTTTGTACAAGAAAGTTGGCAAGTCCGCCATGTTCACATTG
Ars2	GGGGACAACTTTGTACAAAAAAGTTGGCACCATGGGTGATTCCGACGA	GGGGACAACTTTGTACAAGAAAGTTGGCAAGTCAAACATATCAGAATTGG
Art1	GGGGACAACTTTGTACAAAAAAGTTGGCACCATGGCCAGCACAGACATTC	GGGGACAACTTTGTACAAGAAAGTTGGCAAGCGCATGCGGTATGTGT
Art2	GGGGACAACTTTGTACAAAAAAGTTGGCACCATGTTAGAGGAACTTGCAAA	GGGGACAACTTTGTACAAGAAAGTTGGCAAACAAAGTGTTAGGGGATCGG
Art3	GGGGACAACTTTGTACAAAAAAGTTGGCACCATGAAAGACACCGAGGTCAA	GGGGACAACTTTGTACAAGAAAGTTGGCAAAACCACATTGTATTTGTGTT
Art3	GGGGACAACTTTGTACAAAAAAGTTGGCACCATGGACGAAGGCGATGAG	GGGGACAACTTTGTACAAGAAAGTTGGCAAAACCACATTGTATTTGTGTT
Art4	GGGGACAACTTTGTACAAAAAAGTTGGCACCATGTCCAGCCTGCGACC	GGGGACAACTTTGTACAAGAAAGTTGGCAAGTGCGGATGCATAAGTCCA
Art6	GGGGACAACTTTGTACAAAAAAGTTGGCACCATGTCTTTTAATGCCAACCA	GGGGACAACTTTGTACAAGAAAGTTGGCAATCTTGGTGAGGAGAAGCTCT
Art7	GGGGACAACTTTGTACAAAAAAGTTGGCACCATGTTGAGGAATTTGTTAAA	GGGGACAACTTTGTACAAGAAAGTTGGCAAAAGCTTCTTCTGGCCAAAGC
Art8	GGGGACAACTTTGTACAAAAAAGTTGGCACCATGGCGAACACTTATTTCGA	GGGGACAACTTTGTACAAGAAAGTTGGCAATGAGGTGTCCATCATTTTT
aru	GGGGACAACTTTGTACAAAAAAGTTGGCACCATGGTGAACCACCACTCGA	GGGGACAACTTTGTACAAGAAAGTTGGCAAGAAGTAGCGGAACTCGCC
Asap1	GGGGACAACTTTGTACAAAAAAGTTGGCACCATGCCGCCATCCCTG	GGGGACAACTTTGTACAAGAAAGTTGGCAAATCAGGCAGCATATGCACG
Asator	GGGGACAACTTTGTACAAAAAAGTTGGCACCATGTTTTGGCATTTACTATG	GGGGACAACTTTGTACAAGAAAGTTGGCAACGATTCTGTTAAAAGTATTG
ase	GGGGACAACTTTGTACAAAAAAGTTGGCACCATGGCCGCCTTAAGCTTC	GGGGACAACTTTGTACAAGAAAGTTGGCAAAACGGACAGATTGGTGCA
asf1	GGGGACAACTTTGTACAAAAAAGTTGGCACCATGGCCAAGGTGCACATC	GGGGACAACTTTGTACAAGAAAGTTGGCAAACATTCCATGGCCAGTGAG
ash2	GGGGACAACTTTGTACAAAAAAGTTGGCACCATGGAGGACAGCCAAATGG	GGGGACAACTTTGTACAAGAAAGTTGGCAAAAGACCCATATTATCCAAGC
ash2	GGGGACAACTTTGTACAAAAAAGTTGGCACCATGGCGTCATCTTTTACGG	GGGGACAACTTTGTACAAGAAAGTTGGCAAAAGACCCATATTATCCAAGC
asl	GGGGACAACTTTGTACAAAAAAGTTGGCACCATGAACACGCCAGGTATAAG	GGGGACAACTTTGTACAAGAAAGTTGGCAAGCTGTGACCATTGCCTTTG
asparagine-synthetase	GGGGACAACTTTGTACAAAAAAGTTGGCACCATGTGCGGAATTTTTGCC	GGGGACAACTTTGTACAAGAAAGTTGGCAAGTTTTTGTTGACCTGGTGGA
Asph	GGGGACAACTTTGTACAAAAAAGTTGGCACCATGTCGGGCGATGTGC	GGGGACAACTTTGTACAAGAAAGTTGGCAAGTGATTGTTGAGCTCCCTAA
asrij	GGGGACAACTTTGTACAAAAAAGTTGGCACCATGGACTCCCCGCTGAA	GGGGACAACTTTGTACAAGAAAGTTGGCAAATCAGTCCAGGAGTCGCC
Ast	GGGGACAACTTTGTACAAAAAAGTTGGCACCATGAACTCCCTTCACGCC	GGGGACAACTTTGTACAAGAAAGTTGGCAAACGTCGGCCCAGGCC
ast	GGGGACAACTTTGTACAAAAAAGTTGGCACCATGGGAGTCCGCGGC	GGGGACAACTTTGTACAAGAAAGTTGGCAACGCTACCTTGAGTGCGC
Ast-C	GGGGACAACTTTGTACAAAAAAGTTGGCACCATGATGAAATTCGTGCAGA	GGGGACAACTTTGTACAAGAAAGTTGGCAACTTCCTAAAGCAGGAGATGG
asun	GGGGACAACTTTGTACAAAAAAGTTGGCACCATGTTCGAACGCAACCAGA	GGGGACAACTTTGTACAAGAAAGTTGGCAAACTACGTACGGATTCCTCCT
Atac1	GGGGACAACTTTGTACAAAAAAGTTGGCACCATGGAAATAGCAGAGATATC	GGGGACAACTTTGTACAAGAAAGTTGGCAATGACTCTTGGTCCACTACAA
Atac2	GGGGACAACTTTGTACAAAAAAGTTGGCACCATGAATCGGCCCAGTAACTG	GGGGACAACTTTGTACAAGAAAGTTGGCAATCTTTGTAATCTCAAAAAGA
ATbp	GGGGACAACTTTGTACAAAAAAGTTGGCACCATGGGTTTTCCGCGCAT	GGGGACAACTTTGTACAAGAAAGTTGGCAAAAAGCGCTGCGGCAATA
Ate1	GGGGACAACTTTGTACAAAAAAGTTGGCACCATGAGCTTGAGCATTGTGAG	GGGGACAACTTTGTACAAGAAAGTTGGCAACTTCACGTATAGCATGCGC
Atet	GGGGACAACTTTGTACAAAAAAGTTGGCACCATGGAACTGACGCTGACCC	GGGGACAACTTTGTACAAGAAAGTTGGCAAGCGAATCATGTGCAGTTTC
Atf-2	GGGGACAACTTTGTACAAAAAAGTTGGCACCATGGCGGCTCGCCTG	GGGGACAACTTTGTACAAGAAAGTTGGCAACTTCTTGCTCTTGCGCTTC
Atf-2	GGGGACAACTTTGTACAAAAAAGTTGGCACCATGGACACCGCCGGA	GGGGACAACTTTGTACAAGAAAGTTGGCAACTTCTTGCTCTTGCGCTTC
Atf6	GGGGACAACTTTGTACAAAAAAGTTGGCACCATGACGCCATGTTTATTTTC	GGGGACAACTTTGTACAAGAAAGTTGGCAAGTTGATAAACTTTGTTTCCT
Atf6	GGGGACAACTTTGTACAAAAAAGTTGGCACCATGGACATCAATGAATATAA	GGGGACAACTTTGTACAAGAAAGTTGGCAAGTTGATAAACTTTGTTTCCT
Atg1	GGGGACAACTTTGTACAAAAAAGTTGGCACCATGAATATTGTCGGGGAA	GGGGACAACTTTGTACAAGAAAGTTGGCAAAGCATTCTCATCGGTCATGT
Atg12	GGGGACAACTTTGTACAAAAAAGTTGGCACCATGGCAGAGACACCAGAATC	GGGGACAACTTTGTACAAGAAAGTTGGCAAGCCCCACGCCTGATTC
Atg13	GGGGACAACTTTGTACAAAAAAGTTGGCACCATGTCGGCGCAGCGT	GGGGACAACTTTGTACAAGAAAGTTGGCAAGTTGCTCATTTGGAGCCC
Atg14	GGGGACAACTTTGTACAAAAAAGTTGGCACCATGGCAAACAGCTCCAGC	GGGGACAACTTTGTACAAGAAAGTTGGCAATTTGATCCAGCGCAGCA
Atg16	GGGGACAACTTTGTACAAAAAAGTTGGCACCATGTCTACGGAGGAGCATGT	GGGGACAACTTTGTACAAGAAAGTTGGCAATGACTCCGAGTAGATGGTGC
Atg16	GGGGACAACTTTGTACAAAAAAGTTGGCACCATGCAATACAAGTCAAAGGA	GGGGACAACTTTGTACAAGAAAGTTGGCAATGACTCCGAGTAGATGGTGC
Atg18	GGGGACAACTTTGTACAAAAAAGTTGGCACCATGATGAGCCTGCTCGG	GGGGACAACTTTGTACAAGAAAGTTGGCAAAGCACCTTTGATATCCATGG
Atg2	GGGGACAACTTTGTACAAAAAAGTTGGCACCATGTCGTGGTTCAATCCCTG	GGGGACAACTTTGTACAAGAAAGTTGGCAAGTGGATCTCCTGCTTCCACT
Atg4	GGGGACAACTTTGTACAAAAAAGTTGGCACCATGCTGGTTGGACTCAGC	GGGGACAACTTTGTACAAGAAAGTTGGCAAAATGACGGCTCTCTCACTGG
Atg5	GGGGACAACTTTGTACAAAAAAGTTGGCACCATGGCCCACGACCGC	GGGGACAACTTTGTACAAGAAAGTTGGCAAAACATCCTTGTAGTCCACCG
Atg6	GGGGACAACTTTGTACAAAAAAGTTGGCACCATGAGTGAGGCGGAAAAGC	GGGGACAACTTTGTACAAGAAAGTTGGCAACGGTGACACAAACTGTGAAG
Atg7	GGGGACAACTTTGTACAAAAAAGTTGGCACCATGAGCACGGAAAAAGAGA	GGGGACAACTTTGTACAAGAAAGTTGGCAAATCCTCGTCGCTATCGGA
Atg8a	GGGGACAACTTTGTACAAAAAAGTTGGCACCATGAAGTTCCAATACAAGGA	GGGGACAACTTTGTACAAGAAAGTTGGCAAGTTAATTTTGGCCATGCCG
Atg8b	GGGGACAACTTTGTACAAAAAAGTTGGCACCATGGATATGAACTACCAGT	GGGGACAACTTTGTACAAGAAAGTTGGCAACTGCCGTCCATAGACGTTC
Atg9	GGGGACAACTTTGTACAAAAAAGTTGGCACCATGTCTAGCCCACATATCAA	GGGGACAACTTTGTACAAGAAAGTTGGCAATGAGCGGATGCTACCCA
atilla	GGGGACAACTTTGTACAAAAAAGTTGGCACCATGTGGAGCGTGCTGAAA	GGGGACAACTTTGTACAAGAAAGTTGGCAACAGGCTCAAGTTGAGGGC
atl	GGGGACAACTTTGTACAAAAAAGTTGGCACCATGGGCGGATCGGCAGT	GGGGACAACTTTGTACAAGAAAGTTGGCAATGACCGCTTCACCTTGC
atms	GGGGACAACTTTGTACAAAAAAGTTGGCACCATGCCACCCACGATCAA	GGGGACAACTTTGTACAAGAAAGTTGGCAATTCATCTGAGGCGCTTCC
Atox1	GGGGACAACTTTGTACAAAAAAGTTGGCACCATGACAGTGCACGAATTCAA	GGGGACAACTTTGTACAAGAAAGTTGGCAATTTCTTCACCCCGACGT
Atpalpha	GGGGACAACTTTGTACAAAAAAGTTGGCACCATGGCGTTAAGGTCGGA	GGGGACAACTTTGTACAAGAAAGTTGGCAAATAGTAGGTCTCCTGCTCCA
Atpalpha	GGGGACAACTTTGTACAAAAAAGTTGGCACCATGCCGGCCAAAGTTAA	GGGGACAACTTTGTACAAGAAAGTTGGCAAGTTCTTAACTATTAACTGGG
ATPCL	GGGGACAACTTTGTACAAAAAAGTTGGCACCATGTCGGCGAAAGCAATC	GGGGACAACTTTGTACAAGAAAGTTGGCAAGTTGTACTGCTCGGGAATGA
ATPsyn-b	GGGGACAACTTTGTACAAAAAAGTTGGCACCATGTTCTCGAGAGCCGCT	GGGGACAACTTTGTACAAGAAAGTTGGCAAGGCAGACTTGACGCGC
ATPsyn-b	GGGGACAACTTTGTACAAAAAAGTTGGCACCATGGAGCACGAGTACTACAG	GGGGACAACTTTGTACAAGAAAGTTGGCAAGGCAGACTTGACGCGC
ATPsyn-beta	GGGGACAACTTTGTACAAAAAAGTTGGCACCATGTTCGCGTTACGTGCTG	GGGGACAACTTTGTACAAGAAAGTTGGCAAGGCAGCTTCCTTTGCCA
ATPsyn-beta	GGGGACAACTTTGTACAAAAAAGTTGGCACCATGTTCGCGTTACGTGCTG	GGGGACAACTTTGTACAAGAAAGTTGGCAACTTACCAATAACATTAATGA
ATPsyn-Cf6	GGGGACAACTTTGTACAAAAAAGTTGGCACCATGCTGTCGCAATCCCTG	GGGGACAACTTTGTACAAGAAAGTTGGCAACTGTGGGGCCTGGGT
ATPsyn-d	GGGGACAACTTTGTACAAAAAAGTTGGCACCATGGCCGCCCGCCGTAT	GGGGACAACTTTGTACAAGAAAGTTGGCAAGTGGTGTCCCTGGGCTT
ATPsyn-gamma	GGGGACAACTTTGTACAAAAAAGTTGGCACCATGATGATGCAACGCACC	GGGGACAACTTTGTACAAGAAAGTTGGCAATGTGAGGGCGGCGGC
att-ORFA	GGGGACAACTTTGTACAAAAAAGTTGGCACCATGAGCCGACTCCTGGAG	GGGGACAACTTTGTACAAGAAAGTTGGCAATTTCTCAACCCGTCTCAAGT
att-ORFB	GGGGACAACTTTGTACAAAAAAGTTGGCACCATGTCCCTCCGTTTATTT	GGGGACAACTTTGTACAAGAAAGTTGGCAAAGAGTCTCGTAGGTGAAGAA
AttB	GGGGACAACTTTGTACAAAAAAGTTGGCACCATGCAGAAGACAAGCATCCT	GGGGACAACTTTGTACAAGAAAGTTGGCAAACCGAAGTGGTGGGAAAG
AttD	GGGGACAACTTTGTACAAAAAAGTTGGCACCATGGAATGTCAGGCTTCAGG	GGGGACAACTTTGTACAAGAAAGTTGGCAAAAAATTATATCGCAAGTTAA
Atu	GGGGACAACTTTGTACAAAAAAGTTGGCACCATGGGCAGCCAAAACTC	GGGGACAACTTTGTACAAGAAAGTTGGCAAATCGTTGTCACTGCCCG
Atx-1	GGGGACAACTTTGTACAAAAAAGTTGGCACCATGCAGATGCACATGGAACT	GGGGACAACTTTGTACAAGAAAGTTGGCAAATAGTTTAGCTTTCCCATCA
Atx2	GGGGACAACTTTGTACAAAAAAGTTGGCACCATGAACAACAATAGCAAGCG	GGGGACAACTTTGTACAAGAAAGTTGGCAACTGTGGCTGATGCTGCTG
aub	GGGGACAACTTTGTACAAAAAAGTTGGCACCATGAATTTACCACCAAACCC	GGGGACAACTTTGTACAAGAAAGTTGGCAACAAAAAGTACAATTGATTCT
aur	GGGGACAACTTTGTACAAAAAAGTTGGCACCATGTCCCATCCGTCTGACC	GGGGACAACTTTGTACAAGAAAGTTGGCAACTGCGTGTGCGCCAG
aust	GGGGACAACTTTGTACAAAAAAGTTGGCACCATGCCTCGCACCAAGATT	GGGGACAACTTTGTACAAGAAAGTTGGCAACGGTTTCAATTTGCCCA
Aut1	GGGGACAACTTTGTACAAAAAAGTTGGCACCATGCAGAGTGTTCTCAACAC	GGGGACAACTTTGTACAAGAAAGTTGGCAAAGACATGTTGAAGTTTTGCG
aux	GGGGACAACTTTGTACAAAAAAGTTGGCACCATGGGCGAGTTCTTTAAGTC	GGGGACAACTTTGTACAAGAAAGTTGGCAACGCATTAAACATATTTTGCT
ave	GGGGACAACTTTGTACAAAAAAGTTGGCACCATGGGTGAAGAAACTATTAA	GGGGACAACTTTGTACAAGAAAGTTGGCAAGTAAATATTGAGCCTTTCCA
Aven	GGGGACAACTTTGTACAAAAAAGTTGGCACCATGTCCGGCAAGGACGA	GGGGACAACTTTGTACAAGAAAGTTGGCAATTCATCCAAAACGGAATCC
awd	GGGGACAACTTTGTACAAAAAAGTTGGCACCATGGCGGCTAACAAGGAG	GGGGACAACTTTGTACAAGAAAGTTGGCAATTCGTAGATCCAGTCCTTGG
awd	GGGGACAACTTTGTACAAAAAAGTTGGCACCATGAAGCTCCTGATGCTCG	GGGGACAACTTTGTACAAGAAAGTTGGCAATTCGTAGATCCAGTCCTTGG
Awh	GGGGACAACTTTGTACAAAAAAGTTGGCACCATGAAGACTGAGCTGCGTTC	GGGGACAACTTTGTACAAGAAAGTTGGCAACACCTCGCTGGGCATAC
Axn	GGGGACAACTTTGTACAAAAAAGTTGGCACCATGAGTGGCCATCCATCG	GGGGACAACTTTGTACAAGAAAGTTGGCAAATCGGATGGCTTGACAAGA
Axs	GGGGACAACTTTGTACAAAAAAGTTGGCACCATGTCCGAAGATGCCAAGA	GGGGACAACTTTGTACAAGAAAGTTGGCAAACTCACCGTGGTCCAAACA
Axud1	GGGGACAACTTTGTACAAAAAAGTTGGCACCATGTTTAGTCCTATAAAAAA	GGGGACAACTTTGTACAAGAAAGTTGGCAAGGAGGACTCGCTTGTCG
az2	GGGGACAACTTTGTACAAAAAAGTTGGCACCATGGTGGTTTGCGGGAA	GGGGACAACTTTGTACAAGAAAGTTGGCAAAGGCTGAGGGAATGTCTTTG
b	GGGGACAACTTTGTACAAAAAAGTTGGCACCATGCTGGCCAGCGAGA	GGGGACAACTTTGTACAAGAAAGTTGGCAACAAGTTTTGGGCGAGCG
B-H1	GGGGACAACTTTGTACAAAAAAGTTGGCACCATGAAAGACTCGATGAGCA	GGGGACAACTTTGTACAAGAAAGTTGGCAACACCTGGATCTGATCCTCG
B-H2	GGGGACAACTTTGTACAAAAAAGTTGGCACCATGACCACAATGCCACCG	GGGGACAACTTTGTACAAGAAAGTTGGCAAGACCTCCAGGGCCAGTT
B4	GGGGACAACTTTGTACAAAAAAGTTGGCACCATGAACGAGACCTTAAAGCT	GGGGACAACTTTGTACAAGAAAGTTGGCAATTTGAGCGTATTGTAAATGT
B52	GGGGACAACTTTGTACAAAAAAGTTGGCACCATGGTGGGATCTCGAGTGT	GGGGACAACTTTGTACAAGAAAGTTGGCAAATCGTCCATGCTCTCGTT
B52	GGGGACAACTTTGTACAAAAAAGTTGGCACCATGCGCCAGGCTGGC	GGGGACAACTTTGTACAAGAAAGTTGGCAAATCGTCCATGCTCTCGTT
b6	GGGGACAACTTTGTACAAAAAAGTTGGCACCATGGCGCAGCGGCTT	GGGGACAACTTTGTACAAGAAAGTTGGCAAGAAGTTACCACATGGACCCA
babo	GGGGACAACTTTGTACAAAAAAGTTGGCACCATGTTATCTGCGCTCCGG	GGGGACAACTTTGTACAAGAAAGTTGGCAAGTTCTTGACCTTGTCCTCCA
babos	GGGGACAACTTTGTACAAAAAAGTTGGCACCATGATGTCCAGAACAGATCT	GGGGACAACTTTGTACAAGAAAGTTGGCAAATGTGCGCCCATCCC
Bacc	GGGGACAACTTTGTACAAAAAAGTTGGCACCATGTCGGCTGCTACGGA	GGGGACAACTTTGTACAAGAAAGTTGGCAACGCCTGATCGTCCGAG
Bace	GGGGACAACTTTGTACAAAAAAGTTGGCACCATGTTCAAGACCATCGCTGT	GGGGACAACTTTGTACAAGAAAGTTGGCAAGGCGACTGGGGCGAAG
baf	GGGGACAACTTTGTACAAAAAAGTTGGCACCATGTCGGGCACATCGC	GGGGACAACTTTGTACAAGAAAGTTGGCAACAAGAACTCCTCGCACCAA
bai	GGGGACAACTTTGTACAAAAAAGTTGGCACCATGGCGAGGGCGGCT	GGGGACAACTTTGTACAAGAAAGTTGGCAATTCGATGAGTTTTTTGGCTT
Baldspot	GGGGACAACTTTGTACAAAAAAGTTGGCACCATGATCAACATGGACATTAG	GGGGACAACTTTGTACAAGAAAGTTGGCAACTGCGCCTTGGCCTT
ball	GGGGACAACTTTGTACAAAAAAGTTGGCACCATGCCGCGTGTAGCCA	GGGGACAACTTTGTACAAGAAAGTTGGCAATCCCTGGTATTTCCGCA
bam	GGGGACAACTTTGTACAAAAAAGTTGGCACCATGCTTAATGCGCGTGAC	GGGGACAACTTTGTACAAGAAAGTTGGCAAGCTTCTGAAGCGAGGTACA
bap	GGGGACAACTTTGTACAAAAAAGTTGGCACCATGCTGAATATGGAAAGCGC	GGGGACAACTTTGTACAAGAAAGTTGGCAAGTCGATCTCCACATTCTCGT
Bap170	GGGGACAACTTTGTACAAAAAAGTTGGCACCATGAGCGCCACCACCAT	GGGGACAACTTTGTACAAGAAAGTTGGCAACTGGCTCAATTCGTACATGA
Bap55	GGGGACAACTTTGTACAAAAAAGTTGGCACCATGAGTGGCGGCACCAT	GGGGACAACTTTGTACAAGAAAGTTGGCAACGGACACTTCCGCTCG
Bap60	GGGGACAACTTTGTACAAAAAAGTTGGCACCATGTCGCAACGCTTTGC	GGGGACAACTTTGTACAAGAAAGTTGGCAAGCCGTTGCGTATGCCC
barc	GGGGACAACTTTGTACAAAAAAGTTGGCACCATGAGCGACGAAGGTGG	GGGGACAACTTTGTACAAGAAAGTTGGCAAAGGGGTGGCGTCTCCT
barr	GGGGACAACTTTGTACAAAAAAGTTGGCACCATGACTCTGCCCCGCTT	GGGGACAACTTTGTACAAGAAAGTTGGCAAATCCAACACCTGGCGAA
baz	GGGGACAACTTTGTACAAAAAAGTTGGCACCATGAAGGTCACCGTCTGCTT	GGGGACAACTTTGTACAAGAAAGTTGGCAACACCTTGGAGGCGTGTG
bbc	GGGGACAACTTTGTACAAAAAAGTTGGCACCATGCGGTTCGGCAGAAT	GGGGACAACTTTGTACAAGAAAGTTGGCAAGTGCGGTTTGCTCTTCG
bbx	GGGGACAACTTTGTACAAAAAAGTTGGCACCATGATCAACGGCCTGAGC	GGGGACAACTTTGTACAAGAAAGTTGGCAAGTTGGACTTGGTCAGCTCAG
bc10	GGGGACAACTTTGTACAAAAAAGTTGGCACCATGTATTGCCTACAATGCCT	GGGGACAACTTTGTACAAGAAAGTTGGCAAGCCATTCTCACATTGATGGC
BCAS2	GGGGACAACTTTGTACAAAAAAGTTGGCACCATGGCTGGCGAAGTTATTG	GGGGACAACTTTGTACAAGAAAGTTGGCAACGTTGATCCATTGGAAGATT
bcd	GGGGACAACTTTGTACAAAAAAGTTGGCACCATGGCGCAACCGCCG	GGGGACAACTTTGTACAAGAAAGTTGGCAAATTGAAGCAGTAGGCAAACT
BCL7-like	GGGGACAACTTTGTACAAAAAAGTTGGCACCATGTCGCGCAGCGTG	GGGGACAACTTTGTACAAGAAAGTTGGCAAGTCGCTCGTCTTCAATCG
bcn92	GGGGACAACTTTGTACAAAAAAGTTGGCACCATGTCGACCCGTCGCC	GGGGACAACTTTGTACAAGAAAGTTGGCAAGTCGTCCGAGGGCTTCA
bdg	GGGGACAACTTTGTACAAAAAAGTTGGCACCATGAGCAGCAAGGAGCAG	GGGGACAACTTTGTACAAGAAAGTTGGCAAAATCACAGATGTATTATTTC
be	GGGGACAACTTTGTACAAAAAAGTTGGCACCATGAATTCGCGACGGATT	GGGGACAACTTTGTACAAGAAAGTTGGCAAGGCATCCGCGTAGTCG
BEAF-32	GGGGACAACTTTGTACAAAAAAGTTGGCACCATGCCCAAGGGTCGTGT	GGGGACAACTTTGTACAAGAAAGTTGGCAACTCATCCTTGGCAAGCG
BEAF-32	GGGGACAACTTTGTACAAAAAAGTTGGCACCATGCATGTTGAAAAGAAATC	GGGGACAACTTTGTACAAGAAAGTTGGCAACTCATCCTTGGCAAGCG
beag	GGGGACAACTTTGTACAAAAAAGTTGGCACCATGTCGGATGCCCACTTG	GGGGACAACTTTGTACAAGAAAGTTGGCAAGTACTTTGCGGATTTGTAA
beat-Ia	GGGGACAACTTTGTACAAAAAAGTTGGCACCATGCGGTTTCCACAGAATG	GGGGACAACTTTGTACAAGAAAGTTGGCAATGTTAATTGCCTGATACATC
beat-Ib	GGGGACAACTTTGTACAAAAAAGTTGGCACCATGCAAAAGCCAGCGCT	GGGGACAACTTTGTACAAGAAAGTTGGCAACCGCACCGCCCTGCC
beat-Ic	GGGGACAACTTTGTACAAAAAAGTTGGCACCATGGCGAAGACGACTATTCC	GGGGACAACTTTGTACAAGAAAGTTGGCAAGCACGCGCTCCAACG
beat-IIa	GGGGACAACTTTGTACAAAAAAGTTGGCACCATGCTGGAGTTGCAACTTTG	GGGGACAACTTTGTACAAGAAAGTTGGCAAGGCCAGACGCAGACTTTC
beat-IIb	GGGGACAACTTTGTACAAAAAAGTTGGCACCATGTGGCAGACACTATCAAC	GGGGACAACTTTGTACAAGAAAGTTGGCAACGGAAATATTTTCTTTTCAG
beat-IIIa	GGGGACAACTTTGTACAAAAAAGTTGGCACCATGACCGAGGTGAAGATACC	GGGGACAACTTTGTACAAGAAAGTTGGCAAACTATTTCGTGGCCAGTTCC
beat-IIIb	GGGGACAACTTTGTACAAAAAAGTTGGCACCATGGATCCTGCAACAAACTG	GGGGACAACTTTGTACAAGAAAGTTGGCAATCCTCTCACCCGGAACTC
beat-IIIc	GGGGACAACTTTGTACAAAAAAGTTGGCACCATGTTTGGCCATCTCAGTTT	GGGGACAACTTTGTACAAGAAAGTTGGCAACCGTGCAGTCAATGCAA
beat-IV	GGGGACAACTTTGTACAAAAAAGTTGGCACCATGAAATACACAAACGATAC	GGGGACAACTTTGTACAAGAAAGTTGGCAACTCACCCAGCAGCATGG
beat-Va	GGGGACAACTTTGTACAAAAAAGTTGGCACCATGGATTACGGCTGGCTG	GGGGACAACTTTGTACAAGAAAGTTGGCAATGAAGGGCGTCGCAAAC
beat-Vb	GGGGACAACTTTGTACAAAAAAGTTGGCACCATGGACCTGGGCCGC	GGGGACAACTTTGTACAAGAAAGTTGGCAACGTCGCCGCCATTTTAT
beat-Vc	GGGGACAACTTTGTACAAAAAAGTTGGCACCATGAGCCTGCTGCGCCT	GGGGACAACTTTGTACAAGAAAGTTGGCAAACTCTGGGTGCTGTGCC
beat-VI	GGGGACAACTTTGTACAAAAAAGTTGGCACCATGGCCAGCCAAAGGAT	GGGGACAACTTTGTACAAGAAAGTTGGCAACAGATGCGCCATGGC
beat-VII	GGGGACAACTTTGTACAAAAAAGTTGGCACCATGAATAGGTTTTGGATAA	GGGGACAACTTTGTACAAGAAAGTTGGCAAGTAGCTGAGGGGCAGCAG
beg	GGGGACAACTTTGTACAAAAAAGTTGGCACCATGTTGGCCGCCCGC	GGGGACAACTTTGTACAAGAAAGTTGGCAAGGCTATAACATTAAAGCTGG
ben	GGGGACAACTTTGTACAAAAAAGTTGGCACCATGTCCAGCCTGCCACG	GGGGACAACTTTGTACAAGAAAGTTGGCAAGTCTTCGACGGCATATTTCT
Best1	GGGGACAACTTTGTACAAAAAAGTTGGCACCATGACAATTACGTACACAGG	GGGGACAACTTTGTACAAGAAAGTTGGCAAACTGCCGTTGATGGCGT
Best2	GGGGACAACTTTGTACAAAAAAGTTGGCACCATGACTGTCTCGTATGCGGG	GGGGACAACTTTGTACAAGAAAGTTGGCAAGACGTACACCTCTCCGGTCT
Best3	GGGGACAACTTTGTACAAAAAAGTTGGCACCATGACTGTCTCTTACACCGC	GGGGACAACTTTGTACAAGAAAGTTGGCAATTTCTTAGATTCGTCACTGT
Best4	GGGGACAACTTTGTACAAAAAAGTTGGCACCATGACTGTGACCTATACCTC	GGGGACAACTTTGTACAAGAAAGTTGGCAAATCCTGCTTTTCCGTCTT
Bet1	GGGGACAACTTTGTACAAAAAAGTTGGCACCATGCGCCGCAACAACTA	GGGGACAACTTTGTACAAGAAAGTTGGCAACTTAAACTTTAGGGTTATCC
Bet3	GGGGACAACTTTGTACAAAAAAGTTGGCACCATGTCACGACAAGCCTCTCG	GGGGACAACTTTGTACAAGAAAGTTGGCAAATCCTCGCCAGCTGGTA
Bet5	GGGGACAACTTTGTACAAAAAAGTTGGCACCATGACCATCTTTAACCTGT	GGGGACAACTTTGTACAAGAAAGTTGGCAATATATTGCGAATGCCGAAGA
beta'Cop	GGGGACAACTTTGTACAAAAAAGTTGGCACCATGCCTCTCAAACTAGACA	GGGGACAACTTTGTACAAGAAAGTTGGCAAATCGTCGCTTAGAAAATCG
beta4GalNAcTA	GGGGACAACTTTGTACAAAAAAGTTGGCACCATGTACCTCTTCACCAAGGC	GGGGACAACTTTGTACAAGAAAGTTGGCAAACTTTTGCGCTCGGAGTT
beta4GalNAcTB	GGGGACAACTTTGTACAAAAAAGTTGGCACCATGTTCGTGCGGCTCTG	GGGGACAACTTTGTACAAGAAAGTTGGCAAGGTATCAACCAGGATGTGCG
beta4GalT7	GGGGACAACTTTGTACAAAAAAGTTGGCACCATGGTGAATATATCCACCA	GGGGACAACTTTGTACAAGAAAGTTGGCAAGGTTTGTACCGCCGATG
betaCop	GGGGACAACTTTGTACAAAAAAGTTGGCACCATGACGTCGCAAGTGCC	GGGGACAACTTTGTACAAGAAAGTTGGCAAGGCCGCCTGCACCGACT
betaggt-I	GGGGACAACTTTGTACAAAAAAGTTGGCACCATGGAAGACCGCACTGA	GGGGACAACTTTGTACAAGAAAGTTGGCAATTGTGCTGAAATTAATGGCG
betaggt-II	GGGGACAACTTTGTACAAAAAAGTTGGCACCATGGACTTCACGACCTTCG	GGGGACAACTTTGTACAAGAAAGTTGGCAATGGCCTCGGCAATAGTTG
betaNACtes1	GGGGACAACTTTGTACAAAAAAGTTGGCACCATGGATTTCAAGAAGCTGAA	GGGGACAACTTTGTACAAGAAAGTTGGCAAATCTTCGTCCTCTGAGACCT
betaNACtes2	GGGGACAACTTTGTACAAAAAAGTTGGCACCATGGATTTCAAGACGCTGAA	GGGGACAACTTTGTACAAGAAAGTTGGCAACTTGCCGTCGGAATCATC
betaNACtes3	GGGGACAACTTTGTACAAAAAAGTTGGCACCATGGATTTCAAGAAGCTGAA	GGGGACAACTTTGTACAAGAAAGTTGGCAAATCTTCGTCCTCTGACACCT
betaNACtes4	GGGGACAACTTTGTACAAAAAAGTTGGCACCATGGATTTCAACAAGCGACA	GGGGACAACTTTGTACAAGAAAGTTGGCAAGGAATCATAGCCATCGGAG
betaTry	GGGGACAACTTTGTACAAAAAAGTTGGCACCATGCTGAAGTTCCTGATCCT	GGGGACAACTTTGTACAAGAAAGTTGGCAAGGCGTTGTTGATCACCC
betaTub56D	GGGGACAACTTTGTACAAAAAAGTTGGCACCATGAGGGAAATCGTTCACA	GGGGACAACTTTGTACAAGAAAGTTGGCAAGTTCTCGTCGACCTCAGCC
betaTub60D	GGGGACAACTTTGTACAAAAAAGTTGGCACCATGAGAGAAATCGTGAACCT	GGGGACAACTTTGTACAAGAAAGTTGGCAAAATACAATCGCCCTCGACC
betaTub85D	GGGGACAACTTTGTACAAAAAAGTTGGCACCATGCGTGAAATTGTACACA	GGGGACAACTTTGTACAAGAAAGTTGGCAATTCATCGCCGCCACC
betaTub97EF	GGGGACAACTTTGTACAAAAAAGTTGGCACCATGAGGGAAATTGTGCATCT	GGGGACAACTTTGTACAAGAAAGTTGGCAACTCGCCATTGCCGTTCT
BG642163	GGGGACAACTTTGTACAAAAAAGTTGGCACCATGTGGAAGTGGATAATCAA	GGGGACAACTTTGTACAAGAAAGTTGGCAATGGCGGTGATCCGGC
BG642167	GGGGACAACTTTGTACAAAAAAGTTGGCACCATGTCGTTAGCTGTATTGAC	GGGGACAACTTTGTACAAGAAAGTTGGCAACTTCCAATTCATCCAAACAC
Bgb	GGGGACAACTTTGTACAAAAAAGTTGGCACCATGATGAACGAGGCGGC	GGGGACAACTTTGTACAAGAAAGTTGGCAAACGACGCCACATGCTG
bgm	GGGGACAACTTTGTACAAAAAAGTTGGCACCATGTCCACGATAGACGCG	GGGGACAACTTTGTACAAGAAAGTTGGCAAGGCATATAGTTTCTCGATCT
BHD	GGGGACAACTTTGTACAAAAAAGTTGGCACCATGAACGCCGTGATAGCG	GGGGACAACTTTGTACAAGAAAGTTGGCAAGTGAAGGTGTGTGCTCCAGT
BI-1	GGGGACAACTTTGTACAAAAAAGTTGGCACCATGGCAGATACTGCGAATT	GGGGACAACTTTGTACAAGAAAGTTGGCAATTTAGTTTTGTTCTGGCGGC
bib	GGGGACAACTTTGTACAAAAAAGTTGGCACCATGGCCGACGAAAGTCTG	GGGGACAACTTTGTACAAGAAAGTTGGCAAGTTGGGCCTCAGCGG
bic	GGGGACAACTTTGTACAAAAAAGTTGGCACCATGAACGCGGAAAAGCTG	GGGGACAACTTTGTACAAGAAAGTTGGCAAAGCGGAGGCCGCCAC
BicC	GGGGACAACTTTGTACAAAAAAGTTGGCACCATGTTGTCCTGTGCCTCTTT	GGGGACAACTTTGTACAAGAAAGTTGGCAACCACTGGTTGGAGGGAC
BicD	GGGGACAACTTTGTACAAAAAAGTTGGCACCATGTCCAGCGCCAGCA	GGGGACAACTTTGTACAAGAAAGTTGGCAAGAATGGATTGGCGTTACTGC
bif	GGGGACAACTTTGTACAAAAAAGTTGGCACCATGGAGTCACAGAAGCGGC	GGGGACAACTTTGTACAAGAAAGTTGGCAAATATAGCAAATCCGTTTTCT
bigmax	GGGGACAACTTTGTACAAAAAAGTTGGCACCATGAGCGATAATAACAACGC	GGGGACAACTTTGTACAAGAAAGTTGGCAAGCTGAAACCCTCGCTCG
Bili	GGGGACAACTTTGTACAAAAAAGTTGGCACCATGGAGCCAAATCATTATT	GGGGACAACTTTGTACAAGAAAGTTGGCAAATAGCTTATAGATAATGATC
bin	GGGGACAACTTTGTACAAAAAAGTTGGCACCATGATTAAAAGTGAAGAAGC	GGGGACAACTTTGTACAAGAAAGTTGGCAAGTTGGCGTACTTGAGTCCCT
Bin1	GGGGACAACTTTGTACAAAAAAGTTGGCACCATGGCCAACGTGGAATCT	GGGGACAACTTTGTACAAGAAAGTTGGCAAGTACGGACGCTGGCGC
bin3	GGGGACAACTTTGTACAAAAAAGTTGGCACCATGGAAAAGCGGCTTAGC	GGGGACAACTTTGTACAAGAAAGTTGGCAAGGCATCCGACAGATCACA
bip1	GGGGACAACTTTGTACAAAAAAGTTGGCACCATGGCCAAAACCCGCAT	GGGGACAACTTTGTACAAGAAAGTTGGCAAATCCTTGTTGCCGTAAA
Bka	GGGGACAACTTTGTACAAAAAAGTTGGCACCATGGGAAAACACAAGAAAAC	GGGGACAACTTTGTACAAGAAAGTTGGCAACGCCTTGACTCCATACGC
bl	GGGGACAACTTTGTACAAAAAAGTTGGCACCATGAAGCGTGAAATGAACGA	GGGGACAACTTTGTACAAGAAAGTTGGCAAAATGTTTCGCCTGCCATT
bl	GGGGACAACTTTGTACAAAAAAGTTGGCACCATGACAAAGAGACTGAGAAT	GGGGACAACTTTGTACAAGAAAGTTGGCAAAATGTTTCGCCTGCCATT
blanks	GGGGACAACTTTGTACAAAAAAGTTGGCACCATGGAAGCAAAGCAATTGTT	GGGGACAACTTTGTACAAGAAAGTTGGCAATTTTTGTGGATAGTCGGTTC
Blimp-1	GGGGACAACTTTGTACAAAAAAGTTGGCACCATGCATGGACATCACAACCA	GGGGACAACTTTGTACAAGAAAGTTGGCAACGTGCATTCGATGATCATG
blos2	GGGGACAACTTTGTACAAAAAAGTTGGCACCATGGATAAACCCACAACT	GGGGACAACTTTGTACAAGAAAGTTGGCAATTGTGCCACTTGACCGC
blos3	GGGGACAACTTTGTACAAAAAAGTTGGCACCATGATGGCTGATTTGGTGAG	GGGGACAACTTTGTACAAGAAAGTTGGCAAGGTTGCCTTCTGGATGCTT
blos4	GGGGACAACTTTGTACAAAAAAGTTGGCACCATGCAATCGAATATTGAGAA	GGGGACAACTTTGTACAAGAAAGTTGGCAATTTAGCTACGTAGTTCTCCT
blot	GGGGACAACTTTGTACAAAAAAGTTGGCACCATGCAAGAAAATGACAAGTT	GGGGACAACTTTGTACAAGAAAGTTGGCAACAGCTCCGTGGAATACTCTT
blot	GGGGACAACTTTGTACAAAAAAGTTGGCACCATGAAAATAAGAAATGACAC	GGGGACAACTTTGTACAAGAAAGTTGGCAACAGCTCCGTGGAATACTCTT
blot	GGGGACAACTTTGTACAAAAAAGTTGGCACCATGAGCAGCAGCTATAAGCC	GGGGACAACTTTGTACAAGAAAGTTGGCAACAGCTCCGTGGAATACTCTT
blow	GGGGACAACTTTGTACAAAAAAGTTGGCACCATGCTTGCCTCCCCGT	GGGGACAACTTTGTACAAGAAAGTTGGCAACACCTTCTTGAGAAAGCTGC
blow	GGGGACAACTTTGTACAAAAAAGTTGGCACCATGATCAGGGGAATAGAGGA	GGGGACAACTTTGTACAAGAAAGTTGGCAACACCTTCTTGAGAAAGCTGC
blow	GGGGACAACTTTGTACAAAAAAGTTGGCACCATGAATCCGAAACCAACAA	GGGGACAACTTTGTACAAGAAAGTTGGCAACACCTTCTTGAGAAAGCTGC
blp	GGGGACAACTTTGTACAAAAAAGTTGGCACCATGGCCAAGTATATCGCCC	GGGGACAACTTTGTACAAGAAAGTTGGCAAGCGTCGCTGCCGCGAT
blw	GGGGACAACTTTGTACAAAAAAGTTGGCACCATGTCGATTTTTTCCGCC	GGGGACAACTTTGTACAAGAAAGTTGGCAAACCCTGGAAGGTGGACATG
BM-40-SPARC	GGGGACAACTTTGTACAAAAAAGTTGGCACCATGCGCTCCCTTTGGCT	GGGGACAACTTTGTACAAGAAAGTTGGCAAACCCAGAAGATGGGGCTG
Bmcp	GGGGACAACTTTGTACAAAAAAGTTGGCACCATGGGTGAAGTGAAGGATTG	GGGGACAACTTTGTACAAGAAAGTTGGCAAGTACTTCTTTAGTTGTTCGT
bmm	GGGGACAACTTTGTACAAAAAAGTTGGCACCATGAATCTATCATTCGCTGG	GGGGACAACTTTGTACAAGAAAGTTGGCAAAAAGGCTACGTCGTGTAGTT
bnb	GGGGACAACTTTGTACAAAAAAGTTGGCACCATGAAGTGCCAACTGCTTTT	GGGGACAACTTTGTACAAGAAAGTTGGCAAGTTCTCCTTCGATTCGCTG
bnk	GGGGACAACTTTGTACAAAAAAGTTGGCACCATGAGCATCAGCACTTTCAA	GGGGACAACTTTGTACAAGAAAGTTGGCAAAGCACTCATCGAGATGCG
bnl	GGGGACAACTTTGTACAAAAAAGTTGGCACCATGCGAAGAAACCTGCG	GGGGACAACTTTGTACAAGAAAGTTGGCAATCGCCGGGGGGACAAC
BobA	GGGGACAACTTTGTACAAAAAAGTTGGCACCATGTTCACCGAAACCGCT	GGGGACAACTTTGTACAAGAAAGTTGGCAAGTGAAGATGGATTGCCATGG
boca	GGGGACAACTTTGTACAAAAAAGTTGGCACCATGCAAACACGTCTTGTTTT	GGGGACAACTTTGTACAAGAAAGTTGGCAACAGTTCGTCCTTTTTCGCA
bocksbeutel	GGGGACAACTTTGTACAAAAAAGTTGGCACCATGTCGGACCTTTCTTACCT	GGGGACAACTTTGTACAAGAAAGTTGGCAACTGACACAGAGGTTTTCTAG
boi	GGGGACAACTTTGTACAAAAAAGTTGGCACCATGGCTGAAATCAGGCT	GGGGACAACTTTGTACAAGAAAGTTGGCAACACCTCAATACTGTTCAGAC
boi	GGGGACAACTTTGTACAAAAAAGTTGGCACCATGATCTGGTCTGGCAACG	GGGGACAACTTTGTACAAGAAAGTTGGCAACACCTCAATACTGTTCAGAC
bol	GGGGACAACTTTGTACAAAAAAGTTGGCACCATGCACAAAATAGCAGCAGC	GGGGACAACTTTGTACAAGAAAGTTGGCAAGGTAATGCCATCCGCTTG
boly	GGGGACAACTTTGTACAAAAAAGTTGGCACCATGATGCTGGCCAAGAACA	GGGGACAACTTTGTACAAGAAAGTTGGCAAGGATTTCTTCATGCGGT
bon	GGGGACAACTTTGTACAAAAAAGTTGGCACCATGGATATGGATTTGGAGCA	GGGGACAACTTTGTACAAGAAAGTTGGCAATTCGTGCGCCGAGCGT
bond	GGGGACAACTTTGTACAAAAAAGTTGGCACCATGACGAACTACATAAAGAT	GGGGACAACTTTGTACAAGAAAGTTGGCAATTCCAGCTTCATGGGCTT
bonsai	GGGGACAACTTTGTACAAAAAAGTTGGCACCATGAATAAACTGTTGAATAT	GGGGACAACTTTGTACAAGAAAGTTGGCAAATTGAAGCCATCCTCGTTTT
bora	GGGGACAACTTTGTACAAAAAAGTTGGCACCATGTACAACGACGAGGTGC	GGGGACAACTTTGTACAAGAAAGTTGGCAAAGATCGGGTGGAGGGG
borr	GGGGACAACTTTGTACAAAAAAGTTGGCACCATGCCGCGCACCAAG	GGGGACAACTTTGTACAAGAAAGTTGGCAACTTGAACACCGCCTGGC
boss	GGGGACAACTTTGTACAAAAAAGTTGGCACCATGAAGGTCATGGACGCTTT	GGGGACAACTTTGTACAAGAAAGTTGGCAAAAACCGGGTGATCTTGTTG
botv	GGGGACAACTTTGTACAAAAAAGTTGGCACCATGCCACCGGCGTACG	GGGGACAACTTTGTACAAGAAAGTTGGCAAGATGTACTTGAAGCACTTTT
bou	GGGGACAACTTTGTACAAAAAAGTTGGCACCATGTGGCCGCCCAAG	GGGGACAACTTTGTACAAGAAAGTTGGCAAGTGCCGTAAGAGCCATGTG
bowl	GGGGACAACTTTGTACAAAAAAGTTGGCACCATGCCCACGGAAAGCTC	GGGGACAACTTTGTACAAGAAAGTTGGCAAACGCCTCATTATGTCCTCAA
BoYb	GGGGACAACTTTGTACAAAAAAGTTGGCACCATGATAAAAATTAGCGATGA	GGGGACAACTTTGTACAAGAAAGTTGGCAATAAGTCCCATATTTTATGGC
br	GGGGACAACTTTGTACAAAAAAGTTGGCACCATGGACGACACACAGCACTT	GGGGACAACTTTGTACAAGAAAGTTGGCAATGAAGAGGAGTGGTGATTGA
Br140	GGGGACAACTTTGTACAAAAAAGTTGGCACCATGGGCCTCGACTTCGA	GGGGACAACTTTGTACAAGAAAGTTGGCAACATGATCGGATCGGGTC
brat	GGGGACAACTTTGTACAAAAAAGTTGGCACCATGGCGTCCTCACCGAC	GGGGACAACTTTGTACAAGAAAGTTGGCAACATACCCACTGGCGCC
Brca2	GGGGACAACTTTGTACAAAAAAGTTGGCACCATGGACCAGAATGGCGC	GGGGACAACTTTGTACAAGAAAGTTGGCAAATAGCGACTTCGACTCAGAC
Brd	GGGGACAACTTTGTACAAAAAAGTTGGCACCATGGCCTACGAAACTCTGA	GGGGACAACTTTGTACAAGAAAGTTGGCAACAGTTGGACGAGCTCGG
Bre1	GGGGACAACTTTGTACAAAAAAGTTGGCACCATGTCGAAACGGAGCGC	GGGGACAACTTTGTACAAGAAAGTTGGCAACTGCAGATATAGCCTATGA
Brf	GGGGACAACTTTGTACAAAAAAGTTGGCACCATGTCTACGGGCCTAAAATG	GGGGACAACTTTGTACAAGAAAGTTGGCAAGTATTCCTCCTCCTCGTCAA
brk	GGGGACAACTTTGTACAAAAAAGTTGGCACCATGGATAGCAGCAGCGAA	GGGGACAACTTTGTACAAGAAAGTTGGCAAGGCCACCAGGGTCAGGT
brm	GGGGACAACTTTGTACAAAAAAGTTGGCACCATGGCCTCGCCCTCTC	GGGGACAACTTTGTACAAGAAAGTTGGCAAGTCCATGTCATCGTCGTCA
brn	GGGGACAACTTTGTACAAAAAAGTTGGCACCATGCAAAGTAAACACCGCAA	GGGGACAACTTTGTACAAGAAAGTTGGCAACGCGTAATTGGCGGATC
Bro	GGGGACAACTTTGTACAAAAAAGTTGGCACCATGCATCATCACCAGAATCT	GGGGACAACTTTGTACAAGAAAGTTGGCAACCATCCCATTGGTCCTCT
brp	GGGGACAACTTTGTACAAAAAAGTTGGCACCATGGGCAGTCCATACTACCG	GGGGACAACTTTGTACAAGAAAGTTGGCAAGGAGTCTAGGGATAGCGTGT
bru	GGGGACAACTTTGTACAAAAAAGTTGGCACCATGCGTGCGGCCGTT	GGGGACAACTTTGTACAAGAAAGTTGGCAACTGCTCCACGACGGTCA
bru-2	GGGGACAACTTTGTACAAAAAAGTTGGCACCATGATGTTGCAATCCTTGAG	GGGGACAACTTTGTACAAGAAAGTTGGCAATAAAAATTGCAAGTCGGAAA
bru-2	GGGGACAACTTTGTACAAAAAAGTTGGCACCATGAAAAACCCAAATATCA	GGGGACAACTTTGTACAAGAAAGTTGGCAAGTACGGCTTAGCCGCATC
bru-3	GGGGACAACTTTGTACAAAAAAGTTGGCACCATGGTTCATATTATTGAATT	GGGGACAACTTTGTACAAGAAAGTTGGCAAATAGGGTCGACTGGCATCC
brv1	GGGGACAACTTTGTACAAAAAAGTTGGCACCATGGCGAAGAAGTTTAGTAA	GGGGACAACTTTGTACAAGAAAGTTGGCAAGTCCTCCTCAGTCTCTGGAA
brv2	GGGGACAACTTTGTACAAAAAAGTTGGCACCATGAATCTCTCAAGTATTAG	GGGGACAACTTTGTACAAGAAAGTTGGCAAACGGCGCTTCCGATACA
brv3	GGGGACAACTTTGTACAAAAAAGTTGGCACCATGAAAGTGAAAAAAACGCA	GGGGACAACTTTGTACAAGAAAGTTGGCAAGGCTTCAGCCTCGTCCT
BRWD3	GGGGACAACTTTGTACAAAAAAGTTGGCACCATGGAAACTAGACAACCCAG	GGGGACAACTTTGTACAAGAAAGTTGGCAACTCCTTGAAGATACCGCGC
bs	GGGGACAACTTTGTACAAAAAAGTTGGCACCATGGATCCGACGCGAG	GGGGACAACTTTGTACAAGAAAGTTGGCAAATCGAACTCCTGTTTGATGG
bsf	GGGGACAACTTTGTACAAAAAAGTTGGCACCATGGCATCCATCCTGAGG	GGGGACAACTTTGTACAAGAAAGTTGGCAAGGCCTTGCTGTCCGGT
Bsg	GGGGACAACTTTGTACAAAAAAGTTGGCACCATGGAGGCAAAATTCTTGGC	GGGGACAACTTTGTACAAGAAAGTTGGCAACTGTTCTTGGGGATCAGT
Bsg25A	GGGGACAACTTTGTACAAAAAAGTTGGCACCATGATTAACCGCCGTCAGC	GGGGACAACTTTGTACAAGAAAGTTGGCAACTTTGATTTGCGCTGCA
Bsg25D	GGGGACAACTTTGTACAAAAAAGTTGGCACCATGGGAACACGATTGTATT	GGGGACAACTTTGTACAAGAAAGTTGGCAACCGGCTGGCTGTCTTGT
Bsg25D	GGGGACAACTTTGTACAAAAAAGTTGGCACCATGGAGGTATCCGCCGA	GGGGACAACTTTGTACAAGAAAGTTGGCAAAGGCATGCCAGGCAGTC
bsh	GGGGACAACTTTGTACAAAAAAGTTGGCACCATGGCAATGCTTAATGAGGC	GGGGACAACTTTGTACAAGAAAGTTGGCAATGTTAACTGGTAGAGTTTCG
bsk	GGGGACAACTTTGTACAAAAAAGTTGGCACCATGACGACAGCTCAGCACC	GGGGACAACTTTGTACAAGAAAGTTGGCAACCGCGTTCTATTATTTGT
BTBD9	GGGGACAACTTTGTACAAAAAAGTTGGCACCATGAGCAGCCAGGGACAC	GGGGACAACTTTGTACAAGAAAGTTGGCAAGAGCGTCTCCCTGGTGTC
BtbVII	GGGGACAACTTTGTACAAAAAAGTTGGCACCATGTCCGTGCAGCAGTTCT	GGGGACAACTTTGTACAAGAAAGTTGGCAATATTGAGTTGAAGTTAATAC
Btd	GGGGACAACTTTGTACAAAAAAGTTGGCACCATGAAGTCGATTCAATTGAG	GGGGACAACTTTGTACAAGAAAGTTGGCAATAATACGCTGATGAAACAGT
Bteb2	GGGGACAACTTTGTACAAAAAAGTTGGCACCATGGACTTCTTTGCGACGG	GGGGACAACTTTGTACAAGAAAGTTGGCAATAACTGATTCTTTCGCTTTC
Btk29A	GGGGACAACTTTGTACAAAAAAGTTGGCACCATGATGGGCACTAAGCATCG	GGGGACAACTTTGTACAAGAAAGTTGGCAAGTCGGTTAGCGTTTGGG
Btk29A	GGGGACAACTTTGTACAAAAAAGTTGGCACCATGATTCCCTGCGTGAGTTT	GGGGACAACTTTGTACAAGAAAGTTGGCAAGTCGGTTAGCGTTTGGG
Btk29A-RB	GGGGACAACTTTGTACAAAAAAGTTGGCACCGATGTCGTGAAAAGTGGATC	GGGGACAACTTTGTACAAGAAAGTTGGCAATGCTCTGCAACCAAATGTG
btz	GGGGACAACTTTGTACAAAAAAGTTGGCACCATGGCCGAAGTGGAGAAA	GGGGACAACTTTGTACAAGAAAGTTGGCAATTCCTGCCCAGTGGCC
Bub1	GGGGACAACTTTGTACAAAAAAGTTGGCACCATGGCCATGCACTCGTAC	GGGGACAACTTTGTACAAGAAAGTTGGCAATCGTCGATGCAGGATGTT
Bub3	GGGGACAACTTTGTACAAAAAAGTTGGCACCATGCGTCCCCCAGAGTT	GGGGACAACTTTGTACAAGAAAGTTGGCAATTTCTGTTTAGTTTCCTGGT
BubR1	GGGGACAACTTTGTACAAAAAAGTTGGCACCATGGACTTTGACAATGCGAA	GGGGACAACTTTGTACAAGAAAGTTGGCAATTTCTGCAATATCGTGTTAA
Buffy	GGGGACAACTTTGTACAAAAAAGTTGGCACCATGCCCGGCACCTCGTA	GGGGACAACTTTGTACAAGAAAGTTGGCAAGGAATTCGTAAATCGTTGG
bun	GGGGACAACTTTGTACAAAAAAGTTGGCACCATGATGGGCACTATGTCGC	GGGGACAACTTTGTACAAGAAAGTTGGCAAGGACATGGGACCATTGG
bur	GGGGACAACTTTGTACAAAAAAGTTGGCACCATGAACTCAAACATTTTTCT	GGGGACAACTTTGTACAAGAAAGTTGGCAATTCCCATTCGGTGGTGC
burs	GGGGACAACTTTGTACAAAAAAGTTGGCACCATGCTGCGCCACCTG	GGGGACAACTTTGTACAAGAAAGTTGGCAATTGCAGAGCAATGCGC
bves	GGGGACAACTTTGTACAAAAAAGTTGGCACCATGCCCAGCACGGCG	GGGGACAACTTTGTACAAGAAAGTTGGCAAGATTGCACTTTGCTCGATG
bw	GGGGACAACTTTGTACAAAAAAGTTGGCACCATGCAAGAATCCGGCG	GGGGACAACTTTGTACAAGAAAGTTGGCAATTTAATTGTTCTTAATATTG
bwa	GGGGACAACTTTGTACAAAAAAGTTGGCACCATGGGCGGGATGGGG	GGGGACAACTTTGTACAAGAAAGTTGGCAAGATGGTGTTGCGCAGAGC
Bx	GGGGACAACTTTGTACAAAAAAGTTGGCACCATGATGACTATGGACATTAC	GGGGACAACTTTGTACAAGAAAGTTGGCAAGCTGGACGCGCCCAGT
Bx	GGGGACAACTTTGTACAAAAAAGTTGGCACCATGGAGTACCTCTACAACGC	GGGGACAACTTTGTACAAGAAAGTTGGCAAGCTGGACGCGCCCAGT
Bx42	GGGGACAACTTTGTACAAAAAAGTTGGCACCATGTCGCTATCAAGCCTGC	GGGGACAACTTTGTACAAGAAAGTTGGCAAATCGCGCTTGCTGCG
by	GGGGACAACTTTGTACAAAAAAGTTGGCACCATGCGGACGCCGTACG	GGGGACAACTTTGTACAAGAAAGTTGGCAACAGGACGTAGTTGCGCAG
bys	GGGGACAACTTTGTACAAAAAAGTTGGCACCATGGGTAAGCCGAAGAAGG	GGGGACAACTTTGTACAAGAAAGTTGGCAAGCCCTCGTACTCCACATCG
Bzd	GGGGACAACTTTGTACAAAAAAGTTGGCACCATGGCCACCGCCACC	GGGGACAACTTTGTACAAGAAAGTTGGCAAGTGCGCCTCTTGTCGC
c-cup	GGGGACAACTTTGTACAAAAAAGTTGGCACCATGCCGATACTTGGACAAA	GGGGACAACTTTGTACAAGAAAGTTGGCAAAACGATATCACTCTTCTCCA
c(2)M	GGGGACAACTTTGTACAAAAAAGTTGGCACCATGAGCTTGAATTTATATGA	GGGGACAACTTTGTACAAGAAAGTTGGCAACAGAGTCTCACTCAGCATAA
c11.1	GGGGACAACTTTGTACAAAAAAGTTGGCACCATGGACGGCCGAGGG	GGGGACAACTTTGTACAAGAAAGTTGGCAAGATGTCCCCAAAGAAGTAAC
c12.1	GGGGACAACTTTGTACAAAAAAGTTGGCACCATGACCACAGCAGCGC	GGGGACAACTTTGTACAAGAAAGTTGGCAACTTAATGTACTTGTCCATGA
C15	GGGGACAACTTTGTACAAAAAAGTTGGCACCATGTCCAGCCACGAGGAG	GGGGACAACTTTGTACAAGAAAGTTGGCAAGCAGCCCGCCGCATG
C1GalTA	GGGGACAACTTTGTACAAAAAAGTTGGCACCATGACTGCCAACAGTCTGCT	GGGGACAACTTTGTACAAGAAAGTTGGCAATTGCGTCTTTGTCTCGGC
C3G	GGGGACAACTTTGTACAAAAAAGTTGGCACCATGCGCGTTCTCAACACG	GGGGACAACTTTGTACAAGAAAGTTGGCAAATAGTTAACGGGGCGGC
C901	GGGGACAACTTTGTACAAAAAAGTTGGCACCATGTTGTCAGACAAAAAGGC	GGGGACAACTTTGTACAAGAAAGTTGGCAATATAATATTTGGTATGAGTT
ca	GGGGACAACTTTGTACAAAAAAGTTGGCACCATGTCGGGGCAGGCG	GGGGACAACTTTGTACAAGAAAGTTGGCAAATTGGCAGCATCGCAGT
Ca-P60A	GGGGACAACTTTGTACAAAAAAGTTGGCACCATGGAAGACGGTCACTCGA	GGGGACAACTTTGTACAAGAAAGTTGGCAAAAGCATCATAGCGTACAGCA
CaBP1	GGGGACAACTTTGTACAAAAAAGTTGGCACCATGAGGCAACTGGCGAG	GGGGACAACTTTGTACAAGAAAGTTGGCAACAGCTCGTCCTTATCCAGA
cact	GGGGACAACTTTGTACAAAAAAGTTGGCACCATGCCGAGCCCAACAAA	GGGGACAACTTTGTACAAGAAAGTTGGCAAGGCAACTGTCATGGGATTG
cactin	GGGGACAACTTTGTACAAAAAAGTTGGCACCATGCCCAAGGAGAAATCCA	GGGGACAACTTTGTACAAGAAAGTTGGCAACCGCCTGTAGCGATAGC
cad	GGGGACAACTTTGTACAAAAAAGTTGGCACCATGGTTTCGCACTACTACAA	GGGGACAACTTTGTACAAGAAAGTTGGCAACATCGAGAGCGTGCCC
cad	GGGGACAACTTTGTACAAAAAAGTTGGCACCATGGTTTCGCACTACTACAA	GGGGACAACTTTGTACAAGAAAGTTGGCAACAGAAAATTTGCATGAACTG
Cad74A	GGGGACAACTTTGTACAAAAAAGTTGGCACCATGTTGCCGCTGCTGTT	GGGGACAACTTTGTACAAGAAAGTTGGCAACAAGGGCCCGTAGATGG
Cad96Ca	GGGGACAACTTTGTACAAAAAAGTTGGCACCATGGTTTATCACCATCACAA	GGGGACAACTTTGTACAAGAAAGTTGGCAACAACTTTTCACCACTAAGAC
Cad96Cb	GGGGACAACTTTGTACAAAAAAGTTGGCACCATGCGGATAAATCACCAATG	GGGGACAACTTTGTACAAGAAAGTTGGCAAGAAGTAGACCGTCAAGTTGT
CadN2	GGGGACAACTTTGTACAAAAAAGTTGGCACCATGGTCGATCCATTAAAAA	GGGGACAACTTTGTACAAGAAAGTTGGCAATAATACAACTTTGTCGACCT
Caf1	GGGGACAACTTTGTACAAAAAAGTTGGCACCATGGTGGATCGCAGCG	GGGGACAACTTTGTACAAGAAAGTTGGCAAAGCGGTATTGGTTTCTAACT
cag	GGGGACAACTTTGTACAAAAAAGTTGGCACCATGCCATCGGGAAGAGTC	GGGGACAACTTTGTACAAGAAAGTTGGCAAGGGAAGCTCCTTCTTAAAGA
CAH1	GGGGACAACTTTGTACAAAAAAGTTGGCACCATGAGCCACCACTGGGG	GGGGACAACTTTGTACAAGAAAGTTGGCAAGTGGCCCCCGATCTC
CAH2	GGGGACAACTTTGTACAAAAAAGTTGGCACCATGAGGAGGTGTCGCAACA	GGGGACAACTTTGTACAAGAAAGTTGGCAAAAAACCCCGGAAAATGGA
CalpA	GGGGACAACTTTGTACAAAAAAGTTGGCACCATGGACGACTTGAGGGGA	GGGGACAACTTTGTACAAGAAAGTTGGCAACGAATATATTGTGCGCTCT
CalpB	GGGGACAACTTTGTACAAAAAAGTTGGCACCATGTACGGCATTGATAATT	GGGGACAACTTTGTACAAGAAAGTTGGCAAAGAGTAAATTGTTCGCTCCA
Cals	GGGGACAACTTTGTACAAAAAAGTTGGCACCATGACGTTTCACAAAACCTT	GGGGACAACTTTGTACAAGAAAGTTGGCAACTGTTGGAAAATATTAGAGT
Calx	GGGGACAACTTTGTACAAAAAAGTTGGCACCATGCAGTTGCTCCTTAAATC	GGGGACAACTTTGTACAAGAAAGTTGGCAAAACCCGGATGACGTCGT
calypso	GGGGACAACTTTGTACAAAAAAGTTGGCACCATGAACGCTGCTGGAGGA	GGGGACAACTTTGTACAAGAAAGTTGGCAACTTCCGTTTTCTGCACTTG
Cam	GGGGACAACTTTGTACAAAAAAGTTGGCACCATGGCCGATCAGCTGAC	GGGGACAACTTTGTACAAGAAAGTTGGCAACTTCGATGTCATCATAGTCA
CaMKI	GGGGACAACTTTGTACAAAAAAGTTGGCACCATGCCTTTGTTTGGCAAAA	GGGGACAACTTTGTACAAGAAAGTTGGCAACTGCGATGCTGCATTTGT
CaMKII	GGGGACAACTTTGTACAAAAAAGTTGGCACCATGGCTGCACCAGCAGC	GGGGACAACTTTGTACAAGAAAGTTGGCAATTTTTGGGGTATAAAATCGA
CanA-14F	GGGGACAACTTTGTACAAAAAAGTTGGCACCATGTCTTCGCCGGCG	GGGGACAACTTTGTACAAGAAAGTTGGCAATCCATTGATTGAATTCGCA
CanA1	GGGGACAACTTTGTACAAAAAAGTTGGCACCATGTCGGCGACCTCCAC	GGGGACAACTTTGTACAAGAAAGTTGGCAATGGGAACTTCTTGGCGG
CanB	GGGGACAACTTTGTACAAAAAAGTTGGCACCATGGGTAACGAGACCTCCCT	GGGGACAACTTTGTACAAGAAAGTTGGCAAAACATCGACAACCATTTTCT
CanB2	GGGGACAACTTTGTACAAAAAAGTTGGCACCATGGGAAATGAAACATCACT	GGGGACAACTTTGTACAAGAAAGTTGGCAAGACATCGACTACCATCTTCT
Cand1	GGGGACAACTTTGTACAAAAAAGTTGGCACCATGGCGTCACATCAGTACCA	GGGGACAACTTTGTACAAGAAAGTTGGCAAACTCTGATCCATTACTATAA
Cap	GGGGACAACTTTGTACAAAAAAGTTGGCACCATGCACATCAAGCAGATT	GGGGACAACTTTGTACAAGAAAGTTGGCAAGGCGTGGGTGCTGTC
CAP	GGGGACAACTTTGTACAAAAAAGTTGGCACCATGAGCGAACCGGAGAC	GGGGACAACTTTGTACAAGAAAGTTGGCAAGGCCCGTTCCACGTAGT
CAP	GGGGACAACTTTGTACAAAAAAGTTGGCACCATGCTGAAGTTCTGCTCGC	GGGGACAACTTTGTACAAGAAAGTTGGCAAGGCCCGTTCCACGTAGT
Cap	GGGGACAACTTTGTACAAAAAAGTTGGCACCATGGCAACTGCCGCC	GGGGACAACTTTGTACAAGAAAGTTGGCAAGGCGTGGGTGCTGTC
CAP	GGGGACAACTTTGTACAAAAAAGTTGGCACCATGGGGCAGGAGCACAC	GGGGACAACTTTGTACAAGAAAGTTGGCAAGGCCCGTTCCACGTAGT
Cap-D2	GGGGACAACTTTGTACAAAAAAGTTGGCACCATGGAGGAATCGCACGA	GGGGACAACTTTGTACAAGAAAGTTGGCAAGTCGCTGCTGCTGGAAC
Cap-G	GGGGACAACTTTGTACAAAAAAGTTGGCACCATGGCCAAACCAAAGGC	GGGGACAACTTTGTACAAGAAAGTTGGCAATTTCCTCCTGCTGCGCT
CAP-RC	GGGGACAACTTTGTACAAAAAAGTTGGCACCATGGGGCAGGAGCACAC	GGGGACAACTTTGTACAAGAAAGTTGGCAACGACGGACGGGCTCTAG
capa	GGGGACAACTTTGTACAAAAAAGTTGGCACCATGAAATCTATGTTGGTCCA	GGGGACAACTTTGTACAAGAAAGTTGGCAAGTTGAGTTCCTTCTGTCCCT
Capr	GGGGACAACTTTGTACAAAAAAGTTGGCACCATGCCTTCGGCTGCAA	GGGGACAACTTTGTACAAGAAAGTTGGCAAGTTTTTGTTCTCCAGCCCG
caps	GGGGACAACTTTGTACAAAAAAGTTGGCACCATGAGCAGACGACGGGC	GGGGACAACTTTGTACAAGAAAGTTGGCAAAAGCTCGGTGACCGGTATC
capt	GGGGACAACTTTGTACAAAAAAGTTGGCACCATGTTCTCCTGCTGCCGA	GGGGACAACTTTGTACAAGAAAGTTGGCAAGCCGAGGCTGTCCACG
capt	GGGGACAACTTTGTACAAAAAAGTTGGCACCATGAGTGTCGCCGGATTC	GGGGACAACTTTGTACAAGAAAGTTGGCAAGCCGAGGCTGTCCACG
capu	GGGGACAACTTTGTACAAAAAAGTTGGCACCATGCGAGAGAAGGAAAGGG	GGGGACAACTTTGTACAAGAAAGTTGGCAAGTTCTTGCTACGCCTCATCA
capu	GGGGACAACTTTGTACAAAAAAGTTGGCACCATGTCCAGTGCTTTGAGCAA	GGGGACAACTTTGTACAAGAAAGTTGGCAAGTTCTTGCTACGCCTCATCA
car	GGGGACAACTTTGTACAAAAAAGTTGGCACCATGTTCCCCCACTTGAAGG	GGGGACAACTTTGTACAAGAAAGTTGGCAACGAGCTCATCAGGCTGTC
cas	GGGGACAACTTTGTACAAAAAAGTTGGCACCATGTCCAACCAAATGGAGTT	GGGGACAACTTTGTACAAGAAAGTTGGCAACTCCTTAAACTCTGGCTTAA
CASK	GGGGACAACTTTGTACAAAAAAGTTGGCACCATGACCGAAGACGAAATTCT	GGGGACAACTTTGTACAAGAAAGTTGGCAAGTACAGCCAGGATACGGGC
CASK	GGGGACAACTTTGTACAAAAAAGTTGGCACCATGTGCCAGCATCATGGG	GGGGACAACTTTGTACAAGAAAGTTGGCAAGTACAGCCAGGATACGGGC
CASK-RB	GGGGACAACTTTGTACAAAAAAGTTGGCACCGTCTACGAGCTGTGCGAGG	GGGGACAACTTTGTACAAGAAAGTTGGCAATATCCATGGATGATCCAGCA
casp	GGGGACAACTTTGTACAAAAAAGTTGGCACCATGTCAGAGAACAAGGACGA	GGGGACAACTTTGTACAAGAAAGTTGGCAATCGCTCCTCCAGGATGAC
Cat	GGGGACAACTTTGTACAAAAAAGTTGGCACCATGGCTGGACGCGATG	GGGGACAACTTTGTACAAGAAAGTTGGCAAGAACTTCGAGGACTTGGCC
cathD	GGGGACAACTTTGTACAAAAAAGTTGGCACCATGCAGAAGGTTGCACTGC	GGGGACAACTTTGTACAAGAAAGTTGGCAATTTGGCATCGGCGAAG
cato	GGGGACAACTTTGTACAAAAAAGTTGGCACCATGAGCTACTACTACTCGTC	GGGGACAACTTTGTACAAGAAAGTTGGCAATGACAAGGATCCTCCGCT
Catsup	GGGGACAACTTTGTACAAAAAAGTTGGCACCATGGCCAAACAAGTGGCT	GGGGACAACTTTGTACAAGAAAGTTGGCAACTCGAACTTGGCGATAACG
caup	GGGGACAACTTTGTACAAAAAAGTTGGCACCATGGCTGCATATGCGCA	GGGGACAACTTTGTACAAGAAAGTTGGCAACGACCCGGAACGCCC
cav	GGGGACAACTTTGTACAAAAAAGTTGGCACCATGCTGCTGCTACTATGTGT	GGGGACAACTTTGTACAAGAAAGTTGGCAAGGCTATTGAGGTGACGTCG
cav	GGGGACAACTTTGTACAAAAAAGTTGGCACCATGGTCAAAGAGGTTAAT	GGGGACAACTTTGTACAAGAAAGTTGGCAAGGCTATTGAGGTGACGTCG
caz	GGGGACAACTTTGTACAAAAAAGTTGGCACCATGGAACGTGGCGGTTA	GGGGACAACTTTGTACAAGAAAGTTGGCAAATATGGTCTCGAGCGCATG
cbc	GGGGACAACTTTGTACAAAAAAGTTGGCACCATGTCGGAGGACCAAGGC	GGGGACAACTTTGTACAAGAAAGTTGGCAAGGTATGATTATCCATGAACT
Cbl	GGGGACAACTTTGTACAAAAAAGTTGGCACCATGGCGACGAGAGGCA	GGGGACAACTTTGTACAAGAAAGTTGGCAATACCTCAGTGTCGTCTTCTT
CBP	GGGGACAACTTTGTACAAAAAAGTTGGCACCATGGCATTCTCCATCGTGA	GGGGACAACTTTGTACAAGAAAGTTGGCAAATGATCAGCGACCAGCG
Cbp20	GGGGACAACTTTGTACAAAAAAGTTGGCACCATGTTCGCATCTGTGGAATT	GGGGACAACTTTGTACAAGAAAGTTGGCAAGCGATTGTCCGTGTTGG
Cbp53E	GGGGACAACTTTGTACAAAAAAGTTGGCACCATGGACTCTGCCGCCG	GGGGACAACTTTGTACAAGAAAGTTGGCAACTCCTCGTCGTCGGGC
Cbp80	GGGGACAACTTTGTACAAAAAAGTTGGCACCATGAGTCGCAGGAGGGC	GGGGACAACTTTGTACAAGAAAGTTGGCAAGGCACGCAGGGCCAC
Cbs	GGGGACAACTTTGTACAAAAAAGTTGGCACCATGCCACAACCGAAGCC	GGGGACAACTTTGTACAAGAAAGTTGGCAAGTGGCTGCCGCCGTT
cbs	GGGGACAACTTTGTACAAAAAAGTTGGCACCATGTTTGCTACACTGAAAAA	GGGGACAACTTTGTACAAGAAAGTTGGCAAAGTTGGTTTCATGCCAAACC
cbt	GGGGACAACTTTGTACAAAAAAGTTGGCACCATGAGCATGACACCGCC	GGGGACAACTTTGTACAAGAAAGTTGGCAATCGCTGCACTTGAAGCAG
cbt	GGGGACAACTTTGTACAAAAAAGTTGGCACCATGGACATGGATACCTTGCT	GGGGACAACTTTGTACAAGAAAGTTGGCAATCGCTGCACTTGAAGCAG
cbx	GGGGACAACTTTGTACAAAAAAGTTGGCACCATGACTCTCGATTTGGATGC	GGGGACAACTTTGTACAAGAAAGTTGGCAACTCAATGCTAAGTGGCTTAA
cbx	GGGGACAACTTTGTACAAAAAAGTTGGCACCATGATTGAGTCGGAGAAGTT	GGGGACAACTTTGTACAAGAAAGTTGGCAACTCAATGCTAAGTGGCTTAA
Cby	GGGGACAACTTTGTACAAAAAAGTTGGCACCATGCAACTGGCAACCTTTT	GGGGACAACTTTGTACAAGAAAGTTGGCAACTTAGTTCCGTCGCGCTC
Ccap	GGGGACAACTTTGTACAAAAAAGTTGGCACCATGAGAACGTCCATGAGGA	GGGGACAACTTTGTACAAGAAAGTTGGCAATTTGCTTTCGCGCTCCT
CcapR	GGGGACAACTTTGTACAAAAAAGTTGGCACCATGCTGCACTTAAGGCT	GGGGACAACTTTGTACAAGAAAGTTGGCAATACCTCCGACATGGCTGG
Ccdc56	GGGGACAACTTTGTACAAAAAAGTTGGCACCATGTCGGCGTCGGAGC	GGGGACAACTTTGTACAAGAAAGTTGGCAAGGAAGACACCTTCTTGGGC
CCHa1	GGGGACAACTTTGTACAAAAAAGTTGGCACCATGTGGTACAGCAAGTGCAG	GGGGACAACTTTGTACAAGAAAGTTGGCAACTTCGTTAGCTCGTAGCCC
CCHa2	GGGGACAACTTTGTACAAAAAAGTTGGCACCATGAAATCCACCATATCTTT	GGGGACAACTTTGTACAAGAAAGTTGGCAAGTTCACGCCATTCAATTCG
CCHa2r	GGGGACAACTTTGTACAAAAAAGTTGGCACCATGTACGCCTCCTTGATGG	GGGGACAACTTTGTACAAGAAAGTTGGCAAGTAGCGCATTACGCCACTT
Cchl	GGGGACAACTTTGTACAAAAAAGTTGGCACCATGGGCAATACAGCCATCA	GGGGACAACTTTGTACAAGAAAGTTGGCAAGTCGCTACCAGCGGTCA
Ccn	GGGGACAACTTTGTACAAAAAAGTTGGCACCATGCTGATACTGCTGCCG	GGGGACAACTTTGTACAAGAAAGTTGGCAATGTGTTTTGCTGCCAGTG
Ccp84Aa	GGGGACAACTTTGTACAAAAAAGTTGGCACCATGGCATTCAAGTTTGTCTT	GGGGACAACTTTGTACAAGAAAGTTGGCAAGGGGTGGTAGGCAACAGC
Ccp84Ac	GGGGACAACTTTGTACAAAAAAGTTGGCACCATGGCTTTCAAGCTCGTTG	GGGGACAACTTTGTACAAGAAAGTTGGCAACTGGTGGTGGTAGTACTCA
Ccp84Ad	GGGGACAACTTTGTACAAAAAAGTTGGCACCATGGCATTCAAGTTCATCGC	GGGGACAACTTTGTACAAGAAAGTTGGCAAGTGGTGGTAGGCAACAGC
Ccp84Ae	GGGGACAACTTTGTACAAAAAAGTTGGCACCATGGCAGCAAAGATTGTT	GGGGACAACTTTGTACAAGAAAGTTGGCAACAATTGGGCGACGGTGT
Ccp84Af	GGGGACAACTTTGTACAAAAAAGTTGGCACCATGGCCTTCAAGTTCTTCG	GGGGACAACTTTGTACAAGAAAGTTGGCAAGTGGTGCTGGTGGTAGGC
Ccp84Ag	GGGGACAACTTTGTACAAAAAAGTTGGCACCATGGCATTCAAATTCACCA	GGGGACAACTTTGTACAAGAAAGTTGGCAAATAGGCGTACGAGATAAGAG
Ccs	GGGGACAACTTTGTACAAAAAAGTTGGCACCATGAGCTCCATTAAGATCGA	GGGGACAACTTTGTACAAGAAAGTTGGCAACAGCTTTTGTGAGCGCTC
Cct1	GGGGACAACTTTGTACAAAAAAGTTGGCACCATGGCCACCTCATCGAT	GGGGACAACTTTGTACAAGAAAGTTGGCAAATTGCTTCGACGCTCGT
Cct2	GGGGACAACTTTGTACAAAAAAGTTGGCACCATGGACAGAATGCCGAAAG	GGGGACAACTTTGTACAAGAAAGTTGGCAAGTCGCTGCGTCGCTC
Cct5	GGGGACAACTTTGTACAAAAAAGTTGGCACCATGAGCGCCTTTCCCG	GGGGACAACTTTGTACAAGAAAGTTGGCAACATGCCGCCTTCGTTCT
Cct5	GGGGACAACTTTGTACAAAAAAGTTGGCACCATGCCCTGCGTGCAATT	GGGGACAACTTTGTACAAGAAAGTTGGCAACATGCCGCCTTCGTTCT
Cctgamma	GGGGACAACTTTGTACAAAAAAGTTGGCACCATGTTCGGTGGACAGCAG	GGGGACAACTTTGTACAAGAAAGTTGGCAACTCCTGACCCTGGGCC
Ccz1	GGGGACAACTTTGTACAAAAAAGTTGGCACCATGGCTAAATTATTGCAACG	GGGGACAACTTTGTACAAGAAAGTTGGCAATTTGTCAAAAAATACATCAT
CD98hc	GGGGACAACTTTGTACAAAAAAGTTGGCACCATGGTCCAGGATGAGAAGGC	GGGGACAACTTTGTACAAGAAAGTTGGCAACTCCGCCTTCACTGGC
Cda4	GGGGACAACTTTGTACAAAAAAGTTGGCACCATGTTGCGGCAGTGTCTG	GGGGACAACTTTGTACAAGAAAGTTGGCAACTTCGCAGAGTCTTCTTCCT
Cda5	GGGGACAACTTTGTACAAAAAAGTTGGCACCATGAAGTATTCAACAAGTCG	GGGGACAACTTTGTACAAGAAAGTTGGCAACGCTGCCGGCTCTTC
Cda9	GGGGACAACTTTGTACAAAAAAGTTGGCACCATGAAGTACTCTACCTTGCT	GGGGACAACTTTGTACAAGAAAGTTGGCAAGAGCTGCTGACCCAGAGG
CDase	GGGGACAACTTTGTACAAAAAAGTTGGCACCATGGCTAATAGCAAGATGGC	GGGGACAACTTTGTACAAGAAAGTTGGCAAGTCCTCCTTAACGGTGAAGG
cdc14	GGGGACAACTTTGTACAAAAAAGTTGGCACCATGTTGGACGATGACAACTC	GGGGACAACTTTGTACAAGAAAGTTGGCAAAGCCGGCTTGTGTCTTTT
cdc2	GGGGACAACTTTGTACAAAAAAGTTGGCACCATGGAGGATTTTGAGAAAA	GGGGACAACTTTGTACAAGAAAGTTGGCAAATTTCGAACTAAGCCCGA
Cdc23	GGGGACAACTTTGTACAAAAAAGTTGGCACCATGGCGATGCAGAAGTTCTT	GGGGACAACTTTGTACAAGAAAGTTGGCAAATCGATGGATACGCTGGA
Cdc27	GGGGACAACTTTGTACAAAAAAGTTGGCACCATGATGATTCAAGAGCCCG	GGGGACAACTTTGTACAAGAAAGTTGGCAAGTAGTCGCTGTCGTAGCTTC
cdc2c	GGGGACAACTTTGTACAAAAAAGTTGGCACCATGACCACCATTCTAGATAA	GGGGACAACTTTGTACAAGAAAGTTGGCAAGACGAGCCGCGTTAGAC
cdc2rk	GGGGACAACTTTGTACAAAAAAGTTGGCACCATGTCCAGCTTAAAGTCAAA	GGGGACAACTTTGTACAAGAAAGTTGGCAACTCCATGCGTTGACGCT
Cdc37	GGGGACAACTTTGTACAAAAAAGTTGGCACCATGGTGGACTACAGCAAGTG	GGGGACAACTTTGTACAAGAAAGTTGGCAAGTCAACGTCCTCGGTGCT
Cdc42	GGGGACAACTTTGTACAAAAAAGTTGGCACCATGCAAACCATCAAGTGCG	GGGGACAACTTTGTACAAGAAAGTTGGCAATAAGAATTTGCACTTCCTTT
CDC45L	GGGGACAACTTTGTACAAAAAAGTTGGCACCATGTTTGTCCAGGATCTGCG	GGGGACAACTTTGTACAAGAAAGTTGGCAAGGCTAACAGCACCGTGAG
Cdc5	GGGGACAACTTTGTACAAAAAAGTTGGCACCATGCCGCGAATAATGATCA	GGGGACAACTTTGTACAAGAAAGTTGGCAACGCTTCCTGGTCGGG
Cdc6	GGGGACAACTTTGTACAAAAAAGTTGGCACCATGGCTGCCGTACGCC	GGGGACAACTTTGTACAAGAAAGTTGGCAACTTGCTCAGGCAGGCG
Cdep	GGGGACAACTTTGTACAAAAAAGTTGGCACCATGTCCCTGGCCGACAT	GGGGACAACTTTGTACAAGAAAGTTGGCAAGCTTGAATTCGTTTTATACC
Cdep	GGGGACAACTTTGTACAAAAAAGTTGGCACCATGTCCCTGGCCGACAT	GGGGACAACTTTGTACAAGAAAGTTGGCAAGTTGCCCAACACAGCATG
CdGAPr	GGGGACAACTTTGTACAAAAAAGTTGGCACCATGTCGGACAAGGTGAGCA	GGGGACAACTTTGTACAAGAAAGTTGGCAATTGATTTTGTGAACGAGATT
cdi	GGGGACAACTTTGTACAAAAAAGTTGGCACCATGAGCCTGAATCAGCACAG	GGGGACAACTTTGTACAAGAAAGTTGGCAAGCCGCCTTGCTGTTG
Cdk4	GGGGACAACTTTGTACAAAAAAGTTGGCACCATGTCATATGTACGCCAGCT	GGGGACAACTTTGTACAAGAAAGTTGGCAATAGGGGTTCCTGCTGAAAG
Cdk5	GGGGACAACTTTGTACAAAAAAGTTGGCACCATGCAGAAGTACGATAAAA	GGGGACAACTTTGTACAAGAAAGTTGGCAAATGTCCCGAAGAGCTGCT
Cdk7	GGGGACAACTTTGTACAAAAAAGTTGGCACCATGCTGCCCAATGCGA	GGGGACAACTTTGTACAAGAAAGTTGGCAAGAACTGCAGCCGCTTCTT
Cdk8	GGGGACAACTTTGTACAAAAAAGTTGGCACCATGGACTACGATTTCAAGA	GGGGACAACTTTGTACAAGAAAGTTGGCAAGTTGAAGCGCTGGAAGTTCT
Cdk9	GGGGACAACTTTGTACAAAAAAGTTGGCACCATGGCGCACATGTCCC	GGGGACAACTTTGTACAAGAAAGTTGGCAACCAAACCCGGTCAATCA
Cdlc2	GGGGACAACTTTGTACAAAAAAGTTGGCACCATGTCGGATCGCAAGGC	GGGGACAACTTTGTACAAGAAAGTTGGCAAACCGCTCTTGAAGAGCAGA
cdm	GGGGACAACTTTGTACAAAAAAGTTGGCACCATGGAGCCCATTGACATTG	GGGGACAACTTTGTACAAGAAAGTTGGCAACTGGAACTTTTCTGTAAGTC
CdsA	GGGGACAACTTTGTACAAAAAAGTTGGCACCATGGCCGAAGTGCGAC	GGGGACAACTTTGTACAAGAAAGTTGGCAAGGTTAACATGTCGCCCAAG
CecA1	GGGGACAACTTTGTACAAAAAAGTTGGCACCATGAACTTCTACAACATCTT	GGGGACAACTTTGTACAAGAAAGTTGGCAAACCTCGAGCAGTGGCTG
CecC	GGGGACAACTTTGTACAAAAAAGTTGGCACCATGAACTTCTACAAGATCTT	GGGGACAACTTTGTACAAGAAAGTTGGCAATCCTCTGGCGGTGGC
Ced-12	GGGGACAACTTTGTACAAAAAAGTTGGCACCATGATACCAAAAAAGACGAC	GGGGACAACTTTGTACAAGAAAGTTGGCAAGCTCTCAAAGCAAAAATCA
ced-6	GGGGACAACTTTGTACAAAAAAGTTGGCACCATGCCTTATCAGCCAGCC	GGGGACAACTTTGTACAAGAAAGTTGGCAACTTTCGCAGGGGATCCA
ced-6	GGGGACAACTTTGTACAAAAAAGTTGGCACCATGATCAAGAGCTCCCTTAA	GGGGACAACTTTGTACAAGAAAGTTGGCAACTTTCGCAGGGGATCCA
Cen	GGGGACAACTTTGTACAAAAAAGTTGGCACCATGGAGGAATCCAATCACG	GGGGACAACTTTGTACAAGAAAGTTGGCAACTTTTGACGAAACTGATGA
cenB1A	GGGGACAACTTTGTACAAAAAAGTTGGCACCATGCGCGCCACCATC	GGGGACAACTTTGTACAAGAAAGTTGGCAAGTCGGAGTTTGTAAGCGAGC
CenB1A	GGGGACAACTTTGTACAAAAAAGTTGGCACCATGCGCGCCACCATC	GGGGACAACTTTGTACAAGAAAGTTGGCAACAGCGTTACAATGTCTGCG
CenG1A	GGGGACAACTTTGTACAAAAAAGTTGGCACCATGTTGGCGGTTAAGAACTT	GGGGACAACTTTGTACAAGAAAGTTGGCAAGATCACACCCGACACCG
Cenp-C	GGGGACAACTTTGTACAAAAAAGTTGGCACCATGTCGAAGCCCCAGAAC	GGGGACAACTTTGTACAAGAAAGTTGGCAAACTGCGTATACACATCAGCA
Cep135	GGGGACAACTTTGTACAAAAAAGTTGGCACCATGAATATCAACGATGGTGA	GGGGACAACTTTGTACAAGAAAGTTGGCAAAAGAGTCTTCGATGGCACC
cer	GGGGACAACTTTGTACAAAAAAGTTGGCACCATGTCCCTGGTTTCAGATGA	GGGGACAACTTTGTACAAGAAAGTTGGCAAATTTGGCGGCACCTTTT
Cerk	GGGGACAACTTTGTACAAAAAAGTTGGCACCATGACGCAGACCAAGCAG	GGGGACAACTTTGTACAAGAAAGTTGGCAAGTCCTTGCAGCAGCAGTAAA
cert	GGGGACAACTTTGTACAAAAAAGTTGGCACCATGGACACGAACGCTGG	GGGGACAACTTTGTACAAGAAAGTTGGCAAGAACATGATCGGCTTGTCC
cerv	GGGGACAACTTTGTACAAAAAAGTTGGCACCATGGACTTCAATTACCATGT	GGGGACAACTTTGTACAAGAAAGTTGGCAAATGATCTGCCTGTTCATCGT
Cf2	GGGGACAACTTTGTACAAAAAAGTTGGCACCATGATAAAGTCCACCACGAA	GGGGACAACTTTGTACAAGAAAGTTGGCAAGAGCGGATGCAGCTTGG
cg	GGGGACAACTTTGTACAAAAAAGTTGGCACCATGTGTGCCGCCCAGA	GGGGACAACTTTGTACAAGAAAGTTGGCAAGCATACCTGTTGCTGCGA
CG10000	GGGGACAACTTTGTACAAAAAAGTTGGCACCATGCACGCAGGTGGAAA	GGGGACAACTTTGTACAAGAAAGTTGGCAATGTCTGCCCCTCCATTTC
CG10005	GGGGACAACTTTGTACAAAAAAGTTGGCACCATGTCGGGATTAATGAATGG	GGGGACAACTTTGTACAAGAAAGTTGGCAAGAGCTCATCTCGCGCCT
CG10006	GGGGACAACTTTGTACAAAAAAGTTGGCACCATGGCCCAAAAGCAGGT	GGGGACAACTTTGTACAAGAAAGTTGGCAAAAAGCTCTTGAACAGGCCC
CG10013	GGGGACAACTTTGTACAAAAAAGTTGGCACCATGTCGTTAGACCAAGTT	GGGGACAACTTTGTACAAGAAAGTTGGCAATCCCTCTTGAGAAATCTTGG
CG10014	GGGGACAACTTTGTACAAAAAAGTTGGCACCATGAATTACTTGATACAGCG	GGGGACAACTTTGTACAAGAAAGTTGGCAACTCAGCTGCGGGAGCTT
CG10026	GGGGACAACTTTGTACAAAAAAGTTGGCACCATGCCCACCATCGAGC	GGGGACAACTTTGTACAAGAAAGTTGGCAAGTCAAAGATGAATCCCAATT
CG10026	GGGGACAACTTTGTACAAAAAAGTTGGCACCATGACGACCAGCAGTGGA	GGGGACAACTTTGTACAAGAAAGTTGGCAAGTCAAAGATGAATCCCAATT
CG10029	GGGGACAACTTTGTACAAAAAAGTTGGCACCATGAAAGTGGTCGGCAGTTT	GGGGACAACTTTGTACAAGAAAGTTGGCAATAGCTCGTCCCTTGTGCG
CG10031	GGGGACAACTTTGTACAAAAAAGTTGGCACCATGCTTCTGCGGATGACC	GGGGACAACTTTGTACAAGAAAGTTGGCAACTTTTTGGGAATACAAGCCT
CG10035	GGGGACAACTTTGTACAAAAAAGTTGGCACCATGAAGTACCTCAAAGACTG	GGGGACAACTTTGTACAAGAAAGTTGGCAAGTTGGTCAACTCGGTCACC
CG10038	GGGGACAACTTTGTACAAAAAAGTTGGCACCATGTGGTCTAGGCTTATTCA	GGGGACAACTTTGTACAAGAAAGTTGGCAACTTCTTATTCGCTCGCTGTT
CG10041	GGGGACAACTTTGTACAAAAAAGTTGGCACCATGTGTTGTTGGCAATCTCT	GGGGACAACTTTGTACAAGAAAGTTGGCAATAACCCATCTTTCCATACAG
CG10050	GGGGACAACTTTGTACAAAAAAGTTGGCACCATGGAGGATGACGCGTG	GGGGACAACTTTGTACAAGAAAGTTGGCAACGTTTCCTCATTGCCATC
CG10053	GGGGACAACTTTGTACAAAAAAGTTGGCACCATGTCTGACGAGGAGGAGGA	GGGGACAACTTTGTACAAGAAAGTTGGCAAGTGTTCGTCACGAGTGAGTC
CG10055	GGGGACAACTTTGTACAAAAAAGTTGGCACCATGTTGAATGGACAGATTGC	GGGGACAACTTTGTACAAGAAAGTTGGCAATGTGGTGCTGGCTGCTG
CG10062	GGGGACAACTTTGTACAAAAAAGTTGGCACCATGAACCACATGCCGCG	GGGGACAACTTTGTACAAGAAAGTTGGCAAGAAGTACCAGGTCTCGTAGG
CG10063	GGGGACAACTTTGTACAAAAAAGTTGGCACCATGATTCGCGCCATGGT	GGGGACAACTTTGTACAAGAAAGTTGGCAAATCCTTCTTGGCCTGCTC
CG10068	GGGGACAACTTTGTACAAAAAAGTTGGCACCATGTTTATTCTCGACCGAA	GGGGACAACTTTGTACAAGAAAGTTGGCAAGACGGATTCTACAACCAAA
CG10075	GGGGACAACTTTGTACAAAAAAGTTGGCACCATGCAGTGCACTCGTGC	GGGGACAACTTTGTACAAGAAAGTTGGCAAAACCTTGCACTTGTCCAATT
CG10077	GGGGACAACTTTGTACAAAAAAGTTGGCACCATGCTCGACATGGGCTTC	GGGGACAACTTTGTACAAGAAAGTTGGCAACGTATACTCACCGAGTCCGC
CG10077	GGGGACAACTTTGTACAAAAAAGTTGGCACCATGAACATGTACAACGGACA	GGGGACAACTTTGTACAAGAAAGTTGGCAAGTTCTGCACAGGCAGCG
CG10081	GGGGACAACTTTGTACAAAAAAGTTGGCACCATGGGTGACAAGGAAAAACTT	GGGGACAACTTTGTACAAGAAAGTTGGCAAAAATATGTACTTCTTATACATAGCTGGCC
CG10082	GGGGACAACTTTGTACAAAAAAGTTGGCACCATGGGCGTCATGCAGG	GGGGACAACTTTGTACAAGAAAGTTGGCAAGGCGCGTTCCTCGGC
CG10086	GGGGACAACTTTGTACAAAAAAGTTGGCACCATGTCGAAGAACTGCATGA	GGGGACAACTTTGTACAAGAAAGTTGGCAAGATCTGCACGGGTGACTC
CG10089	GGGGACAACTTTGTACAAAAAAGTTGGCACCATGGGGAATGGCATGAAC	GGGGACAACTTTGTACAAGAAAGTTGGCAATCTCGGCTTCTTTACCAGAC
CG10089	GGGGACAACTTTGTACAAAAAAGTTGGCACCATGGGGAATGGCATGAAC	GGGGACAACTTTGTACAAGAAAGTTGGCAATGGCTTCTCAAGACAGCTTT
CG10092	GGGGACAACTTTGTACAAAAAAGTTGGCACCATGGAACGGCCACACATT	GGGGACAACTTTGTACAAGAAAGTTGGCAACATTTGGTTCAGTGGACGC
CG10096	GGGGACAACTTTGTACAAAAAAGTTGGCACCATGCGGGAGCGATGC	GGGGACAACTTTGTACAAGAAAGTTGGCAATACAAATGAGCCCAGTAGTC
CG10096	GGGGACAACTTTGTACAAAAAAGTTGGCACCATGGCAACGGATGTGCA	GGGGACAACTTTGTACAAGAAAGTTGGCAATACAAATGAGCCCAGTAGTC
CG10098	GGGGACAACTTTGTACAAAAAAGTTGGCACCATGACCAACGGTGACTGCT	GGGGACAACTTTGTACAAGAAAGTTGGCAAGCGATAGAACTTGACTTCCG
CG10103	GGGGACAACTTTGTACAAAAAAGTTGGCACCATGTTTTCCAGCGGCCC	GGGGACAACTTTGTACAAGAAAGTTGGCAACTTTCGCTTCTTAAGGTTCT
CG10126	GGGGACAACTTTGTACAAAAAAGTTGGCACCATGGAGAACCCGAACTGTG	GGGGACAACTTTGTACAAGAAAGTTGGCAACATGACGTAGGCACGTCG
CG10126	GGGGACAACTTTGTACAAAAAAGTTGGCACCATGTTCTTGAGGGAGATTCG	GGGGACAACTTTGTACAAGAAAGTTGGCAACATGACGTAGGCACGTCG
CG10131	GGGGACAACTTTGTACAAAAAAGTTGGCACCATGAGCAGCCAAAAGATTGG	GGGGACAACTTTGTACAAGAAAGTTGGCAATTCAAACTGCTTCTTCAGTT
CG10132	GGGGACAACTTTGTACAAAAAAGTTGGCACCATGGGCAACGTGTGCAG	GGGGACAACTTTGTACAAGAAAGTTGGCAAATTACTCAAGTCGAAAACTT
CG10133	GGGGACAACTTTGTACAAAAAAGTTGGCACCATGTCCGAGGTCGAAAGAG	GGGGACAACTTTGTACAAGAAAGTTGGCAAGCCACTCCTTGCGGAC
CG10139	GGGGACAACTTTGTACAAAAAAGTTGGCACCATGAAAATTTACAAGCAGAA	GGGGACAACTTTGTACAAGAAAGTTGGCAAATTATAAGTGGGAGCCCGA
CG10140	GGGGACAACTTTGTACAAAAAAGTTGGCACCATGAGTTCAATGCAAATACC	GGGGACAACTTTGTACAAGAAAGTTGGCAACATGCCCACATTCTGGG
CG10147	GGGGACAACTTTGTACAAAAAAGTTGGCACCATGGGACACCTGGACAAATG	GGGGACAACTTTGTACAAGAAAGTTGGCAAACCCATGCTAGTCAGTTGCA
CG10153	GGGGACAACTTTGTACAAAAAAGTTGGCACCATGGAAAAACTGGAGGCCC	GGGGACAACTTTGTACAAGAAAGTTGGCAATTTCTCCTCCATCTGCTTGT
CG10154	GGGGACAACTTTGTACAAAAAAGTTGGCACCATGAAGTGGCTATTAAATGG	GGGGACAACTTTGTACAAGAAAGTTGGCAAGACACCAACGAATTCAGGTC
CG10157	GGGGACAACTTTGTACAAAAAAGTTGGCACCATGAGGGCGGCTGTCTT	GGGGACAACTTTGTACAAGAAAGTTGGCAATTGACAATTATTTAGCTGCT
CG10163	GGGGACAACTTTGTACAAAAAAGTTGGCACCATGAGAGCACAATTCACCA	GGGGACAACTTTGTACAAGAAAGTTGGCAAAAACTTTATACGGTTCTTTT
CG10164	GGGGACAACTTTGTACAAAAAAGTTGGCACCATGAAGAAGAAGAGTCGTAG	GGGGACAACTTTGTACAAGAAAGTTGGCAAATTTTTCTTCCTGCCGTGG
CG10165	GGGGACAACTTTGTACAAAAAAGTTGGCACCATGGCGGAGGGTTACACG	GGGGACAACTTTGTACAAGAAAGTTGGCAACTGGGCCTGCTCCGC
CG10166	GGGGACAACTTTGTACAAAAAAGTTGGCACCATGCCAACAAATGGCCA	GGGGACAACTTTGTACAAGAAAGTTGGCAATGTGGTCGCAAACAGATACA
CG10170	GGGGACAACTTTGTACAAAAAAGTTGGCACCATGCACCTCGAGTTTTATTG	GGGGACAACTTTGTACAAGAAAGTTGGCAATTGTGTTTGCGATCTTCGA
CG10171	GGGGACAACTTTGTACAAAAAAGTTGGCACCATGCGTGACTGGATGCC	GGGGACAACTTTGTACAAGAAAGTTGGCAAGCGCACGGGCCAGAAT
CG10175	GGGGACAACTTTGTACAAAAAAGTTGGCACCATGCGATATGGAGCTCCG	GGGGACAACTTTGTACAAGAAAGTTGGCAACATGGCAGCCCCATTGT
CG10175	GGGGACAACTTTGTACAAAAAAGTTGGCACCATGACAACCACTGGACTTCG	GGGGACAACTTTGTACAAGAAAGTTGGCAACATGGCAGCCCCATTGT
CG10175	GGGGACAACTTTGTACAAAAAAGTTGGCACCATGCATTATTCCAATTTGTT	GGGGACAACTTTGTACAAGAAAGTTGGCAACATGGCAGCCCCATTGT
CG10176	GGGGACAACTTTGTACAAAAAAGTTGGCACCATGTCGGTCAGGAAGTTGAG	GGGGACAACTTTGTACAAGAAAGTTGGCAAGAAAGCGACGGGAATCG
CG10178	GGGGACAACTTTGTACAAAAAAGTTGGCACCATGGAGATGCAGCTGCAG	GGGGACAACTTTGTACAAGAAAGTTGGCAACAATCGCTTCTTGCCCTC
CG10182	GGGGACAACTTTGTACAAAAAAGTTGGCACCATGGTTAACATAGTCGGAGT	GGGGACAACTTTGTACAAGAAAGTTGGCAAATTTTCAGCAGGTGTTGGAG
CG10184	GGGGACAACTTTGTACAAAAAAGTTGGCACCATGACCACCCATTCCGTT	GGGGACAACTTTGTACAAGAAAGTTGGCAAGGTCCTGGGAAATTGCTTG
CG10186	GGGGACAACTTTGTACAAAAAAGTTGGCACCATGAATCGCCTGCTGCT	GGGGACAACTTTGTACAAGAAAGTTGGCAAGGATAACGACGCTTGGG
CG10194	GGGGACAACTTTGTACAAAAAAGTTGGCACCATGTCGAGGCTTTTGCCC	GGGGACAACTTTGTACAAGAAAGTTGGCAATAATTTTGTTGGATCCAATG
CG10195	GGGGACAACTTTGTACAAAAAAGTTGGCACCATGAGCCAACCTGCATCTC	GGGGACAACTTTGTACAAGAAAGTTGGCAACAGCTTTTGGCGCTCC
CG10200	GGGGACAACTTTGTACAAAAAAGTTGGCACCATGAAGTACGCTGTGATTGC	GGGGACAACTTTGTACAAGAAAGTTGGCAATTTGGATGAGTAAGTGGATT
CG10205	GGGGACAACTTTGTACAAAAAAGTTGGCACCATGTTCGCCAATCATCGG	GGGGACAACTTTGTACAAGAAAGTTGGCAAGCGTCCAAGTTCAGTTGCT
CG10208	GGGGACAACTTTGTACAAAAAAGTTGGCACCATGGCTGCTGTTGTTCCC	GGGGACAACTTTGTACAAGAAAGTTGGCAACTTGCGACGGAACACTTC
CG10209	GGGGACAACTTTGTACAAAAAAGTTGGCACCATGGATCGAGTGACCAAGC	GGGGACAACTTTGTACAAGAAAGTTGGCAATCCGACATTTTCGTAGGACA
CG10211	GGGGACAACTTTGTACAAAAAAGTTGGCACCATGAGGAAGCCAGAAATGCT	GGGGACAACTTTGTACAAGAAAGTTGGCAACAGGGAAGCAATGAAGGG
CG10214	GGGGACAACTTTGTACAAAAAAGTTGGCACCATGCTTGCTCACCTTCGA	GGGGACAACTTTGTACAAGAAAGTTGGCAATTTAAATAAGTTCGCTTTGT
CG10217	GGGGACAACTTTGTACAAAAAAGTTGGCACCATGCATTATTACCTGGCTGC	GGGGACAACTTTGTACAAGAAAGTTGGCAAAGCTAATAAACTCCTAACCT
CG10219	GGGGACAACTTTGTACAAAAAAGTTGGCACCATGTCCCTCTCGTTGCTTCT	GGGGACAACTTTGTACAAGAAAGTTGGCAAAGCCTTCTCGGCATCCTT
CG10222	GGGGACAACTTTGTACAAAAAAGTTGGCACCATGATGCAAAGATTTCCGA	GGGGACAACTTTGTACAAGAAAGTTGGCAATTCCATATAGGGTTGGACA
CG10237	GGGGACAACTTTGTACAAAAAAGTTGGCACCATGACCATGCTGACCACTG	GGGGACAACTTTGTACAAGAAAGTTGGCAACTTCTTCTTGTAGCCGTACG
CG10237	GGGGACAACTTTGTACAAAAAAGTTGGCACCATGAGAGTACCCACCATGCT	GGGGACAACTTTGTACAAGAAAGTTGGCAACTTCTTCTTGTAGCCGTACG
CG1024	GGGGACAACTTTGTACAAAAAAGTTGGCACCATGTTAGGGAAAATGTCGCG	GGGGACAACTTTGTACAAGAAAGTTGGCAAAGGCTTTTCACGTTGCATC
CG10249	GGGGACAACTTTGTACAAAAAAGTTGGCACCATGGGGATTTCAAAATT	GGGGACAACTTTGTACAAGAAAGTTGGCAACTGCGATGGCTGGCG
CG10249	GGGGACAACTTTGTACAAAAAAGTTGGCACCATGGCAAGTTTACAAATTAG	GGGGACAACTTTGTACAAGAAAGTTGGCAACCATGCGACACAGCGA
CG10249	GGGGACAACTTTGTACAAAAAAGTTGGCACCATGAGTGTTCGCCCCAA	GGGGACAACTTTGTACAAGAAAGTTGGCAACTGCGATGGCTGGCG
CG10252	GGGGACAACTTTGTACAAAAAAGTTGGCACCATGGCGGTGCGACCTT	GGGGACAACTTTGTACAAGAAAGTTGGCAACATATTGTCACATCTAACT
CG10253	GGGGACAACTTTGTACAAAAAAGTTGGCACCATGGCAGCCAAGCGG	GGGGACAACTTTGTACAAGAAAGTTGGCAACAATTTGGCCTTTGGTGG
CG10254	GGGGACAACTTTGTACAAAAAAGTTGGCACCATGATGAGCGATGTGGCG	GGGGACAACTTTGTACAAGAAAGTTGGCAAGATCTCCTCCGGAGCAGC
CG10257	GGGGACAACTTTGTACAAAAAAGTTGGCACCATGTCCTTTCTTTCGCCCA	GGGGACAACTTTGTACAAGAAAGTTGGCAAGTTGCTGCTCTGCAAAATG
CG10265	GGGGACAACTTTGTACAAAAAAGTTGGCACCATGAATGGATCGCGTAAAA	GGGGACAACTTTGTACAAGAAAGTTGGCAACGATTTTCTTACTTTGGTGC
CG10268	GGGGACAACTTTGTACAAAAAAGTTGGCACCATGATGAAAATTGTACTCAT	GGGGACAACTTTGTACAAGAAAGTTGGCAATCGATACTGCAGCTGCAGC
CG10274	GGGGACAACTTTGTACAAAAAAGTTGGCACCATGAAGAAGATGCACGGCA	GGGGACAACTTTGTACAAGAAAGTTGGCAAGACATGATCGATTTTTAAAG
CG10286	GGGGACAACTTTGTACAAAAAAGTTGGCACCATGGGAAAAGTTCGAAAAGT	GGGGACAACTTTGTACAAGAAAGTTGGCAATTTTTTACAGTTCTTATTAA
CG10298	GGGGACAACTTTGTACAAAAAAGTTGGCACCATGTCCGATTCCACCGTG	GGGGACAACTTTGTACAAGAAAGTTGGCAACTTCTTGCCAGATAGTTGCT
CG10300	GGGGACAACTTTGTACAAAAAAGTTGGCACCATGGCGAACACCCTGAGA	GGGGACAACTTTGTACAAGAAAGTTGGCAAATCTAGCTCCAATTTGCGGA
CG10301	GGGGACAACTTTGTACAAAAAAGTTGGCACCATGCGACGTCCGCTCTC	GGGGACAACTTTGTACAAGAAAGTTGGCAAATCCCAATTGAGACGACGG
CG10306	GGGGACAACTTTGTACAAAAAAGTTGGCACCATGTCGCACCTCGTGAAAA	GGGGACAACTTTGTACAAGAAAGTTGGCAACAGGCACTGGGCCATC
CG10307	GGGGACAACTTTGTACAAAAAAGTTGGCACCATGGAGAAGGTTTGTCAGTT	GGGGACAACTTTGTACAAGAAAGTTGGCAAAAAGGTGGTGACAAAGCGC
CG10311	GGGGACAACTTTGTACAAAAAAGTTGGCACCATGCCGAAGCCACTGTT	GGGGACAACTTTGTACAAGAAAGTTGGCAAGCGACGGTACGGCTGCT
CG10317	GGGGACAACTTTGTACAAAAAAGTTGGCACCATGAACACCAACACCATCAA	GGGGACAACTTTGTACAAGAAAGTTGGCAACGCGGACTTGGGGGTAC
CG10320	GGGGACAACTTTGTACAAAAAAGTTGGCACCATGGGCGGACATCACG	GGGGACAACTTTGTACAAGAAAGTTGGCAAATGGTGGCCCTTATCTCC
CG10321	GGGGACAACTTTGTACAAAAAAGTTGGCACCATGGATCGCAAGAAGGTCC	GGGGACAACTTTGTACAAGAAAGTTGGCAACGCCTGCGTCACGAA
CG10326	GGGGACAACTTTGTACAAAAAAGTTGGCACCATGGCAGCATCGCAGGT	GGGGACAACTTTGTACAAGAAAGTTGGCAACTGCAGCTTCCTTTTGCC
CG10332	GGGGACAACTTTGTACAAAAAAGTTGGCACCATGGACATTAACCCAATAA	GGGGACAACTTTGTACAAGAAAGTTGGCAATTCGCTGAAATCACCGACT
CG10333	GGGGACAACTTTGTACAAAAAAGTTGGCACCATGGTTAACGATAAAAAGCG	GGGGACAACTTTGTACAAGAAAGTTGGCAAGGCGAATATTTTTTCCTCCC
CG10336	GGGGACAACTTTGTACAAAAAAGTTGGCACCATGGCATCCCTGTTCGG	GGGGACAACTTTGTACAAGAAAGTTGGCAAACTTTTACTTCCGCTCTCCT
CG10336	GGGGACAACTTTGTACAAAAAAGTTGGCACCATGCAAGCGTCGCCTGT	GGGGACAACTTTGTACAAGAAAGTTGGCAAACTTTTACTTCCGCTCTCCT
CG10337	GGGGACAACTTTGTACAAAAAAGTTGGCACCATGACAACTGCCGAATTGC	GGGGACAACTTTGTACAAGAAAGTTGGCAAAAGATCTTCTCTAGCTTCTG
CG10339	GGGGACAACTTTGTACAAAAAAGTTGGCACCATGGACTGCAGAGCGAACTT	GGGGACAACTTTGTACAAGAAAGTTGGCAAAAATATATTAACGATAATGC
CG10340	GGGGACAACTTTGTACAAAAAAGTTGGCACCATGGCATGCGCCAAGA	GGGGACAACTTTGTACAAGAAAGTTGGCAAGACCAGCTGTATGTTCTCAA
CG10341	GGGGACAACTTTGTACAAAAAAGTTGGCACCATGGAGAGTGAGCAGCCAG	GGGGACAACTTTGTACAAGAAAGTTGGCAAGCTGGGTGGCGGCTG
CG10343	GGGGACAACTTTGTACAAAAAAGTTGGCACCATGAGCACGCCACTGGA	GGGGACAACTTTGTACAAGAAAGTTGGCAAGTTGTTCAGGGGGTGGAG
CG10344	GGGGACAACTTTGTACAAAAAAGTTGGCACCATGAGAATCCGGAGCAACC	GGGGACAACTTTGTACAAGAAAGTTGGCAAAAACAATGGGCACATGGT
CG10345	GGGGACAACTTTGTACAAAAAAGTTGGCACCATGAAACTGTTTACCAACAA	GGGGACAACTTTGTACAAGAAAGTTGGCAACGTCTTGGCCATCTTGG
CG10347	GGGGACAACTTTGTACAAAAAAGTTGGCACCATGCCGGTGGTGGAACT	GGGGACAACTTTGTACAAGAAAGTTGGCAACACCTGCAGGTGTATCAGTT
CG10348	GGGGACAACTTTGTACAAAAAAGTTGGCACCATGAGAGTTATGAGAGAGAA	GGGGACAACTTTGTACAAGAAAGTTGGCAAGGGTACCTCTTCCTTGA
CG10352	GGGGACAACTTTGTACAAAAAAGTTGGCACCATGAGTTCTTTGACTCATTC	GGGGACAACTTTGTACAAGAAAGTTGGCAACACCGAATGCGCCGAGT
CG10353	GGGGACAACTTTGTACAAAAAAGTTGGCACCATGGACGAGCGGGAGAG	GGGGACAACTTTGTACAAGAAAGTTGGCAACACGAACGAGGTGGCTTC
CG10357	GGGGACAACTTTGTACAAAAAAGTTGGCACCATGGCCAAGACCAGCTTATG	GGGGACAACTTTGTACAAGAAAGTTGGCAAGAAATGTGAGTTCCTGCCCT
CG10359	GGGGACAACTTTGTACAAAAAAGTTGGCACCATGATGAGGCCCCAATT	GGGGACAACTTTGTACAAGAAAGTTGGCAATCGCCTGGCATCATCTATT
CG10361	GGGGACAACTTTGTACAAAAAAGTTGGCACCATGTCAATTTTCTCCAAATC	GGGGACAACTTTGTACAAGAAAGTTGGCAACTTGATTACTTTCAGAGAGC
CG10362	GGGGACAACTTTGTACAAAAAAGTTGGCACCATGGAGATACCCATTTCAAA	GGGGACAACTTTGTACAAGAAAGTTGGCAACTGCAGCACCACACCCT
CG10365	GGGGACAACTTTGTACAAAAAAGTTGGCACCATGGCTCACTTCAGTGGTCA	GGGGACAACTTTGTACAAGAAAGTTGGCAAAATGTTCAGGCAACGCAG
CG10366	GGGGACAACTTTGTACAAAAAAGTTGGCACCATGGCCGCCGCGCAG	GGGGACAACTTTGTACAAGAAAGTTGGCAAGCGATAGTCGATCATGA
CG10375	GGGGACAACTTTGTACAAAAAAGTTGGCACCATGTCCTCCTCGTCGGC	GGGGACAACTTTGTACAAGAAAGTTGGCAATCGCGACTCGGGCTTA
CG10376	GGGGACAACTTTGTACAAAAAAGTTGGCACCATGTCGTCAGATGCGATTCC	GGGGACAACTTTGTACAAGAAAGTTGGCAAAAGATGTTCGATCTGATGTC
CG10383	GGGGACAACTTTGTACAAAAAAGTTGGCACCATGTCATTGGAGGATCTCAA	GGGGACAACTTTGTACAAGAAAGTTGGCAAAGTGCTAAATCTGAGGGCGA
CG10384	GGGGACAACTTTGTACAAAAAAGTTGGCACCATGGAAACTAAAGCTGGCTT	GGGGACAACTTTGTACAAGAAAGTTGGCAAGACGCCCTGCGCGAG
CG10395	GGGGACAACTTTGTACAAAAAAGTTGGCACCATGACAGCACGTCAACGTG	GGGGACAACTTTGTACAAGAAAGTTGGCAACGTATTTGTAGACGTTTTTC
CG10395	GGGGACAACTTTGTACAAAAAAGTTGGCACCATGTATGACCAATGCAATTT	GGGGACAACTTTGTACAAGAAAGTTGGCAACGTATTTGTAGACGTTTTTC
CG10396	GGGGACAACTTTGTACAAAAAAGTTGGCACCATGAGCTTATTTCCCTGT	GGGGACAACTTTGTACAAGAAAGTTGGCAACTTCCACTTGTTCTCTCGGT
CG10399	GGGGACAACTTTGTACAAAAAAGTTGGCACCATGATAAGTGCACCAATTCG	GGGGACAACTTTGTACAAGAAAGTTGGCAACTTAACTCGCGCCTGCG
CG10405	GGGGACAACTTTGTACAAAAAAGTTGGCACCATGCAAAAGTGCCGAGCT	GGGGACAACTTTGTACAAGAAAGTTGGCAACAACTTTGTGAGCAGGCG
CG10407	GGGGACAACTTTGTACAAAAAAGTTGGCACCATGAACCAATACTTTTTGAC	GGGGACAACTTTGTACAAGAAAGTTGGCAACATGGGAAGCAGATCATCG
CG1041	GGGGACAACTTTGTACAAAAAAGTTGGCACCATGTTAATTAACCGGAGCAA	GGGGACAACTTTGTACAAGAAAGTTGGCAACAACTTCGACTTAGTCTCAG
CG10413	GGGGACAACTTTGTACAAAAAAGTTGGCACCATGAGCGCCTCCGCG	GGGGACAACTTTGTACAAGAAAGTTGGCAAGAGCGTTGTGGAGGTCAC
CG10417	GGGGACAACTTTGTACAAAAAAGTTGGCACCATGGGTGCCTATTTGTCCC	GGGGACAACTTTGTACAAGAAAGTTGGCAACGATGAAGAAACAATTATAG
CG10418	GGGGACAACTTTGTACAAAAAAGTTGGCACCATGCTCTTTTACTCCTTCTT	GGGGACAACTTTGTACAAGAAAGTTGGCAATCTTGTGCTCACAACAGCCT
CG10420	GGGGACAACTTTGTACAAAAAAGTTGGCACCATGAGTGGCAAGCAGGT	GGGGACAACTTTGTACAAGAAAGTTGGCAACAGTTCGGTGTGCTTGGG
CG10424	GGGGACAACTTTGTACAAAAAAGTTGGCACCATGGCTGCAGTTTCGGA	GGGGACAACTTTGTACAAGAAAGTTGGCAATTGAGGATCGCTGTTTTCG
CG10425	GGGGACAACTTTGTACAAAAAAGTTGGCACCATGGAACTGAGCTGGGAGA	GGGGACAACTTTGTACAAGAAAGTTGGCAACTTGGACTCCACTTGCGA
CG10426	GGGGACAACTTTGTACAAAAAAGTTGGCACCATGCAGCACAGCAGCG	GGGGACAACTTTGTACAAGAAAGTTGGCAACTGCAACACACAAACGGC
CG10428	GGGGACAACTTTGTACAAAAAAGTTGGCACCATGGATCAGTTGTACCTGGA	GGGGACAACTTTGTACAAGAAAGTTGGCAAGTTCTGTTTAACAAAACGTC
CG10431	GGGGACAACTTTGTACAAAAAAGTTGGCACCATGCCCGCCCACTGC	GGGGACAACTTTGTACAAGAAAGTTGGCAACTCCCCGGCAGCTGG
CG10433	GGGGACAACTTTGTACAAAAAAGTTGGCACCATGTCGCCGAGAAGGAGC	GGGGACAACTTTGTACAAGAAAGTTGGCAAGCGATGCGAAGCAGGT
CG10433	GGGGACAACTTTGTACAAAAAAGTTGGCACCATGTCGCCGAGAAGGAGC	GGGGACAACTTTGTACAAGAAAGTTGGCAAAATCAGGACGCAGCAGACTT
CG10435	GGGGACAACTTTGTACAAAAAAGTTGGCACCATGGAAGATGTCCCGGTC	GGGGACAACTTTGTACAAGAAAGTTGGCAAGTTGATTAGATAGTCCAGCG
CG10440	GGGGACAACTTTGTACAAAAAAGTTGGCACCATGGACCGAGAGCGCG	GGGGACAACTTTGTACAAGAAAGTTGGCAACATTGGAACGCGTCGC
CG10444	GGGGACAACTTTGTACAAAAAAGTTGGCACCATGCCCGTGGGAACGT	GGGGACAACTTTGTACAAGAAAGTTGGCAACTGCTCAGTTAGTTTGGTGA
CG10445	GGGGACAACTTTGTACAAAAAAGTTGGCACCATGGAATCATCTTCACCATC	GGGGACAACTTTGTACAAGAAAGTTGGCAACATCTCGAAGAGTTTCTTT
CG10462	GGGGACAACTTTGTACAAAAAAGTTGGCACCATGGAGGACATCAAGATCAA	GGGGACAACTTTGTACAAGAAAGTTGGCAAGTTCCTAATCGCATTTCCTG
CG10465	GGGGACAACTTTGTACAAAAAAGTTGGCACCATGTCGGAATCAATGTCAGG	GGGGACAACTTTGTACAAGAAAGTTGGCAAGGACGGATTATTACGCTTG
CG10467	GGGGACAACTTTGTACAAAAAAGTTGGCACCATGGTCAACGTCACGGAAG	GGGGACAACTTTGTACAAGAAAGTTGGCAAGTGAGAAACTCCGAACTTGT
CG10469	GGGGACAACTTTGTACAAAAAAGTTGGCACCATGATTCTCCAGCTGGTGCT	GGGGACAACTTTGTACAAGAAAGTTGGCAACTTAAGTCCTCCAGAGTAGT
CG10470	GGGGACAACTTTGTACAAAAAAGTTGGCACCATGTGGTCCGACACAAT	GGGGACAACTTTGTACAAGAAAGTTGGCAATTTGAACTGGCCTGGAGC
CG10472	GGGGACAACTTTGTACAAAAAAGTTGGCACCATGAAATTCGCCTGCGC	GGGGACAACTTTGTACAAGAAAGTTGGCAAGTCGCCGTTGTTGACCA
CG10479	GGGGACAACTTTGTACAAAAAAGTTGGCACCATGGGTCGCCTGTTCCA	GGGGACAACTTTGTACAAGAAAGTTGGCAATATCTCAATGCTTTTCGCCT
CG10483	GGGGACAACTTTGTACAAAAAAGTTGGCACCATGAAGTTCGCCGAGCA	GGGGACAACTTTGTACAAGAAAGTTGGCAACGAGCAAAGATCCTCAATGG
CG10492	GGGGACAACTTTGTACAAAAAAGTTGGCACCATGATTTGCAAACAGGACG	GGGGACAACTTTGTACAAGAAAGTTGGCAATTTCACCGTACTGGTCACCG
CG10494	GGGGACAACTTTGTACAAAAAAGTTGGCACCATGGTGTCCAGAGAAATGGC	GGGGACAACTTTGTACAAGAAAGTTGGCAACTTCGGTTGCAGCATTTC
CG10494	GGGGACAACTTTGTACAAAAAAGTTGGCACCATGAGCAAGTTCTCGCTCTT	GGGGACAACTTTGTACAAGAAAGTTGGCAACTTCGGTTGCAGCATTTC
CG10495	GGGGACAACTTTGTACAAAAAAGTTGGCACCATGCACCTGCCGCAAC	GGGGACAACTTTGTACAAGAAAGTTGGCAACTCCTCGTCACCAAAGAGTC
CG10496	GGGGACAACTTTGTACAAAAAAGTTGGCACCATGCCGCGACGCTATC	GGGGACAACTTTGTACAAGAAAGTTGGCAAGAAACCCTTTACGTGTTTAA
CG10508	GGGGACAACTTTGTACAAAAAAGTTGGCACCATGAGCGAATCCGGTGG	GGGGACAACTTTGTACAAGAAAGTTGGCAACCGCTTGAGCAGGAGAC
CG10510	GGGGACAACTTTGTACAAAAAAGTTGGCACCATGGCCGAAATCTTGGC	GGGGACAACTTTGTACAAGAAAGTTGGCAAAAAGTCCAGAATCACCTCA
CG10512	GGGGACAACTTTGTACAAAAAAGTTGGCACCATGACTGCTTTGACATTGCT	GGGGACAACTTTGTACAAGAAAGTTGGCAAAACAAAGCTCAGGGGCTT
CG10513	GGGGACAACTTTGTACAAAAAAGTTGGCACCATGGTGGAGCAGGGCAA	GGGGACAACTTTGTACAAGAAAGTTGGCAAGTCAATTACGTCTAGTAGAC
CG10514	GGGGACAACTTTGTACAAAAAAGTTGGCACCATGGCAGCGGCACCC	GGGGACAACTTTGTACAAGAAAGTTGGCAAACAGGTCTGGTTAACTTCCA
CG10516	GGGGACAACTTTGTACAAAAAAGTTGGCACCATGCTGCTGCCCCCGTA	GGGGACAACTTTGTACAAGAAAGTTGGCAAAAGCAGGTAGTGGAAGTACT
CG10527	GGGGACAACTTTGTACAAAAAAGTTGGCACCATGCCAATCGAAGTCAACA	GGGGACAACTTTGTACAAGAAAGTTGGCAAGTTGGTCACATAGATTTCGA
CG10550	GGGGACAACTTTGTACAAAAAAGTTGGCACCATGTCGCCAAACAACAGC	GGGGACAACTTTGTACAAGAAAGTTGGCAAATTCGACTTCAAAAGTCCCT
CG10559	GGGGACAACTTTGTACAAAAAAGTTGGCACCATGACGGCTGAGACAGGAA	GGGGACAACTTTGTACAAGAAAGTTGGCAAGCACTGGAAGGCCCCT
CG10560	GGGGACAACTTTGTACAAAAAAGTTGGCACCATGCCACCCCAGACAAAC	GGGGACAACTTTGTACAAGAAAGTTGGCAACTCCAAGGCACCACGAT
CG10561	GGGGACAACTTTGTACAAAAAAGTTGGCACCATGCAATGTTTTAAACTGGC	GGGGACAACTTTGTACAAGAAAGTTGGCAAACCGCAGTGCACGCTT
CG10562	GGGGACAACTTTGTACAAAAAAGTTGGCACCATGGCGTCCAGTAAAATCCC	GGGGACAACTTTGTACAAGAAAGTTGGCAAGAGCTCCAAGGCGCC
CG10565	GGGGACAACTTTGTACAAAAAAGTTGGCACCATGACGAGCGGTACGGT	GGGGACAACTTTGTACAAGAAAGTTGGCAATTTGACCGCCGCCTGT
CG10566	GGGGACAACTTTGTACAAAAAAGTTGGCACCATGCTCAAGTCGGAGGTTCA	GGGGACAACTTTGTACAAGAAAGTTGGCAAGGTCTGCTCGGCCACAC
CG10570	GGGGACAACTTTGTACAAAAAAGTTGGCACCATGGTCTACACCGAACGT	GGGGACAACTTTGTACAAGAAAGTTGGCAAGGAGAAATGCATCCCATTG
CG10581	GGGGACAACTTTGTACAAAAAAGTTGGCACCATGAAGAACCAAAAAAAT	GGGGACAACTTTGTACAAGAAAGTTGGCAAAAGAAGTGCTTTTGTAATCT
CG10584	GGGGACAACTTTGTACAAAAAAGTTGGCACCATGTTCACGGTCACGTCG	GGGGACAACTTTGTACAAGAAAGTTGGCAAACGACTGATGATCTTCATCA
CG10585	GGGGACAACTTTGTACAAAAAAGTTGGCACCATGGCCATGTACCGCG	GGGGACAACTTTGTACAAGAAAGTTGGCAAAAGATCCTGCATGGCCAG
CG10587	GGGGACAACTTTGTACAAAAAAGTTGGCACCATGCAAGGTCTTTTGCTTT	GGGGACAACTTTGTACAAGAAAGTTGGCAATGACTTTCCCAATCTAAAGT
CG10588	GGGGACAACTTTGTACAAAAAAGTTGGCACCATGTGTTTCAGGCCACGC	GGGGACAACTTTGTACAAGAAAGTTGGCAACGATTTATTTGCAAGATTGG
CG10589	GGGGACAACTTTGTACAAAAAAGTTGGCACCATGCCAGCTCATTTGGATTT	GGGGACAACTTTGTACAAGAAAGTTGGCAATACTGGGTAGTGGTCCTGAC
CG10590	GGGGACAACTTTGTACAAAAAAGTTGGCACCATGGGCAGCAGCGCC	GGGGACAACTTTGTACAAGAAAGTTGGCAAGTCTATTTTCACATTGGAA
CG10591	GGGGACAACTTTGTACAAAAAAGTTGGCACCATGAGTTTTTTGGGACTCTT	GGGGACAACTTTGTACAAGAAAGTTGGCAAAATGATGACTGCATATTGGT
CG10592	GGGGACAACTTTGTACAAAAAAGTTGGCACCATGGTAAAGAGTTGCCTGA	GGGGACAACTTTGTACAAGAAAGTTGGCAATTGCTCATTAATCTTGTCCT
CG10597	GGGGACAACTTTGTACAAAAAAGTTGGCACCATGAAGGTCTTTGTGTGCTT	GGGGACAACTTTGTACAAGAAAGTTGGCAAATCGTTCCACCAGCCG
CG10598	GGGGACAACTTTGTACAAAAAAGTTGGCACCATGAAACCCTTTGCCTGC	GGGGACAACTTTGTACAAGAAAGTTGGCAACCAGCCCTTGTTCCAGC
CG10602	GGGGACAACTTTGTACAAAAAAGTTGGCACCATGTCCATTGCGAAGCG	GGGGACAACTTTGTACAAGAAAGTTGGCAACTTCAGCCCCAGGTCCTT
CG10616	GGGGACAACTTTGTACAAAAAAGTTGGCACCATGCGCACAGTGCTGTTG	GGGGACAACTTTGTACAAGAAAGTTGGCAACCGCTCGGCTAGGACAA
CG10621	GGGGACAACTTTGTACAAAAAAGTTGGCACCATGGGTTTGACGCGCGT	GGGGACAACTTTGTACAAGAAAGTTGGCAATGAGAGCTTCTTCAGTTTGT
CG10623	GGGGACAACTTTGTACAAAAAAGTTGGCACCATGGAAGTGAATCAAAAATG	GGGGACAACTTTGTACAAGAAAGTTGGCAACGGCTTTATGTTGAGGCC
CG10625	GGGGACAACTTTGTACAAAAAAGTTGGCACCATGGCGCGTGCAGCT	GGGGACAACTTTGTACAAGAAAGTTGGCAAATAGTGATAGCCGGGACCTT
CG10628	GGGGACAACTTTGTACAAAAAAGTTGGCACCATGGTGCAAATCTTTAAATT	GGGGACAACTTTGTACAAGAAAGTTGGCAAGGTAATTTTTGGACCCACCA
CG10635	GGGGACAACTTTGTACAAAAAAGTTGGCACCATGGCAGCAAAAGTAGCGA	GGGGACAACTTTGTACAAGAAAGTTGGCAAATCCTCGGCCTCTAGTGAGA
CG10638	GGGGACAACTTTGTACAAAAAAGTTGGCACCATGAAGCTCGCTCCGACT	GGGGACAACTTTGTACAAGAAAGTTGGCAAGTACGGATAGTACTGATGAT
CG10639	GGGGACAACTTTGTACAAAAAAGTTGGCACCATGGCTCAGGTGCGACTG	GGGGACAACTTTGTACAAGAAAGTTGGCAACTTGCCGATAGAGAACTCA
CG10646	GGGGACAACTTTGTACAAAAAAGTTGGCACCATGGATGAAAATAGCTTAA	GGGGACAACTTTGTACAAGAAAGTTGGCAAAAATATAATCTGGTACTTGT
CG10650	GGGGACAACTTTGTACAAAAAAGTTGGCACCATGAGAGAATACAGCCTGTG	GGGGACAACTTTGTACAAGAAAGTTGGCAACAGGGCACTGCGTAGAGC
CG10651	GGGGACAACTTTGTACAAAAAAGTTGGCACCATGATAAAGTGCATCTGGCT	GGGGACAACTTTGTACAAGAAAGTTGGCAAGTCCTTAACTATTGTATTGA
CG10654	GGGGACAACTTTGTACAAAAAAGTTGGCACCATGCCAGCAACGATGTTTG	GGGGACAACTTTGTACAAGAAAGTTGGCAATTGAACTACATCCATCGCTT
CG10657	GGGGACAACTTTGTACAAAAAAGTTGGCACCATGCTTGAGACCGAGGTGC	GGGGACAACTTTGTACAAGAAAGTTGGCAAGTCCACCTCCAGTTTCCT
CG10659	GGGGACAACTTTGTACAAAAAAGTTGGCACCATGGCCTCAAGCATTAAAGA	GGGGACAACTTTGTACAAGAAAGTTGGCAACAGTTTGATGAACATAATTC
CG10660	GGGGACAACTTTGTACAAAAAAGTTGGCACCATGAACAAACTACGGGCCC	GGGGACAACTTTGTACAAGAAAGTTGGCAAGTGGTAACAGTGCCAGGC
CG10669	GGGGACAACTTTGTACAAAAAAGTTGGCACCATGACCAGGACGTGCAGAG	GGGGACAACTTTGTACAAGAAAGTTGGCAACGACTTGTCGTTGTGCATG
CG10672	GGGGACAACTTTGTACAAAAAAGTTGGCACCATGTTGCATCTGAGCAAACA	GGGGACAACTTTGTACAAGAAAGTTGGCAACAAACGAGCTGTCATTCCA
CG10674	GGGGACAACTTTGTACAAAAAAGTTGGCACCATGAACATGACCGTGGATCC	GGGGACAACTTTGTACAAGAAAGTTGGCAAGGAAGCCCATGGTGGG
CG10680	GGGGACAACTTTGTACAAAAAAGTTGGCACCATGTTGCCGCTCCAATTC	GGGGACAACTTTGTACAAGAAAGTTGGCAAAAAGTTGCGATAAGATGATC
CG10681	GGGGACAACTTTGTACAAAAAAGTTGGCACCATGAGCCACTTGGGCCT	GGGGACAACTTTGTACAAGAAAGTTGGCAAACCTGTATCCTCGGATGTGC
CG10688	GGGGACAACTTTGTACAAAAAAGTTGGCACCATGACCACCGCCGCAT	GGGGACAACTTTGTACAAGAAAGTTGGCAACAGCTCCAGAATCTCGGTG
CG10694	GGGGACAACTTTGTACAAAAAAGTTGGCACCATGAAGCTGTCTATACGCA	GGGGACAACTTTGTACAAGAAAGTTGGCAAGTCTCGATCCTCTTCTGACT
CG10702	GGGGACAACTTTGTACAAAAAAGTTGGCACCATGCACTGCGGCAACAT	GGGGACAACTTTGTACAAGAAAGTTGGCAACATGGGATAATCGTCCGC
CG10703	GGGGACAACTTTGTACAAAAAAGTTGGCACCATGGAGAAGCGACAGAGGG	GGGGACAACTTTGTACAAGAAAGTTGGCAATTTCTTCTGGAATGATGCA
CG10710	GGGGACAACTTTGTACAAAAAAGTTGGCACCATGCAAGAACTTACTAGGAT	GGGGACAACTTTGTACAAGAAAGTTGGCAATGTCGTCTGGTTGGCG
CG10713	GGGGACAACTTTGTACAAAAAAGTTGGCACCATGCATTTCTGGATTGACAA	GGGGACAACTTTGTACAAGAAAGTTGGCAATACGAGAATCTTGTCGTACG
CG10721	GGGGACAACTTTGTACAAAAAAGTTGGCACCATGTCGCGGAAGTGCG	GGGGACAACTTTGTACAAGAAAGTTGGCAAATCAAAATAGTCTTCAATGT
CG10725	GGGGACAACTTTGTACAAAAAAGTTGGCACCATGATAAGTCGCCTGACCCT	GGGGACAACTTTGTACAAGAAAGTTGGCAAGAAGCCCACGAGGTGTG
CG10731	GGGGACAACTTTGTACAAAAAAGTTGGCACCATGTTGTTGTTAAATAAGCT	GGGGACAACTTTGTACAAGAAAGTTGGCAATTCTTTGGGCTTCAGAGTT
CG10732	GGGGACAACTTTGTACAAAAAAGTTGGCACCATGGTGCACGAAATCAACC	GGGGACAACTTTGTACAAGAAAGTTGGCAACCTGCGGAAGTTGTCCC
CG10732	GGGGACAACTTTGTACAAAAAAGTTGGCACCATGGCGCCGCCGCCC	GGGGACAACTTTGTACAAGAAAGTTGGCAATTCGAGACTGACGTCCTGTT
CG10734	GGGGACAACTTTGTACAAAAAAGTTGGCACCATGAATCTAACGAAGTATAA	GGGGACAACTTTGTACAAGAAAGTTGGCAAATTTAGTTTATAGAGCCTTC
CG10737	GGGGACAACTTTGTACAAAAAAGTTGGCACCATGGATCTAGCAGATCAAA	GGGGACAACTTTGTACAAGAAAGTTGGCAAGTTAACTAGGTTTATATCTC
CG10737	GGGGACAACTTTGTACAAAAAAGTTGGCACCATGGACTCCCTGGCCAT	GGGGACAACTTTGTACAAGAAAGTTGGCAACAGCTTCCGTATGCTGCG
CG10738	GGGGACAACTTTGTACAAAAAAGTTGGCACCATGTTTGCTCACCCCTGTC	GGGGACAACTTTGTACAAGAAAGTTGGCAAAACCTCCACGTGGTTCATC
CG1074	GGGGACAACTTTGTACAAAAAAGTTGGCACCATGGTCAACTGGAGGAAGTT	GGGGACAACTTTGTACAAGAAAGTTGGCAACATAAATCGAGCTTTATTCA
CG10741	GGGGACAACTTTGTACAAAAAAGTTGGCACCATGGAAACGGCGCTGG	GGGGACAACTTTGTACAAGAAAGTTGGCAACTCCTTGTGCCCGCC
CG10747	GGGGACAACTTTGTACAAAAAAGTTGGCACCATGTCCAAGGATCACTGGA	GGGGACAACTTTGTACAAGAAAGTTGGCAAACCTTGGGCCTCCTCCT
CG10748	GGGGACAACTTTGTACAAAAAAGTTGGCACCATGTTGTTACTGACAAGTCT	GGGGACAACTTTGTACAAGAAAGTTGGCAACGGCAAGGCCGCTGG
CG10749	GGGGACAACTTTGTACAAAAAAGTTGGCACCATGTTTTTGGCCTCTAGATT	GGGGACAACTTTGTACAAGAAAGTTGGCAATGCACAACTGCATATCA
CG10750	GGGGACAACTTTGTACAAAAAAGTTGGCACCATGCCGCGACGTAAGC	GGGGACAACTTTGTACAAGAAAGTTGGCAAGCACATACGTCCAGCGC
CG10752	GGGGACAACTTTGTACAAAAAAGTTGGCACCATGGATGTATCCCAGTCAGA	GGGGACAACTTTGTACAAGAAAGTTGGCAACGTTTCATATACCTCAGAGC
CG10754	GGGGACAACTTTGTACAAAAAAGTTGGCACCATGGACTTCCAAAACCGC	GGGGACAACTTTGTACAAGAAAGTTGGCAAGTTGTTTGAAAGCATGGGTG
CG10761	GGGGACAACTTTGTACAAAAAAGTTGGCACCATGAGCCGACAATTTATGCA	GGGGACAACTTTGTACAAGAAAGTTGGCAACCGGGACTGATAGTTGA
CG10764	GGGGACAACTTTGTACAAAAAAGTTGGCACCATGCGGTCGTTGGTCTC	GGGGACAACTTTGTACAAGAAAGTTGGCAAAGATGACGTATTTAACGAA
CG1077	GGGGACAACTTTGTACAAAAAAGTTGGCACCATGGCCGGGAGAAGGGT	GGGGACAACTTTGTACAAGAAAGTTGGCAAGATGAGCACGTTTTGGTT
CG10777	GGGGACAACTTTGTACAAAAAAGTTGGCACCATGTTCGCTGGAGCATATGC	GGGGACAACTTTGTACAAGAAAGTTGGCAACTCGATGGCCTGGCC
CG10778	GGGGACAACTTTGTACAAAAAAGTTGGCACCATGTCGTGGGTCTCCGAC	GGGGACAACTTTGTACAAGAAAGTTGGCAAGTTGGCGGCCAGTCG
CG10795	GGGGACAACTTTGTACAAAAAAGTTGGCACCATGTTCCCAGTGCTGCTG	GGGGACAACTTTGTACAAGAAAGTTGGCAACCAGTCGTCCCTGGGC
CG10799	GGGGACAACTTTGTACAAAAAAGTTGGCACCATGCGTCGATCTGTTTTGC	GGGGACAACTTTGTACAAGAAAGTTGGCAATGAACGGTTGTATTGCTGT
CG10802	GGGGACAACTTTGTACAAAAAAGTTGGCACCATGGTGTTCAAGTGCCAGG	GGGGACAACTTTGTACAAGAAAGTTGGCAATTCCTCTGCCTCCAGTTGA
CG10803	GGGGACAACTTTGTACAAAAAAGTTGGCACCATGAAAAAGGGCAAGGGA	GGGGACAACTTTGTACAAGAAAGTTGGCAAGTAGAACTTATTGCGGACAA
CG10804	GGGGACAACTTTGTACAAAAAAGTTGGCACCATGTCCGACGCCTTCGA	GGGGACAACTTTGTACAAGAAAGTTGGCAACTCCTCCTCTTCCAGCGA
CG10809	GGGGACAACTTTGTACAAAAAAGTTGGCACCATGGCTGCGGCCACC	GGGGACAACTTTGTACAAGAAAGTTGGCAACTTGTTGTTGATTGATAGCC
CG10814	GGGGACAACTTTGTACAAAAAAGTTGGCACCATGTTCCAAGCGGACCG	GGGGACAACTTTGTACAAGAAAGTTGGCAAGGTGGCTTTGGCATTCC
CG10822	GGGGACAACTTTGTACAAAAAAGTTGGCACCATGCAGGAAGCAGAGACAGA	GGGGACAACTTTGTACAAGAAAGTTGGCAAACCCTTTATGTTAAGAAAAG
CG10824	GGGGACAACTTTGTACAAAAAAGTTGGCACCATGTACGTCCGGAATTGTCT	GGGGACAACTTTGTACAAGAAAGTTGGCAAAACGGACAAGGTCACTTGAC
CG10827	GGGGACAACTTTGTACAAAAAAGTTGGCACCATGTTCCGCCTGTTGAAC	GGGGACAACTTTGTACAAGAAAGTTGGCAACTTGCACATGGTATGACCG
CG10830	GGGGACAACTTTGTACAAAAAAGTTGGCACCATGCCCGAAATCATCGAG	GGGGACAACTTTGTACAAGAAAGTTGGCAAGTCCCGGATGAAGACGAA
CG10834	GGGGACAACTTTGTACAAAAAAGTTGGCACCATGTCCGCGGAAATCGA	GGGGACAACTTTGTACAAGAAAGTTGGCAAGGTGCCTGGATTTTGCA
CG10839	GGGGACAACTTTGTACAAAAAAGTTGGCACCATGTCGAAGCCGACAACC	GGGGACAACTTTGTACAAGAAAGTTGGCAAACGAATGACAGGCTCCCC
CG10841	GGGGACAACTTTGTACAAAAAAGTTGGCACCATGCATTCGACCAAGATT	GGGGACAACTTTGTACAAGAAAGTTGGCAAATAGTTGCGCTTCATTTGAC
CG10845	GGGGACAACTTTGTACAAAAAAGTTGGCACCATGTTATGCAGCCCGGAG	GGGGACAACTTTGTACAAGAAAGTTGGCAACAAACTAGGGTCTTCCACCG
CG10853	GGGGACAACTTTGTACAAAAAAGTTGGCACCATGAGGAAATTAGTTATATC	GGGGACAACTTTGTACAAGAAAGTTGGCAATTTGCCACCCAGGAGTC
CG10859	GGGGACAACTTTGTACAAAAAAGTTGGCACCATGGGAACCTTGGGCAA	GGGGACAACTTTGTACAAGAAAGTTGGCAAAGGAATGGGCTGATGCA
CG10862	GGGGACAACTTTGTACAAAAAAGTTGGCACCATGCCAGCACGACGAAG	GGGGACAACTTTGTACAAGAAAGTTGGCAACTTGGCATATTTTTTGGTCC
CG10863	GGGGACAACTTTGTACAAAAAAGTTGGCACCATGTCCAGCAAAATTCCCT	GGGGACAACTTTGTACAAGAAAGTTGGCAAAAACTCGATGTTAAATGGA
CG10866	GGGGACAACTTTGTACAAAAAAGTTGGCACCATGCCCCACTGCCACAC	GGGGACAACTTTGTACAAGAAAGTTGGCAAGACCTGCATGTAGCGAT
CG10869	GGGGACAACTTTGTACAAAAAAGTTGGCACCATGACTTTTACGTATAAGGA	GGGGACAACTTTGTACAAGAAAGTTGGCAATGTCCAACCGCTGGTCTT
CG10874	GGGGACAACTTTGTACAAAAAAGTTGGCACCATGGAGCCCAACGATGAG	GGGGACAACTTTGTACAAGAAAGTTGGCAAGAGACCCGTGTGGCTCG
CG10877	GGGGACAACTTTGTACAAAAAAGTTGGCACCATGTTGTCACAGAATTTACG	GGGGACAACTTTGTACAAGAAAGTTGGCAACTGAATAATGTTATCCTTCT
CG10880	GGGGACAACTTTGTACAAAAAAGTTGGCACCATGGCAACGAAGACGCA	GGGGACAACTTTGTACAAGAAAGTTGGCAAAGTCTGAACGGAGATCCGC
CG10881	GGGGACAACTTTGTACAAAAAAGTTGGCACCATGAAGACTTTCGTTACTTC	GGGGACAACTTTGTACAAGAAAGTTGGCAACGGCTGAGGCTTGGAC
CG10887	GGGGACAACTTTGTACAAAAAAGTTGGCACCATGGCTGACCCCAATTTG	GGGGACAACTTTGTACAAGAAAGTTGGCAAGTCGGAATCTGATCCGGA
CG10889	GGGGACAACTTTGTACAAAAAAGTTGGCACCATGCGCATCAAGATGGATT	GGGGACAACTTTGTACAAGAAAGTTGGCAAATTATGCGGAAATAAATTAA
CG10898	GGGGACAACTTTGTACAAAAAAGTTGGCACCATGGCTTCGATTGTGGAGA	GGGGACAACTTTGTACAAGAAAGTTGGCAAGCGCACCACATTCAGC
CG10899	GGGGACAACTTTGTACAAAAAAGTTGGCACCATGTTTCTTGTGGCAAGAAG	GGGGACAACTTTGTACAAGAAAGTTGGCAATTTTGCTTTACTTCTATAAA
CG10903	GGGGACAACTTTGTACAAAAAAGTTGGCACCATGGCCAGAAGACCAGAGC	GGGGACAACTTTGTACAAGAAAGTTGGCAAAAATTTGCCGCTGCGCT
CG10904	GGGGACAACTTTGTACAAAAAAGTTGGCACCATGCCAAATAAATCCGAGGA	GGGGACAACTTTGTACAAGAAAGTTGGCAAACTGTTTGTAAGATCATCTT
CG10907	GGGGACAACTTTGTACAAAAAAGTTGGCACCATGAGCAATATTTACATCCA	GGGGACAACTTTGTACAAGAAAGTTGGCAAAAAGTCACGTTTACTGCTTT
CG10909	GGGGACAACTTTGTACAAAAAAGTTGGCACCATGAGTATGGAATCCAAGTC	GGGGACAACTTTGTACAAGAAAGTTGGCAACAAGGAAACATCCTTACGAA
CG1091	GGGGACAACTTTGTACAAAAAAGTTGGCACCATGCGGATCGAACCTGG	GGGGACAACTTTGTACAAGAAAGTTGGCAAAAATGCATAGCGCTGACG
CG10911	GGGGACAACTTTGTACAAAAAAGTTGGCACCATGCTCGTCAAGTTGTGCG	GGGGACAACTTTGTACAAGAAAGTTGGCAAGTGATTTTTAAACCAAACCC
CG10912	GGGGACAACTTTGTACAAAAAAGTTGGCACCATGCAGTCACATCTCATCGC	GGGGACAACTTTGTACAAGAAAGTTGGCAAAAGAATATGTTTGAAAATAT
CG10914	GGGGACAACTTTGTACAAAAAAGTTGGCACCATGTTTAAAACCACACGTTT	GGGGACAACTTTGTACAAGAAAGTTGGCAATTTTTTGTAAACAAAGGGCT
CG10915	GGGGACAACTTTGTACAAAAAAGTTGGCACCATGGAGCAGAACTCGAACAG	GGGGACAACTTTGTACAAGAAAGTTGGCAAATTCTGCTTCGCCGTGC
CG10916	GGGGACAACTTTGTACAAAAAAGTTGGCACCATGGAGAGTAATAGTAGTGA	GGGGACAACTTTGTACAAGAAAGTTGGCAATCGATCTGCCTGGTCACG
CG10918	GGGGACAACTTTGTACAAAAAAGTTGGCACCATGCGTGCCTACATTGCA	GGGGACAACTTTGTACAAGAAAGTTGGCAATCCCGAACCAGTAGTGCTCT
CG10919	GGGGACAACTTTGTACAAAAAAGTTGGCACCATGGAAGCCGCCAGTGA	GGGGACAACTTTGTACAAGAAAGTTGGCAAAGAAAAGTTGGTCGCCATT
CG1092	GGGGACAACTTTGTACAAAAAAGTTGGCACCATGACAACCTCAAGTCTTGC	GGGGACAACTTTGTACAAGAAAGTTGGCAAAACACAAGTCATAGGGTTTT
CG1092	GGGGACAACTTTGTACAAAAAAGTTGGCACCATGTTGACTGGTTCAGGGC	GGGGACAACTTTGTACAAGAAAGTTGGCAAAACACAAGTCATAGGGTTTT
CG1092	GGGGACAACTTTGTACAAAAAAGTTGGCACCATGCCGCAAATGGGC	GGGGACAACTTTGTACAAGAAAGTTGGCAAAACACAAGTCATAGGGTTTT
CG10920	GGGGACAACTTTGTACAAAAAAGTTGGCACCATGGCCCACAGGGAGTAC	GGGGACAACTTTGTACAAGAAAGTTGGCAAAATCGATCTTACAGTGTAAT
CG10924	GGGGACAACTTTGTACAAAAAAGTTGGCACCATGCTGCTCAAAGGCGC	GGGGACAACTTTGTACAAGAAAGTTGGCAACATGTCAGCAACACGCG
CG10927	GGGGACAACTTTGTACAAAAAAGTTGGCACCATGGATATATCCGCGCCA	GGGGACAACTTTGTACAAGAAAGTTGGCAACGTCAAGTCTTCATCCTCCT
CG10931	GGGGACAACTTTGTACAAAAAAGTTGGCACCATGGAATTGATTGAAACAGC	GGGGACAACTTTGTACAAGAAAGTTGGCAACTTCTCGCTGCTCTTCCAG
CG10932	GGGGACAACTTTGTACAAAAAAGTTGGCACCATGTCCGCCCGACTGCT	GGGGACAACTTTGTACAAGAAAGTTGGCAACAGCTTCTCGATGAGAATGG
CG10933	GGGGACAACTTTGTACAAAAAAGTTGGCACCATGGCATTTCTTTGCCCC	GGGGACAACTTTGTACAAGAAAGTTGGCAAAAGGCTGGTCATCGCG
CG10934	GGGGACAACTTTGTACAAAAAAGTTGGCACCATGGTGGTTGTACAGGGAA	GGGGACAACTTTGTACAAGAAAGTTGGCAATTTTTTGCGACCACGCA
CG10936	GGGGACAACTTTGTACAAAAAAGTTGGCACCATGTCGCGGTCGACGT	GGGGACAACTTTGTACAAGAAAGTTGGCAAAAAATCGGGATCATAGTCGC
CG10947	GGGGACAACTTTGTACAAAAAAGTTGGCACCATGTCAGCAGCTTTAGTACA	GGGGACAACTTTGTACAAGAAAGTTGGCAAGCTGTGGCTCTTGCACAG
CG10948	GGGGACAACTTTGTACAAAAAAGTTGGCACCATGCTACCGCTCTTTGGG	GGGGACAACTTTGTACAAGAAAGTTGGCAATTGCGTGGACATGGTGC
CG10949	GGGGACAACTTTGTACAAAAAAGTTGGCACCATGGACGACGATGAGCTGA	GGGGACAACTTTGTACAAGAAAGTTGGCAAGTTAATGACCTGACAAGGTG
CG10953	GGGGACAACTTTGTACAAAAAAGTTGGCACCATGAAATTCCTGGTTGTTGC	GGGGACAACTTTGTACAAGAAAGTTGGCAAGAAACGGTGACGGTAGACG
CG10958	GGGGACAACTTTGTACAAAAAAGTTGGCACCATGGACGACAACGAGGATG	GGGGACAACTTTGTACAAGAAAGTTGGCAAGACGGTGAACTTTTGCAGC
CG10959	GGGGACAACTTTGTACAAAAAAGTTGGCACCATGTTGAGACACTGCCTCGC	GGGGACAACTTTGTACAAGAAAGTTGGCAAGTAGGTGAAAAGCATCTCGA
CG10960	GGGGACAACTTTGTACAAAAAAGTTGGCACCATGTCCACCGCATCGTC	GGGGACAACTTTGTACAAGAAAGTTGGCAACTTTTCCGCGGGAATAGC
CG10962	GGGGACAACTTTGTACAAAAAAGTTGGCACCATGAACAACCATAAAGAAA	GGGGACAACTTTGTACAAGAAAGTTGGCAATTTGATTTTTACTGTTCCAC
CG10962	GGGGACAACTTTGTACAAAAAAGTTGGCACCATGGATCGTTGGCAGAATC	GGGGACAACTTTGTACAAGAAAGTTGGCAAGAAGTATTCGCCCACCG
CG10970	GGGGACAACTTTGTACAAAAAAGTTGGCACCATGGCAGGCCAAAAGGA	GGGGACAACTTTGTACAAGAAAGTTGGCAACTTTAGGTTCACCTTGATTT
CG10973	GGGGACAACTTTGTACAAAAAAGTTGGCACCATGACCGATCCAAACGTG	GGGGACAACTTTGTACAAGAAAGTTGGCAAATGTGCACTTAAGTTGTCAA
CG10979	GGGGACAACTTTGTACAAAAAAGTTGGCACCATGAGAAAGCGAAGCTCACG	GGGGACAACTTTGTACAAGAAAGTTGGCAAGTTCTGCAGAGCGGCTC
CG10984	GGGGACAACTTTGTACAAAAAAGTTGGCACCATGCCACCCCCAAGACC	GGGGACAACTTTGTACAAGAAAGTTGGCAATGTTGGCAATGTGTCAAAGT
CG10993	GGGGACAACTTTGTACAAAAAAGTTGGCACCATGAAGGAAATAAAAAAGAA	GGGGACAACTTTGTACAAGAAAGTTGGCAAGATGCTAGAGGCTAGCACT
CG10996	GGGGACAACTTTGTACAAAAAAGTTGGCACCATGGTTAAGGTTGTGGAGGA	GGGGACAACTTTGTACAAGAAAGTTGGCAAAACGGCCTTTGGTTTCC
CG11007	GGGGACAACTTTGTACAAAAAAGTTGGCACCATGACGTGGAAGAAGCAGA	GGGGACAACTTTGTACAAGAAAGTTGGCAACTGGACCTTCTTGGCCTC
CG11018	GGGGACAACTTTGTACAAAAAAGTTGGCACCATGCATTGGTATGCAATCCT	GGGGACAACTTTGTACAAGAAAGTTGGCAAGTTAATGGCAAGTTGGTGT
CG11023	GGGGACAACTTTGTACAAAAAAGTTGGCACCATGGGCGAGCGGGAT	GGGGACAACTTTGTACAAGAAAGTTGGCAAATATATTCGTTGCCATACCG
CG11029	GGGGACAACTTTGTACAAAAAAGTTGGCACCATGGCTAGCATTACCTATGC	GGGGACAACTTTGTACAAGAAAGTTGGCAAACTTGGCCTGACCACAAGG
CG1103	GGGGACAACTTTGTACAAAAAAGTTGGCACCATGAGCATTATCAAGATGAG	GGGGACAACTTTGTACAAGAAAGTTGGCAAGTACAGCATTATGGCGGTCT
CG11030	GGGGACAACTTTGTACAAAAAAGTTGGCACCATGGTGCAGGCACTGGA	GGGGACAACTTTGTACAAGAAAGTTGGCAAATGGAATTTTCGCTTTTT
CG11035	GGGGACAACTTTGTACAAAAAAGTTGGCACCATGTACCAGCACAGCCCAA	GGGGACAACTTTGTACAAGAAAGTTGGCAAAGATTGCTTCCCGACTAGTT
CG11037	GGGGACAACTTTGTACAAAAAAGTTGGCACCATGGAATGGCATCTCGTTTG	GGGGACAACTTTGTACAAGAAAGTTGGCAATCGTTTTGCTAGCAAAGCTT
CG1104	GGGGACAACTTTGTACAAAAAAGTTGGCACCATGGGTAGTGACTGGGACGA	GGGGACAACTTTGTACAAGAAAGTTGGCAAATCAGCCTTAGAAATCGATG
CG11041	GGGGACAACTTTGTACAAAAAAGTTGGCACCATGGATATGGATTTGAATAA	GGGGACAACTTTGTACAAGAAAGTTGGCAACAGATAGACCATGAGCTGA
CG11043	GGGGACAACTTTGTACAAAAAAGTTGGCACCATGTCGTCCTACATTTCGCG	GGGGACAACTTTGTACAAGAAAGTTGGCAAAACGGGTGGGACATTCTTG
CG1105	GGGGACAACTTTGTACAAAAAAGTTGGCACCATGGGCCTTAAAGGTTGTGA	GGGGACAACTTTGTACAAGAAAGTTGGCAACTGGCTAGCTGGCGGTG
CG11052	GGGGACAACTTTGTACAAAAAAGTTGGCACCATGACCTCCCAAGAAACGC	GGGGACAACTTTGTACAAGAAAGTTGGCAAATCCACCACTATGGAGAAGT
CG11060	GGGGACAACTTTGTACAAAAAAGTTGGCACCATGAGGCCCACGCAGC	GGGGACAACTTTGTACAAGAAAGTTGGCAAATCAGCGGTGCTTTCGA
CG11068	GGGGACAACTTTGTACAAAAAAGTTGGCACCATGGCCAAGGATCAAGAGG	GGGGACAACTTTGTACAAGAAAGTTGGCAAGGACTTTAAGGGCTTGTACA
CG11069	GGGGACAACTTTGTACAAAAAAGTTGGCACCATGAAAATGATCGGCAGC	GGGGACAACTTTGTACAAGAAAGTTGGCAAGTCCTTGAACTTCTGGCGA
CG11070	GGGGACAACTTTGTACAAAAAAGTTGGCACCATGACAAGCATCGAGGAGAA	GGGGACAACTTTGTACAAGAAAGTTGGCAAACTGTTCGAGCGGGCC
CG11073	GGGGACAACTTTGTACAAAAAAGTTGGCACCATGCAGTTCGATCCGAAGA	GGGGACAACTTTGTACAAGAAAGTTGGCAACTGCCCCCCAGTTCG
CG11076	GGGGACAACTTTGTACAAAAAAGTTGGCACCATGGGTCCCTATGCCCTC	GGGGACAACTTTGTACAAGAAAGTTGGCAATTTCCCTACTGCATTTCCC
CG11076	GGGGACAACTTTGTACAAAAAAGTTGGCACCATGAAAATAAGTAAAAAACT	GGGGACAACTTTGTACAAGAAAGTTGGCAATTTCCCTACTGCATTTCCC
CG11077	GGGGACAACTTTGTACAAAAAAGTTGGCACCATGAAGAGACTTAAAGCGT	GGGGACAACTTTGTACAAGAAAGTTGGCAAGCTATTAAGTATCATGGAGA
CG11085	GGGGACAACTTTGTACAAAAAAGTTGGCACCATGCAGAGCTCAAAATCTTT	GGGGACAACTTTGTACAAGAAAGTTGGCAACATGGGACATCCGTGGA
CG11089	GGGGACAACTTTGTACAAAAAAGTTGGCACCATGAGCTCCAGCAAGATTGC	GGGGACAACTTTGTACAAGAAAGTTGGCAAATGGTGGAACAATCGCAGA
CG1109	GGGGACAACTTTGTACAAAAAAGTTGGCACCATGGACGTATCCCAGCCG	GGGGACAACTTTGTACAAGAAAGTTGGCAAGTAACGTCTGTTGTTGTTGC
CG11093	GGGGACAACTTTGTACAAAAAAGTTGGCACCATGTCTAAATACTTTTGTCA	GGGGACAACTTTGTACAAGAAAGTTGGCAAGACTAGACTATTTTTATTTC
CG11095	GGGGACAACTTTGTACAAAAAAGTTGGCACCATGTCCCTGATTGCCCAG	GGGGACAACTTTGTACAAGAAAGTTGGCAAGGTGCGCATCGAGGG
CG11099	GGGGACAACTTTGTACAAAAAAGTTGGCACCATGAACAAAACGATTCTGCA	GGGGACAACTTTGTACAAGAAAGTTGGCAATTTGTTGCTGGCCATGTG
CG11103	GGGGACAACTTTGTACAAAAAAGTTGGCACCATGGGACCCTCCTCATCG	GGGGACAACTTTGTACAAGAAAGTTGGCAAGACATAGGGATTCCAATTGC
CG11106	GGGGACAACTTTGTACAAAAAAGTTGGCACCATGGTGTGGAATACGCTTTC	GGGGACAACTTTGTACAAGAAAGTTGGCAACCAAAAGTCGCCCCG
CG11107	GGGGACAACTTTGTACAAAAAAGTTGGCACCATGTCCAAGCGTCGAATC	GGGGACAACTTTGTACAAGAAAGTTGGCAAGAAACCCTTCTGGTACTGCT
CG11109	GGGGACAACTTTGTACAAAAAAGTTGGCACCATGTTTTACCCAAAAACACC	GGGGACAACTTTGTACAAGAAAGTTGGCAATATTTTCTGAAACTTCGCAA
CG11109	GGGGACAACTTTGTACAAAAAAGTTGGCACCATGTTGTGCATTGATCCGC	GGGGACAACTTTGTACAAGAAAGTTGGCAATATTTTCTGAAACTTCGCAA
CG11110	GGGGACAACTTTGTACAAAAAAGTTGGCACCATGGCATTTCGGTTCTTTG	GGGGACAACTTTGTACAAGAAAGTTGGCAAGTTGTAGTAGTTGCTGGAGT
CG11120	GGGGACAACTTTGTACAAAAAAGTTGGCACCATGGAACTTAATATTGATAA	GGGGACAACTTTGTACAAGAAAGTTGGCAAATCCTCCTCCAGGTGTCG
CG11123	GGGGACAACTTTGTACAAAAAAGTTGGCACCATGCAGGCCGAAGGC	GGGGACAACTTTGTACAAGAAAGTTGGCAAGCTAAGTATGTCCTTAAAAG
CG11125	GGGGACAACTTTGTACAAAAAAGTTGGCACCATGTCGAATACTTCAGTTCG	GGGGACAACTTTGTACAAGAAAGTTGGCAACAACTGTCGCGACTTGCT
CG11127	GGGGACAACTTTGTACAAAAAAGTTGGCACCATGCGGAAATACCAGCAA	GGGGACAACTTTGTACAAGAAAGTTGGCAACATGTATTTAAATCTCAACC
CG11131	GGGGACAACTTTGTACAAAAAAGTTGGCACCATGAAACTCTTCACCGCCG	GGGGACAACTTTGTACAAGAAAGTTGGCAAGTGGCGGTAGCGGTAAC
CG11134	GGGGACAACTTTGTACAAAAAAGTTGGCACCATGGCCCTCTCGATCTTCA	GGGGACAACTTTGTACAAGAAAGTTGGCAATGAGCTCTCGAACTTTTCCG
CG11137	GGGGACAACTTTGTACAAAAAAGTTGGCACCATGTCCGCCAAGCAAAA	GGGGACAACTTTGTACAAGAAAGTTGGCAAGACAAACGAAATTCCTCCG
CG11141	GGGGACAACTTTGTACAAAAAAGTTGGCACCATGGCCAGCAGCAAGGA	GGGGACAACTTTGTACAAGAAAGTTGGCAAGTTGTCCAAAAACTCCCACT
CG11145	GGGGACAACTTTGTACAAAAAAGTTGGCACCATGCACAAGACCTGGAA	GGGGACAACTTTGTACAAGAAAGTTGGCAAAGCCAACTCCCCCGC
CG11147	GGGGACAACTTTGTACAAAAAAGTTGGCACCATGGCGGCCGTTGAG	GGGGACAACTTTGTACAAGAAAGTTGGCAACGCCTTGCGTCTGATG
CG11149	GGGGACAACTTTGTACAAAAAAGTTGGCACCATGGCGACCATAAGTTTTTG	GGGGACAACTTTGTACAAGAAAGTTGGCAACGTCTTGCAGGCTGAGTTC
CG1115	GGGGACAACTTTGTACAAAAAAGTTGGCACCATGTACCAGGAATACCT	GGGGACAACTTTGTACAAGAAAGTTGGCAAGTACGGTCTGGATGGCG
CG11151	GGGGACAACTTTGTACAAAAAAGTTGGCACCATGTCTCTGCAGTCGGACG	GGGGACAACTTTGTACAAGAAAGTTGGCAACAACTTGGCGTCGGTCTT
CG11155	GGGGACAACTTTGTACAAAAAAGTTGGCACCATGGTACGAAAAAAACGAGAAA	GGGGACAACTTTGTACAAGAAAGTTGGCAAATTAAAGTAATTATAGTAAACGCCCACA
CG11158	GGGGACAACTTTGTACAAAAAAGTTGGCACCATGGACAAGAAGCATCGCC	GGGGACAACTTTGTACAAGAAAGTTGGCAAAGCGCATAGTTGTGCGA
CG11159	GGGGACAACTTTGTACAAAAAAGTTGGCACCATGGCCAGTCACTTGCC	GGGGACAACTTTGTACAAGAAAGTTGGCAAGCAACGCGAGACATCG
CG1116	GGGGACAACTTTGTACAAAAAAGTTGGCACCATGATCGGCAGGACGG	GGGGACAACTTTGTACAAGAAAGTTGGCAACTTTATAAGCAGGTTGAATG
CG11163	GGGGACAACTTTGTACAAAAAAGTTGGCACCATGCCAAAATATCAGAAGCT	GGGGACAACTTTGTACAAGAAAGTTGGCAACTCTGTTGTAGGTTCCAATT
CG11165	GGGGACAACTTTGTACAAAAAAGTTGGCACCATGGAGGATATTTCGCATGA	GGGGACAACTTTGTACAAGAAAGTTGGCAATCGCATTGTCATCATGTTGA
CG11168	GGGGACAACTTTGTACAAAAAAGTTGGCACCATGGGCAAGGATCAGCA	GGGGACAACTTTGTACAAGAAAGTTGGCAACTCGTACGCACCGTTTATG
CG11170	GGGGACAACTTTGTACAAAAAAGTTGGCACCATGCACCTGTCACACGG	GGGGACAACTTTGTACAAGAAAGTTGGCAAATTATTGCTTTCCAGCACTT
CG11178	GGGGACAACTTTGTACAAAAAAGTTGGCACCATGGCCAGCGAGCCG	GGGGACAACTTTGTACAAGAAAGTTGGCAAGACAATGAAGACATCGCCA
CG11188	GGGGACAACTTTGTACAAAAAAGTTGGCACCATGCTGCGCAAGTCAAAG	GGGGACAACTTTGTACAAGAAAGTTGGCAAGACAAACAATGATTTGTACA
CG11190	GGGGACAACTTTGTACAAAAAAGTTGGCACCATGTATCCGGTGGCGTTT	GGGGACAACTTTGTACAAGAAAGTTGGCAAGTCCTGCTCCTCCTCCTCC
CG11191	GGGGACAACTTTGTACAAAAAAGTTGGCACCATGTCGCACTTGCTGAGG	GGGGACAACTTTGTACAAGAAAGTTGGCAAGAAGCTCCTAAGGCAAAGA
CG11200	GGGGACAACTTTGTACAAAAAAGTTGGCACCATGTTGGGAACTTTGCTGTG	GGGGACAACTTTGTACAAGAAAGTTGGCAAGTATTCGCCATTTCCGT
CG11208	GGGGACAACTTTGTACAAAAAAGTTGGCACCATGGCCGAAGTTGAAGCC	GGGGACAACTTTGTACAAGAAAGTTGGCAACAGTTTTGACTCTGTGAGCC
CG11210	GGGGACAACTTTGTACAAAAAAGTTGGCACCATGGTCATGTCGGAAAACAG	GGGGACAACTTTGTACAAGAAAGTTGGCAACGCCTCAACACTGTTGACG
CG11211	GGGGACAACTTTGTACAAAAAAGTTGGCACCATGGTTACCATACTGTTCAC	GGGGACAACTTTGTACAAGAAAGTTGGCAATATATATACTCTCTTGTCCA
CG11221	GGGGACAACTTTGTACAAAAAAGTTGGCACCATGGGCACTATCGAGAAACG	GGGGACAACTTTGTACAAGAAAGTTGGCAACTGCAACAGATCCAGTGCG
CG11226	GGGGACAACTTTGTACAAAAAAGTTGGCACCATGAGAGCCTCTTTTCTGA	GGGGACAACTTTGTACAAGAAAGTTGGCAAGATGGGGAGGTTGCCTC
CG11236	GGGGACAACTTTGTACAAAAAAGTTGGCACCATGCCTAACATTGCAGTT	GGGGACAACTTTGTACAAGAAAGTTGGCAATAATTTGGAACCGTTCTTGG
CG1124	GGGGACAACTTTGTACAAAAAAGTTGGCACCATGAATAAAGCGGTGTGCCT	GGGGACAACTTTGTACAAGAAAGTTGGCAAGTCCACGTAGAATTGCTCT
CG11241	GGGGACAACTTTGTACAAAAAAGTTGGCACCATGATATCCAAGCGAGTGTT	GGGGACAACTTTGTACAAGAAAGTTGGCAAGTTATTCTCGGGTAGAGTCT
CG11241	GGGGACAACTTTGTACAAAAAAGTTGGCACCATGATATCCAAGCGAGTGTT	GGGGACAACTTTGTACAAGAAAGTTGGCAACATCATCATTGTGCTGTTTC
CG11247	GGGGACAACTTTGTACAAAAAAGTTGGCACCATGGTACGCAGCCGTCG	GGGGACAACTTTGTACAAGAAAGTTGGCAACTTCTGTTTCATATACATGG
CG11248	GGGGACAACTTTGTACAAAAAAGTTGGCACCATGGATTTGGACTGCGAGG	GGGGACAACTTTGTACAAGAAAGTTGGCAAAGAGTGCTCGGCCACC
CG11249	GGGGACAACTTTGTACAAAAAAGTTGGCACCATGAGCGATAATGAGGATGG	GGGGACAACTTTGTACAAGAAAGTTGGCAAAGTCTTTTCTATTTCCTTGA
CG11251	GGGGACAACTTTGTACAAAAAAGTTGGCACCATGCCTGCCTTTATGCACC	GGGGACAACTTTGTACAAGAAAGTTGGCAAAGAATAGGAATTAACGACTT
CG11253	GGGGACAACTTTGTACAAAAAAGTTGGCACCATGGTAAACTTTGTGCACCC	GGGGACAACTTTGTACAAGAAAGTTGGCAAAGTTTTAAGGCAGACGAGCT
CG11255	GGGGACAACTTTGTACAAAAAAGTTGGCACCATGACGAGCACGCTACAAGA	GGGGACAACTTTGTACAAGAAAGTTGGCAACTCAACGAACTCCGGTTCG
CG11255	GGGGACAACTTTGTACAAAAAAGTTGGCACCATGTGCGATCGCGTCAG	GGGGACAACTTTGTACAAGAAAGTTGGCAACTCAACGAACTCCGGTTCG
CG1126	GGGGACAACTTTGTACAAAAAAGTTGGCACCATGTTAAAGTCGCTAGCTCC	GGGGACAACTTTGTACAAGAAAGTTGGCAATTCCATCGTTTCCATTTTGG
CG11261	GGGGACAACTTTGTACAAAAAAGTTGGCACCATGAATCGGGTTAAAAGAA	GGGGACAACTTTGTACAAGAAAGTTGGCAACAAATATCTGTAAATATTATAATAATT
CG11262	GGGGACAACTTTGTACAAAAAAGTTGGCACCATGAAATTTCTGAGTGAT	GGGGACAACTTTGTACAAGAAAGTTGGCAACGTCTTGTGCCACGCG
CG11263	GGGGACAACTTTGTACAAAAAAGTTGGCACCATGAACAAGAGCGATGGAAA	GGGGACAACTTTGTACAAGAAAGTTGGCAAGATCTGCTCGAGTTCCTTGT
CG11266	GGGGACAACTTTGTACAAAAAAGTTGGCACCATGGCCGAGGACTTTGA	GGGGACAACTTTGTACAAGAAAGTTGGCAAATCGTCGGTGTTCTTGCG
CG11267	GGGGACAACTTTGTACAAAAAAGTTGGCACCATGGCCGCCGCTATC	GGGGACAACTTTGTACAAGAAAGTTGGCAACTCCAATTTGGCCAGGA
CG11269	GGGGACAACTTTGTACAAAAAAGTTGGCACCATGTTTTGTGGTCGCAAGTG	GGGGACAACTTTGTACAAGAAAGTTGGCAAACGACGGAATCGCAAGTG
CG11275	GGGGACAACTTTGTACAAAAAAGTTGGCACCATGAGCATCTCGGCGGT	GGGGACAACTTTGTACAAGAAAGTTGGCAACACCAGGTTGGCATAGCG
CG11279	GGGGACAACTTTGTACAAAAAAGTTGGCACCATGCCACAGGGAAAATTCA	GGGGACAACTTTGTACAAGAAAGTTGGCAATTCCGCGGACTTGGC
CG11284	GGGGACAACTTTGTACAAAAAAGTTGGCACCATGCCCGTACAATCCCC	GGGGACAACTTTGTACAAGAAAGTTGGCAATAACTTGGACTTTGGATTGG
CG11286	GGGGACAACTTTGTACAAAAAAGTTGGCACCATGTCCGCGACGAGCCT	GGGGACAACTTTGTACAAGAAAGTTGGCAACTGAAAGTGCTTTATATCGT
CG1129	GGGGACAACTTTGTACAAAAAAGTTGGCACCATGTGTGGAAATCCAGCTGT	GGGGACAACTTTGTACAAGAAAGTTGGCAACATAATGATCTGCGGTTCTG
CG11294	GGGGACAACTTTGTACAAAAAAGTTGGCACCATGGCAGGTCCTTTTATATC	GGGGACAACTTTGTACAAGAAAGTTGGCAACAGGCCTCCATTCGCCT
CG11298	GGGGACAACTTTGTACAAAAAAGTTGGCACCATGAGCAACTCATCGGCC	GGGGACAACTTTGTACAAGAAAGTTGGCAACTTGTGAATTTTGCCCCAA
CG11300	GGGGACAACTTTGTACAAAAAAGTTGGCACCATGCGTTGCCAATTCGTT	GGGGACAACTTTGTACAAGAAAGTTGGCAACAATAGACGACGGTGACGG
CG11306	GGGGACAACTTTGTACAAAAAAGTTGGCACCATGTTTCTGTTTCTGTTTCT	GGGGACAACTTTGTACAAGAAAGTTGGCAAATTGTTGGTAAATAGCGTTG
CG11309	GGGGACAACTTTGTACAAAAAAGTTGGCACCATGGACACGGACGACAACT	GGGGACAACTTTGTACAAGAAAGTTGGCAAAAGCTTGCTCTCCTTCGC
CG11313	GGGGACAACTTTGTACAAAAAAGTTGGCACCATGAAGGTGATCGCAGCC	GGGGACAACTTTGTACAAGAAAGTTGGCAAAGGTCGTATATTCTGCGTGA
CG11317	GGGGACAACTTTGTACAAAAAAGTTGGCACCATGTTTTGGATTTTACGGCG	GGGGACAACTTTGTACAAGAAAGTTGGCAACAACAGCCTCTCCAGATCCT
CG11318	GGGGACAACTTTGTACAAAAAAGTTGGCACCATGAATTTCAACTGGTGTGC	GGGGACAACTTTGTACAAGAAAGTTGGCAACTGATGTGATCTGCTGTTGT
CG11319	GGGGACAACTTTGTACAAAAAAGTTGGCACCATGCCGGAGCAGGATAA	GGGGACAACTTTGTACAAGAAAGTTGGCAATTGCTGTTGCATATCGCC
CG11320	GGGGACAACTTTGTACAAAAAAGTTGGCACCATGGGAAGGCGATTGCC	GGGGACAACTTTGTACAAGAAAGTTGGCAACAAAAGTGACACTTTATTGA
CG11321	GGGGACAACTTTGTACAAAAAAGTTGGCACCATGACGACCCACCAGTTG	GGGGACAACTTTGTACAAGAAAGTTGGCAAGGAGATCGTGCAGTGGC
CG11321	GGGGACAACTTTGTACAAAAAAGTTGGCACCATGACGACCCACCAGTTG	GGGGACAACTTTGTACAAGAAAGTTGGCAAGGTCTTTGTGCCTTCGAAA
CG11322	GGGGACAACTTTGTACAAAAAAGTTGGCACCATGGACGGCAGCAGTCG	GGGGACAACTTTGTACAAGAAAGTTGGCAAATCCATTGTGGAGTTCAGTC
CG11327	GGGGACAACTTTGTACAAAAAAGTTGGCACCATGGCCAGCCGCAAT	GGGGACAACTTTGTACAAGAAAGTTGGCAACTCCTTGCGAATTATATAGA
CG11329	GGGGACAACTTTGTACAAAAAAGTTGGCACCATGGAGTTGGTGAAACGC	GGGGACAACTTTGTACAAGAAAGTTGGCAAACCAATGGAGCGTCTTATTG
CG11333	GGGGACAACTTTGTACAAAAAAGTTGGCACCATGAGCAAAGTCAGAGGACC	GGGGACAACTTTGTACAAGAAAGTTGGCAAATTTTTTGAGACGCGGCA
CG11334	GGGGACAACTTTGTACAAAAAAGTTGGCACCATGAGCCTGCAGTCGATCA	GGGGACAACTTTGTACAAGAAAGTTGGCAAGGACTCTAGCAACTTAGTGA
CG11337	GGGGACAACTTTGTACAAAAAAGTTGGCACCATGGCCATGATTTTCACACG	GGGGACAACTTTGTACAAGAAAGTTGGCAACGTTCCGCTCTCTCCG
CG11342	GGGGACAACTTTGTACAAAAAAGTTGGCACCATGGATATTAGAAACAACGA	GGGGACAACTTTGTACAAGAAAGTTGGCAATCTGTAGAAGCAGATCTTTC
CG11349	GGGGACAACTTTGTACAAAAAAGTTGGCACCATGAATGTCCTCGTGATCCT	GGGGACAACTTTGTACAAGAAAGTTGGCAAAAACTCGAATGACTGTTTGG
CG11350	GGGGACAACTTTGTACAAAAAAGTTGGCACCATGAAATTCTTCTTGTTCTG	GGGGACAACTTTGTACAAGAAAGTTGGCAAGTAACGGTGACGGCGG
CG11353	GGGGACAACTTTGTACAAAAAAGTTGGCACCATGGAGATCAGGCGCAC	GGGGACAACTTTGTACAAGAAAGTTGGCAAAATCGATTTTGGCTTGCTCT
CG11357	GGGGACAACTTTGTACAAAAAAGTTGGCACCATGGACAAGCGATCGTTG	GGGGACAACTTTGTACAAGAAAGTTGGCAAGCTGAGGCCGGTGGA
CG1136	GGGGACAACTTTGTACAAAAAAGTTGGCACCATGAAATCGTGGCTGCTG	GGGGACAACTTTGTACAAGAAAGTTGGCAATTCGTTGACCAGCTCCG
CG11360	GGGGACAACTTTGTACAAAAAAGTTGGCACCATGGCGGCTCAGGTCAC	GGGGACAACTTTGTACAAGAAAGTTGGCAATCCTAAAATCCGCATTGCA
CG11367	GGGGACAACTTTGTACAAAAAAGTTGGCACCATGTCATGCAACAATAACAA	GGGGACAACTTTGTACAAGAAAGTTGGCAAAACTTGTACGTCGGGATGCT
CG11368	GGGGACAACTTTGTACAAAAAAGTTGGCACCATGCATCTGAACCTGAAA	GGGGACAACTTTGTACAAGAAAGTTGGCAAACCGGTAGATGCAGCCG
CG11369	GGGGACAACTTTGTACAAAAAAGTTGGCACCATGCATCAGAATATATGGAG	GGGGACAACTTTGTACAAGAAAGTTGGCAACTTCCAGGGCTGAACGG
CG1137	GGGGACAACTTTGTACAAAAAAGTTGGCACCATGAGTTTGACGGAGATGA	GGGGACAACTTTGTACAAGAAAGTTGGCAAGTTCTTATTTCGCCTGTTCT
CG11370	GGGGACAACTTTGTACAAAAAAGTTGGCACCATGAAGTTCTGTGCTGCCG	GGGGACAACTTTGTACAAGAAAGTTGGCAAGTGGCGGAACTTGCTGG
CG11373	GGGGACAACTTTGTACAAAAAAGTTGGCACCATGCCCGAAAAACCATCA	GGGGACAACTTTGTACAAGAAAGTTGGCAACATCTTCATAATCTTCCAAA
CG11377	GGGGACAACTTTGTACAAAAAAGTTGGCACCATGAGAATCAAGTATTGTTG	GGGGACAACTTTGTACAAGAAAGTTGGCAATAAAGACTTCATTATTAGTT
CG11378	GGGGACAACTTTGTACAAAAAAGTTGGCACCATGAACAAGTACGGGATGGT	GGGGACAACTTTGTACAAGAAAGTTGGCAAGGGGAGTATCAGGAGTATTG
CG11379	GGGGACAACTTTGTACAAAAAAGTTGGCACCATGGCTCGACTAATGGCCT	GGGGACAACTTTGTACAAGAAAGTTGGCAAATTGGCAAAGCTCTGTGC
CG1138	GGGGACAACTTTGTACAAAAAAGTTGGCACCATGAATTCATTACCAATACT	GGGGACAACTTTGTACAAGAAAGTTGGCAAAAGGTCTGAACGAATGGA
CG11380	GGGGACAACTTTGTACAAAAAAGTTGGCACCATGAGATTAGCGTTAATATT	GGGGACAACTTTGTACAAGAAAGTTGGCAAGCCCTCGAGCAGCTGTG
CG11381	GGGGACAACTTTGTACAAAAAAGTTGGCACCATGCTCAAAGCCGCAAA	GGGGACAACTTTGTACAAGAAAGTTGGCAAGTAGTAAGGTGGCTGGAAGT
CG11382	GGGGACAACTTTGTACAAAAAAGTTGGCACCATGAAACTACCGTTAGCTTG	GGGGACAACTTTGTACAAGAAAGTTGGCAAGTGGTAACCATGGGAGGAC
CG11384	GGGGACAACTTTGTACAAAAAAGTTGGCACCATGTCAACAAGAGGTGGCTT	GGGGACAACTTTGTACAAGAAAGTTGGCAATGATACTGGCTTCGGAGGC
CG11388	GGGGACAACTTTGTACAAAAAAGTTGGCACCATGGCCAAGAACAGCTTT	GGGGACAACTTTGTACAAGAAAGTTGGCAATTCTGGAATTCGCGTATT
CG1139	GGGGACAACTTTGTACAAAAAAGTTGGCACCATGAACGACGATATAAAAAC	GGGGACAACTTTGTACAAGAAAGTTGGCAACTTGTACACCGCAATGATGT
CG11395	GGGGACAACTTTGTACAAAAAAGTTGGCACCATGTTTTTGCAACTCTTATC	GGGGACAACTTTGTACAAGAAAGTTGGCAAGGCTTCCTTCCTGCAACG
CG11396	GGGGACAACTTTGTACAAAAAAGTTGGCACCATGTCACACAAAATAAGCGA	GGGGACAACTTTGTACAAGAAAGTTGGCAAATTTATCGTCTGCAATTTT
CG11398	GGGGACAACTTTGTACAAAAAAGTTGGCACCATGACTGAAGTACAATATAA	GGGGACAACTTTGTACAAGAAAGTTGGCAAATTGAATAACTCGCTTTCGT
CG11399	GGGGACAACTTTGTACAAAAAAGTTGGCACCATGGCAGCTAACAACAACAA	GGGGACAACTTTGTACAAGAAAGTTGGCAAGACGGCTGAGTTGATGACC
CG1140	GGGGACAACTTTGTACAAAAAAGTTGGCACCATGCTCTGCCGACTGGTG	GGGGACAACTTTGTACAAGAAAGTTGGCAAGACCGGAATTTGACCCA
CG11400	GGGGACAACTTTGTACAAAAAAGTTGGCACCATGGCAATTACGCGGC	GGGGACAACTTTGTACAAGAAAGTTGGCAAGGCAATTTTTCGGCAATG
CG11403	GGGGACAACTTTGTACAAAAAAGTTGGCACCATGTCCCAGTACACGCCC	GGGGACAACTTTGTACAAGAAAGTTGGCAATCTGCCCTTGAAGAACCT
CG11404	GGGGACAACTTTGTACAAAAAAGTTGGCACCATGATTTTTATGCCTGCTCT	GGGGACAACTTTGTACAAGAAAGTTGGCAAGATCTTAATGGTCTGGGCCA
CG11406	GGGGACAACTTTGTACAAAAAAGTTGGCACCATGCACGGCCTCCTCG	GGGGACAACTTTGTACAAGAAAGTTGGCAAAGGCCTCCGCCCTTC
CG11407	GGGGACAACTTTGTACAAAAAAGTTGGCACCATGCCGTACAGACCAGCA	GGGGACAACTTTGTACAAGAAAGTTGGCAATTTTGCTGAACTTTTGGCC
CG11409	GGGGACAACTTTGTACAAAAAAGTTGGCACCATGCTCCGTGAGTGCCTG	GGGGACAACTTTGTACAAGAAAGTTGGCAACGAGGGAATCTTAACGGG
CG11412	GGGGACAACTTTGTACAAAAAAGTTGGCACCATGGCGGATGCCCAG	GGGGACAACTTTGTACAAGAAAGTTGGCAATCTAAACCAGAGCTTCAGCC
CG11413	GGGGACAACTTTGTACAAAAAAGTTGGCACCATGGATCTTCTCAAGAGGCA	GGGGACAACTTTGTACAAGAAAGTTGGCAATAGCTTGCCCTTGCCATG
CG11414	GGGGACAACTTTGTACAAAAAAGTTGGCACCATGCAGAACGGAAAACCG	GGGGACAACTTTGTACAAGAAAGTTGGCAAATTGCGGTGCGTGTTAGAG
CG11417	GGGGACAACTTTGTACAAAAAAGTTGGCACCATGGGCAAGAAGAAGGACAA	GGGGACAACTTTGTACAAGAAAGTTGGCAAAAGCTTCTGGCCCTGCT
CG11418	GGGGACAACTTTGTACAAAAAAGTTGGCACCATGAACAGCTTAGTGCGACG	GGGGACAACTTTGTACAAGAAAGTTGGCAACCTGCTTCGCCGTCG
CG1142	GGGGACAACTTTGTACAAAAAAGTTGGCACCATGGATTCTATTTTTCTGGT	GGGGACAACTTTGTACAAGAAAGTTGGCAATTTATTTTTCTTAAGTTTTT
CG11423	GGGGACAACTTTGTACAAAAAAGTTGGCACCATGATATCGTTTCTGTTAAA	GGGGACAACTTTGTACAAGAAAGTTGGCAATTCTGGACAAGGAGTCACCG
CG11425	GGGGACAACTTTGTACAAAAAAGTTGGCACCATGAGCTTTAATTTAAGTCT	GGGGACAACTTTGTACAAGAAAGTTGGCAAATTAGAGATGTGGCACGTAA
CG11426	GGGGACAACTTTGTACAAAAAAGTTGGCACCATGCGCGACGCACCAG	GGGGACAACTTTGTACAAGAAAGTTGGCAAAACCTTAGAGCAGTACTGAT
CG11436	GGGGACAACTTTGTACAAAAAAGTTGGCACCATGCGCCTGTGCCCG	GGGGACAACTTTGTACAAGAAAGTTGGCAATGTAGCCTTTGTCGCCTTC
CG11437	GGGGACAACTTTGTACAAAAAAGTTGGCACCATGTGCGGCAATCCGA	GGGGACAACTTTGTACAAGAAAGTTGGCAAGTAGCCGTAGGTGGCTCTG
CG11438	GGGGACAACTTTGTACAAAAAAGTTGGCACCATGTCCAAGTATTCGAAGCT	GGGGACAACTTTGTACAAGAAAGTTGGCAACGGCACGTAGCCGTAGTT
CG11444	GGGGACAACTTTGTACAAAAAAGTTGGCACCATGCCACGAGGAAAGTTCG	GGGGACAACTTTGTACAAGAAAGTTGGCAACTTGGCACCCGGCTTT
CG11447	GGGGACAACTTTGTACAAAAAAGTTGGCACCATGCGTCTTGTTTTTACGGG	GGGGACAACTTTGTACAAGAAAGTTGGCAAACTATCCGTTGCTCCTTTAA
CG11448	GGGGACAACTTTGTACAAAAAAGTTGGCACCATGCCCGGCTTTCACC	GGGGACAACTTTGTACAAGAAAGTTGGCAACTTCGCCGCTGCGGAG
CG11453	GGGGACAACTTTGTACAAAAAAGTTGGCACCATGAATCGCTCGACCACG	GGGGACAACTTTGTACAAGAAAGTTGGCAAGTGGCCGTTGCCGTG
CG11454	GGGGACAACTTTGTACAAAAAAGTTGGCACCATGGACTTGCAGTTACTAA	GGGGACAACTTTGTACAAGAAAGTTGGCAAAAGCAATCTGCGTTTGTTG
CG11455	GGGGACAACTTTGTACAAAAAAGTTGGCACCATGTCGCTTACCCCCTTTC	GGGGACAACTTTGTACAAGAAAGTTGGCAAGTAGGCATCAACGCGTGG
CG11456	GGGGACAACTTTGTACAAAAAAGTTGGCACCATGGAAAATTCTGCGCGA	GGGGACAACTTTGTACAAGAAAGTTGGCAATGACGCTGCCGATGC
CG11458	GGGGACAACTTTGTACAAAAAAGTTGGCACCATGCGCTTCGCTCTACTTG	GGGGACAACTTTGTACAAGAAAGTTGGCAACCAGCCGCCGCCTCC
CG11459	GGGGACAACTTTGTACAAAAAAGTTGGCACCATGGGCACGCCTCGT	GGGGACAACTTTGTACAAGAAAGTTGGCAAAAAAGTGGGATATTGGGGAA
CG1146	GGGGACAACTTTGTACAAAAAAGTTGGCACCATGACGGACTACACGGAA	GGGGACAACTTTGTACAAGAAAGTTGGCAATCTGGTTTCGTTGATGTACG
CG11474	GGGGACAACTTTGTACAAAAAAGTTGGCACCATGGGCAGCGAAACGG	GGGGACAACTTTGTACAAGAAAGTTGGCAACTTGCTGGCAAACTGTATT
CG11475	GGGGACAACTTTGTACAAAAAAGTTGGCACCATGCATAGTGCTGACTTAAC	GGGGACAACTTTGTACAAGAAAGTTGGCAAAACGATAATGTCACTCGAGA
CG11486	GGGGACAACTTTGTACAAAAAAGTTGGCACCATGCCAGTGTATACGGCTGC	GGGGACAACTTTGTACAAGAAAGTTGGCAAGTTGGCCGCACTTGACA
CG11486	GGGGACAACTTTGTACAAAAAAGTTGGCACCATGTCAACGTTCTTGAACAA	GGGGACAACTTTGTACAAGAAAGTTGGCAAGTTGGCCGCACTTGACA
CG11486	GGGGACAACTTTGTACAAAAAAGTTGGCACCATGTGCTCGACTTATGGACT	GGGGACAACTTTGTACAAGAAAGTTGGCAAGTTGGCCGCACTTGACA
CG11498	GGGGACAACTTTGTACAAAAAAGTTGGCACCATGGCGGACAGCAGGG	GGGGACAACTTTGTACAAGAAAGTTGGCAAGGTGGCCACCACCGC
CG11504	GGGGACAACTTTGTACAAAAAAGTTGGCACCATGGAGTGGACGCGCG	GGGGACAACTTTGTACAAGAAAGTTGGCAATTTCGGGGCTATTTCGG
CG11505	GGGGACAACTTTGTACAAAAAAGTTGGCACCATGAACGGAGATGCACTCAA	GGGGACAACTTTGTACAAGAAAGTTGGCAAAGAGTTGTTGGCCCTGGA
CG11509	GGGGACAACTTTGTACAAAAAAGTTGGCACCATGGACGTGGATTCTGGTG	GGGGACAACTTTGTACAAGAAAGTTGGCAATTGTAGTTTGAGTTCGAGTT
CG11523	GGGGACAACTTTGTACAAAAAAGTTGGCACCATGGGCGAACCGAAAGC	GGGGACAACTTTGTACAAGAAAGTTGGCAACTTCTTCTCCTCCTCCTCCG
CG11526	GGGGACAACTTTGTACAAAAAAGTTGGCACCATGATGCTCACATCCATAAA	GGGGACAACTTTGTACAAGAAAGTTGGCAAGAGGGCGTCCCAGTCG
CG11526	GGGGACAACTTTGTACAAAAAAGTTGGCACCATGGCTTGGAAACAGAAAAA	GGGGACAACTTTGTACAAGAAAGTTGGCAAGAGGGCGTCCCAGTCG
CG11529	GGGGACAACTTTGTACAAAAAAGTTGGCACCATGATCCACAAGAGCATAGC	GGGGACAACTTTGTACAAGAAAGTTGGCAAAATGAGATTGTTATCACTGT
CG11534	GGGGACAACTTTGTACAAAAAAGTTGGCACCATGAGCTCCTGGAAGGACAG	GGGGACAACTTTGTACAAGAAAGTTGGCAATTCTGCGGCAGTCACGT
CG11537	GGGGACAACTTTGTACAAAAAAGTTGGCACCATGCCCAAAATCCATGTGA	GGGGACAACTTTGTACAAGAAAGTTGGCAACAGCTGCGCCAGCGAGT
CG11537	GGGGACAACTTTGTACAAAAAAGTTGGCACCATGCGCAGCGGGCGG	GGGGACAACTTTGTACAAGAAAGTTGGCAACAGCTGCGCCAGCGAGT
CG11539	GGGGACAACTTTGTACAAAAAAGTTGGCACCATGCATCTAAACGAGAACAC	GGGGACAACTTTGTACAAGAAAGTTGGCAACTGATAGCACTGCATACGCA
CG11550	GGGGACAACTTTGTACAAAAAAGTTGGCACCATGAAGGAGGCCAACTTGG	GGGGACAACTTTGTACAAGAAAGTTGGCAAATCGATATCCAACTTCTTGA
CG11555	GGGGACAACTTTGTACAAAAAAGTTGGCACCATGAATTCTACCAATCCGAA	GGGGACAACTTTGTACAAGAAAGTTGGCAATTCATTATGTGGCCCTTTCT
CG11560	GGGGACAACTTTGTACAAAAAAGTTGGCACCATGACCATAAGGATTGCGAG	GGGGACAACTTTGTACAAGAAAGTTGGCAACAGGTTTGTGGTCAAGGATG
CG11562	GGGGACAACTTTGTACAAAAAAGTTGGCACCATGTCGACCGCTTCGC	GGGGACAACTTTGTACAAGAAAGTTGGCAAAGCTATGTCAGTTGGCGGG
CG11563	GGGGACAACTTTGTACAAAAAAGTTGGCACCATGAAGATCCGCAAGAATCA	GGGGACAACTTTGTACAAGAAAGTTGGCAATTTCCATTCACTGTCCGACT
CG11570	GGGGACAACTTTGTACAAAAAAGTTGGCACCATGCGGCAAGGATCTGTT	GGGGACAACTTTGTACAAGAAAGTTGGCAAATTTAAAGAAGCCTGGCACC
CG11581	GGGGACAACTTTGTACAAAAAAGTTGGCACCATGATGCAGCCATGGGC	GGGGACAACTTTGTACAAGAAAGTTGGCAACTTGGCCCTCTTGTAGACA
CG11583	GGGGACAACTTTGTACAAAAAAGTTGGCACCATGGGTCGCAAATTCCAG	GGGGACAACTTTGTACAAGAAAGTTGGCAAAACCTTTTTCACGCGTTT
CG11584	GGGGACAACTTTGTACAAAAAAGTTGGCACCATGAAACCCTTTGCATTT	GGGGACAACTTTGTACAAGAAAGTTGGCAAGTACAGGTAACCACCATTGG
CG11585	GGGGACAACTTTGTACAAAAAAGTTGGCACCATGCACTCCTTTGCCATTCT	GGGGACAACTTTGTACAAGAAAGTTGGCAAATGCTTTAGGCGGTACTCG
CG11586	GGGGACAACTTTGTACAAAAAAGTTGGCACCATGACGATGCGACCTGATG	GGGGACAACTTTGTACAAGAAAGTTGGCAACGAGTTCTTCTTTGATCCAC
CG11588	GGGGACAACTTTGTACAAAAAAGTTGGCACCATGACGTCAAGGCTAATCCT	GGGGACAACTTTGTACAAGAAAGTTGGCAAAATACTTTTGAACTTAGATT
CG11590	GGGGACAACTTTGTACAAAAAAGTTGGCACCATGCAATATCGCATCTCCG	GGGGACAACTTTGTACAAGAAAGTTGGCAAGTCTTTGCTCTCGGCCTTT
CG11592	GGGGACAACTTTGTACAAAAAAGTTGGCACCATGGGTTTGCATTGGCA	GGGGACAACTTTGTACAAGAAAGTTGGCAAGATGGTCTCCTCGTCGGT
CG11593	GGGGACAACTTTGTACAAAAAAGTTGGCACCATGAGTGTCTGGATGAGCGG	GGGGACAACTTTGTACAAGAAAGTTGGCAAGTGCCGCTTGGCGTC
CG11594	GGGGACAACTTTGTACAAAAAAGTTGGCACCATGGACCATCGTGCCG	GGGGACAACTTTGTACAAGAAAGTTGGCAACTTTGTGTCTGCCTGCA
CG11594	GGGGACAACTTTGTACAAAAAAGTTGGCACCATGTCATCCGGACCGTTTT	GGGGACAACTTTGTACAAGAAAGTTGGCAACTTTGTGTCTGCCTGCA
CG11596	GGGGACAACTTTGTACAAAAAAGTTGGCACCATGAGCTCCATGGACTGC	GGGGACAACTTTGTACAAGAAAGTTGGCAACGATGGCTGCTCCTTTATCT
CG11597	GGGGACAACTTTGTACAAAAAAGTTGGCACCATGATGTCTGCCTTGTGCC	GGGGACAACTTTGTACAAGAAAGTTGGCAATTGAAAAAATTGACGACAAC
CG11598	GGGGACAACTTTGTACAAAAAAGTTGGCACCATGTCGTACAAAGCGTTTGT	GGGGACAACTTTGTACAAGAAAGTTGGCAATAAAAATGTAGGACTGCTGA
CG11600	GGGGACAACTTTGTACAAAAAAGTTGGCACCATGTTGTTGATGGAGCTCGT	GGGGACAACTTTGTACAAGAAAGTTGGCAATTGCTGTCTATTCTCAAAGT
CG11601	GGGGACAACTTTGTACAAAAAAGTTGGCACCATGGGCAAGAGCAAGAAGC	GGGGACAACTTTGTACAAGAAAGTTGGCAAGCCTTGCTTTAATTTCTGTT
CG11608	GGGGACAACTTTGTACAAAAAAGTTGGCACCATGCAGTCATTTCTCATCCA	GGGGACAACTTTGTACAAGAAAGTTGGCAAAAATTCATTTAAAAGTGCA
CG1161	GGGGACAACTTTGTACAAAAAAGTTGGCACCATGGCACACAAGCGCC	GGGGACAACTTTGTACAAGAAAGTTGGCAAGTTTAGCATGGTATGCCTGT
CG11617	GGGGACAACTTTGTACAAAAAAGTTGGCACCATGGACAAGTCAACGCGG	GGGGACAACTTTGTACAAGAAAGTTGGCAAGATATGGTGCCAGCGCT
CG11626	GGGGACAACTTTGTACAAAAAAGTTGGCACCATGGCAGTGGAAAACTCGG	GGGGACAACTTTGTACAAGAAAGTTGGCAATATGTGGCGTCGCAGAAA
CG11629	GGGGACAACTTTGTACAAAAAAGTTGGCACCATGCTCAGCCTGAGGAATG	GGGGACAACTTTGTACAAGAAAGTTGGCAAGTTCCCGGAAGTTTCCTGA
CG11635	GGGGACAACTTTGTACAAAAAAGTTGGCACCATGTTTTGGTCCTCCCT	GGGGACAACTTTGTACAAGAAAGTTGGCAATTTTTTATTTTTATCCTTGT
CG11638	GGGGACAACTTTGTACAAAAAAGTTGGCACCATGACGAGAAACGCGGC	GGGGACAACTTTGTACAAGAAAGTTGGCAAATCGTAGCTTAGGGAAATGG
CG11652	GGGGACAACTTTGTACAAAAAAGTTGGCACCATGTTGGACGTGATCCAACC	GGGGACAACTTTGTACAAGAAAGTTGGCAATCCCTTCTTAAAGTCGAGAA
CG11655	GGGGACAACTTTGTACAAAAAAGTTGGCACCATGTCTCCGCACGGACG	GGGGACAACTTTGTACAAGAAAGTTGGCAAATGTATCGCCCCAGCTATCC
CG11656	GGGGACAACTTTGTACAAAAAAGTTGGCACCATGGAAACTGATAAGGAAAA	GGGGACAACTTTGTACAAGAAAGTTGGCAAGAAGTTCTTTTCCGGATCCG
CG11658	GGGGACAACTTTGTACAAAAAAGTTGGCACCATGGCGTTCATTTCGAAAG	GGGGACAACTTTGTACAAGAAAGTTGGCAACAACGAGAAGTACTTAAGAA
CG11660	GGGGACAACTTTGTACAAAAAAGTTGGCACCATGAACAACGACAGCCACAA	GGGGACAACTTTGTACAAGAAAGTTGGCAATTTTTTCATGCTGCCCA
CG11665	GGGGACAACTTTGTACAAAAAAGTTGGCACCATGCACAAGGAAAAAATT	GGGGACAACTTTGTACAAGAAAGTTGGCAAGTAGCTATCGACAGCCGCTT
CG11666	GGGGACAACTTTGTACAAAAAAGTTGGCACCATGGATGTCAAGCAACAGTT	GGGGACAACTTTGTACAAGAAAGTTGGCAAAGGATGCATGGCATTTAGG
CG11668	GGGGACAACTTTGTACAAAAAAGTTGGCACCATGGGAAAGCTATCATTTGG	GGGGACAACTTTGTACAAGAAAGTTGGCAAAGGCCATACTTGTTGTTCT
CG11670	GGGGACAACTTTGTACAAAAAAGTTGGCACCATGGCGGATTGGAAGAGA	GGGGACAACTTTGTACAAGAAAGTTGGCAATTGATTAGTAAATTCGCT
CG11671	GGGGACAACTTTGTACAAAAAAGTTGGCACCATGGATTCAGCCATCTCAGA	GGGGACAACTTTGTACAAGAAAGTTGGCAAATCAACGATGGTCATTCCC
CG11672	GGGGACAACTTTGTACAAAAAAGTTGGCACCATGATGAGTCAAACTCTGGG	GGGGACAACTTTGTACAAGAAAGTTGGCAATGATTGCCGGCACTGAT
CG11674	GGGGACAACTTTGTACAAAAAAGTTGGCACCATGCTAGCGATGCACAGG	GGGGACAACTTTGTACAAGAAAGTTGGCAAATAAAGAATCATTGTGAACT
CG11679	GGGGACAACTTTGTACAAAAAAGTTGGCACCATGAACTTTGCACGCCTGA	GGGGACAACTTTGTACAAGAAAGTTGGCAAATTGGGAATCGAGGCGG
CG11686	GGGGACAACTTTGTACAAAAAAGTTGGCACCATGCCAAATCCACTGTGGT	GGGGACAACTTTGTACAAGAAAGTTGGCAAAAAAGCTTGCTTGCCCTCT
CG11694	GGGGACAACTTTGTACAAAAAAGTTGGCACCATGGAGATAGCACGAATCGC	GGGGACAACTTTGTACAAGAAAGTTGGCAAGTTGGTGCGCCCCCT
CG11695	GGGGACAACTTTGTACAAAAAAGTTGGCACCATGATATGCCGCCTGTGC	GGGGACAACTTTGTACAAGAAAGTTGGCAAGTCATTCATGTCGCCCG
CG11696	GGGGACAACTTTGTACAAAAAAGTTGGCACCATGATATGCCGACTCTGCCT	GGGGACAACTTTGTACAAGAAAGTTGGCAAGTCGGGCGTGGGGCAC
CG11697	GGGGACAACTTTGTACAAAAAAGTTGGCACCATGATTTATGCGATCGTGA	GGGGACAACTTTGTACAAGAAAGTTGGCAACATAAACTGCGACGAAAGA
CG11698	GGGGACAACTTTGTACAAAAAAGTTGGCACCATGTACGATGCAAGATTCCC	GGGGACAACTTTGTACAAGAAAGTTGGCAAACTTGTTTTTTCCGGAGTGC
CG11699	GGGGACAACTTTGTACAAAAAAGTTGGCACCATGAGCGAGGCCGGC	GGGGACAACTTTGTACAAGAAAGTTGGCAATTCCTTGTTCCAGGCTGC
CG11703	GGGGACAACTTTGTACAAAAAAGTTGGCACCATGCCGGAGGACGTAATG	GGGGACAACTTTGTACAAGAAAGTTGGCAATAAGCTTGGTGGCTCCG
CG11710	GGGGACAACTTTGTACAAAAAAGTTGGCACCATGGAGAATTTCCTGCGG	GGGGACAACTTTGTACAAGAAAGTTGGCAAGCAGACTGCTTGTGGGA
CG11714	GGGGACAACTTTGTACAAAAAAGTTGGCACCATGAGTATCTGGCCCATTCG	GGGGACAACTTTGTACAAGAAAGTTGGCAAGACGTCACTGTGTGCTGACC
CG1172	GGGGACAACTTTGTACAAAAAAGTTGGCACCATGGGCGCCTGTGTATG	GGGGACAACTTTGTACAAGAAAGTTGGCAAGCTGGCGTGCGCTGTAC
CG11722	GGGGACAACTTTGTACAAAAAAGTTGGCACCATGGGTCAGGTGGTTTCAA	GGGGACAACTTTGTACAAGAAAGTTGGCAACGGATTACCCTCCGAGC
CG11723	GGGGACAACTTTGTACAAAAAAGTTGGCACCATGAAATCAGATAACTACCG	GGGGACAACTTTGTACAAGAAAGTTGGCAATAGCAGAGGCTCATTCTCT
CG11726	GGGGACAACTTTGTACAAAAAAGTTGGCACCATGGCAAAGATGTCCAAGTC	GGGGACAACTTTGTACAAGAAAGTTGGCAAGGATTCAGTATGATTTGAGG
CG11727	GGGGACAACTTTGTACAAAAAAGTTGGCACCATGACCCTGACCACAACGA	GGGGACAACTTTGTACAAGAAAGTTGGCAAGCTTATCCATTTCCACGGC
CG11737	GGGGACAACTTTGTACAAAAAAGTTGGCACCATGGCGGGACAAAGCAA	GGGGACAACTTTGTACAAGAAAGTTGGCAAGGAGGCAAAGGAGTAGGCC
CG11739	GGGGACAACTTTGTACAAAAAAGTTGGCACCATGAGCCCTCTCCCACG	GGGGACAACTTTGTACAAGAAAGTTGGCAACAGTCCCTTGTTGAACCAGA
CG11741	GGGGACAACTTTGTACAAAAAAGTTGGCACCATGACGTCTCCCTTCGACG	GGGGACAACTTTGTACAAGAAAGTTGGCAAAAAGGCGAACATACGAATGC
CG11752	GGGGACAACTTTGTACAAAAAAGTTGGCACCATGTTCTCGCCCTCACGT	GGGGACAACTTTGTACAAGAAAGTTGGCAACTTGAGGGCCGAGGG
CG11753	GGGGACAACTTTGTACAAAAAAGTTGGCACCATGAAGGGCGGCACCT	GGGGACAACTTTGTACAAGAAAGTTGGCAAGACGTCCGACTTTTGATTGA
CG11755	GGGGACAACTTTGTACAAAAAAGTTGGCACCATGGATCCCGATGACGAC	GGGGACAACTTTGTACAAGAAAGTTGGCAATGTTTGCCTGCCTTGACTG
CG11756	GGGGACAACTTTGTACAAAAAAGTTGGCACCATGCTTAAATATTTGGCTGG	GGGGACAACTTTGTACAAGAAAGTTGGCAAAAAGACATTGATTTTACTCA
CG11760	GGGGACAACTTTGTACAAAAAAGTTGGCACCATGCCGCCCAAGCGT	GGGGACAACTTTGTACAAGAAAGTTGGCAAATCATAAGTTACTGGACGAC
CG11762	GGGGACAACTTTGTACAAAAAAGTTGGCACCATGCTGAACATCGTGTGT	GGGGACAACTTTGTACAAGAAAGTTGGCAATGACTTCTGCTTCTTGACA
CG11771	GGGGACAACTTTGTACAAAAAAGTTGGCACCATGCTAAATCTCCTACGAAG	GGGGACAACTTTGTACAAGAAAGTTGGCAAGTTGTTATCTGTGGTCTGGG
CG11777	GGGGACAACTTTGTACAAAAAAGTTGGCACCATGTCTGTAACGCTGCACAC	GGGGACAACTTTGTACAAGAAAGTTGGCAACGTCGCCAAAGGATTGG
CG11779	GGGGACAACTTTGTACAAAAAAGTTGGCACCATGTACAGAATAGCTGCCCT	GGGGACAACTTTGTACAAGAAAGTTGGCAAAACAAATTGCTCTGAGCTGT
CG11779	GGGGACAACTTTGTACAAAAAAGTTGGCACCATGAAGGCGACCAGTTGC	GGGGACAACTTTGTACAAGAAAGTTGGCAAAACAAATTGCTCTGAGCTGT
CG11788	GGGGACAACTTTGTACAAAAAAGTTGGCACCATGGAATCCATGGAGGTTGA	GGGGACAACTTTGTACAAGAAAGTTGGCAAATGCTTTGAAACAAAGTATC
CG11790	GGGGACAACTTTGTACAAAAAAGTTGGCACCATGCTGCACATAGTATCGGT	GGGGACAACTTTGTACAAGAAAGTTGGCAATTTCGACTTATTTTTTGTTT
CG11790	GGGGACAACTTTGTACAAAAAAGTTGGCACCATGGTGACCAAGATACGTGC	GGGGACAACTTTGTACAAGAAAGTTGGCAATTTCGACTTATTTTTTGTTT
CG11791	GGGGACAACTTTGTACAAAAAAGTTGGCACCATGCGTCTTGTCCGCAG	GGGGACAACTTTGTACAAGAAAGTTGGCAAGTAAACGTATATTGTTTTT
CG11796	GGGGACAACTTTGTACAAAAAAGTTGGCACCATGCGCCACGGCGAC	GGGGACAACTTTGTACAAGAAAGTTGGCAACAAGTTTCCTCGCTTGGC
CG11796	GGGGACAACTTTGTACAAAAAAGTTGGCACCATGACCAGCTATACTGACAA	GGGGACAACTTTGTACAAGAAAGTTGGCAACAAGTTTCCTCGCTTGGC
CG11802	GGGGACAACTTTGTACAAAAAAGTTGGCACCATGGGCGCCGAGCAT	GGGGACAACTTTGTACAAGAAAGTTGGCAACAGCCGCCACAGGCG
CG11807	GGGGACAACTTTGTACAAAAAAGTTGGCACCATGGCTTGCTATTACCGCC	GGGGACAACTTTGTACAAGAAAGTTGGCAACTTTTGTTGCTGACGTTGCT
CG11808	GGGGACAACTTTGTACAAAAAAGTTGGCACCATGAGGGATCGCGACC	GGGGACAACTTTGTACAAGAAAGTTGGCAACTCCTGCATGTACTTTTGGC
CG11811	GGGGACAACTTTGTACAAAAAAGTTGGCACCATGATAAGCTTTCTGTTCA	GGGGACAACTTTGTACAAGAAAGTTGGCAAATTCAAGTTAACTGATACTC
CG11815	GGGGACAACTTTGTACAAAAAAGTTGGCACCATGTCTAAGAATCCACTTCG	GGGGACAACTTTGTACAAGAAAGTTGGCAAATCCTTTTTGTTGTCATCGC
CG11816	GGGGACAACTTTGTACAAAAAAGTTGGCACCATGTCATCAAACAGAATCCG	GGGGACAACTTTGTACAAGAAAGTTGGCAACATATTGGTCGCTTTTGTGG
CG11825	GGGGACAACTTTGTACAAAAAAGTTGGCACCATGAGTTCCAATTCTCTATT	GGGGACAACTTTGTACAAGAAAGTTGGCAATTCGTCTGGCCTGGTATTG
CG11836	GGGGACAACTTTGTACAAAAAAGTTGGCACCATGGCACGAATCGTGTACG	GGGGACAACTTTGTACAAGAAAGTTGGCAATGAACACAGGCAGGTATTTT
CG11837	GGGGACAACTTTGTACAAAAAAGTTGGCACCATGCCCAAGGTTACGAAGG	GGGGACAACTTTGTACAAGAAAGTTGGCAAATTGAAGTGAATGCCCGC
CG11839	GGGGACAACTTTGTACAAAAAAGTTGGCACCATGAATAATGGGAATATAAA	GGGGACAACTTTGTACAAGAAAGTTGGCAAGCTATGCAGATTTTTCGTTC
CG11841	GGGGACAACTTTGTACAAAAAAGTTGGCACCATGGCCATGCAATCGC	GGGGACAACTTTGTACAAGAAAGTTGGCAACTGCGTCTGCTTGGCC
CG11842	GGGGACAACTTTGTACAAAAAAGTTGGCACCATGAGCAGCGCGATCTTC	GGGGACAACTTTGTACAAGAAAGTTGGCAAATTTTTGGCCAGCTGCTG
CG11843	GGGGACAACTTTGTACAAAAAAGTTGGCACCATGAAGATATGGAGGCTGTT	GGGGACAACTTTGTACAAGAAAGTTGGCAAAAACGTGGCCAAAGTTCG
CG11851	GGGGACAACTTTGTACAAAAAAGTTGGCACCATGGCGCCTCCGGCT	GGGGACAACTTTGTACAAGAAAGTTGGCAACCTGCCATTTCGTTTCG
CG11852	GGGGACAACTTTGTACAAAAAAGTTGGCACCATGATGCTGCTCCAGCTG	GGGGACAACTTTGTACAAGAAAGTTGGCAAGTTCTCGAGGAATAAATCCT
CG11854	GGGGACAACTTTGTACAAAAAAGTTGGCACCATGGAGCTAACTCTCGCCC	GGGGACAACTTTGTACAAGAAAGTTGGCAAGACTACAAAGAGCTGTTCGA
CG11857	GGGGACAACTTTGTACAAAAAAGTTGGCACCATGATGAACGAGGACAGCAG	GGGGACAACTTTGTACAAGAAAGTTGGCAACTTTGAGTTGCCCGCCA
CG11858	GGGGACAACTTTGTACAAAAAAGTTGGCACCATGCCACCGAAAAAGGA	GGGGACAACTTTGTACAAGAAAGTTGGCAATTTCTTTCCCTCCACCATGA
CG11859	GGGGACAACTTTGTACAAAAAAGTTGGCACCATGGGTAAATTAAACGTGAC	GGGGACAACTTTGTACAAGAAAGTTGGCAAGAAGTCCCAGCCAGCAT
CG11864	GGGGACAACTTTGTACAAAAAAGTTGGCACCATGTTTCCGCAGATATGGG	GGGGACAACTTTGTACAAGAAAGTTGGCAAAACATGATCAGGGCATCT
CG11866	GGGGACAACTTTGTACAAAAAAGTTGGCACCATGGTGTCCACCCGCC	GGGGACAACTTTGTACAAGAAAGTTGGCAATTTACTGCGTTTGCCGG
CG11876	GGGGACAACTTTGTACAAAAAAGTTGGCACCATGCTCCGAACCCGACT	GGGGACAACTTTGTACAAGAAAGTTGGCAACTTGTTGGCCGCAGC
CG11876	GGGGACAACTTTGTACAAAAAAGTTGGCACCATGCTCCGAACCCGACT	GGGGACAACTTTGTACAAGAAAGTTGGCAACTTAATGCCTAGTTTCTGCT
CG11878	GGGGACAACTTTGTACAAAAAAGTTGGCACCATGACTGAGAAATCTACCCA	GGGGACAACTTTGTACAAGAAAGTTGGCAACATGTCATCCAGCAATCCA
CG11880	GGGGACAACTTTGTACAAAAAAGTTGGCACCATGACGGAAAGCGTGGAG	GGGGACAACTTTGTACAAGAAAGTTGGCAACTTTCCGCGGCGCTG
CG11882	GGGGACAACTTTGTACAAAAAAGTTGGCACCATGTGCGAAAAGGTCACC	GGGGACAACTTTGTACAAGAAAGTTGGCAATTTTTCCTTTTCCAGCAAGG
CG11883	GGGGACAACTTTGTACAAAAAAGTTGGCACCATGCTGCAGAGCAGCAAC	GGGGACAACTTTGTACAAGAAAGTTGGCAACTCGTCCTCAGCTTCGGT
CG11885	GGGGACAACTTTGTACAAAAAAGTTGGCACCATGAATCACACAGCAAACAA	GGGGACAACTTTGTACAAGAAAGTTGGCAAGAATAACGTCTCCTCGAGGA
CG11891	GGGGACAACTTTGTACAAAAAAGTTGGCACCATGTCCCAGGAAATCAA	GGGGACAACTTTGTACAAGAAAGTTGGCAACATCACGTCTAGTAAACCCA
CG11892	GGGGACAACTTTGTACAAAAAAGTTGGCACCATGTCGGTTTCGGATCTGA	GGGGACAACTTTGTACAAGAAAGTTGGCAACTGGTCGGCATCAAGAAGA
CG11893	GGGGACAACTTTGTACAAAAAAGTTGGCACCATGCCAGAAAACGCAGA	GGGGACAACTTTGTACAAGAAAGTTGGCAAAAGATCGTTAAAGTATCCCA
CG11897	GGGGACAACTTTGTACAAAAAAGTTGGCACCATGAACCGCACCAGGAG	GGGGACAACTTTGTACAAGAAAGTTGGCAACTGGGTCTTCTCCTCCATC
CG11899	GGGGACAACTTTGTACAAAAAAGTTGGCACCATGGTTATCAACTTCGCCG	GGGGACAACTTTGTACAAGAAAGTTGGCAAATTTTTATTGTTCTTGTAAA
CG11902	GGGGACAACTTTGTACAAAAAAGTTGGCACCATGCTTCCGTCGGACGT	GGGGACAACTTTGTACAAGAAAGTTGGCAATAGAGTAAACTGCTCTAGAA
CG11905	GGGGACAACTTTGTACAAAAAAGTTGGCACCATGCGCTTTCTTGTTCTCTC	GGGGACAACTTTGTACAAGAAAGTTGGCAAGGACTCGAACTGGCCCG
CG11905	GGGGACAACTTTGTACAAAAAAGTTGGCACCATGCGCTTTCTTGTTCTCTC	GGGGACAACTTTGTACAAGAAAGTTGGCAACGTGAACAGATCCAATTCCA
CG11905	GGGGACAACTTTGTACAAAAAAGTTGGCACCATGCGCTTTCTTGTTCTCTC	GGGGACAACTTTGTACAAGAAAGTTGGCAATTCGGAGTGAAGACGCAG
CG11906	GGGGACAACTTTGTACAAAAAAGTTGGCACCATGCAGGATGCCACGG	GGGGACAACTTTGTACAAGAAAGTTGGCAAGTGACATCCAACGCAGTTC
CG11911	GGGGACAACTTTGTACAAAAAAGTTGGCACCATGAAACTGATCACTGTGAC	GGGGACAACTTTGTACAAGAAAGTTGGCAAGAAGAGCTTGTAGTAGGCAC
CG11912	GGGGACAACTTTGTACAAAAAAGTTGGCACCATGAAACAATTCGCGGTT	GGGGACAACTTTGTACAAGAAAGTTGGCAATTTCGCCTTACGGTTCTCA
CG11913	GGGGACAACTTTGTACAAAAAAGTTGGCACCATGTCTGGCGGAACGC	GGGGACAACTTTGTACAAGAAAGTTGGCAAACGGTCGATTTCACCAAAA
CG11920	GGGGACAACTTTGTACAAAAAAGTTGGCACCATGCTGCGAAAACAAGCC	GGGGACAACTTTGTACAAGAAAGTTGGCAAAGCCTCGGTGTCCTTATTT
CG11927	GGGGACAACTTTGTACAAAAAAGTTGGCACCATGTCTGAAAACGGGGACG	GGGGACAACTTTGTACAAGAAAGTTGGCAAGGGCGGCAGCAGAGT
CG11951	GGGGACAACTTTGTACAAAAAAGTTGGCACCATGAAGTGCGTTTTCCTGA	GGGGACAACTTTGTACAAGAAAGTTGGCAAAAGATTACCCACTGATCGGG
CG11961	GGGGACAACTTTGTACAAAAAAGTTGGCACCATGAGTGGCAGTGAGAAGAA	GGGGACAACTTTGTACAAGAAAGTTGGCAAGAAGATCCGGCTCTCGAA
CG11961	GGGGACAACTTTGTACAAAAAAGTTGGCACCATGAGCAGCGAAACGGA	GGGGACAACTTTGTACAAGAAAGTTGGCAAGAAGATCCGGCTCTCGAA
CG11964	GGGGACAACTTTGTACAAAAAAGTTGGCACCATGGACATCGGCGAACTG	GGGGACAACTTTGTACAAGAAAGTTGGCAAGAAACGATCGACTAGAGAT
CG11970	GGGGACAACTTTGTACAAAAAAGTTGGCACCATGAGCAACATAAACGTAAA	GGGGACAACTTTGTACAAGAAAGTTGGCAAGTTGCCACTCCCTGTGG
CG11975	GGGGACAACTTTGTACAAAAAAGTTGGCACCATGAACCTCACAGAGCAAAA	GGGGACAACTTTGTACAAGAAAGTTGGCAAGGTCTCATCGTCTTGCAGC
CG11977	GGGGACAACTTTGTACAAAAAAGTTGGCACCATGAATCTTTTGTGGGCT	GGGGACAACTTTGTACAAGAAAGTTGGCAATTTATACGCTGTGTTCAAA
CG11980	GGGGACAACTTTGTACAAAAAAGTTGGCACCATGTTCCGATTGTTACCTCG	GGGGACAACTTTGTACAAGAAAGTTGGCAATTGCTCTTCTGTCCACTCG
CG11982	GGGGACAACTTTGTACAAAAAAGTTGGCACCATGGCAGAGGCAATGGTT	GGGGACAACTTTGTACAAGAAAGTTGGCAAGTCCAGAAACATGTTGTCGT
CG11983	GGGGACAACTTTGTACAAAAAAGTTGGCACCATGACACACGAAGGAAGTAA	GGGGACAACTTTGTACAAGAAAGTTGGCAAAACTTCGAATTTTGAGACCT
CG11984	GGGGACAACTTTGTACAAAAAAGTTGGCACCATGAGTCGACATGAAGGTGT	GGGGACAACTTTGTACAAGAAAGTTGGCAACCTAGTGTCGGGAATTTGA
CG11985	GGGGACAACTTTGTACAAAAAAGTTGGCACCATGGGTGAACGCTACAA	GGGGACAACTTTGTACAAGAAAGTTGGCAAATCCTCTAGCTTTTCTGGTG
CG11986	GGGGACAACTTTGTACAAAAAAGTTGGCACCATGTGTGGACGCACCTGT	GGGGACAACTTTGTACAAGAAAGTTGGCAAGCTGCCGCTGCTCTG
CG11999	GGGGACAACTTTGTACAAAAAAGTTGGCACCATGCAGCACATACTACTTCT	GGGGACAACTTTGTACAAGAAAGTTGGCAACAGCTCCGAGTGGGCGT
CG12003	GGGGACAACTTTGTACAAAAAAGTTGGCACCATGAGAAGATCGAAAATTGC	GGGGACAACTTTGTACAAGAAAGTTGGCAAATACTTTAGACCACGCGATC
CG12004	GGGGACAACTTTGTACAAAAAAGTTGGCACCATGAGCACAACCGCCG	GGGGACAACTTTGTACAAGAAAGTTGGCAAGAGCTTTTCGTAACGCTGAG
CG12004	GGGGACAACTTTGTACAAAAAAGTTGGCACCATGAGCACAACCGCCG	GGGGACAACTTTGTACAAGAAAGTTGGCAACTGGTACTCATCGTCGCTG
CG12006	GGGGACAACTTTGTACAAAAAAGTTGGCACCATGAAGCTGATCTACGTGTT	GGGGACAACTTTGTACAAGAAAGTTGGCAAATTGAACAGATTCTCGTTCT
CG12007	GGGGACAACTTTGTACAAAAAAGTTGGCACCATGCACGGACGCGTAAA	GGGGACAACTTTGTACAAGAAAGTTGGCAATGACTGCAACTTCAAGTCTG
CG12009	GGGGACAACTTTGTACAAAAAAGTTGGCACCATGTGGAAAACGTTGTGTTT	GGGGACAACTTTGTACAAGAAAGTTGGCAAGCTGGCATCGGCGCG
CG12011	GGGGACAACTTTGTACAAAAAAGTTGGCACCATGCATTCTCTACGACTCCT	GGGGACAACTTTGTACAAGAAAGTTGGCAAGTTGGAGAAACCGCCAAA
CG12012	GGGGACAACTTTGTACAAAAAAGTTGGCACCATGGCAGATACCCGTAAAGA	GGGGACAACTTTGTACAAGAAAGTTGGCAAGAAAACCGTTCCGCAGTT
CG12014	GGGGACAACTTTGTACAAAAAAGTTGGCACCATGATCACTGCTCGTCTCCT	GGGGACAACTTTGTACAAGAAAGTTGGCAAGCTGCCCACCATCTCCA
CG12016	GGGGACAACTTTGTACAAAAAAGTTGGCACCATGCCGCAGTGGCTG	GGGGACAACTTTGTACAAGAAAGTTGGCAATTGCTCCATGGGACACG
CG12018	GGGGACAACTTTGTACAAAAAAGTTGGCACCATGACCAACCGCCTGGA	GGGGACAACTTTGTACAAGAAAGTTGGCAATTCTGCATCTACGCTAAAGT
CG12020	GGGGACAACTTTGTACAAAAAAGTTGGCACCATGAACCGGCCGGAG	GGGGACAACTTTGTACAAGAAAGTTGGCAAAACCATGTTACGTTCCTCCT
CG12025	GGGGACAACTTTGTACAAAAAAGTTGGCACCATGTACAACAACGGGGCC	GGGGACAACTTTGTACAAGAAAGTTGGCAATGTGAACAGCGGCAGGT
CG12027	GGGGACAACTTTGTACAAAAAAGTTGGCACCATGTTTAGCCGTTTCCTAAA	GGGGACAACTTTGTACAAGAAAGTTGGCAACTTTATCTTGTCCTTTTCA
CG12034	GGGGACAACTTTGTACAAAAAAGTTGGCACCATGTTGCTGCTGGAGCTG	GGGGACAACTTTGTACAAGAAAGTTGGCAAGTAGAAGTACTCGTACTTCT
CG12038	GGGGACAACTTTGTACAAAAAAGTTGGCACCATGTTGACCGCCCTGC	GGGGACAACTTTGTACAAGAAAGTTGGCAAGACTCCCCGACGTGCC
CG12042	GGGGACAACTTTGTACAAAAAAGTTGGCACCATGAGCTTCATGCAACCGA	GGGGACAACTTTGTACAAGAAAGTTGGCAAGTTGGCTTTCTGCTCAGTTG
CG12050	GGGGACAACTTTGTACAAAAAAGTTGGCACCATGAATTTCGACGACGAGG	GGGGACAACTTTGTACAAGAAAGTTGGCAAAATCCTCAGTTTCGTCCTCA
CG12054	GGGGACAACTTTGTACAAAAAAGTTGGCACCATGGCCGTTTTCCTGATC	GGGGACAACTTTGTACAAGAAAGTTGGCAACGTCTCTTCGTTGACGGC
CG12054	GGGGACAACTTTGTACAAAAAAGTTGGCACCATGTCCTCGTCCAACCG	GGGGACAACTTTGTACAAGAAAGTTGGCAAGTTGATCGTTTTCTTGAAGA
CG12056	GGGGACAACTTTGTACAAAAAAGTTGGCACCATGTTCGGATTGCTGCG	GGGGACAACTTTGTACAAGAAAGTTGGCAACACCCTGTAGAAGCACTCCC
CG12057	GGGGACAACTTTGTACAAAAAAGTTGGCACCATGAAGCAATACACCGTTGC	GGGGACAACTTTGTACAAGAAAGTTGGCAAGCGACGACGGTAGACGC
CG12065	GGGGACAACTTTGTACAAAAAAGTTGGCACCATGTCGGAGCGCAGGA	GGGGACAACTTTGTACAAGAAAGTTGGCAATACATTCGTGGGCGCGT
CG12069	GGGGACAACTTTGTACAAAAAAGTTGGCACCATGGGTCCCCAGCCG	GGGGACAACTTTGTACAAGAAAGTTGGCAAAAAGTCCGCGAAGGCTT
CG12071	GGGGACAACTTTGTACAAAAAAGTTGGCACCATGGATAAGATGACGGTTGC	GGGGACAACTTTGTACAAGAAAGTTGGCAATACTTCACAAATATAGGGCT
CG12075	GGGGACAACTTTGTACAAAAAAGTTGGCACCATGGCGCTGCGCCTG	GGGGACAACTTTGTACAAGAAAGTTGGCAAATAGGGATTAACTGCCGCC
CG12077	GGGGACAACTTTGTACAAAAAAGTTGGCACCATGGTAAAAAATGGGCAATC	GGGGACAACTTTGTACAAGAAAGTTGGCAATAAGTTCCCATCCAGGTTCT
CG12078	GGGGACAACTTTGTACAAAAAAGTTGGCACCATGCAGCTTAAAAGTGAGTT	GGGGACAACTTTGTACAAGAAAGTTGGCAACTGAGCAAAACTTTCGAAGC
CG12079	GGGGACAACTTTGTACAAAAAAGTTGGCACCATGGCGGCCTTAATCAGG	GGGGACAACTTTGTACAAGAAAGTTGGCAACTTCTTGGCTGGAGCCTG
CG1208	GGGGACAACTTTGTACAAAAAAGTTGGCACCATGGTGGCTACCGAGGAA	GGGGACAACTTTGTACAAGAAAGTTGGCAAACGTCCGCTCAACCAGC
CG12081	GGGGACAACTTTGTACAAAAAAGTTGGCACCATGCTGTGGACGGTGCA	GGGGACAACTTTGTACAAGAAAGTTGGCAAGCCAGCTTGGTTGATGG
CG12082	GGGGACAACTTTGTACAAAAAAGTTGGCACCATGGAGGAACTACGCAAGCA	GGGGACAACTTTGTACAAGAAAGTTGGCAACTGTTCGCGCATATACAGA
CG12084	GGGGACAACTTTGTACAAAAAAGTTGGCACCATGAGCTGCAAGGTGCG	GGGGACAACTTTGTACAAGAAAGTTGGCAAGCCGTCGACGACCATG
CG12091	GGGGACAACTTTGTACAAAAAAGTTGGCACCATGCACTCGTCACTCAGCTG	GGGGACAACTTTGTACAAGAAAGTTGGCAACATCGCCACGGTGGC
CG12093	GGGGACAACTTTGTACAAAAAAGTTGGCACCATGTTTATTTGGCATTACTT	GGGGACAACTTTGTACAAGAAAGTTGGCAACATATCCTCCTGTAGGTAGC
CG12096	GGGGACAACTTTGTACAAAAAAGTTGGCACCATGGAAATGGAAGACAATTG	GGGGACAACTTTGTACAAGAAAGTTGGCAATGCGTTGCCCTGAGGT
CG12099	GGGGACAACTTTGTACAAAAAAGTTGGCACCATGGACAGCAACAACAGCAG	GGGGACAACTTTGTACAAGAAAGTTGGCAATGGAGCTCTGTTCATGCC
CG12104	GGGGACAACTTTGTACAAAAAAGTTGGCACCATGAATCAGTTCCACACTCC	GGGGACAACTTTGTACAAGAAAGTTGGCAATGAGTTCATGGATATTACCC
CG12106	GGGGACAACTTTGTACAAAAAAGTTGGCACCATGGACACATTGCCGGG	GGGGACAACTTTGTACAAGAAAGTTGGCAAGACCACGGCCATCTGTTG
CG12107	GGGGACAACTTTGTACAAAAAAGTTGGCACCATGGCGACGAAAACAAA	GGGGACAACTTTGTACAAGAAAGTTGGCAAAGATCCTTTCGCCGCC
CG12111	GGGGACAACTTTGTACAAAAAAGTTGGCACCATGTACCGCACCGAGACTCT	GGGGACAACTTTGTACAAGAAAGTTGGCAACCACTTAATGTAGGTGAACT
CG12112	GGGGACAACTTTGTACAAAAAAGTTGGCACCATGCTAAAAATTAACGAAGC	GGGGACAACTTTGTACAAGAAAGTTGGCAATGATTTCTCCACGCTCAAAA
CG12116	GGGGACAACTTTGTACAAAAAAGTTGGCACCATGGCAGCAAAGAGAATGG	GGGGACAACTTTGTACAAGAAAGTTGGCAATAAAACGAAGGTGTCGTAA
CG12118	GGGGACAACTTTGTACAAAAAAGTTGGCACCATGTCTCGATCATTGAGTCG	GGGGACAACTTTGTACAAGAAAGTTGGCAAATGGGCAACCTTGTGCG
CG12121	GGGGACAACTTTGTACAAAAAAGTTGGCACCATGTGGGCTCCCGGC	GGGGACAACTTTGTACAAGAAAGTTGGCAAATCGTACTCATGGCTTGATT
CG12123	GGGGACAACTTTGTACAAAAAAGTTGGCACCATGTCGGATTCGCTGATCA	GGGGACAACTTTGTACAAGAAAGTTGGCAAGTTGCCACCTTTCCGCA
CG12125	GGGGACAACTTTGTACAAAAAAGTTGGCACCATGCAGCGCGTCATGC	GGGGACAACTTTGTACAAGAAAGTTGGCAACTGGCTAAATTTCACGCCA
CG12126	GGGGACAACTTTGTACAAAAAAGTTGGCACCATGATCAATATTCTTAGGAC	GGGGACAACTTTGTACAAGAAAGTTGGCAAGTAACTGCCATAGATCATCT
CG12129	GGGGACAACTTTGTACAAAAAAGTTGGCACCATGAGCCGCGAAGTGTT	GGGGACAACTTTGTACAAGAAAGTTGGCAAGAATTCGAGACTACCGCTT
CG1213	GGGGACAACTTTGTACAAAAAAGTTGGCACCATGCCCTCAATAAGCCGG	GGGGACAACTTTGTACAAGAAAGTTGGCAAGTTACGCTTGCCATTGAGG
CG12134	GGGGACAACTTTGTACAAAAAAGTTGGCACCATGAGCGACTTTAACAAA	GGGGACAACTTTGTACAAGAAAGTTGGCAAATATGGCGCTTGCTTGC
CG12134	GGGGACAACTTTGTACAAAAAAGTTGGCACCATGGCCGCCGGACTGT	GGGGACAACTTTGTACAAGAAAGTTGGCAAATATGGCGCTTGCTTGC
CG12147	GGGGACAACTTTGTACAAAAAAGTTGGCACCATGGCGGAACGGGAAA	GGGGACAACTTTGTACAAGAAAGTTGGCAAAAGACAGGGCATCTGAGGG
CG12155	GGGGACAACTTTGTACAAAAAAGTTGGCACCATGTCCTCGTCGACGCA	GGGGACAACTTTGTACAAGAAAGTTGGCAAATCCTTGCCATCCTGTTCG
CG12158	GGGGACAACTTTGTACAAAAAAGTTGGCACCATGAAGCAGTTCGCATTGTT	GGGGACAACTTTGTACAAGAAAGTTGGCAAGTTGTTCTGCCCGCTTTG
CG12159	GGGGACAACTTTGTACAAAAAAGTTGGCACCATGTCCTGTCGCTGCTTCT	GGGGACAACTTTGTACAAGAAAGTTGGCAAAACCTGAACCAACTCGAACA
CG12162	GGGGACAACTTTGTACAAAAAAGTTGGCACCATGAGCTTGTTGGTGCAAG	GGGGACAACTTTGTACAAGAAAGTTGGCAAATCGCTATCGTCGCGCT
CG12163	GGGGACAACTTTGTACAAAAAAGTTGGCACCATGAGGCTGTTTGCGGC	GGGGACAACTTTGTACAAGAAAGTTGGCAATGATAATGCTGTCGGTATGG
CG12163	GGGGACAACTTTGTACAAAAAAGTTGGCACCATGAGGCTGTTTGCGGC	GGGGACAACTTTGTACAAGAAAGTTGGCAAGGCCAGCACAGCCGA
CG12164	GGGGACAACTTTGTACAAAAAAGTTGGCACCATGAGATCCCTAAGTCTGTT	GGGGACAACTTTGTACAAGAAAGTTGGCAAGTCCCATCCGTGGCC
CG12170	GGGGACAACTTTGTACAAAAAAGTTGGCACCATGCGAGTTTTAGGAAAGTG	GGGGACAACTTTGTACAAGAAAGTTGGCAAAATGTAGCTAGCAATGCAGA
CG12171	GGGGACAACTTTGTACAAAAAAGTTGGCACCATGCCCAGTTTCAAGGA	GGGGACAACTTTGTACAAGAAAGTTGGCAATCTGGGGCACATGGCAT
CG12173	GGGGACAACTTTGTACAAAAAAGTTGGCACCATGTCGTCCAGTGAACGAGT	GGGGACAACTTTGTACAAGAAAGTTGGCAAAGCCTGGGATTTATTGACCG
CG12177	GGGGACAACTTTGTACAAAAAAGTTGGCACCATGGCGGACGGACGC	GGGGACAACTTTGTACAAGAAAGTTGGCAATTGAGTGTCGCGGAGTAGG
CG1218	GGGGACAACTTTGTACAAAAAAGTTGGCACCATGCCAAAAGAAGATTGCAA	GGGGACAACTTTGTACAAGAAAGTTGGCAACTTAAGTACATCAAAAATGC
CG12182	GGGGACAACTTTGTACAAAAAAGTTGGCACCATGACGAAAGTTACTGAGGG	GGGGACAACTTTGTACAAGAAAGTTGGCAATGCATTAAACATTTCCGTGG
CG12200	GGGGACAACTTTGTACAAAAAAGTTGGCACCATGTTTCGAGTGCATTGCA	GGGGACAACTTTGTACAAGAAAGTTGGCAAAAGACGAAAGCCTTTAGTGT
CG12201	GGGGACAACTTTGTACAAAAAAGTTGGCACCATGTTGGAACAAGTTGAGCA	GGGGACAACTTTGTACAAGAAAGTTGGCAACACAGATTTCGTTCGCTCG
CG12203	GGGGACAACTTTGTACAAAAAAGTTGGCACCATGTCGGCCCTCCGC	GGGGACAACTTTGTACAAGAAAGTTGGCAACTTGGTGGAGACGCGC
CG12206	GGGGACAACTTTGTACAAAAAAGTTGGCACCATGGCGGCAATTACTAGCA	GGGGACAACTTTGTACAAGAAAGTTGGCAAGCAATTCGGGCATTTAATCA
CG12207	GGGGACAACTTTGTACAAAAAAGTTGGCACCATGGATTACATTGTGAAGGC	GGGGACAACTTTGTACAAGAAAGTTGGCAACAACTCAAAGAAGTCGTCCT
CG12207	GGGGACAACTTTGTACAAAAAAGTTGGCACCATGGATGACTCGGAATTCA	GGGGACAACTTTGTACAAGAAAGTTGGCAACAACTCAAAGAAGTCGTCCT
CG12209	GGGGACAACTTTGTACAAAAAAGTTGGCACCATGGAGGACCGCCGC	GGGGACAACTTTGTACAAGAAAGTTGGCAATGATGCATTTCCACCTGG
CG12213	GGGGACAACTTTGTACAAAAAAGTTGGCACCATGAGTTCGGCTCGCTTC	GGGGACAACTTTGTACAAGAAAGTTGGCAAGTGTCTAATAACCTCGCCTC
CG12219	GGGGACAACTTTGTACAAAAAAGTTGGCACCATGATCTGTCGCCTGTGTCT	GGGGACAACTTTGTACAAGAAAGTTGGCAAGAGTGCGGCCGCAGG
CG12229	GGGGACAACTTTGTACAAAAAAGTTGGCACCATGCCGATCAACCAGAAAG	GGGGACAACTTTGTACAAGAAAGTTGGCAATCCACCGTACTTAAACTTCT
CG12231	GGGGACAACTTTGTACAAAAAAGTTGGCACCATGTTCCTGAATGCCCTGC	GGGGACAACTTTGTACAAGAAAGTTGGCAAGAGCTGAAATTGACGGAAGT
CG12236	GGGGACAACTTTGTACAAAAAAGTTGGCACCATGGCCACCACCCAGC	GGGGACAACTTTGTACAAGAAAGTTGGCAAGTGATCGCTGTACTCGATCT
CG12237	GGGGACAACTTTGTACAAAAAAGTTGGCACCATGTCCTCGAACCAGGAGC	GGGGACAACTTTGTACAAGAAAGTTGGCAAGTTGGGCGACTTGGTCG
CG12239	GGGGACAACTTTGTACAAAAAAGTTGGCACCATGATGAGACAACGGCTT	GGGGACAACTTTGTACAAGAAAGTTGGCAAGCAACCAATGGCCTGC
CG12241	GGGGACAACTTTGTACAAAAAAGTTGGCACCATGGACATGGCCAGGAG	GGGGACAACTTTGTACAAGAAAGTTGGCAACAGATCCCATGAGAAGAGA
CG12253	GGGGACAACTTTGTACAAAAAAGTTGGCACCATGGAAGATATACAAAGATT	GGGGACAACTTTGTACAAGAAAGTTGGCAAGCAAGCAAAATGGGTTTT
CG12256	GGGGACAACTTTGTACAAAAAAGTTGGCACCATGAACGGAGTAACTTATTT	GGGGACAACTTTGTACAAGAAAGTTGGCAAGACCATTCTTTCCTTAATCC
CG12259	GGGGACAACTTTGTACAAAAAAGTTGGCACCATGGCCCACTACAAAGGTG	GGGGACAACTTTGTACAAGAAAGTTGGCAACTTTTTACTCTTATCCTTGT
CG12262	GGGGACAACTTTGTACAAAAAAGTTGGCACCATGGCGTTCCTCAACAAGC	GGGGACAACTTTGTACAAGAAAGTTGGCAAGGCTTGACCCTTAGCAGC
CG12263	GGGGACAACTTTGTACAAAAAAGTTGGCACCATGAACTTGACGTACTTGTT	GGGGACAACTTTGTACAAGAAAGTTGGCAAGTGGACTTTGGCCTTGTTG
CG12264	GGGGACAACTTTGTACAAAAAAGTTGGCACCATGCAAAAAGTGCTGGGA	GGGGACAACTTTGTACAAGAAAGTTGGCAAATGCTGCGACCATTGGA
CG12267	GGGGACAACTTTGTACAAAAAAGTTGGCACCATGTCAGCCGACTACTCCCA	GGGGACAACTTTGTACAAGAAAGTTGGCAATTTAAATTTACGAATACCCG
CG12268	GGGGACAACTTTGTACAAAAAAGTTGGCACCATGGACATACTGAGGAGCGA	GGGGACAACTTTGTACAAGAAAGTTGGCAATACATGTATGGTGCTGTTTC
CG12269	GGGGACAACTTTGTACAAAAAAGTTGGCACCATGAAGAGCGACGAGATCA	GGGGACAACTTTGTACAAGAAAGTTGGCAAGTTTTGAGAATTTATGCGAA
CG1227	GGGGACAACTTTGTACAAAAAAGTTGGCACCATGCAGAGTATAGGATGGAC	GGGGACAACTTTGTACAAGAAAGTTGGCAACAAGCGACCCTCCAGTTT
CG12272	GGGGACAACTTTGTACAAAAAAGTTGGCACCATGAGTTTTCTGGATGACAA	GGGGACAACTTTGTACAAGAAAGTTGGCAATTTTAGCAGTGTGGATAAA
CG12279	GGGGACAACTTTGTACAAAAAAGTTGGCACCATGGCCACCTACGAGGAA	GGGGACAACTTTGTACAAGAAAGTTGGCAAGGACTGCTTGGCCTGC
CG12288	GGGGACAACTTTGTACAAAAAAGTTGGCACCATGAAAACACCAAAAGCGAA	GGGGACAACTTTGTACAAGAAAGTTGGCAAACTCTTTTGCTTGGGTGCT
CG12289	GGGGACAACTTTGTACAAAAAAGTTGGCACCATGACGCAATGGTGTGCT	GGGGACAACTTTGTACAAGAAAGTTGGCAAGCTAGAAAGTTGCGAAGTCT
CG12290	GGGGACAACTTTGTACAAAAAAGTTGGCACCATGGCCATAGACCTCCTGA	GGGGACAACTTTGTACAAGAAAGTTGGCAAGACCTCAGTGGGCAAACTCT
CG12299	GGGGACAACTTTGTACAAAAAAGTTGGCACCATGGCCGTGCAGCTGA	GGGGACAACTTTGTACAAGAAAGTTGGCAAGATGAGCGCATCGGTGT
CG12301	GGGGACAACTTTGTACAAAAAAGTTGGCACCATGAGTGACGACGAGGAGC	GGGGACAACTTTGTACAAGAAAGTTGGCAATGCTATCTTGGCCTTGGG
CG12304	GGGGACAACTTTGTACAAAAAAGTTGGCACCATGTACGAACTGAAGACTCT	GGGGACAACTTTGTACAAGAAAGTTGGCAAAATTTGAACCACGAGCTTGG
CG12307	GGGGACAACTTTGTACAAAAAAGTTGGCACCATGAAAAACTCAACTGTGCA	GGGGACAACTTTGTACAAGAAAGTTGGCAAATCGGTAAGACTCCAGCCAA
CG12309	GGGGACAACTTTGTACAAAAAAGTTGGCACCATGTTTGATACCGCATTGGG	GGGGACAACTTTGTACAAGAAAGTTGGCAACTCGACCAGCTCCATGC
CG12310	GGGGACAACTTTGTACAAAAAAGTTGGCACCATGCGTTCCCTGATTCTTG	GGGGACAACTTTGTACAAGAAAGTTGGCAAGACAAGACTAGGGTGACGCC
CG12316	GGGGACAACTTTGTACAAAAAAGTTGGCACCATGAGCTGCTTGGTCGG	GGGGACAACTTTGTACAAGAAAGTTGGCAAAACTAAATCCTTCGACGACG
CG12320	GGGGACAACTTTGTACAAAAAAGTTGGCACCATGAACAAGGACAACTCCAG	GGGGACAACTTTGTACAAGAAAGTTGGCAAGGCCTCCGGAAGTTCG
CG12321	GGGGACAACTTTGTACAAAAAAGTTGGCACCATGCTGTTTCTAAAGGACAA	GGGGACAACTTTGTACAAGAAAGTTGGCAAAAAAAGAAGTTCCGTAACA
CG1233	GGGGACAACTTTGTACAAAAAAGTTGGCACCATGAGCGATGCGACCTATC	GGGGACAACTTTGTACAAGAAAGTTGGCAAGGAAGCCTGCAGGATATTCT
CG12333	GGGGACAACTTTGTACAAAAAAGTTGGCACCATGAAGGCTAGCAAGACACG	GGGGACAACTTTGTACAAGAAAGTTGGCAAATTGTCCTTCGGAAGAACGA
CG12338	GGGGACAACTTTGTACAAAAAAGTTGGCACCATGCATTTCGGAGTCTTGG	GGGGACAACTTTGTACAAGAAAGTTGGCAACAGTTTACTGTTTCCCGCT
CG1234	GGGGACAACTTTGTACAAAAAAGTTGGCACCATGGGAACTAAAAAGGTCAA	GGGGACAACTTTGTACAAGAAAGTTGGCAATTGAAGTGCACTGAAAAAA
CG12341	GGGGACAACTTTGTACAAAAAAGTTGGCACCATGTTCTCGGACGACACCG	GGGGACAACTTTGTACAAGAAAGTTGGCAATAGCGTGGCCAGAATCC
CG12343	GGGGACAACTTTGTACAAAAAAGTTGGCACCATGGAAAAGACGAAAACGGC	GGGGACAACTTTGTACAAGAAAGTTGGCAAAATAGCTGTTCCCCGCTC
CG12344	GGGGACAACTTTGTACAAAAAAGTTGGCACCATGCTCGACAAATTCAACAC	GGGGACAACTTTGTACAAGAAAGTTGGCAAGGACGACTTCATCAGCAGT
CG12347	GGGGACAACTTTGTACAAAAAAGTTGGCACCATGGACGAGTTACTAAATCT	GGGGACAACTTTGTACAAGAAAGTTGGCAACCAGGACTCTGTCTTGGATC
CG12355	GGGGACAACTTTGTACAAAAAAGTTGGCACCATGTCCATCATGGAGGGC	GGGGACAACTTTGTACAAGAAAGTTGGCAATGTTTCGGAATTCCTTATGG
CG1236	GGGGACAACTTTGTACAAAAAAGTTGGCACCATGCCACCGCGGTTG	GGGGACAACTTTGTACAAGAAAGTTGGCAACAGCTCTACTTCGGCTACCA
CG12360	GGGGACAACTTTGTACAAAAAAGTTGGCACCATGGACGTATCCGCCTCC	GGGGACAACTTTGTACAAGAAAGTTGGCAAAAATAAGCGGGTCAGGCG
CG12360	GGGGACAACTTTGTACAAAAAAGTTGGCACCATGGACGTATCCGCCTCC	GGGGACAACTTTGTACAAGAAAGTTGGCAATTTTTTTAAGATTTCCTGTT
CG12362	GGGGACAACTTTGTACAAAAAAGTTGGCACCATGAATTCCGAAATGGAATT	GGGGACAACTTTGTACAAGAAAGTTGGCAATGTAGTGGTCTCTTCTTTAA
CG12374	GGGGACAACTTTGTACAAAAAAGTTGGCACCATGAAACTACCAATCCTTCT	GGGGACAACTTTGTACAAGAAAGTTGGCAAGTCAAAAATGCCCTCCTCG
CG12375	GGGGACAACTTTGTACAAAAAAGTTGGCACCATGGCGCTGATTCCGG	GGGGACAACTTTGTACAAGAAAGTTGGCAAGAGCGCACTGGTTGGC
CG12376	GGGGACAACTTTGTACAAAAAAGTTGGCACCATGGCCACCGAAGAGAGC	GGGGACAACTTTGTACAAGAAAGTTGGCAAGATATCACCGAATGCTGCC
CG12379	GGGGACAACTTTGTACAAAAAAGTTGGCACCATGTCCGCCCTAAAAAAA	GGGGACAACTTTGTACAAGAAAGTTGGCAAATCATGTTTCGGCAAAAACT
CG12384	GGGGACAACTTTGTACAAAAAAGTTGGCACCATGGCAGATGAACAACCAAA	GGGGACAACTTTGTACAAGAAAGTTGGCAACTTCCGTGGCTGCTGG
CG1239	GGGGACAACTTTGTACAAAAAAGTTGGCACCATGGATTTGGAGAACAACAA	GGGGACAACTTTGTACAAGAAAGTTGGCAACGACTTTGTAAAAATTTGGA
CG12391	GGGGACAACTTTGTACAAAAAAGTTGGCACCATGGAAGCCGACATAACGC	GGGGACAACTTTGTACAAGAAAGTTGGCAAGTCCGAGAAGCTATCGCTC
CG12395	GGGGACAACTTTGTACAAAAAAGTTGGCACCATGCATATCGTGAGTGGCAA	GGGGACAACTTTGTACAAGAAAGTTGGCAAGATGTTAAAGCCGTCCGC
CG12398	GGGGACAACTTTGTACAAAAAAGTTGGCACCATGTCGGCGATCAACACG	GGGGACAACTTTGTACAAGAAAGTTGGCAAACCCCAACCTCCATCTCT
CG1240	GGGGACAACTTTGTACAAAAAAGTTGGCACCATGTCGGACATCTCCAGC	GGGGACAACTTTGTACAAGAAAGTTGGCAAATCGAGAAAGTGCGGCTT
CG12400	GGGGACAACTTTGTACAAAAAAGTTGGCACCATGAGTGCCGTGAACGATC	GGGGACAACTTTGTACAAGAAAGTTGGCAAGCGCACTGGCACCCA
CG12402	GGGGACAACTTTGTACAAAAAAGTTGGCACCATGGGGAATAGTCTGATAAC	GGGGACAACTTTGTACAAGAAAGTTGGCAATAGAAGCACCTGCTTCATTT
CG12404	GGGGACAACTTTGTACAAAAAAGTTGGCACCATGTCTCAGTTCGGCGGA	GGGGACAACTTTGTACAAGAAAGTTGGCAAGTAAATGGTAATCAACGCAA
CG12413	GGGGACAACTTTGTACAAAAAAGTTGGCACCATGTTGCGGATCATTAA	GGGGACAACTTTGTACAAGAAAGTTGGCAAGAAACCTGGATCCCAGTCC
CG12420	GGGGACAACTTTGTACAAAAAAGTTGGCACCATGGCACAACCAGGCG	GGGGACAACTTTGTACAAGAAAGTTGGCAAAAGCAATCCGTCACAGGTCT
CG12426	GGGGACAACTTTGTACAAAAAAGTTGGCACCATGAGCTTCCCCTTTCGTTT	GGGGACAACTTTGTACAAGAAAGTTGGCAAGCTTCTGCGTCTAGGATTTT
CG12428	GGGGACAACTTTGTACAAAAAAGTTGGCACCATGGACCGGGCTAGTCT	GGGGACAACTTTGTACAAGAAAGTTGGCAATAGCTTGGATTCCTTGGCC
CG12438	GGGGACAACTTTGTACAAAAAAGTTGGCACCATGGCGAGCAATGAGAAC	GGGGACAACTTTGTACAAGAAAGTTGGCAAGTCATATTCGTCATAGGGGG
CG12439	GGGGACAACTTTGTACAAAAAAGTTGGCACCATGGTCAGCGCAAAAACT	GGGGACAACTTTGTACAAGAAAGTTGGCAACGGGGACAACTCGTGG
CG12446	GGGGACAACTTTGTACAAAAAAGTTGGCACCATGTGCGCCGCCGTCT	GGGGACAACTTTGTACAAGAAAGTTGGCAAAGCCTGGAACTCGTCTTGC
CG12448	GGGGACAACTTTGTACAAAAAAGTTGGCACCATGTTCCTACAATGTCCTTC	GGGGACAACTTTGTACAAGAAAGTTGGCAATTGGCACAAGCTATCGTCTT
CG1246	GGGGACAACTTTGTACAAAAAAGTTGGCACCATGGCCGGCATGGGC	GGGGACAACTTTGTACAAGAAAGTTGGCAAGTGATCCGCGTAGTCGG
CG12464	GGGGACAACTTTGTACAAAAAAGTTGGCACCATGAAATACAGCCCCACCA	GGGGACAACTTTGTACAAGAAAGTTGGCAACTTCTTAGATGATTGCTTCT
CG12470	GGGGACAACTTTGTACAAAAAAGTTGGCACCATGGGTAAAAAGGGCAAAGG	GGGGACAACTTTGTACAAGAAAGTTGGCAAAGCGAATCGCATGCATT
CG12477	GGGGACAACTTTGTACAAAAAAGTTGGCACCATGAGTACAGTCGCAAGCAA	GGGGACAACTTTGTACAAGAAAGTTGGCAAGTTTACGTCCGAGAAATCG
CG12479	GGGGACAACTTTGTACAAAAAAGTTGGCACCATGTCGACTACTCCAGAGGA	GGGGACAACTTTGTACAAGAAAGTTGGCAACTTTCGTTGGCCAAACTTT
CG12481	GGGGACAACTTTGTACAAAAAAGTTGGCACCATGTGGACCAAATCAAGTGT	GGGGACAACTTTGTACAAGAAAGTTGGCAACTTCCGCTGTCTGGACTTTT
CG12483	GGGGACAACTTTGTACAAAAAAGTTGGCACCATGAAACTGGCAATGTTGTC	GGGGACAACTTTGTACAAGAAAGTTGGCAAGCGTCTACGTCCAGCGC
CG12484	GGGGACAACTTTGTACAAAAAAGTTGGCACCATGAGCAGGACCTCCAGC	GGGGACAACTTTGTACAAGAAAGTTGGCAAATAGAAAATTATAGAAAAGG
CG12490	GGGGACAACTTTGTACAAAAAAGTTGGCACCATGACGGCCGAGACAAA	GGGGACAACTTTGTACAAGAAAGTTGGCAAAGGACTTCGTGGAAGGTCA
CG12491	GGGGACAACTTTGTACAAAAAAGTTGGCACCATGAGACCCGAATTCGTCC	GGGGACAACTTTGTACAAGAAAGTTGGCAATCCCCTACGTTGGCGC
CG12493	GGGGACAACTTTGTACAAAAAAGTTGGCACCATGGCAATCGATGATATGAA	GGGGACAACTTTGTACAAGAAAGTTGGCAATGCTTGTGGATAGTCGGTTC
CG12496	GGGGACAACTTTGTACAAAAAAGTTGGCACCATGCTGAAGTGGACGGC	GGGGACAACTTTGTACAAGAAAGTTGGCAAGACATATATAGACGAGGGCA
CG12498	GGGGACAACTTTGTACAAAAAAGTTGGCACCATGTCTAACCAGCGATCCC	GGGGACAACTTTGTACAAGAAAGTTGGCAAATTTGGTTCAGTTTTTGGT
CG12506	GGGGACAACTTTGTACAAAAAAGTTGGCACCATGCGTTCCTTCATTCTGA	GGGGACAACTTTGTACAAGAAAGTTGGCAACGAAGAGGAAACCTCTGTGC
CG12507	GGGGACAACTTTGTACAAAAAAGTTGGCACCATGTCCGAGAATAGAGTAAT	GGGGACAACTTTGTACAAGAAAGTTGGCAACAATGTCATTTTATACGTGG
CG12511	GGGGACAACTTTGTACAAAAAAGTTGGCACCATGAATAGCCTTAGCCAGAG	GGGGACAACTTTGTACAAGAAAGTTGGCAAAGCCCATCCAAAGCCG
CG12512	GGGGACAACTTTGTACAAAAAAGTTGGCACCATGAACAGCAAGCTGCAGA	GGGGACAACTTTGTACAAGAAAGTTGGCAATAGTCTGGCAGCTTTTAGCT
CG12516	GGGGACAACTTTGTACAAAAAAGTTGGCACCATGATCAGCCCGGTAATAA	GGGGACAACTTTGTACAAGAAAGTTGGCAAATTGCCAAATATAGTTCCAA
CG12517	GGGGACAACTTTGTACAAAAAAGTTGGCACCATGAGTAACCTGGGATCAA	GGGGACAACTTTGTACAAGAAAGTTGGCAATGCCCTCCGCCTGCAG
CG12519	GGGGACAACTTTGTACAAAAAAGTTGGCACCATGTTCAAATCCGCCGTT	GGGGACAACTTTGTACAAGAAAGTTGGCAAGATAAGGAGCGGTGCAGA
CG12522	GGGGACAACTTTGTACAAAAAAGTTGGCACCATGCGTCCTATTCTTGCGC	GGGGACAACTTTGTACAAGAAAGTTGGCAAGAAGAAGGCATCACGACG
CG12523	GGGGACAACTTTGTACAAAAAAGTTGGCACCATGAAAGTATTCATCTCTTT	GGGGACAACTTTGTACAAGAAAGTTGGCAACCAGCTGCCACCGCC
CG12535	GGGGACAACTTTGTACAAAAAAGTTGGCACCATGTTCGAACTGCAGCA	GGGGACAACTTTGTACAAGAAAGTTGGCAAAATGATACGCAGCGAGTGC
CG12539	GGGGACAACTTTGTACAAAAAAGTTGGCACCATGCAGTCCACACAGATCTC	GGGGACAACTTTGTACAAGAAAGTTGGCAAGATCAACTCCCAGTCGGTTC
CG12540	GGGGACAACTTTGTACAAAAAAGTTGGCACCATGTTGCGCATACGCCG	GGGGACAACTTTGTACAAGAAAGTTGGCAAGTAGGGATTATTGCAGCAGC
CG12541	GGGGACAACTTTGTACAAAAAAGTTGGCACCATGCTTTTCTTCAATCGATG	GGGGACAACTTTGTACAAGAAAGTTGGCAACACCTGTTCGGCACTCTC
CG12546	GGGGACAACTTTGTACAAAAAAGTTGGCACCATGCGCTTCTCGATCGT	GGGGACAACTTTGTACAAGAAAGTTGGCAATCCGCTCAGCTGGTTGA
CG12547	GGGGACAACTTTGTACAAAAAAGTTGGCACCATGGATTTTAATAATGACTT	GGGGACAACTTTGTACAAGAAAGTTGGCAATTGTTCAATGTCAATATTT
CG12560	GGGGACAACTTTGTACAAAAAAGTTGGCACCATGTCGACGGAGAATTCGTT	GGGGACAACTTTGTACAAGAAAGTTGGCAAGGCAGCCCAGTATGTATTG
CG12567	GGGGACAACTTTGTACAAAAAAGTTGGCACCATGGCTGTCTCGTTGATGTG	GGGGACAACTTTGTACAAGAAAGTTGGCAAATTCGCCTTCTTGTGCCC
CG12567	GGGGACAACTTTGTACAAAAAAGTTGGCACCATGTTACTTATTAATATTGTAGTGCCAACA	GGGGACAACTTTGTACAAGAAAGTTGGCAAATTCGCCTTCTTGTGCCC
CG12567	GGGGACAACTTTGTACAAAAAAGTTGGCACCATGTCTTCAACCGAAGTGAA	GGGGACAACTTTGTACAAGAAAGTTGGCAAATTCGCCTTCTTGTGCCC
CG12576	GGGGACAACTTTGTACAAAAAAGTTGGCACCATGTTCCAAGTCCTGCCC	GGGGACAACTTTGTACAAGAAAGTTGGCAACTTAAAGTCATCCGATTCGA
CG12582	GGGGACAACTTTGTACAAAAAAGTTGGCACCATGAAGTACGGATGCGGA	GGGGACAACTTTGTACAAGAAAGTTGGCAATCTCATAAAGTCGTTGACGG
CG12589	GGGGACAACTTTGTACAAAAAAGTTGGCACCATGGACGCGCATTCCAC	GGGGACAACTTTGTACAAGAAAGTTGGCAACAGTGCCCAGTGGCGT
CG12594	GGGGACAACTTTGTACAAAAAAGTTGGCACCATGGCTCGGCCGAATC	GGGGACAACTTTGTACAAGAAAGTTGGCAAGTTGCCATTGTAGTCCTCGA
CG12605	GGGGACAACTTTGTACAAAAAAGTTGGCACCATGTCCGTGGACTTTATACT	GGGGACAACTTTGTACAAGAAAGTTGGCAAGGCCACCACAATGTCCTG
CG12607	GGGGACAACTTTGTACAAAAAAGTTGGCACCATGAAATTCTTTTTGCTATT	GGGGACAACTTTGTACAAGAAAGTTGGCAATGCTTTTGATCTTGACTTCT
CG12607	GGGGACAACTTTGTACAAAAAAGTTGGCACCATGAAATTCTTTTTGCTATT	GGGGACAACTTTGTACAAGAAAGTTGGCAAGTAGCGGCGCAGGCGAT
CG12608	GGGGACAACTTTGTACAAAAAAGTTGGCACCATGCCGCCGGAAATG	GGGGACAACTTTGTACAAGAAAGTTGGCAACTTCTTTTTCTGCTGCTTTG
CG12617	GGGGACAACTTTGTACAAAAAAGTTGGCACCATGAGTATTTCTTTAATACG	GGGGACAACTTTGTACAAGAAAGTTGGCAATTTCTTCTCCTTGTCCTTTT
CG12620	GGGGACAACTTTGTACAAAAAAGTTGGCACCATGACGACTAAAAGAACAAG	GGGGACAACTTTGTACAAGAAAGTTGGCAATAAATTTCGCGTTTTTTGA
CG12637	GGGGACAACTTTGTACAAAAAAGTTGGCACCATGCCGAAACACACTCCA	GGGGACAACTTTGTACAAGAAAGTTGGCAAATTCAATTTCAATATGAGAG
CG12641	GGGGACAACTTTGTACAAAAAAGTTGGCACCATGAAGATTCCGCCGGC	GGGGACAACTTTGTACAAGAAAGTTGGCAACATCTTTTGCTGGGCCA
CG12643	GGGGACAACTTTGTACAAAAAAGTTGGCACCATGCCGTTCCCCATCC	GGGGACAACTTTGTACAAGAAAGTTGGCAACTCCCTGTCGGCGGG
CG1265	GGGGACAACTTTGTACAAAAAAGTTGGCACCATGAGTGGAGCTCTCGGAGA	GGGGACAACTTTGTACAAGAAAGTTGGCAACTCCGCCTTGGCCTTC
CG12655	GGGGACAACTTTGTACAAAAAAGTTGGCACCATGTCGAATTTCAATCGCA	GGGGACAACTTTGTACAAGAAAGTTGGCAAAAATCTCATGCCGCCCA
CG12659	GGGGACAACTTTGTACAAAAAAGTTGGCACCATGGAACAAAATGCGAAGC	GGGGACAACTTTGTACAAGAAAGTTGGCAATCCCACGGCGCTGGTAT
CG12661	GGGGACAACTTTGTACAAAAAAGTTGGCACCATGGATTGTGACAATTCGAG	GGGGACAACTTTGTACAAGAAAGTTGGCAAAACACCTTTCTCCAGGGT
CG12674	GGGGACAACTTTGTACAAAAAAGTTGGCACCATGGCATCTGGGTTCGTG	GGGGACAACTTTGTACAAGAAAGTTGGCAAATCGGTAGTTGTATTCATTC
CG12679	GGGGACAACTTTGTACAAAAAAGTTGGCACCATGCATGTGGTGGGGG	GGGGACAACTTTGTACAAGAAAGTTGGCAAGCCCTCAGTGAGTGCGT
CG12680	GGGGACAACTTTGTACAAAAAAGTTGGCACCATGGAGCTGGCAGGGAT	GGGGACAACTTTGTACAAGAAAGTTGGCAATGGCAGCTCGCATAAAAA
CG12681	GGGGACAACTTTGTACAAAAAAGTTGGCACCATGGTTGTTCCGAGGATT	GGGGACAACTTTGTACAAGAAAGTTGGCAACTGTGGCGCTTCAGTTTC
CG12682	GGGGACAACTTTGTACAAAAAAGTTGGCACCATGGAGGACAGGGCTTCTT	GGGGACAACTTTGTACAAGAAAGTTGGCAATGACATTACGCCCTCGATT
CG12684	GGGGACAACTTTGTACAAAAAAGTTGGCACCATGTCAAAGCAAAACGTTCA	GGGGACAACTTTGTACAAGAAAGTTGGCAAAGCATACAGCTTGTTCGGC
CG12691	GGGGACAACTTTGTACAAAAAAGTTGGCACCATGTTGCACAGCAGCTACAA	GGGGACAACTTTGTACAAGAAAGTTGGCAAATTAGTTTGCCCTTGCGG
CG12692	GGGGACAACTTTGTACAAAAAAGTTGGCACCATGGGGCACATCGATGG	GGGGACAACTTTGTACAAGAAAGTTGGCAAAAAGCCTAGGACTTTGATCA
CG12699	GGGGACAACTTTGTACAAAAAAGTTGGCACCATGTCAGAAGAAGAAGCCCC	GGGGACAACTTTGTACAAGAAAGTTGGCAAGCAGTCAGTAGAGACTTCGA
CG12702	GGGGACAACTTTGTACAAAAAAGTTGGCACCATGGCTACGCTACGGAACC	GGGGACAACTTTGTACAAGAAAGTTGGCAAAGCCTTCCGCTTCGGCT
CG12703	GGGGACAACTTTGTACAAAAAAGTTGGCACCATGGCCCCGGCTCTAA	GGGGACAACTTTGTACAAGAAAGTTGGCAAGGAACCGAAGTGGTCCTT
CG12708	GGGGACAACTTTGTACAAAAAAGTTGGCACCATGCTCAAGTGGGCCGT	GGGGACAACTTTGTACAAGAAAGTTGGCAAGCTTTCTTCCACCAGGGAG
CG1271	GGGGACAACTTTGTACAAAAAAGTTGGCACCATGTCGGCGCCTTCAA	GGGGACAACTTTGTACAAGAAAGTTGGCAAATACCAGTCACTAAACCGGG
CG12713	GGGGACAACTTTGTACAAAAAAGTTGGCACCATGATGTCCCAAATTCCGG	GGGGACAACTTTGTACAAGAAAGTTGGCAATGAAAGTTTTTTCAGTTCTT
CG12715	GGGGACAACTTTGTACAAAAAAGTTGGCACCATGGTCTACTATCAATTGCG	GGGGACAACTTTGTACAAGAAAGTTGGCAAATATGCCGCTCGACTCTGG
CG12716	GGGGACAACTTTGTACAAAAAAGTTGGCACCATGCAGACGCAGCAGAAA	GGGGACAACTTTGTACAAGAAAGTTGGCAATTCAAGTATTTTGGTTTGTG
CG12717	GGGGACAACTTTGTACAAAAAAGTTGGCACCATGGATCGCAAAGAAACTGT	GGGGACAACTTTGTACAAGAAAGTTGGCAATTTGAGTGTATTCCTTCTCC
CG12721	GGGGACAACTTTGTACAAAAAAGTTGGCACCATGGCCAAGATATTGCCC	GGGGACAACTTTGTACAAGAAAGTTGGCAACATTTCCTGGCCTGCG
CG12725	GGGGACAACTTTGTACAAAAAAGTTGGCACCATGCGTAAGATGCAAGTTCT	GGGGACAACTTTGTACAAGAAAGTTGGCAAATCAGATCCAGAGAAATTCA
CG12728	GGGGACAACTTTGTACAAAAAAGTTGGCACCATGCTATTGAAAGTAGTGAA	GGGGACAACTTTGTACAAGAAAGTTGGCAATTTTTGCGCTAACTTATTGA
CG1273	GGGGACAACTTTGTACAAAAAAGTTGGCACCATGGACACTGTCTATGGGAC	GGGGACAACTTTGTACAAGAAAGTTGGCAACTTCTTAACCGTCACCTGGA
CG12730	GGGGACAACTTTGTACAAAAAAGTTGGCACCATGTCGTTGACGGGAACC	GGGGACAACTTTGTACAAGAAAGTTGGCAATATCGTTTGGGTGGCCA
CG12736	GGGGACAACTTTGTACAAAAAAGTTGGCACCATGAGCGGACTCCTTCCG	GGGGACAACTTTGTACAAGAAAGTTGGCAAACAATCCACGAAGACTTTTG
CG12744	GGGGACAACTTTGTACAAAAAAGTTGGCACCATGGAAACGGCGTTGG	GGGGACAACTTTGTACAAGAAAGTTGGCAACATAAAACAGTTGTCAGCGC
CG12746	GGGGACAACTTTGTACAAAAAAGTTGGCACCATGCCCGATAGTTGTACGG	GGGGACAACTTTGTACAAGAAAGTTGGCAAGTACCATTTGGACTCCTCCT
CG12746	GGGGACAACTTTGTACAAAAAAGTTGGCACCATGACTGCGAGCAAGGAAG	GGGGACAACTTTGTACAAGAAAGTTGGCAAGTACCATTTGGACTCCTCCT
CG1275	GGGGACAACTTTGTACAAAAAAGTTGGCACCATGTCGAAGGACGCGGA	GGGGACAACTTTGTACAAGAAAGTTGGCAACTCGTTGACAGAACTGGAGT
CG1275	GGGGACAACTTTGTACAAAAAAGTTGGCACCATGTTGTTCTCACTGGGCAG	GGGGACAACTTTGTACAAGAAAGTTGGCAACTCGTTGACAGAACTGGAGT
CG12768	GGGGACAACTTTGTACAAAAAAGTTGGCACCATGGCCTTTTCCCGCC	GGGGACAACTTTGTACAAGAAAGTTGGCAACTTCTCTGCAATTAGCAGAA
CG12769	GGGGACAACTTTGTACAAAAAAGTTGGCACCATGAACTTCCAGATGGCCG	GGGGACAACTTTGTACAAGAAAGTTGGCAATTGGTGGCTCTTGCTGAG
CG12773	GGGGACAACTTTGTACAAAAAAGTTGGCACCATGACTAATAGCTCTGAGGG	GGGGACAACTTTGTACAAGAAAGTTGGCAAGATGTCATCTATGAGGCGAC
CG12782	GGGGACAACTTTGTACAAAAAAGTTGGCACCATGAATCAATTCGGCCAGC	GGGGACAACTTTGTACAAGAAAGTTGGCAAGGCAGCAACATTCGTTTCA
CG12784	GGGGACAACTTTGTACAAAAAAGTTGGCACCATGGATTTCGGTGAAAACG	GGGGACAACTTTGTACAAGAAAGTTGGCAACTTTGCCTTCAACTGGCAA
CG12788	GGGGACAACTTTGTACAAAAAAGTTGGCACCATGCGGCGCATTTGTC	GGGGACAACTTTGTACAAGAAAGTTGGCAAGTTTAACAAATTTACATAGTAATCCAAGG
CG12795	GGGGACAACTTTGTACAAAAAAGTTGGCACCATGGAATTTCCACACTTGGG	GGGGACAACTTTGTACAAGAAAGTTGGCAAGGACAGCAGGCACTTGTC
CG12796	GGGGACAACTTTGTACAAAAAAGTTGGCACCATGGCATTTACCAGCAGCTC	GGGGACAACTTTGTACAAGAAAGTTGGCAACTGAGTGGCCTTCGGTTT
CG12811	GGGGACAACTTTGTACAAAAAAGTTGGCACCATGATCAATCCCCAACTTTT	GGGGACAACTTTGTACAAGAAAGTTGGCAAAGGACACTTTCCCTGAGCC
CG12818	GGGGACAACTTTGTACAAAAAAGTTGGCACCATGAATATTTTACCAAAAAA	GGGGACAACTTTGTACAAGAAAGTTGGCAAGAGCATATTTTGCTTTGCT
CG12821	GGGGACAACTTTGTACAAAAAAGTTGGCACCATGGGCGACTTGAGCTG	GGGGACAACTTTGTACAAGAAAGTTGGCAACGTATACTCTTGGCTTAAGC
CG12821	GGGGACAACTTTGTACAAAAAAGTTGGCACCATGTATGAGGCTTGTTTCCC	GGGGACAACTTTGTACAAGAAAGTTGGCAACGTATACTCTTGGCTTAAGC
CG12822	GGGGACAACTTTGTACAAAAAAGTTGGCACCATGCACGAGGATGATCTGAA	GGGGACAACTTTGTACAAGAAAGTTGGCAAGGCGCTGCGCAGGTC
CG12824	GGGGACAACTTTGTACAAAAAAGTTGGCACCATGTGGAAACCGGACTCC	GGGGACAACTTTGTACAAGAAAGTTGGCAATATGGGATTCACCAAAA
CG12825	GGGGACAACTTTGTACAAAAAAGTTGGCACCATGTGGAAGCTGGACACCA	GGGGACAACTTTGTACAAGAAAGTTGGCAATATGTGATTGATGAACTCCT
CG12826	GGGGACAACTTTGTACAAAAAAGTTGGCACCATGGATCTTAAGCAATTGT	GGGGACAACTTTGTACAAGAAAGTTGGCAAGCCAAAGAAGTTGGGCA
CG12828	GGGGACAACTTTGTACAAAAAAGTTGGCACCATGAAGAAGCATTTGGAAGT	GGGGACAACTTTGTACAAGAAAGTTGGCAAAAAATCCATGGTCTCGCA
CG12831	GGGGACAACTTTGTACAAAAAAGTTGGCACCATGTCAGCATGGAAGATAGC	GGGGACAACTTTGTACAAGAAAGTTGGCAATTTGCGGCTCTCCTGGT
CG12848	GGGGACAACTTTGTACAAAAAAGTTGGCACCATGCGCGTACCCGGA	GGGGACAACTTTGTACAAGAAAGTTGGCAATACGGGATTGGGGTAGCG
CG12853	GGGGACAACTTTGTACAAAAAAGTTGGCACCATGCCGGCAAAAAAGGA	GGGGACAACTTTGTACAAGAAAGTTGGCAACTTCTTTTTGCCTTTGCCC
CG12857	GGGGACAACTTTGTACAAAAAAGTTGGCACCATGGAGGAGCTAATGAGGCA	GGGGACAACTTTGTACAAGAAAGTTGGCAAATCGGCAACAAAATCGTCC
CG12860	GGGGACAACTTTGTACAAAAAAGTTGGCACCATGTTTCTGGCCAAAAGTTC	GGGGACAACTTTGTACAAGAAAGTTGGCAAACACGATTCATTGCGCG
CG12861	GGGGACAACTTTGTACAAAAAAGTTGGCACCATGGGGGTGTTGCAGACA	GGGGACAACTTTGTACAAGAAAGTTGGCAAGTGTGTCTTATGGCGGAAA
CG12863	GGGGACAACTTTGTACAAAAAAGTTGGCACCATGTTTGATAATAAAAGCGA	GGGGACAACTTTGTACAAGAAAGTTGGCAAAAGACACTGAATTGTTGTTT
CG12866	GGGGACAACTTTGTACAAAAAAGTTGGCACCATGAGCAGGAATCGTAGGC	GGGGACAACTTTGTACAAGAAAGTTGGCAATTGGGCCATCCTGTTGC
CG12866	GGGGACAACTTTGTACAAAAAAGTTGGCACCATGGTCAGTGTGGCCGTC	GGGGACAACTTTGTACAAGAAAGTTGGCAATTGGGCCATCCTGTTGC
CG12868	GGGGACAACTTTGTACAAAAAAGTTGGCACCATGACAACGAATTCAGTAAC	GGGGACAACTTTGTACAAGAAAGTTGGCAAGCGATACCGCATAGACCA
CG12869	GGGGACAACTTTGTACAAAAAAGTTGGCACCATGTGGAATGCATTAAGGA	GGGGACAACTTTGTACAAGAAAGTTGGCAATAAGCTGTAGCAATCTGATG
CG1287	GGGGACAACTTTGTACAAAAAAGTTGGCACCATGCTTTTGGCCCGTTT	GGGGACAACTTTGTACAAGAAAGTTGGCAAGTTCTTCCTCTTTTGGTCTC
CG12877	GGGGACAACTTTGTACAAAAAAGTTGGCACCATGCTGCCATCCACGG	GGGGACAACTTTGTACAAGAAAGTTGGCAAACTGATTTTGTTGCGCAGA
CG1288	GGGGACAACTTTGTACAAAAAAGTTGGCACCATGGATATTTCCAAGGCCG	GGGGACAACTTTGTACAAGAAAGTTGGCAAGATCATAATATTATTGGGCA
CG12880	GGGGACAACTTTGTACAAAAAAGTTGGCACCATGCTAAAAGTGTCAGTCGG	GGGGACAACTTTGTACAAGAAAGTTGGCAACGAGATGATGTTCTGGTAGA
CG12883	GGGGACAACTTTGTACAAAAAAGTTGGCACCATGGCCAGCAGTTCGAG	GGGGACAACTTTGTACAAGAAAGTTGGCAATTTTGGCACCCGACG
CG12885	GGGGACAACTTTGTACAAAAAAGTTGGCACCATGCTGGAGCGGATCGA	GGGGACAACTTTGTACAAGAAAGTTGGCAAATTCTTTGCCTCGCTGCC
CG12895	GGGGACAACTTTGTACAAAAAAGTTGGCACCATGTTGCGGCAATTTAT	GGGGACAACTTTGTACAAGAAAGTTGGCAACAAATCCGGCTGCCTTA
CG12902	GGGGACAACTTTGTACAAAAAAGTTGGCACCATGCCCTGTTGTAAGCGT	GGGGACAACTTTGTACAAGAAAGTTGGCAACTTCTTGGCCTTGCCTTC
CG12907	GGGGACAACTTTGTACAAAAAAGTTGGCACCATGCTGTCCTCCGCCAC	GGGGACAACTTTGTACAAGAAAGTTGGCAAGGTATGCCATATAATGCACT
CG12909	GGGGACAACTTTGTACAAAAAAGTTGGCACCATGGTCTTCTTCACGTGCAA	GGGGACAACTTTGTACAAGAAAGTTGGCAAGCTAGCGATCTTAACTATTT
CG1291	GGGGACAACTTTGTACAAAAAAGTTGGCACCATGGTTCGAGTTCTGTTCCT	GGGGACAACTTTGTACAAGAAAGTTGGCAATTTATTTTTCTTAGCACTCG
CG12910	GGGGACAACTTTGTACAAAAAAGTTGGCACCATGCTGGCCGCCCCG	GGGGACAACTTTGTACAAGAAAGTTGGCAACACCAGATCGCAGATGCC
CG12911	GGGGACAACTTTGTACAAAAAAGTTGGCACCATGAGTGCTATGTTGTTGA	GGGGACAACTTTGTACAAGAAAGTTGGCAAGAGGACGTGGTCGGCC
CG12912	GGGGACAACTTTGTACAAAAAAGTTGGCACCATGTGGGAAATCAACAGCAA	GGGGACAACTTTGTACAAGAAAGTTGGCAAATATGCAGCAATTGTTGCTG
CG12913	GGGGACAACTTTGTACAAAAAAGTTGGCACCATGCATAACTCCCTGGTGAC	GGGGACAACTTTGTACAAGAAAGTTGGCAACGATGTCATCTTTGCCGC
CG12914	GGGGACAACTTTGTACAAAAAAGTTGGCACCATGTTGCGCGAAAACCC	GGGGACAACTTTGTACAAGAAAGTTGGCAATTCGATGTTCTTCCGATAGA
CG12917	GGGGACAACTTTGTACAAAAAAGTTGGCACCATGAAAATTGCTCCTATGGA	GGGGACAACTTTGTACAAGAAAGTTGGCAAATATGGGAACCGCTTGGG
CG12920	GGGGACAACTTTGTACAAAAAAGTTGGCACCATGCACAAGAACACCATTTG	GGGGACAACTTTGTACAAGAAAGTTGGCAACTGCATCAGGATGTGCTCG
CG12923	GGGGACAACTTTGTACAAAAAAGTTGGCACCATGGAGTTTCTGGACCCAAA	GGGGACAACTTTGTACAAGAAAGTTGGCAACACGTTTCCCTCGGACTC
CG12926	GGGGACAACTTTGTACAAAAAAGTTGGCACCATGTCGGAGGCCTATTCG	GGGGACAACTTTGTACAAGAAAGTTGGCAAGTCGATGTCTAGTTTTCTGA
CG12929	GGGGACAACTTTGTACAAAAAAGTTGGCACCATGCTGGATATCGCTGCA	GGGGACAACTTTGTACAAGAAAGTTGGCAAGACATTTAGCTTACTTCTTC
CG12929	GGGGACAACTTTGTACAAAAAAGTTGGCACCATGCTGGATATCGCTGCA	GGGGACAACTTTGTACAAGAAAGTTGGCAAGTGGAATGTTATATTTAGCT
CG12934	GGGGACAACTTTGTACAAAAAAGTTGGCACCATGAAGGCAGCAATAATTTT	GGGGACAACTTTGTACAAGAAAGTTGGCAAAACAAATTCTAGCTCGATTT
CG12935	GGGGACAACTTTGTACAAAAAAGTTGGCACCATGAGCAATCTGCTGAATTT	GGGGACAACTTTGTACAAGAAAGTTGGCAAAATGCGACGCTTGAGGC
CG12942	GGGGACAACTTTGTACAAAAAAGTTGGCACCATGGACGCCGCCGTAC	GGGGACAACTTTGTACAAGAAAGTTGGCAAAGGTATCAAATTGAGCAGGT
CG12943	GGGGACAACTTTGTACAAAAAAGTTGGCACCATGGAGCCAAAGTCGCAG	GGGGACAACTTTGTACAAGAAAGTTGGCAACATACTGTTGAGCGTCAACT
CG12945	GGGGACAACTTTGTACAAAAAAGTTGGCACCATGAGAACGGAGGCAGC	GGGGACAACTTTGTACAAGAAAGTTGGCAACACATTATCAATGTTATTAT
CG12947	GGGGACAACTTTGTACAAAAAAGTTGGCACCATGAGATTGATCTGGCTGCA	GGGGACAACTTTGTACAAGAAAGTTGGCAAAACCCACTTACGAGCATGTG
CG12948	GGGGACAACTTTGTACAAAAAAGTTGGCACCATGTCGATGAGCAATTTATC	GGGGACAACTTTGTACAAGAAAGTTGGCAAAGCCACGGGGGGAAC
CG12950	GGGGACAACTTTGTACAAAAAAGTTGGCACCATGGAGTTACTGCTGCTGTT	GGGGACAACTTTGTACAAGAAAGTTGGCAATACGGTGCTGTCGCGCT
CG12951	GGGGACAACTTTGTACAAAAAAGTTGGCACCATGTTGTCGAATCAAGATCT	GGGGACAACTTTGTACAAGAAAGTTGGCAAAGCCGATATGATTTGGTTGC
CG12963	GGGGACAACTTTGTACAAAAAAGTTGGCACCATGGAGCGAATAACATCGC	GGGGACAACTTTGTACAAGAAAGTTGGCAACACCGCTGTCGTTGGC
CG12963	GGGGACAACTTTGTACAAAAAAGTTGGCACCATGGATCTCGTCGAGGTGT	GGGGACAACTTTGTACAAGAAAGTTGGCAACACCGCTGTCGTTGGC
CG12963	GGGGACAACTTTGTACAAAAAAGTTGGCACCATGCACGGATCGGAGC	GGGGACAACTTTGTACAAGAAAGTTGGCAACACCGCTGTCGTTGGC
CG12963	GGGGACAACTTTGTACAAAAAAGTTGGCACCATGAGTTTTATATGTTTAAA	GGGGACAACTTTGTACAAGAAAGTTGGCAACACCGCTGTCGTTGGC
CG12974	GGGGACAACTTTGTACAAAAAAGTTGGCACCATGTATTCAGCACCAGCGG	GGGGACAACTTTGTACAAGAAAGTTGGCAAGTACTGGTTGTGGCGCAG
CG12975	GGGGACAACTTTGTACAAAAAAGTTGGCACCATGAAACTCAGCACATACAA	GGGGACAACTTTGTACAAGAAAGTTGGCAAGACCTCGTCCTCGTTAAGGA
CG12984	GGGGACAACTTTGTACAAAAAAGTTGGCACCATGAATGTGGACAAAGCCAG	GGGGACAACTTTGTACAAGAAAGTTGGCAAAAAAGGTTGCCGGCGAT
CG12985	GGGGACAACTTTGTACAAAAAAGTTGGCACCATGTATATATTTCCACCAT	GGGGACAACTTTGTACAAGAAAGTTGGCAAGTACGAGTGATCCCCGTACA
CG12990	GGGGACAACTTTGTACAAAAAAGTTGGCACCATGCTCCTCGTTCTGCTCC	GGGGACAACTTTGTACAAGAAAGTTGGCAACTGGCTTTTCTTTTTTGCTG
CG12991	GGGGACAACTTTGTACAAAAAAGTTGGCACCATGACTTTCTACTGGTGGTC	GGGGACAACTTTGTACAAGAAAGTTGGCAAAAGCTTTGTATGTTTGACCG
CG12994	GGGGACAACTTTGTACAAAAAAGTTGGCACCATGCCAGCGGGTCGAGT	GGGGACAACTTTGTACAAGAAAGTTGGCAATGCGGTCACGTAGTACTCCC
CG12998	GGGGACAACTTTGTACAAAAAAGTTGGCACCATGAAGGTATTCATTGTACT	GGGGACAACTTTGTACAAGAAAGTTGGCAACCACCATCCACTATTGGAGC
CG13000	GGGGACAACTTTGTACAAAAAAGTTGGCACCATGTCCATTAGCCTCTCTGA	GGGGACAACTTTGTACAAGAAAGTTGGCAAATTGGAGTAGTCCAGTCGCC
CG13001	GGGGACAACTTTGTACAAAAAAGTTGGCACCATGGCCACCAGCGAGAT	GGGGACAACTTTGTACAAGAAAGTTGGCAAGTTGTTCTTCTTCTTGGGCT
CG13004	GGGGACAACTTTGTACAAAAAAGTTGGCACCATGGTACTACAAAACCACAA	GGGGACAACTTTGTACAAGAAAGTTGGCAAGATGTGCAGGGTGGACC
CG13010	GGGGACAACTTTGTACAAAAAAGTTGGCACCATGTGCATGCCGTATTTGAG	GGGGACAACTTTGTACAAGAAAGTTGGCAAGAGCGACTCAATGCTGGA
CG13012	GGGGACAACTTTGTACAAAAAAGTTGGCACCATGGACTTGAAAATGGAGCT	GGGGACAACTTTGTACAAGAAAGTTGGCAAGTACCGCTCCACCACCA
CG13014	GGGGACAACTTTGTACAAAAAAGTTGGCACCATGGTGTCCAACAGAAGTCC	GGGGACAACTTTGTACAAGAAAGTTGGCAAGCTGGCCACAGCGTC
CG13016	GGGGACAACTTTGTACAAAAAAGTTGGCACCATGACCTACGACGAGCGC	GGGGACAACTTTGTACAAGAAAGTTGGCAACATAAATGCATCTCTCATGC
CG13018	GGGGACAACTTTGTACAAAAAAGTTGGCACCATGATGCGCTACGAGGG	GGGGACAACTTTGTACAAGAAAGTTGGCAAGTAGCCCTTGCGACCTCG
CG13021	GGGGACAACTTTGTACAAAAAAGTTGGCACCATGTCGGACTACTCAAAGTT	GGGGACAACTTTGTACAAGAAAGTTGGCAAATTGAGTTCTTCTTCCTTCC
CG13025	GGGGACAACTTTGTACAAAAAAGTTGGCACCATGGAGAATGAAACCGAAGC	GGGGACAACTTTGTACAAGAAAGTTGGCAATCGCATGGAACTGTTCACTT
CG13028	GGGGACAACTTTGTACAAAAAAGTTGGCACCATGCAGTTCATCTATTTGAC	GGGGACAACTTTGTACAAGAAAGTTGGCAAGTCTGTATCATCCCCCACTG
CG13029	GGGGACAACTTTGTACAAAAAAGTTGGCACCATGTGCTTCATGATGATAGG	GGGGACAACTTTGTACAAGAAAGTTGGCAATGGCAAATACTTTACCGGC
CG13033	GGGGACAACTTTGTACAAAAAAGTTGGCACCATGCAAGGATTCAAGGAGA	GGGGACAACTTTGTACAAGAAAGTTGGCAAGAAACGGAGTCGCTTCACG
CG13038	GGGGACAACTTTGTACAAAAAAGTTGGCACCATGCGGCATCTGTTGCT	GGGGACAACTTTGTACAAGAAAGTTGGCAAGCTACCCGGCACGTAGA
CG13039	GGGGACAACTTTGTACAAAAAAGTTGGCACCATGTCGAATACCAGTCGTCG	GGGGACAACTTTGTACAAGAAAGTTGGCAACGCCAGGTGCTGGATC
CG1304	GGGGACAACTTTGTACAAAAAAGTTGGCACCATGAGATCCGTTAAGGCAGC	GGGGACAACTTTGTACAAGAAAGTTGGCAATTTCACATCCGAGTTATTCT
CG13040	GGGGACAACTTTGTACAAAAAAGTTGGCACCATGTTCCGCTTCATTGCT	GGGGACAACTTTGTACAAGAAAGTTGGCAAATGATGGTAGACATGGGCC
CG13041	GGGGACAACTTTGTACAAAAAAGTTGGCACCATGTTCAAATTTGTTGCTGT	GGGGACAACTTTGTACAAGAAAGTTGGCAAGTGGTGCAGGGTGTAGGC
CG13042	GGGGACAACTTTGTACAAAAAAGTTGGCACCATGTACAAGTTGGTGGTGTT	GGGGACAACTTTGTACAAGAAAGTTGGCAACCAGGACGGAGCCCA
CG13043	GGGGACAACTTTGTACAAAAAAGTTGGCACCATGTTCAAGTTGGTGGTATT	GGGGACAACTTTGTACAAGAAAGTTGGCAACCACACACCAGTGGCG
CG13044	GGGGACAACTTTGTACAAAAAAGTTGGCACCATGTTCAAATTGTTCGTTCT	GGGGACAACTTTGTACAAGAAAGTTGGCAACCAGGAGCCAGCGGC
CG13046	GGGGACAACTTTGTACAAAAAAGTTGGCACCATGGCGCCCAATTTGAC	GGGGACAACTTTGTACAAGAAAGTTGGCAAGCGCCTCTGGATCTGC
CG13049	GGGGACAACTTTGTACAAAAAAGTTGGCACCATGTTCGCCAAGATTGTGC	GGGGACAACTTTGTACAAGAAAGTTGGCAAGAAGAAGTATGGGGCGGG
CG13050	GGGGACAACTTTGTACAAAAAAGTTGGCACCATGAAAGGACTGCTACTCA	GGGGACAACTTTGTACAAGAAAGTTGGCAACCAACCGTGGCCATAGC
CG13053	GGGGACAACTTTGTACAAAAAAGTTGGCACCATGCGCAATTATCTCTGGTT	GGGGACAACTTTGTACAAGAAAGTTGGCAAGAGCAGGAACGACGATAGC
CG13054	GGGGACAACTTTGTACAAAAAAGTTGGCACCATGGATACTCTGTCACCCAA	GGGGACAACTTTGTACAAGAAAGTTGGCAAGTACATGTGCTGTAGGGT
CG13056	GGGGACAACTTTGTACAAAAAAGTTGGCACCATGTCACAGAGAATGTACTT	GGGGACAACTTTGTACAAGAAAGTTGGCAACTTTCTGTACAGCGTGTTGG
CG13058	GGGGACAACTTTGTACAAAAAAGTTGGCACCATGCACATCACGGTTGTTTG	GGGGACAACTTTGTACAAGAAAGTTGGCAAAACGGGTGACAAATTCCG
CG13059	GGGGACAACTTTGTACAAAAAAGTTGGCACCATGTTCAAATTCGTCGCCTT	GGGGACAACTTTGTACAAGAAAGTTGGCAACTTGTGGTAGGCGGAGTAGA
CG13060	GGGGACAACTTTGTACAAAAAAGTTGGCACCATGTTCAAATTTATCGGCG	GGGGACAACTTTGTACAAGAAAGTTGGCAAGTGGTGCAGGGTGTAGGC
CG13062	GGGGACAACTTTGTACAAAAAAGTTGGCACCATGATGAAACTGGTAGTGTC	GGGGACAACTTTGTACAAGAAAGTTGGCAAGTGCAGATGGTAGTCGTGGA
CG13063	GGGGACAACTTTGTACAAAAAAGTTGGCACCATGTTCAAATTGGTGGTGTT	GGGGACAACTTTGTACAAGAAAGTTGGCAACCAGCTGGAGTTGTAGACAA
CG13064	GGGGACAACTTTGTACAAAAAAGTTGGCACCATGTTCAAGCTCGTCGTGC	GGGGACAACTTTGTACAAGAAAGTTGGCAAGAACCTAATGTTTTTGACA
CG13065	GGGGACAACTTTGTACAAAAAAGTTGGCACCATGTTCAAATACTTCGTTTT	GGGGACAACTTTGTACAAGAAAGTTGGCAACCATCCATGAGCGAGTCC
CG13067	GGGGACAACTTTGTACAAAAAAGTTGGCACCATGTTCAAATACTTCGCTCT	GGGGACAACTTTGTACAAGAAAGTTGGCAAACGGTAGTAGGCGGCAT
CG13068	GGGGACAACTTTGTACAAAAAAGTTGGCACCATGTTCAAGCTGTCTGCCCT	GGGGACAACTTTGTACAAGAAAGTTGGCAACAAAACAGTGGTGTATGCAG
CG13069	GGGGACAACTTTGTACAAAAAAGTTGGCACCATGTTCAAGTTCTTCGCCG	GGGGACAACTTTGTACAAGAAAGTTGGCAACTTCTTCAGCAGCAGAGGAG
CG1307	GGGGACAACTTTGTACAAAAAAGTTGGCACCATGGGCGACAAGTTGCTG	GGGGACAACTTTGTACAAGAAAGTTGGCAACAGCAATTTCAGGTGGCC
CG13074	GGGGACAACTTTGTACAAAAAAGTTGGCACCATGGACGTACTATCGCATT	GGGGACAACTTTGTACAAGAAAGTTGGCAAGTGTTCTACGTAGAATATCT
CG13075	GGGGACAACTTTGTACAAAAAAGTTGGCACCATGCAGAGGATAATCGCTTT	GGGGACAACTTTGTACAAGAAAGTTGGCAAAGGAGTAGGAGTAGTCGTAG
CG13077	GGGGACAACTTTGTACAAAAAAGTTGGCACCATGTCCGAGAGTAAGCAGCC	GGGGACAACTTTGTACAAGAAAGTTGGCAAAAACTGTTGCGATATATTTT
CG13078	GGGGACAACTTTGTACAAAAAAGTTGGCACCATGAGCGATGACAAAACAAA	GGGGACAACTTTGTACAAGAAAGTTGGCAAACTGGCCAGGCTACCAATC
CG1308	GGGGACAACTTTGTACAAAAAAGTTGGCACCATGGACAATAAGAAGGAT	GGGGACAACTTTGTACAAGAAAGTTGGCAAGGAAGTGAGGTTAATAATT
CG13081	GGGGACAACTTTGTACAAAAAAGTTGGCACCATGTGCAAGTTCACCAACCG	GGGGACAACTTTGTACAAGAAAGTTGGCAAGGCCTTAGAACTTTTGAGCA
CG13082	GGGGACAACTTTGTACAAAAAAGTTGGCACCATGGCCTGGAAGACTTTCA	GGGGACAACTTTGTACAAGAAAGTTGGCAAATAGCCCTCGATCTGGCG
CG13083	GGGGACAACTTTGTACAAAAAAGTTGGCACCATGAGAGTGCGACTGACTTT	GGGGACAACTTTGTACAAGAAAGTTGGCAACTGGCCCTTTCCATACCA
CG13084	GGGGACAACTTTGTACAAAAAAGTTGGCACCATGAAAGTACTGATCACGTT	GGGGACAACTTTGTACAAGAAAGTTGGCAAGTATCCTTGGGGGAGGGA
CG13086	GGGGACAACTTTGTACAAAAAAGTTGGCACCATGCCGAATCGCGCG	GGGGACAACTTTGTACAAGAAAGTTGGCAAGTGGATTACGGGACGGG
CG13088	GGGGACAACTTTGTACAAAAAAGTTGGCACCATGGAGCAAATAAATGAAGA	GGGGACAACTTTGTACAAGAAAGTTGGCAACGAGTCTGGACTGAATTCGA
CG1309	GGGGACAACTTTGTACAAAAAAGTTGGCACCATGAGTTTCCTAAATTACGT	GGGGACAACTTTGTACAAGAAAGTTGGCAAGGTGAACACAAATCCCTGCT
CG13090	GGGGACAACTTTGTACAAAAAAGTTGGCACCATGATGGAATCCGAGGTAGA	GGGGACAACTTTGTACAAGAAAGTTGGCAAGTATATGGGAAAACTGGGGT
CG13091	GGGGACAACTTTGTACAAAAAAGTTGGCACCATGCAGACAGACATATTGCA	GGGGACAACTTTGTACAAGAAAGTTGGCAAAATACTTGGAAAATCGGCCA
CG13096	GGGGACAACTTTGTACAAAAAAGTTGGCACCATGGTTAAAGTACAGAAACC	GGGGACAACTTTGTACAAGAAAGTTGGCAACTCTTCATCGTCATCATCA
CG13097	GGGGACAACTTTGTACAAAAAAGTTGGCACCATGATTGGAAGTAAAAAATC	GGGGACAACTTTGTACAAGAAAGTTGGCAAAAGCTTCAGCTTCTTGGCA
CG13101	GGGGACAACTTTGTACAAAAAAGTTGGCACCATGAGCAGGATGAGCAAACT	GGGGACAACTTTGTACAAGAAAGTTGGCAAGCCAGTGGGCAAATAAGC
CG13102	GGGGACAACTTTGTACAAAAAAGTTGGCACCATGTATATGAAAGCTTTAAT	GGGGACAACTTTGTACAAGAAAGTTGGCAAGGCATACATCTTGACCAGCA
CG13108	GGGGACAACTTTGTACAAAAAAGTTGGCACCATGCGAAGTCGCACGG	GGGGACAACTTTGTACAAGAAAGTTGGCAAATTTTGCTTATCCTCCTCCG
CG1311	GGGGACAACTTTGTACAAAAAAGTTGGCACCATGGGCTGTGCGGAGAG	GGGGACAACTTTGTACAAGAAAGTTGGCAAATCCGCCGACATGGG
CG13110	GGGGACAACTTTGTACAAAAAAGTTGGCACCATGCTCATTCCAGAGGTGG	GGGGACAACTTTGTACAAGAAAGTTGGCAATCGCTTGAAGCTTAGGCTCT
CG13114	GGGGACAACTTTGTACAAAAAAGTTGGCACCATGTTCGAACGCTGCAA	GGGGACAACTTTGTACAAGAAAGTTGGCAAGTAGTCCGCATATCCCCTTC
CG13116	GGGGACAACTTTGTACAAAAAAGTTGGCACCATGTTTCAGAAAAGGATT	GGGGACAACTTTGTACAAGAAAGTTGGCAACACCTGTTGAGTTCTGGGC
CG13117	GGGGACAACTTTGTACAAAAAAGTTGGCACCATGGCAGCCGCAGTAGTC	GGGGACAACTTTGTACAAGAAAGTTGGCAATTTGGTCACGCGATTCC
CG13123	GGGGACAACTTTGTACAAAAAAGTTGGCACCATGGACCTGCGTAAACTGTG	GGGGACAACTTTGTACAAGAAAGTTGGCAATGAGCGCGGATTATCCC
CG13124	GGGGACAACTTTGTACAAAAAAGTTGGCACCATGGCCGAAAAGGTGGA	GGGGACAACTTTGTACAAGAAAGTTGGCAAATTGTTAGTGTGCGTGTAGT
CG13126	GGGGACAACTTTGTACAAAAAAGTTGGCACCATGAATTTTTCACTGAATTT	GGGGACAACTTTGTACAAGAAAGTTGGCAACGCCAAAACAGGTGGTTC
CG13130	GGGGACAACTTTGTACAAAAAAGTTGGCACCATGATGATGATGATGATGGT	GGGGACAACTTTGTACAAGAAAGTTGGCAATCTTATTATCGATATGTTCG
CG13133	GGGGACAACTTTGTACAAAAAAGTTGGCACCATGCCCATCCACTGGGA	GGGGACAACTTTGTACAAGAAAGTTGGCAATTTGTCCATCGCCGTG
CG13135	GGGGACAACTTTGTACAAAAAAGTTGGCACCATGAGGAAATCACTACTGAT	GGGGACAACTTTGTACAAGAAAGTTGGCAAGCCCGAGTTTTGGCTCC
CG13137	GGGGACAACTTTGTACAAAAAAGTTGGCACCATGCAACGATCAAATGAAGA	GGGGACAACTTTGTACAAGAAAGTTGGCAAGTTAATGTTGTGATATAGTT
CG1314	GGGGACAACTTTGTACAAAAAAGTTGGCACCATGGAGAACAACAATTGCGA	GGGGACAACTTTGTACAAGAAAGTTGGCAAGTTCGCTTGAGGCCCTT
CG13142	GGGGACAACTTTGTACAAAAAAGTTGGCACCATGGATTCGTCTGAAAGCCA	GGGGACAACTTTGTACAAGAAAGTTGGCAATTTCTCACTAACCGGAAGTC
CG13144	GGGGACAACTTTGTACAAAAAAGTTGGCACCATGCAGAAGGCCATCAAGA	GGGGACAACTTTGTACAAGAAAGTTGGCAAGGCCTCCTCATCCAGCC
CG13148	GGGGACAACTTTGTACAAAAAAGTTGGCACCATGGCTCAAGTTCAGCTCAA	GGGGACAACTTTGTACAAGAAAGTTGGCAAGGCCCGGCGGCACTT
CG1315	GGGGACAACTTTGTACAAAAAAGTTGGCACCATGCCTAAGGAAACCGTAA	GGGGACAACTTTGTACAAGAAAGTTGGCAAGTTTTTCTTCGTTGGCACA
CG13151	GGGGACAACTTTGTACAAAAAAGTTGGCACCATGGAATGCGTGCTGGA	GGGGACAACTTTGTACAAGAAAGTTGGCAAGGTGGCTCCTTCATCCAC
CG13154	GGGGACAACTTTGTACAAAAAAGTTGGCACCATGGGAATTAAATTGGACA	GGGGACAACTTTGTACAAGAAAGTTGGCAATGTTCGACGTTCTTCCTGG
CG13155	GGGGACAACTTTGTACAAAAAAGTTGGCACCATGGACACACGCTTGCTG	GGGGACAACTTTGTACAAGAAAGTTGGCAACTCCCCTTTAATTGGCAACG
CG13159	GGGGACAACTTTGTACAAAAAAGTTGGCACCATGAAGTTCTTCGCTGTCCT	GGGGACAACTTTGTACAAGAAAGTTGGCAATCCGGACTTCTTGTTGAACA
CG1316	GGGGACAACTTTGTACAAAAAAGTTGGCACCATGTCGGACTATAGATCGCA	GGGGACAACTTTGTACAAGAAAGTTGGCAAGTTCCGTCTCAATCGCTTG
CG13160	GGGGACAACTTTGTACAAAAAAGTTGGCACCATGGGAGCCACTAGGAATGG	GGGGACAACTTTGTACAAGAAAGTTGGCAAGAATATATGCCGTTCGTAGC
CG13163	GGGGACAACTTTGTACAAAAAAGTTGGCACCATGCAACGCATAAGATTAA	GGGGACAACTTTGTACAAGAAAGTTGGCAACGACTGGATTGTATTGGAAG
CG1317	GGGGACAACTTTGTACAAAAAAGTTGGCACCATGGACGACCTGTCGCA	GGGGACAACTTTGTACAAGAAAGTTGGCAACAGAAGTTCAGCCAACTCGA
CG13170	GGGGACAACTTTGTACAAAAAAGTTGGCACCATGAAGAGCCTTCTGAGTCT	GGGGACAACTTTGTACAAGAAAGTTGGCAATCCCCTGCGTATGATTATGG
CG13171	GGGGACAACTTTGTACAAAAAAGTTGGCACCATGTCTGCCTTTAAAATTGC	GGGGACAACTTTGTACAAGAAAGTTGGCAAGTCACGAAGTGAGGCCATC
CG13175	GGGGACAACTTTGTACAAAAAAGTTGGCACCATGACAAGTCCGTCGCG	GGGGACAACTTTGTACAAGAAAGTTGGCAAGAAGCTGTAGTCCTTGTGCT
CG13177	GGGGACAACTTTGTACAAAAAAGTTGGCACCATGGCAAAGTTATTTTCCA	GGGGACAACTTTGTACAAGAAAGTTGGCAATCCCCAAACTGGGTAAATTC
CG13178	GGGGACAACTTTGTACAAAAAAGTTGGCACCATGCTCTACGTGATCGATCA	GGGGACAACTTTGTACAAGAAAGTTGGCAAAGGCATTTTGCTGTACAGG
CG13183	GGGGACAACTTTGTACAAAAAAGTTGGCACCATGATTTCTCGCCGCAAG	GGGGACAACTTTGTACAAGAAAGTTGGCAATTCATGTGCGCTGATCAGA
CG13186	GGGGACAACTTTGTACAAAAAAGTTGGCACCATGCCACCAAAGAAGCC	GGGGACAACTTTGTACAAGAAAGTTGGCAACATGTCCTCTTTCTCCTCA
CG13188	GGGGACAACTTTGTACAAAAAAGTTGGCACCATGGTGTCGCGTCGAAA	GGGGACAACTTTGTACAAGAAAGTTGGCAAGTCCCATTCCCCGATGA
CG13189	GGGGACAACTTTGTACAAAAAAGTTGGCACCATGATTCCAGGCTATGGACC	GGGGACAACTTTGTACAAGAAAGTTGGCAACGACAGCGCCACCTC
CG1319	GGGGACAACTTTGTACAAAAAAGTTGGCACCATGCTAGTCATAAACTCATG	GGGGACAACTTTGTACAAGAAAGTTGGCAACGCGGCACGTGCGTC
CG13192	GGGGACAACTTTGTACAAAAAAGTTGGCACCATGGCTGTGCTACCACCAG	GGGGACAACTTTGTACAAGAAAGTTGGCAAGTTGTAGAGGTCCCACAATG
CG13196	GGGGACAACTTTGTACAAAAAAGTTGGCACCATGTCAACCAAGCGGATCA	GGGGACAACTTTGTACAAGAAAGTTGGCAATTTTCCAAATTTATACAATG
CG13197	GGGGACAACTTTGTACAAAAAAGTTGGCACCATGGTCAAGGACATACCAGA	GGGGACAACTTTGTACAAGAAAGTTGGCAACTTTTGATCGCTGTAGTTTC
CG13202	GGGGACAACTTTGTACAAAAAAGTTGGCACCATGGATAACTGGAAGATAAC	GGGGACAACTTTGTACAAGAAAGTTGGCAAATCCCGGGCCGCCGAGT
CG13203	GGGGACAACTTTGTACAAAAAAGTTGGCACCATGTCCGCTCCGGTCC	GGGGACAACTTTGTACAAGAAAGTTGGCAACTTGCTCTGGAGCAGAGCTT
CG13204	GGGGACAACTTTGTACAAAAAAGTTGGCACCATGGATTTCCTAAAGCCCTT	GGGGACAACTTTGTACAAGAAAGTTGGCAAAACCTGGCCCGTGGAG
CG13215	GGGGACAACTTTGTACAAAAAAGTTGGCACCATGAAGTGCATCATATCCA	GGGGACAACTTTGTACAAGAAAGTTGGCAATTTGCCAAAGCTGTCGG
CG13216	GGGGACAACTTTGTACAAAAAAGTTGGCACCATGACCAAGTTCGTTGCGA	GGGGACAACTTTGTACAAGAAAGTTGGCAAAAAGCCTGGGGCATAGC
CG13217	GGGGACAACTTTGTACAAAAAAGTTGGCACCATGAAGTTCCTTGCCCTGAG	GGGGACAACTTTGTACAAGAAAGTTGGCAAGCGGAACTTCTTGCCGA
CG13220	GGGGACAACTTTGTACAAAAAAGTTGGCACCATGGCCGGGACACAGTC	GGGGACAACTTTGTACAAGAAAGTTGGCAAGTTCTTCTGCAGCTTATCCA
CG13223	GGGGACAACTTTGTACAAAAAAGTTGGCACCATGCGTTCCGAAATATCTTG	GGGGACAACTTTGTACAAGAAAGTTGGCAACACGCCGTATGCATGGA
CG13226	GGGGACAACTTTGTACAAAAAAGTTGGCACCATGTATCTACGCGCGCG	GGGGACAACTTTGTACAAGAAAGTTGGCAAGCCAAGCAGACTGAGTAGAC
CG13227	GGGGACAACTTTGTACAAAAAAGTTGGCACCATGGATCACAAGTGGATAA	GGGGACAACTTTGTACAAGAAAGTTGGCAAGCCGTAGAATCCACCGC
CG13229	GGGGACAACTTTGTACAAAAAAGTTGGCACCATGATGCAAGAGACCGGC	GGGGACAACTTTGTACAAGAAAGTTGGCAAGACGCAAGTCGTGGTTACG
CG13230	GGGGACAACTTTGTACAAAAAAGTTGGCACCATGTCGAGAATCCTTGTCGC	GGGGACAACTTTGTACAAGAAAGTTGGCAAGAATTGGGCCACAAAGGT
CG13239	GGGGACAACTTTGTACAAAAAAGTTGGCACCATGGCGCTCAGCTCGAC	GGGGACAACTTTGTACAAGAAAGTTGGCAATCCAAAATAGGCTTGGT
CG1324	GGGGACAACTTTGTACAAAAAAGTTGGCACCATGCAACGTTCCATTTTCAA	GGGGACAACTTTGTACAAGAAAGTTGGCAATTCGTCGGAATCGCTGG
CG13243	GGGGACAACTTTGTACAAAAAAGTTGGCACCATGGATGCTCAAGGAGACCA	GGGGACAACTTTGTACAAGAAAGTTGGCAATCCCTTTGACATATTCTGGA
CG13245	GGGGACAACTTTGTACAAAAAAGTTGGCACCATGTGTGGTGGCTGGGC	GGGGACAACTTTGTACAAGAAAGTTGGCAATTCGTCTTCCTTTTTTTTCT
CG13247	GGGGACAACTTTGTACAAAAAAGTTGGCACCATGGATATGATGACAGCT	GGGGACAACTTTGTACAAGAAAGTTGGCAACAAATATAAAAGAATTTGGA
CG13248	GGGGACAACTTTGTACAAAAAAGTTGGCACCATGCCGAGCTCACGACG	GGGGACAACTTTGTACAAGAAAGTTGGCAAGGAATATCCGGACGTTTCG
CG13253	GGGGACAACTTTGTACAAAAAAGTTGGCACCATGGGCGGAAGTGCC	GGGGACAACTTTGTACAAGAAAGTTGGCAAATCCTTCAAGATGATGATTC
CG13255	GGGGACAACTTTGTACAAAAAAGTTGGCACCATGCTGGACCCCATTTCG	GGGGACAACTTTGTACAAGAAAGTTGGCAAACCGGTCTTCATGGCGT
CG13258	GGGGACAACTTTGTACAAAAAAGTTGGCACCATGGGTTTCAGAATTGTGCT	GGGGACAACTTTGTACAAGAAAGTTGGCAAGGCCACATTATCCACGG
CG13272	GGGGACAACTTTGTACAAAAAAGTTGGCACCATGATTAGTGAACGCCACAA	GGGGACAACTTTGTACAAGAAAGTTGGCAAATGCTGCTGTCGCCTCTC
CG13282	GGGGACAACTTTGTACAAAAAAGTTGGCACCATGTGGTTTAAGTTTCTAGA	GGGGACAACTTTGTACAAGAAAGTTGGCAAATCCACTGTGGGCACAGAA
CG13283	GGGGACAACTTTGTACAAAAAAGTTGGCACCATGCGCTGGAAGCTTCA	GGGGACAACTTTGTACAAGAAAGTTGGCAAAGTATGTGGCCTTTCACACA
CG13284	GGGGACAACTTTGTACAAAAAAGTTGGCACCATGCAGCCAGTTCTGGAAG	GGGGACAACTTTGTACAAGAAAGTTGGCAAAGTAAGCTTCAGTTTCTTTT
CG13284	GGGGACAACTTTGTACAAAAAAGTTGGCACCATGCCAGTTCTGGAAGTGAG	GGGGACAACTTTGTACAAGAAAGTTGGCAAAGTAAGCTTCAGTTTCTTTT
CG13285	GGGGACAACTTTGTACAAAAAAGTTGGCACCATGGTTAAATCCAGTGTCA	GGGGACAACTTTGTACAAGAAAGTTGGCAAGTTATAGCCACGATAGGAAC
CG13288	GGGGACAACTTTGTACAAAAAAGTTGGCACCATGGCCATCCTGGAGTCTT	GGGGACAACTTTGTACAAGAAAGTTGGCAATATTCCTGGCAGTGCTGTTC
CG13295	GGGGACAACTTTGTACAAAAAAGTTGGCACCATGTCCATGTCGTTGGGC	GGGGACAACTTTGTACAAGAAAGTTGGCAACCTCTGCAGAAAATCCCAG
CG13296	GGGGACAACTTTGTACAAAAAAGTTGGCACCATGCACACGACAGCTCAACT	GGGGACAACTTTGTACAAGAAAGTTGGCAAGCTGGATTTCGAAGTAGATG
CG13297	GGGGACAACTTTGTACAAAAAAGTTGGCACCATGTTGTGTTTTTACAGATC	GGGGACAACTTTGTACAAGAAAGTTGGCAATCCGGCCAGAGATGCA
CG13298	GGGGACAACTTTGTACAAAAAAGTTGGCACCATGAACAAGCGCAACCA	GGGGACAACTTTGTACAAGAAAGTTGGCAAAGGAGCTTCAGGCGTCTTC
CG13299	GGGGACAACTTTGTACAAAAAAGTTGGCACCATGACCTCAGAAAGCAAGA	GGGGACAACTTTGTACAAGAAAGTTGGCAATTGATCCCTTATGAAGGTCC
CG13300	GGGGACAACTTTGTACAAAAAAGTTGGCACCATGCCATCCGTAGCAAACA	GGGGACAACTTTGTACAAGAAAGTTGGCAAGCTGGCTATGACCATGGTG
CG13305	GGGGACAACTTTGTACAAAAAAGTTGGCACCATGGATCTGCCAATTGGAA	GGGGACAACTTTGTACAAGAAAGTTGGCAAGGACGTGGCCATGACTC
CG13306	GGGGACAACTTTGTACAAAAAAGTTGGCACCATGGTTCTGCTACTGGTGCA	GGGGACAACTTTGTACAAGAAAGTTGGCAAATTCAAGAAAAATTCGATAA
CG13309	GGGGACAACTTTGTACAAAAAAGTTGGCACCATGCTGCGCCTACTGATC	GGGGACAACTTTGTACAAGAAAGTTGGCAACGGCAATAATCGGTTATTGA
CG13311	GGGGACAACTTTGTACAAAAAAGTTGGCACCATGCAGCAATCCCAAATCC	GGGGACAACTTTGTACAAGAAAGTTGGCAATAGCGGACTGTCCCTATCG
CG13312	GGGGACAACTTTGTACAAAAAAGTTGGCACCATGTCGCCTAACCGTGTTT	GGGGACAACTTTGTACAAGAAAGTTGGCAAATCTAAAACCACTCCATTGA
CG13314	GGGGACAACTTTGTACAAAAAAGTTGGCACCATGCCGACCGCCTGC	GGGGACAACTTTGTACAAGAAAGTTGGCAATCTGCTACTCAGATAGCCGG
CG13315	GGGGACAACTTTGTACAAAAAAGTTGGCACCATGTCTGCCACTAAGGTGAA	GGGGACAACTTTGTACAAGAAAGTTGGCAAATCACGGATATAGCTGCGA
CG13318	GGGGACAACTTTGTACAAAAAAGTTGGCACCATGACTCAGTTTGGTCGCA	GGGGACAACTTTGTACAAGAAAGTTGGCAATAACGTCAGCGTTGTTTGGA
CG13319	GGGGACAACTTTGTACAAAAAAGTTGGCACCATGGATAGCGTTCCTGCG	GGGGACAACTTTGTACAAGAAAGTTGGCAAAGCGAAGTGCTCCAGATG
CG13321	GGGGACAACTTTGTACAAAAAAGTTGGCACCATGGGAGACTACACCTGGA	GGGGACAACTTTGTACAAGAAAGTTGGCAAGCCCTTGACCAGGACCT
CG13322	GGGGACAACTTTGTACAAAAAAGTTGGCACCATGGGCAATTGCCTGAAA	GGGGACAACTTTGTACAAGAAAGTTGGCAATGACACAAGACCCGGATC
CG13323	GGGGACAACTTTGTACAAAAAAGTTGGCACCATGCGTCTTCTGCTCATCCT	GGGGACAACTTTGTACAAGAAAGTTGGCAAACGACCCCAGATCTCGAC
CG13324	GGGGACAACTTTGTACAAAAAAGTTGGCACCATGCGTCTTCTGCTCATCCT	GGGGACAACTTTGTACAAGAAAGTTGGCAAACGACCCCAGATCTCGAC
CG13325	GGGGACAACTTTGTACAAAAAAGTTGGCACCATGACGAACCAAGTGATAGT	GGGGACAACTTTGTACAAGAAAGTTGGCAAATCTACAGTTGAAGTTGTAG
CG13326	GGGGACAACTTTGTACAAAAAAGTTGGCACCATGTCGCGAATTTCGAAGC	GGGGACAACTTTGTACAAGAAAGTTGGCAAGTAGAGGCGCAGGTACTGC
CG13330	GGGGACAACTTTGTACAAAAAAGTTGGCACCATGAATCGTATATCGAATCC	GGGGACAACTTTGTACAAGAAAGTTGGCAATAAACGCATCAAACGCAGTT
CG13332	GGGGACAACTTTGTACAAAAAAGTTGGCACCATGTCCACCGACGAGGA	GGGGACAACTTTGTACAAGAAAGTTGGCAACTTCGCTTGCTTCTGTTGA
CG13339	GGGGACAACTTTGTACAAAAAAGTTGGCACCATGGCAGAAACCACTGGTG	GGGGACAACTTTGTACAAGAAAGTTGGCAAGCCCTTTATGCAATTGGTT
CG13344	GGGGACAACTTTGTACAAAAAAGTTGGCACCATGGACGATGTTTGCATT	GGGGACAACTTTGTACAAGAAAGTTGGCAACCTGGCAAGCCCGGA
CG13358	GGGGACAACTTTGTACAAAAAAGTTGGCACCATGGCCGGGTCAGTTCG	GGGGACAACTTTGTACAAGAAAGTTGGCAACACCCGCCAGTCGCC
CG13360	GGGGACAACTTTGTACAAAAAAGTTGGCACCATGAAGCTGGACGACAAGC	GGGGACAACTTTGTACAAGAAAGTTGGCAAATCGAATATTCCCAGGTCA
CG13362	GGGGACAACTTTGTACAAAAAAGTTGGCACCATGAGGCTAAGTTTTGTGA	GGGGACAACTTTGTACAAGAAAGTTGGCAAGACAGGACTGTCTGAAGTT
CG13364	GGGGACAACTTTGTACAAAAAAGTTGGCACCATGTCTGGACGCGAGGG	GGGGACAACTTTGTACAAGAAAGTTGGCAACTTCTTTCCCGACTTCTTGA
CG13365	GGGGACAACTTTGTACAAAAAAGTTGGCACCATGGCACTGTTCGAGATGAA	GGGGACAACTTTGTACAAGAAAGTTGGCAACTCCTTGACCCGCTCCA
CG13367	GGGGACAACTTTGTACAAAAAAGTTGGCACCATGTCAACCGACGCCG	GGGGACAACTTTGTACAAGAAAGTTGGCAAGGAGGCACCGCCCGCTT
CG13369	GGGGACAACTTTGTACAAAAAAGTTGGCACCATGGCCCAAACGGAAGT	GGGGACAACTTTGTACAAGAAAGTTGGCAAAGCGTGTGGGAAGCTCG
CG13373	GGGGACAACTTTGTACAAAAAAGTTGGCACCATGCTTTTCGATGGCGC	GGGGACAACTTTGTACAAGAAAGTTGGCAAGCTGAAGAACATCTGGCAGT
CG13377	GGGGACAACTTTGTACAAAAAAGTTGGCACCATGGAGGCAATGACCATG	GGGGACAACTTTGTACAAGAAAGTTGGCAAAACCGACTGACTGGCGC
CG13384	GGGGACAACTTTGTACAAAAAAGTTGGCACCATGACGGAACGACAGCC	GGGGACAACTTTGTACAAGAAAGTTGGCAAGTGGGTTCTGTCGTTCAGG
CG13385	GGGGACAACTTTGTACAAAAAAGTTGGCACCATGGAGTCGAGGGTCACC	GGGGACAACTTTGTACAAGAAAGTTGGCAACGCTTGGCTATGTCCAATG
CG13392	GGGGACAACTTTGTACAAAAAAGTTGGCACCATGGCATTATCACGCGC	GGGGACAACTTTGTACAAGAAAGTTGGCAAAAAGTCCATTCGCTGTGGC
CG13397	GGGGACAACTTTGTACAAAAAAGTTGGCACCATGCAGCTGAATTGGAAGCT	GGGGACAACTTTGTACAAGAAAGTTGGCAATTTAGGTCCCGCTTTTTGA
CG1340	GGGGACAACTTTGTACAAAAAAGTTGGCACCATGGCCAATCGCTCCAG	GGGGACAACTTTGTACAAGAAAGTTGGCAAGTTGTCGCCCAAGCCTG
CG13404	GGGGACAACTTTGTACAAAAAAGTTGGCACCATGGGTGCCACGGCCT	GGGGACAACTTTGTACAAGAAAGTTGGCAACATGTGGTGCGGATGC
CG13405	GGGGACAACTTTGTACAAAAAAGTTGGCACCATGTCTGATGTGGAGCAAGA	GGGGACAACTTTGTACAAGAAAGTTGGCAAGGTACAACATAGTCCATT
CG13408	GGGGACAACTTTGTACAAAAAAGTTGGCACCATGTGTGTGAGAAGCTCACT	GGGGACAACTTTGTACAAGAAAGTTGGCAACGCCCAGATCCGCAC
CG13409	GGGGACAACTTTGTACAAAAAAGTTGGCACCATGGCCAAGCCCCACT	GGGGACAACTTTGTACAAGAAAGTTGGCAAACTAATCCGGGTGAAACACC
CG13422	GGGGACAACTTTGTACAAAAAAGTTGGCACCATGGCGCAAAACTCAAAGTT	GGGGACAACTTTGTACAAGAAAGTTGGCAATTGTACATATATATTGAACG
CG13426	GGGGACAACTTTGTACAAAAAAGTTGGCACCATGGAGCAACTACTTTCTCG	GGGGACAACTTTGTACAAGAAAGTTGGCAAGTCCATGATGATGTTGACT
CG13427	GGGGACAACTTTGTACAAAAAAGTTGGCACCATGAAGTTCGTGGCCATTCT	GGGGACAACTTTGTACAAGAAAGTTGGCAACCAGTAGCGTCGGCCCT
CG13428	GGGGACAACTTTGTACAAAAAAGTTGGCACCATGAAGCTACTCTGCGTTGT	GGGGACAACTTTGTACAAGAAAGTTGGCAAGAGAAGGAACTGGGGTGG
CG13430	GGGGACAACTTTGTACAAAAAAGTTGGCACCATGACGAGCTTGGATTTCAG	GGGGACAACTTTGTACAAGAAAGTTGGCAAGACCAGCTCCTCAATTGTCT
CG13436	GGGGACAACTTTGTACAAAAAAGTTGGCACCATGCCGCGACACAAAAC	GGGGACAACTTTGTACAAGAAAGTTGGCAACTTATGTTGCCGACAGTTGT
CG13438	GGGGACAACTTTGTACAAAAAAGTTGGCACCATGAAGTCGTTCGGGAACTT	GGGGACAACTTTGTACAAGAAAGTTGGCAAAACCCTATGCCGGCG
CG1344	GGGGACAACTTTGTACAAAAAAGTTGGCACCATGGGCAATGAAGGCAG	GGGGACAACTTTGTACAAGAAAGTTGGCAAAAGCGTTGATACATTCGTCA
CG13442	GGGGACAACTTTGTACAAAAAAGTTGGCACCATGGAGTGCGAAAAATGTGA	GGGGACAACTTTGTACAAGAAAGTTGGCAAGTCCTCGTCCTGTTTGTCAC
CG13445	GGGGACAACTTTGTACAAAAAAGTTGGCACCATGCAGTCTAACAAGGTTTT	GGGGACAACTTTGTACAAGAAAGTTGGCAAAGATTCATTGGAGGCGCTT
CG13454	GGGGACAACTTTGTACAAAAAAGTTGGCACCATGTCCTCCGATTCCACG	GGGGACAACTTTGTACAAGAAAGTTGGCAAAATCCGCATGGTAAGACGC
CG13455	GGGGACAACTTTGTACAAAAAAGTTGGCACCATGAACCTGAGCACCCTTCT	GGGGACAACTTTGTACAAGAAAGTTGGCAAACGAGCTGAATGCCTGT
CG13458	GGGGACAACTTTGTACAAAAAAGTTGGCACCATGATTCAGTCGGGGGTC	GGGGACAACTTTGTACAAGAAAGTTGGCAAATCAACAACAAAACAGTAAA
CG13460	GGGGACAACTTTGTACAAAAAAGTTGGCACCATGCGTCTGTTCGTGGC	GGGGACAACTTTGTACAAGAAAGTTGGCAAGATCACCTGGGTCGTGACC
CG13461	GGGGACAACTTTGTACAAAAAAGTTGGCACCATGCGATTCCTAATTGTCG	GGGGACAACTTTGTACAAGAAAGTTGGCAAATCGAGGAAAAGGGGCC
CG13463	GGGGACAACTTTGTACAAAAAAGTTGGCACCATGCAATCCATAGCATTTGC	GGGGACAACTTTGTACAAGAAAGTTGGCAATTCATTTTCCCTAGCGGC
CG1347	GGGGACAACTTTGTACAAAAAAGTTGGCACCATGATGCTGTACGTGTTCCA	GGGGACAACTTTGTACAAGAAAGTTGGCAACTCGGAAATGGGAAAATCA
CG13471	GGGGACAACTTTGTACAAAAAAGTTGGCACCATGTCATCATCCGAAACCG	GGGGACAACTTTGTACAAGAAAGTTGGCAAAATGGGATACAACCATTCGG
CG13472	GGGGACAACTTTGTACAAAAAAGTTGGCACCATGGAATTAGGCAAGAAACT	GGGGACAACTTTGTACAAGAAAGTTGGCAAATGCTCTCGTTTGTGGGG
CG13473	GGGGACAACTTTGTACAAAAAAGTTGGCACCATGGCTGCCATGCAGAA	GGGGACAACTTTGTACAAGAAAGTTGGCAAGCGTTCCAATTTCGGCA
CG13474	GGGGACAACTTTGTACAAAAAAGTTGGCACCATGCTACTACAAGCGGAATT	GGGGACAACTTTGTACAAGAAAGTTGGCAAGTGCCTGCACCGCTTC
CG13476	GGGGACAACTTTGTACAAAAAAGTTGGCACCATGAACATGAGGGGAATGG	GGGGACAACTTTGTACAAGAAAGTTGGCAACTGGTCTTCTGTTATGTTT
CG13477	GGGGACAACTTTGTACAAAAAAGTTGGCACCATGTCGGACGACGGATCT	GGGGACAACTTTGTACAAGAAAGTTGGCAATTGGTTGGTGGTTTCGTTT
CG13481	GGGGACAACTTTGTACAAAAAAGTTGGCACCATGTCGTCGAACAGCTCG	GGGGACAACTTTGTACAAGAAAGTTGGCAAATGACTTATTCGTCGACTGA
CG13482	GGGGACAACTTTGTACAAAAAAGTTGGCACCATGTCGCCGCCACATC	GGGGACAACTTTGTACAAGAAAGTTGGCAAGCAGTGATGATGATGATGTC
CG13484	GGGGACAACTTTGTACAAAAAAGTTGGCACCATGAGCACCCCTCGCA	GGGGACAACTTTGTACAAGAAAGTTGGCAAGGAAGCCGCCACCTCT
CG13494	GGGGACAACTTTGTACAAAAAAGTTGGCACCATGGATGACACATTATCAAC	GGGGACAACTTTGTACAAGAAAGTTGGCAAATCATCGTCCAAGGTGCAG
CG13501	GGGGACAACTTTGTACAAAAAAGTTGGCACCATGTGGGAGCAGCTAGCG	GGGGACAACTTTGTACAAGAAAGTTGGCAAACTACTATCGGCAATATCCC
CG13506	GGGGACAACTTTGTACAAAAAAGTTGGCACCATGATCAAGGCGAGAGATTC	GGGGACAACTTTGTACAAGAAAGTTGGCAAGAGGCGGACTCGCAGC
CG13510	GGGGACAACTTTGTACAAAAAAGTTGGCACCATGGACAGCAAGCAGCCT	GGGGACAACTTTGTACAAGAAAGTTGGCAAGTTCTCGTAGGTGCCGATG
CG13511	GGGGACAACTTTGTACAAAAAAGTTGGCACCATGAGCAGCACATGGATGG	GGGGACAACTTTGTACAAGAAAGTTGGCAAAATGCTATAGCTCCCAATGT
CG13516	GGGGACAACTTTGTACAAAAAAGTTGGCACCATGGATCAGAAGCGAGCC	GGGGACAACTTTGTACAAGAAAGTTGGCAATCGGTTCATCCCCTTTG
CG13526	GGGGACAACTTTGTACAAAAAAGTTGGCACCATGCCTTCTTTTTCCGGC	GGGGACAACTTTGTACAAGAAAGTTGGCAAAATGGGGCTGTGCATAAAG
CG13538	GGGGACAACTTTGTACAAAAAAGTTGGCACCATGATGTTGGCCGATGAA	GGGGACAACTTTGTACAAGAAAGTTGGCAAGGATTCACATGGACCGC
CG13539	GGGGACAACTTTGTACAAAAAAGTTGGCACCATGACCGACCATTCAGCC	GGGGACAACTTTGTACAAGAAAGTTGGCAAAGAAGTATCTACGATTGGAA
CG1354	GGGGACAACTTTGTACAAAAAAGTTGGCACCATGCTGCCGCCGATG	GGGGACAACTTTGTACAAGAAAGTTGGCAATTTCTTCTTGGCATCCTTGA
CG1354	GGGGACAACTTTGTACAAAAAAGTTGGCACCATGCCGCCCAAGAAGC	GGGGACAACTTTGTACAAGAAAGTTGGCAATTTCTTCTTGGCATCCTTGA
CG13540	GGGGACAACTTTGTACAAAAAAGTTGGCACCATGGCCAACGATCCCG	GGGGACAACTTTGTACAAGAAAGTTGGCAAGGCAAGGTCACCAGGTTT
CG13541	GGGGACAACTTTGTACAAAAAAGTTGGCACCATGGGACGCAAAGGCC	GGGGACAACTTTGTACAAGAAAGTTGGCAACTGAAACGGGTCCACATCC
CG13544	GGGGACAACTTTGTACAAAAAAGTTGGCACCATGTTCTCAGGACTTATACC	GGGGACAACTTTGTACAAGAAAGTTGGCAAGCCGCAATAGATTTCGG
CG13551	GGGGACAACTTTGTACAAAAAAGTTGGCACCATGTTCGTTGTACGTCGT	GGGGACAACTTTGTACAAGAAAGTTGGCAACTTGTGCAGGTTCTCGAGG
CG13557	GGGGACAACTTTGTACAAAAAAGTTGGCACCATGGTCTCCAAGTGGCTGC	GGGGACAACTTTGTACAAGAAAGTTGGCAATTTGTTCAAGAAGAATATTT
CG13559	GGGGACAACTTTGTACAAAAAAGTTGGCACCATGAGTTCCTTCGCCCG	GGGGACAACTTTGTACAAGAAAGTTGGCAAGGTTGGCCACCTCTGATC
CG13560	GGGGACAACTTTGTACAAAAAAGTTGGCACCATGCGATTCCAATTCGTCC	GGGGACAACTTTGTACAAGAAAGTTGGCAAGCCCCGACGGCGCTG
CG13563	GGGGACAACTTTGTACAAAAAAGTTGGCACCATGCTGGGGAAAGTGAAAG	GGGGACAACTTTGTACAAGAAAGTTGGCAACTGCTGATTTACTTTTTTAA
CG13564	GGGGACAACTTTGTACAAAAAAGTTGGCACCATGTCCCATGAACCGCA	GGGGACAACTTTGTACAAGAAAGTTGGCAACTGTTGATTCCAGCGGG
CG13565	GGGGACAACTTTGTACAAAAAAGTTGGCACCATGAATCTATATGTGCTCCT	GGGGACAACTTTGTACAAGAAAGTTGGCAAGACGAGCTGGTTGAGGATG
CG13567	GGGGACAACTTTGTACAAAAAAGTTGGCACCATGTTTCTGTCCATCGCCC	GGGGACAACTTTGTACAAGAAAGTTGGCAACTTAGCTAGGGAGTTGGACG
CG13575	GGGGACAACTTTGTACAAAAAAGTTGGCACCATGGCCCTGCTCCACTAC	GGGGACAACTTTGTACAAGAAAGTTGGCAAGGCGGAGGACTCGATTG
CG13577	GGGGACAACTTTGTACAAAAAAGTTGGCACCATGTCAAAGCGCTGCTGG	GGGGACAACTTTGTACAAGAAAGTTGGCAAATTCTTCAGATCCTTCTTGT
CG13578	GGGGACAACTTTGTACAAAAAAGTTGGCACCATGCGTAGCATGGGCTG	GGGGACAACTTTGTACAAGAAAGTTGGCAAGACCTTTTCGGGTAGTTCCT
CG1358	GGGGACAACTTTGTACAAAAAAGTTGGCACCATGGACCTGAAGCACAGTGC	GGGGACAACTTTGTACAAGAAAGTTGGCAATGGATTGCCAGCCTGTC
CG13581	GGGGACAACTTTGTACAAAAAAGTTGGCACCATGCAGCGACTAGCTTCAG	GGGGACAACTTTGTACAAGAAAGTTGGCAAATCTCGCCTGGGCACG
CG13585	GGGGACAACTTTGTACAAAAAAGTTGGCACCATGTCCGACGACTTCGATG	GGGGACAACTTTGTACAAGAAAGTTGGCAAGTTGATGGCCGGCGG
CG13594	GGGGACAACTTTGTACAAAAAAGTTGGCACCATGGCCCAGACGATGGA	GGGGACAACTTTGTACAAGAAAGTTGGCAACGTGAAAGGACGCTCGG
CG13599	GGGGACAACTTTGTACAAAAAAGTTGGCACCATGGATCAAAATGTCAAGAA	GGGGACAACTTTGTACAAGAAAGTTGGCAAGCTAGACCACAAATCTCCCG
CG1360	GGGGACAACTTTGTACAAAAAAGTTGGCACCATGAGTGACCAAAAAACAGT	GGGGACAACTTTGTACAAGAAAGTTGGCAACTTGAGGAACGCTTGGAGG
CG13601	GGGGACAACTTTGTACAAAAAAGTTGGCACCATGGTTATTGGCGTCTTCCC	GGGGACAACTTTGTACAAGAAAGTTGGCAAAAGGTCGGCTGCTTTTG
CG13602	GGGGACAACTTTGTACAAAAAAGTTGGCACCATGGTGATTGGTAGTTTTCC	GGGGACAACTTTGTACAAGAAAGTTGGCAAAGACATTTGTAATAGTTCAC
CG13603	GGGGACAACTTTGTACAAAAAAGTTGGCACCATGGCTTTGGCCAACGT	GGGGACAACTTTGTACAAGAAAGTTGGCAATTTGTTCTGTTCCGTGTCG
CG13604	GGGGACAACTTTGTACAAAAAAGTTGGCACCATGGCCACGCTTCCG	GGGGACAACTTTGTACAAGAAAGTTGGCAAGGTGGCCGACAAGGC
CG13604	GGGGACAACTTTGTACAAAAAAGTTGGCACCATGTCTTCTTCCTCCACCTC	GGGGACAACTTTGTACAAGAAAGTTGGCAAGGTGGCCGACAAGGC
CG13604-RA	GGGGACAACTTTGTACAAAAAAGTTGGCACCATGGCCACGCTTCCG	GGGGACAACTTTGTACAAGAAAGTTGGCAATGCGGTGCGTTCGGT
CG13605	GGGGACAACTTTGTACAAAAAAGTTGGCACCATGAACAACAGCCCCAAGG	GGGGACAACTTTGTACAAGAAAGTTGGCAAGTACAACTGATGGAAGAAGG
CG13606	GGGGACAACTTTGTACAAAAAAGTTGGCACCATGAAATTCTTAGTCACCAT	GGGGACAACTTTGTACAAGAAAGTTGGCAAGACAGTGCGCTTAAAGAGG
CG13607	GGGGACAACTTTGTACAAAAAAGTTGGCACCATGTCCCAGACCCTGGAC	GGGGACAACTTTGTACAAGAAAGTTGGCAAATGAACCGGCACCGTG
CG13609	GGGGACAACTTTGTACAAAAAAGTTGGCACCATGGAGCCGGTTCCAGA	GGGGACAACTTTGTACAAGAAAGTTGGCAACTCTTTGTTTCTCGCCTTTT
CG13611	GGGGACAACTTTGTACAAAAAAGTTGGCACCATGGATTTGCCCTTTGGC	GGGGACAACTTTGTACAAGAAAGTTGGCAAGATTGACCTGGCATAACCCA
CG13616	GGGGACAACTTTGTACAAAAAAGTTGGCACCATGAGGCTCTCTCGAACTGG	GGGGACAACTTTGTACAAGAAAGTTGGCAACATATAGTTAAATGAACTAAACTTCGTGG
CG13618	GGGGACAACTTTGTACAAAAAAGTTGGCACCATGTCAAAATACTCGCTACT	GGGGACAACTTTGTACAAGAAAGTTGGCAAACTTAAGAATATATTATCGA
CG13623	GGGGACAACTTTGTACAAAAAAGTTGGCACCATGGCGTTCCTACTGCGA	GGGGACAACTTTGTACAAGAAAGTTGGCAACAATTTGATTGAGAAGGAGG
CG13624	GGGGACAACTTTGTACAAAAAAGTTGGCACCATGACAGAGAATCAGCTGT	GGGGACAACTTTGTACAAGAAAGTTGGCAATAAAACGAAAATTGAAGGA
CG13625	GGGGACAACTTTGTACAAAAAAGTTGGCACCATGTCCATGCAAAAGGCC	GGGGACAACTTTGTACAAGAAAGTTGGCAACATATCCTCCACGCTGT
CG13630	GGGGACAACTTTGTACAAAAAAGTTGGCACCATGACTCAAAAGTGCGAGAC	GGGGACAACTTTGTACAAGAAAGTTGGCAACATCTTGTCCATGAACCACG
CG13631	GGGGACAACTTTGTACAAAAAAGTTGGCACCATGTCGCATCAGTGCAGC	GGGGACAACTTTGTACAAGAAAGTTGGCAAGTTGCGCCTCTCGCC
CG13640	GGGGACAACTTTGTACAAAAAAGTTGGCACCATGAGATCCCGCGATTCC	GGGGACAACTTTGTACAAGAAAGTTGGCAAACCCCAAAGGGCGGAAT
CG13641	GGGGACAACTTTGTACAAAAAAGTTGGCACCATGCAGTTGTTGGCTGCG	GGGGACAACTTTGTACAAGAAAGTTGGCAAGTAACCCCGCTGCTTGT
CG13643	GGGGACAACTTTGTACAAAAAAGTTGGCACCATGCTGAGCATTATAAATGC	GGGGACAACTTTGTACAAGAAAGTTGGCAAGTCCGTGTCGTAGTAGGCG
CG13653	GGGGACAACTTTGTACAAAAAAGTTGGCACCATGCAGTTGGGAAAAGCT	GGGGACAACTTTGTACAAGAAAGTTGGCAAGATGTAGTCATCATTGTCGG
CG13658	GGGGACAACTTTGTACAAAAAAGTTGGCACCATGGCGGAAAACGTAGATTC	GGGGACAACTTTGTACAAGAAAGTTGGCAAAAGATCTTTAAAATATCCCA
CG13659	GGGGACAACTTTGTACAAAAAAGTTGGCACCATGGCCGAGGAAAGTTTCA	GGGGACAACTTTGTACAAGAAAGTTGGCAAAAAGTCGTCAAAATATCCCG
CG13663	GGGGACAACTTTGTACAAAAAAGTTGGCACCATGGCTGATTTTCAAGAACA	GGGGACAACTTTGTACAAGAAAGTTGGCAATCGTACACTTCCGGATCCA
CG13667	GGGGACAACTTTGTACAAAAAAGTTGGCACCATGCGGCTGTTAGTGCTCT	GGGGACAACTTTGTACAAGAAAGTTGGCAACGCCCAGGTTTCCTCC
CG13670	GGGGACAACTTTGTACAAAAAAGTTGGCACCATGAAGAAGCGACGCAT	GGGGACAACTTTGTACAAGAAAGTTGGCAAGTAGTCCTCGTCACTGGACT
CG13671	GGGGACAACTTTGTACAAAAAAGTTGGCACCATGAAAATAATTTTGAGCCT	GGGGACAACTTTGTACAAGAAAGTTGGCAATAATCGAATGCTGCTTTCGA
CG13674	GGGGACAACTTTGTACAAAAAAGTTGGCACCATGAAATTCCTCGCCGTCT	GGGGACAACTTTGTACAAGAAAGTTGGCAACTTCTTCAGCAGAACTGGGG
CG13675	GGGGACAACTTTGTACAAAAAAGTTGGCACCATGGCAGCCACAACAACA	GGGGACAACTTTGTACAAGAAAGTTGGCAATACATCATTCAGCTGCTGCT
CG13678	GGGGACAACTTTGTACAAAAAAGTTGGCACCATGTTCAAATTCGCTGCT	GGGGACAACTTTGTACAAGAAAGTTGGCAACTTCTTCAGCAGCAGAGGAG
CG13679	GGGGACAACTTTGTACAAAAAAGTTGGCACCATGAAATTCATCGCCGTCT	GGGGACAACTTTGTACAAGAAAGTTGGCAACTTCTTCAGCAGCAGAGGAG
CG1368	GGGGACAACTTTGTACAAAAAAGTTGGCACCATGAAATTCCTTATTGCCTT	GGGGACAACTTTGTACAAGAAAGTTGGCAACTTCCTGTAGACGTAGCCAC
CG13685	GGGGACAACTTTGTACAAAAAAGTTGGCACCATGTCGACGTTACCCTTTTT	GGGGACAACTTTGTACAAGAAAGTTGGCAATGTCTTCTTCAGCGGCTG
CG13689	GGGGACAACTTTGTACAAAAAAGTTGGCACCATGGAGGATTGGAAATCGG	GGGGACAACTTTGTACAAGAAAGTTGGCAAATCTAAAGAGTCGGTGGTTT
CG13690	GGGGACAACTTTGTACAAAAAAGTTGGCACCATGTCGGACCAAGAAGACG	GGGGACAACTTTGTACAAGAAAGTTGGCAAAAACTCCATGACACTTTCCA
CG13692	GGGGACAACTTTGTACAAAAAAGTTGGCACCATGTCCACCTGCATTTGCT	GGGGACAACTTTGTACAAGAAAGTTGGCAAGGGTCTCTGCAGCCAATC
CG13694	GGGGACAACTTTGTACAAAAAAGTTGGCACCATGTTTTACGCATTCATAGC	GGGGACAACTTTGTACAAGAAAGTTGGCAAGCAGCCACCATCATGTTG
CG13698	GGGGACAACTTTGTACAAAAAAGTTGGCACCATGGCAAAGTCGACACTTT	GGGGACAACTTTGTACAAGAAAGTTGGCAACACCTCGGTGCTGTGC
CG13699	GGGGACAACTTTGTACAAAAAAGTTGGCACCATGCAATTGCTATGGGAGC	GGGGACAACTTTGTACAAGAAAGTTGGCAAACCTGTTTTAAGATACACCT
CG13704	GGGGACAACTTTGTACAAAAAAGTTGGCACCATGAAGTTGGCTAAGAAGTG	GGGGACAACTTTGTACAAGAAAGTTGGCAAGACAATAGCGGTGGCATG
CG13705	GGGGACAACTTTGTACAAAAAAGTTGGCACCATGAAATTCTTTGTCATTGC	GGGGACAACTTTGTACAAGAAAGTTGGCAAGTGGCGACGGAGCTTC
CG13707	GGGGACAACTTTGTACAAAAAAGTTGGCACCATGCAGCGCCTGGACA	GGGGACAACTTTGTACAAGAAAGTTGGCAAAACTACAGGATTAGGTTCCT
CG1371	GGGGACAACTTTGTACAAAAAAGTTGGCACCATGAGGTTTTTTTCCGGC	GGGGACAACTTTGTACAAGAAAGTTGGCAAAATCTTCTTGGTCTTTTTCT
CG13723	GGGGACAACTTTGTACAAAAAAGTTGGCACCATGAGTCTGGACTACACGAA	GGGGACAACTTTGTACAAGAAAGTTGGCAACTTCAACTCACCCACCAGC
CG13725	GGGGACAACTTTGTACAAAAAAGTTGGCACCATGGCTAAGATTCCTTTAAG	GGGGACAACTTTGTACAAGAAAGTTGGCAAGTCGCTGTAGATCATCTTGT
CG13733	GGGGACAACTTTGTACAAAAAAGTTGGCACCATGCCATACCACGATCGAG	GGGGACAACTTTGTACAAGAAAGTTGGCAATCCCTCGACAGTTGACTGTT
CG13738	GGGGACAACTTTGTACAAAAAAGTTGGCACCATGAAGTACTTTGTGATCTG	GGGGACAACTTTGTACAAGAAAGTTGGCAATCCATTGAACTTGCAGAAGC
CG13743	GGGGACAACTTTGTACAAAAAAGTTGGCACCATGAACATGAACATGAACGA	GGGGACAACTTTGTACAAGAAAGTTGGCAAGTTCGAGGAGGTGGTGTTCT
CG13747	GGGGACAACTTTGTACAAAAAAGTTGGCACCATGGCCCCCAACGATC	GGGGACAACTTTGTACAAGAAAGTTGGCAACTTTTGCATCGGCAGACG
CG13748	GGGGACAACTTTGTACAAAAAAGTTGGCACCATGCGCGGACAACTGAA	GGGGACAACTTTGTACAAGAAAGTTGGCAACATGCCCTCGCAGGTG
CG13749	GGGGACAACTTTGTACAAAAAAGTTGGCACCATGGTCTCGCCCAAACG	GGGGACAACTTTGTACAAGAAAGTTGGCAAGTCCTTCAAAGCCCTTTGC
CG13751	GGGGACAACTTTGTACAAAAAAGTTGGCACCATGCCTGTTTTGGAGCACA	GGGGACAACTTTGTACAAGAAAGTTGGCAATTCTTCGAAATCGTTGTCCT
CG13759	GGGGACAACTTTGTACAAAAAAGTTGGCACCATGGAGTACAAGATGATTGC	GGGGACAACTTTGTACAAGAAAGTTGGCAAAAGCGACTGCTTCTTCTCA
CG13760	GGGGACAACTTTGTACAAAAAAGTTGGCACCATGAACGGACTGCCGC	GGGGACAACTTTGTACAAGAAAGTTGGCAACTCCCTAGTTTCCTTCTTCT
CG13775	GGGGACAACTTTGTACAAAAAAGTTGGCACCATGTGGACATCCGCAAAAA	GGGGACAACTTTGTACAAGAAAGTTGGCAAATTGATTTCCGAATTGCT
CG13779	GGGGACAACTTTGTACAAAAAAGTTGGCACCATGTCTGCCCCAGATAAGGA	GGGGACAACTTTGTACAAGAAAGTTGGCAACGTTTCCATTTTCTTGCTCT
CG13784	GGGGACAACTTTGTACAAAAAAGTTGGCACCATGGATTGGATCATCAACGA	GGGGACAACTTTGTACAAGAAAGTTGGCAAGAAGAGTATTCTCAGCGAGT
CG13794	GGGGACAACTTTGTACAAAAAAGTTGGCACCATGATATATGAAACATCGT	GGGGACAACTTTGTACAAGAAAGTTGGCAAGTTTGGTCCGGCAGTAAGC
CG13795	GGGGACAACTTTGTACAAAAAAGTTGGCACCATGGTATATGAAACATCGT	GGGGACAACTTTGTACAAGAAAGTTGGCAAGTTGACCTCCTCAGTAACCT
CG13796	GGGGACAACTTTGTACAAAAAAGTTGGCACCATGAAGGGCATCTGCGG	GGGGACAACTTTGTACAAGAAAGTTGGCAATGTGGTGTTGGCATTGG
CG13801	GGGGACAACTTTGTACAAAAAAGTTGGCACCATGAATCCAATTATCAAGAA	GGGGACAACTTTGTACAAGAAAGTTGGCAAATGCCAATCAAAAATTGAGT
CG13806	GGGGACAACTTTGTACAAAAAAGTTGGCACCATGTTCTTGGAAAGAATACT	GGGGACAACTTTGTACAAGAAAGTTGGCAAGCAGCTTCCCAGGACG
CG13807	GGGGACAACTTTGTACAAAAAAGTTGGCACCATGGTGGATCCCAACCG	GGGGACAACTTTGTACAAGAAAGTTGGCAAATCCTTGGATGCAGGCA
CG13810	GGGGACAACTTTGTACAAAAAAGTTGGCACCATGAGGCTGCCATCGATG	GGGGACAACTTTGTACAAGAAAGTTGGCAAGAACTTGTCGCCTTTGTGG
CG13813	GGGGACAACTTTGTACAAAAAAGTTGGCACCATGAGCGATAACGAGCTTTC	GGGGACAACTTTGTACAAGAAAGTTGGCAAGCACTGCTCGGAGTCCA
CG13822	GGGGACAACTTTGTACAAAAAAGTTGGCACCATGAATAAAATATTTGGGCT	GGGGACAACTTTGTACAAGAAAGTTGGCAACAAAATTGCGGAACAAGTG
CG13826	GGGGACAACTTTGTACAAAAAAGTTGGCACCATGATCGACTTAGAGGATCT	GGGGACAACTTTGTACAAGAAAGTTGGCAAACACCGAAGCCTTTCAA
CG13827	GGGGACAACTTTGTACAAAAAAGTTGGCACCATGGGCACCACGACAAA	GGGGACAACTTTGTACAAGAAAGTTGGCAACTTGTTCAGTCTTCTCTTGG
CG13829	GGGGACAACTTTGTACAAAAAAGTTGGCACCATGATTGCCAAGCTGCG	GGGGACAACTTTGTACAAGAAAGTTGGCAACAGAGATATTTTGGCGCTTT
CG13830	GGGGACAACTTTGTACAAAAAAGTTGGCACCATGAAGCACTCGCCGCT	GGGGACAACTTTGTACAAGAAAGTTGGCAAGAAGACCAGCATCTGATCGG
CG13833	GGGGACAACTTTGTACAAAAAAGTTGGCACCATGTCAGAAGTAGTACGAAA	GGGGACAACTTTGTACAAGAAAGTTGGCAAGGAATGCTCATCTCGGAGC
CG13838	GGGGACAACTTTGTACAAAAAAGTTGGCACCATGGACAGCGCCGATG	GGGGACAACTTTGTACAAGAAAGTTGGCAACGCCCTGGCATCTGG
CG13840	GGGGACAACTTTGTACAAAAAAGTTGGCACCATGGGGCGGCCAAAAT	GGGGACAACTTTGTACAAGAAAGTTGGCAATCCCAGCAGATGATTGCC
CG13841	GGGGACAACTTTGTACAAAAAAGTTGGCACCATGATCAGAGTTACTACGTG	GGGGACAACTTTGTACAAGAAAGTTGGCAAACCAGCGGTGGTCTTAAGTG
CG13843	GGGGACAACTTTGTACAAAAAAGTTGGCACCATGATTGCCAAGCTAAAGCA	GGGGACAACTTTGTACAAGAAAGTTGGCAATTCCGCCTGATTCATCG
CG13850	GGGGACAACTTTGTACAAAAAAGTTGGCACCATGTTGGGACTACAACGTTT	GGGGACAACTTTGTACAAGAAAGTTGGCAATTTGCTACTTGCAATCGCC
CG13856	GGGGACAACTTTGTACAAAAAAGTTGGCACCATGTCGCCGTTGCTTCC	GGGGACAACTTTGTACAAGAAAGTTGGCAAATAAATAATGTTTTTGTTAT
CG13857	GGGGACAACTTTGTACAAAAAAGTTGGCACCATGGGTAACCACATGTGGAG	GGGGACAACTTTGTACAAGAAAGTTGGCAAGTAGTAGCTCTGCTCGTTGT
CG13862	GGGGACAACTTTGTACAAAAAAGTTGGCACCATGAAGACGATTTCGCTGCT	GGGGACAACTTTGTACAAGAAAGTTGGCAATTGCTGATCCAAGAGAA
CG13865	GGGGACAACTTTGTACAAAAAAGTTGGCACCATGGCCTATGACTTGAAGAA	GGGGACAACTTTGTACAAGAAAGTTGGCAAATTAGGCATGCCCACGC
CG13869	GGGGACAACTTTGTACAAAAAAGTTGGCACCATGAACCTTTTGGCGAAAA	GGGGACAACTTTGTACAAGAAAGTTGGCAAAAGAAAACTCTGTTTCGGTC
CG1387	GGGGACAACTTTGTACAAAAAAGTTGGCACCATGAAACCCGACCAGATAAA	GGGGACAACTTTGTACAAGAAAGTTGGCAAGTAGCTGGGACGCCATG
CG13870	GGGGACAACTTTGTACAAAAAAGTTGGCACCATGGAGAAGAGCACACTGAA	GGGGACAACTTTGTACAAGAAAGTTGGCAATTCATGGAATGATATCTGGG
CG13871	GGGGACAACTTTGTACAAAAAAGTTGGCACCATGAGAACAATGTCAACGCG	GGGGACAACTTTGTACAAGAAAGTTGGCAAATAAAAAACTCCTGCAATGG
CG13875	GGGGACAACTTTGTACAAAAAAGTTGGCACCATGCAGAGCCTACCACTACC	GGGGACAACTTTGTACAAGAAAGTTGGCAAAACAAGGGTGCCGAGGT
CG13876	GGGGACAACTTTGTACAAAAAAGTTGGCACCATGATGATTTCAGACAGTCA	GGGGACAACTTTGTACAAGAAAGTTGGCAAGTTCAAGTCATCAGAGGGT
CG13877	GGGGACAACTTTGTACAAAAAAGTTGGCACCATGGTTTACATATGCACTCT	GGGGACAACTTTGTACAAGAAAGTTGGCAAGCGAGTGAGCCATTTGTCA
CG13887	GGGGACAACTTTGTACAAAAAAGTTGGCACCATGAGTTTGGTGTGGACTTT	GGGGACAACTTTGTACAAGAAAGTTGGCAAGGACACTCGGGCGGT
CG13887	GGGGACAACTTTGTACAAAAAAGTTGGCACCATGAGTTTGGTGTGGACTTT	GGGGACAACTTTGTACAAGAAAGTTGGCAAATCATCCTTGTTTCCGCCT
CG13890	GGGGACAACTTTGTACAAAAAAGTTGGCACCATGACCTACCAAGGATACAA	GGGGACAACTTTGTACAAGAAAGTTGGCAATAATTTCGCCTTGTTTTT
CG13891	GGGGACAACTTTGTACAAAAAAGTTGGCACCATGGCGGCTCTGGTGG	GGGGACAACTTTGTACAAGAAAGTTGGCAACGGCGACATGGGCTC
CG13893	GGGGACAACTTTGTACAAAAAAGTTGGCACCATGTCAGGTCCACTGCCC	GGGGACAACTTTGTACAAGAAAGTTGGCAACTGCTGATTCGCAATCTGAG
CG13894	GGGGACAACTTTGTACAAAAAAGTTGGCACCATGCCGACCATCCGG	GGGGACAACTTTGTACAAGAAAGTTGGCAAACCCTCGACCAGTGTGG
CG13895	GGGGACAACTTTGTACAAAAAAGTTGGCACCATGTACTCTGACAATGATGA	GGGGACAACTTTGTACAAGAAAGTTGGCAATTCTAAGGATTTGTCCATTT
CG13896	GGGGACAACTTTGTACAAAAAAGTTGGCACCATGGTCGTTGCCCTTGAA	GGGGACAACTTTGTACAAGAAAGTTGGCAACGTTTGATCCACCTCGAAG
CG13898	GGGGACAACTTTGTACAAAAAAGTTGGCACCATGGAATCACAAGACTACAT	GGGGACAACTTTGTACAAGAAAGTTGGCAAGGATCTATAGGCTGTACAAA
CG13900	GGGGACAACTTTGTACAAAAAAGTTGGCACCATGTGTCCTGCAGTGCTGAG	GGGGACAACTTTGTACAAGAAAGTTGGCAAGAAGGCGTATCGCGTGC
CG13900	GGGGACAACTTTGTACAAAAAAGTTGGCACCATGTATCTGTACAACCTGAC	GGGGACAACTTTGTACAAGAAAGTTGGCAAGAAGGCGTATCGCGTGC
CG13901	GGGGACAACTTTGTACAAAAAAGTTGGCACCATGTCCTACCAGAACTGGCT	GGGGACAACTTTGTACAAGAAAGTTGGCAATTTGGCCATCAGACCCTT
CG13902	GGGGACAACTTTGTACAAAAAAGTTGGCACCATGGATAGTGAGTTCCTGGA	GGGGACAACTTTGTACAAGAAAGTTGGCAACTCCCACCAGAAGCTTACAG
CG13907	GGGGACAACTTTGTACAAAAAAGTTGGCACCATGGTGGATACAAACAGTTC	GGGGACAACTTTGTACAAGAAAGTTGGCAAGAGCTTCGATTCGCTTGTCT
CG13912	GGGGACAACTTTGTACAAAAAAGTTGGCACCATGATGTCACATACTGTGAG	GGGGACAACTTTGTACAAGAAAGTTGGCAACTTGTAGATCATATCACAGT
CG13917	GGGGACAACTTTGTACAAAAAAGTTGGCACCATGGATGCGTCTCCCCT	GGGGACAACTTTGTACAAGAAAGTTGGCAACTCCACTATCTGCAATTCGC
CG13919	GGGGACAACTTTGTACAAAAAAGTTGGCACCATGACACTGGCACACCGG	GGGGACAACTTTGTACAAGAAAGTTGGCAACTGTATCCAGCCCTCTCGTT
CG13920	GGGGACAACTTTGTACAAAAAAGTTGGCACCATGCCTCCTGCATCCAA	GGGGACAACTTTGTACAAGAAAGTTGGCAAGTCCTGCTTTACGCCGTT
CG13921	GGGGACAACTTTGTACAAAAAAGTTGGCACCATGGAGTTGCCACCAGC	GGGGACAACTTTGTACAAGAAAGTTGGCAACAAGCGACCCCCATCC
CG13928	GGGGACAACTTTGTACAAAAAAGTTGGCACCATGGCCGACAACAATAACTG	GGGGACAACTTTGTACAAGAAAGTTGGCAAGAGGCGATTCTGGTTGAGC
CG13931	GGGGACAACTTTGTACAAAAAAGTTGGCACCATGTCCAAACTGTCATCTGG	GGGGACAACTTTGTACAAGAAAGTTGGCAACAACCAGCCATCCCTTAGG
CG13933	GGGGACAACTTTGTACAAAAAAGTTGGCACCATGGGCGGCTCCGTG	GGGGACAACTTTGTACAAGAAAGTTGGCAACCTCTCGAACTGCAGCAC
CG13936	GGGGACAACTTTGTACAAAAAAGTTGGCACCATGTCCGCCCTGTCCG	GGGGACAACTTTGTACAAGAAAGTTGGCAAGTAGGAATTGAAGCCAGCG
CG13937	GGGGACAACTTTGTACAAAAAAGTTGGCACCATGAAATTGAGCAAGAGCCT	GGGGACAACTTTGTACAAGAAAGTTGGCAAATTCTTTGTGCCCGCC
CG1394	GGGGACAACTTTGTACAAAAAAGTTGGCACCATGTCGAATTCGTTTTCGT	GGGGACAACTTTGTACAAGAAAGTTGGCAACCAGAAGCCACCCTTGG
CG13947	GGGGACAACTTTGTACAAAAAAGTTGGCACCATGCGTTCCTTCATCATCA	GGGGACAACTTTGTACAAGAAAGTTGGCAAAGCAGGGGATGACTCGG
CG13950	GGGGACAACTTTGTACAAAAAAGTTGGCACCATGAACGTTTGGAAAGCAAA	GGGGACAACTTTGTACAAGAAAGTTGGCAAAATGATGGACAACTTCTCCA
CG13962	GGGGACAACTTTGTACAAAAAAGTTGGCACCATGCGTTGTATGCTTATAGT	GGGGACAACTTTGTACAAGAAAGTTGGCAAGTACCTATCCTTGAAGCTCA
CG13965	GGGGACAACTTTGTACAAAAAAGTTGGCACCATGGCGAAACTTGAACTGAA	GGGGACAACTTTGTACAAGAAAGTTGGCAAGGGACGTGGCGTGGTA
CG13966	GGGGACAACTTTGTACAAAAAAGTTGGCACCATGTACGCCGGTCGGG	GGGGACAACTTTGTACAAGAAAGTTGGCAATAAGTCTATTTCGCAATCT
CG13982	GGGGACAACTTTGTACAAAAAAGTTGGCACCATGGGTTCATGCCTTGG	GGGGACAACTTTGTACAAGAAAGTTGGCAAACTTACATGGGCCTCCAGC
CG13983	GGGGACAACTTTGTACAAAAAAGTTGGCACCATGAGAACCCTGAGCGTCTT	GGGGACAACTTTGTACAAGAAAGTTGGCAACTTTCTGTTCAGATTGTAGT
CG13984	GGGGACAACTTTGTACAAAAAAGTTGGCACCATGGAGTATCAGCACTATTT	GGGGACAACTTTGTACAAGAAAGTTGGCAACTGTGTCCTCACAAGCCAA
CG13989	GGGGACAACTTTGTACAAAAAAGTTGGCACCATGTACCATTCTTCAGGCCC	GGGGACAACTTTGTACAAGAAAGTTGGCAAGGCGACCGCATCCGAC
CG1399	GGGGACAACTTTGTACAAAAAAGTTGGCACCATGACCGACAGCATCGC	GGGGACAACTTTGTACAAGAAAGTTGGCAATAAATCAACGACATCCTCCT
CG1399	GGGGACAACTTTGTACAAAAAAGTTGGCACCATGGGTCTCATGCGCAC	GGGGACAACTTTGTACAAGAAAGTTGGCAAAACCTCGAATAGCGTGGAGA
CG13992	GGGGACAACTTTGTACAAAAAAGTTGGCACCATGGATATCCAACCACAGGC	GGGGACAACTTTGTACAAGAAAGTTGGCAACAACTGCTGCAGGTATCT
CG13993	GGGGACAACTTTGTACAAAAAAGTTGGCACCATGGCACAAATGGACATCG	GGGGACAACTTTGTACAAGAAAGTTGGCAATTTCGCAGTCTGATCGGC
CG13994	GGGGACAACTTTGTACAAAAAAGTTGGCACCATGGCACATAAGCAGAGCA	GGGGACAACTTTGTACAAGAAAGTTGGCAACGAGCTGCCCGTCTG
CG13995	GGGGACAACTTTGTACAAAAAAGTTGGCACCATGAACAGGGACAATCTGCA	GGGGACAACTTTGTACAAGAAAGTTGGCAAGTAGAGATAATGCGAAGAGG
CG13996	GGGGACAACTTTGTACAAAAAAGTTGGCACCATGGAGTCGTTCTCAGCGTC	GGGGACAACTTTGTACAAGAAAGTTGGCAAGTAGCAATCCTCGAAGTTGT
CG13998	GGGGACAACTTTGTACAAAAAAGTTGGCACCATGGCTAAGACGATGACGTT	GGGGACAACTTTGTACAAGAAAGTTGGCAAGACATATCGAGCATATTCAA
CG13999	GGGGACAACTTTGTACAAAAAAGTTGGCACCATGAAGCTAACACTGCGACG	GGGGACAACTTTGTACAAGAAAGTTGGCAACTTATCGCCCAGCTGATCTG
CG14000	GGGGACAACTTTGTACAAAAAAGTTGGCACCATGAACCAGGTTTGGGTGTT	GGGGACAACTTTGTACAAGAAAGTTGGCAACGAAGTTTTCTCAGTTCCAG
CG14005	GGGGACAACTTTGTACAAAAAAGTTGGCACCATGAGCGGCCAGAAGCA	GGGGACAACTTTGTACAAGAAAGTTGGCAATGGTTCCAGCTTGATGGTC
CG14006	GGGGACAACTTTGTACAAAAAAGTTGGCACCATGTGGGCTCCTCTGCTC	GGGGACAACTTTGTACAAGAAAGTTGGCAATCTCATAAATGTGGAGCTGC
CG14013	GGGGACAACTTTGTACAAAAAAGTTGGCACCATGGCCACCCAGGGAA	GGGGACAACTTTGTACAAGAAAGTTGGCAATACCTTCTTGCGGACAAAG
CG14014	GGGGACAACTTTGTACAAAAAAGTTGGCACCATGGCTCAGTCCACGAATTC	GGGGACAACTTTGTACAAGAAAGTTGGCAAGATTCTAGACAGGATCTTGT
CG14015	GGGGACAACTTTGTACAAAAAAGTTGGCACCATGCTGCTAAAAAAGTATGT	GGGGACAACTTTGTACAAGAAAGTTGGCAAGCATATGGTTCCATTGAGCA
CG1402	GGGGACAACTTTGTACAAAAAAGTTGGCACCATGCCGTCGCCAGGAC	GGGGACAACTTTGTACAAGAAAGTTGGCAAACGTATCAAAAGTCCCGTGT
CG14020	GGGGACAACTTTGTACAAAAAAGTTGGCACCATGAAATTTATTCCGCTGCA	GGGGACAACTTTGTACAAGAAAGTTGGCAAGTAGAGCTTTTTCCACGGT
CG14022	GGGGACAACTTTGTACAAAAAAGTTGGCACCATGGGCATTCCGGATATC	GGGGACAACTTTGTACAAGAAAGTTGGCAAAAACCTAATGGCAAAGTCCT
CG14024	GGGGACAACTTTGTACAAAAAAGTTGGCACCATGCTCATCCGCCTGC	GGGGACAACTTTGTACAAGAAAGTTGGCAACGTCGCCTGACCCTGG
CG14034	GGGGACAACTTTGTACAAAAAAGTTGGCACCATGATGAATAACATCTTGGT	GGGGACAACTTTGTACAAGAAAGTTGGCAACGTTCCAATCAATTTATCT
CG14036	GGGGACAACTTTGTACAAAAAAGTTGGCACCATGTCCGATTTCGAGTACGG	GGGGACAACTTTGTACAAGAAAGTTGGCAAAAATGGTGTGTCCACATCA
CG14042	GGGGACAACTTTGTACAAAAAAGTTGGCACCATGATTATCGTCCTGCTGCT	GGGGACAACTTTGTACAAGAAAGTTGGCAACAAGTAAGTGGTTAGTAGGG
CG14043	GGGGACAACTTTGTACAAAAAAGTTGGCACCATGGTCATTCCAAAGGAGA	GGGGACAACTTTGTACAAGAAAGTTGGCAACGCGGTTAGCCCAGC
CG14044	GGGGACAACTTTGTACAAAAAAGTTGGCACCATGGGCTGTGGCTCCTC	GGGGACAACTTTGTACAAGAAAGTTGGCAACTTGCGCACCGTGTTG
CG14050	GGGGACAACTTTGTACAAAAAAGTTGGCACCATGTCGAAAAAGTATCCGAA	GGGGACAACTTTGTACAAGAAAGTTGGCAACGGGGAGGCGTAGTCGT
CG14053	GGGGACAACTTTGTACAAAAAAGTTGGCACCATGGACATCTCCCAATCGG	GGGGACAACTTTGTACAAGAAAGTTGGCAAGTTCAAGCGGGCTCGC
CG14054	GGGGACAACTTTGTACAAAAAAGTTGGCACCATGGCCTCACCTAGTCGG	GGGGACAACTTTGTACAAGAAAGTTGGCAAGAAGCCCGCCACGAA
CG14057	GGGGACAACTTTGTACAAAAAAGTTGGCACCATGGCAATCATACGCTGTCT	GGGGACAACTTTGTACAAGAAAGTTGGCAATCTGTCCATGTCGAACTCCA
CG14062	GGGGACAACTTTGTACAAAAAAGTTGGCACCATGTTGCGAATTCTACTTCT	GGGGACAACTTTGTACAAGAAAGTTGGCAAGGGCCTGAAAGTGGCG
CG14069	GGGGACAACTTTGTACAAAAAAGTTGGCACCATGAACACAGCGACCACAA	GGGGACAACTTTGTACAAGAAAGTTGGCAAGGCCAACTTGCGACATC
CG1407	GGGGACAACTTTGTACAAAAAAGTTGGCACCATGGGTAACGACGATCATCG	GGGGACAACTTTGTACAAGAAAGTTGGCAATGGAATCGAGTCTTGAAATC
CG14070	GGGGACAACTTTGTACAAAAAAGTTGGCACCATGCAGTACTTCGTGATGTC	GGGGACAACTTTGTACAAGAAAGTTGGCAAGGCCGACGTCTGTGTCTT
CG14071	GGGGACAACTTTGTACAAAAAAGTTGGCACCATGTCCAGATCGGCAAAGG	GGGGACAACTTTGTACAAGAAAGTTGGCAACATTGAGGCGGCTGCT
CG14072	GGGGACAACTTTGTACAAAAAAGTTGGCACCATGGATGGTCTACAATATGC	GGGGACAACTTTGTACAAGAAAGTTGGCAAATCTCCATTGCCAACAAACG
CG14074	GGGGACAACTTTGTACAAAAAAGTTGGCACCATGCGCGAGATCGAAGG	GGGGACAACTTTGTACAAGAAAGTTGGCAAATCCTCGGTCAGGTCCACT
CG14075	GGGGACAACTTTGTACAAAAAAGTTGGCACCATGGCCCCACTGCATCT	GGGGACAACTTTGTACAAGAAAGTTGGCAATTGAGATGAGCAGTTGGCA
CG14077	GGGGACAACTTTGTACAAAAAAGTTGGCACCATGCGGCACTTACAATTAA	GGGGACAACTTTGTACAAGAAAGTTGGCAATTGTGCTTCTTGTTTTCTAG
CG14079	GGGGACAACTTTGTACAAAAAAGTTGGCACCATGTCCCACAAGAGATTCT	GGGGACAACTTTGTACAAGAAAGTTGGCAAGTAAGAAGGAAACATGCGCC
CG14085	GGGGACAACTTTGTACAAAAAAGTTGGCACCATGGAGGTGCTCGAAGAGG	GGGGACAACTTTGTACAAGAAAGTTGGCAACTTGGGAAACTCCTTGCG
CG14086	GGGGACAACTTTGTACAAAAAAGTTGGCACCATGCATGGCTATCGGGC	GGGGACAACTTTGTACAAGAAAGTTGGCAAGCAAACATCGTCGTCTAGGG
CG1409	GGGGACAACTTTGTACAAAAAAGTTGGCACCATGATTTCGGAGATCTCT	GGGGACAACTTTGTACAAGAAAGTTGGCAATCGGCTCTTCTGACCCG
CG14096	GGGGACAACTTTGTACAAAAAAGTTGGCACCATGTTCAAATCCGCCGTT	GGGGACAACTTTGTACAAGAAAGTTGGCAACAGAAGAACTGGAGCAGCAG
CG14100	GGGGACAACTTTGTACAAAAAAGTTGGCACCATGCTGTGTAATATATTTAA	GGGGACAACTTTGTACAAGAAAGTTGGCAATTCTTTTTCTGATGCCTGA
CG14102	GGGGACAACTTTGTACAAAAAAGTTGGCACCATGGACAAACTGGGATTAGG	GGGGACAACTTTGTACAAGAAAGTTGGCAAGTCAAAGATAGTATCACACT
CG14103	GGGGACAACTTTGTACAAAAAAGTTGGCACCATGAGTAATCTGGCGAGACG	GGGGACAACTTTGTACAAGAAAGTTGGCAAACTCAAATGGAGCACCTGA
CG14104	GGGGACAACTTTGTACAAAAAAGTTGGCACCATGAAAGAAAATAAGAAAAA	GGGGACAACTTTGTACAAGAAAGTTGGCAATTCGTCGCGGGGCAG
CG14105	GGGGACAACTTTGTACAAAAAAGTTGGCACCATGCCGCAGGCCAAT	GGGGACAACTTTGTACAAGAAAGTTGGCAACTTGAGTTGATCGAATGCCT
CG14106	GGGGACAACTTTGTACAAAAAAGTTGGCACCATGAAACGGGCTTCGATG	GGGGACAACTTTGTACAAGAAAGTTGGCAAAGCATTTATATTTGTTGGCA
CG14109	GGGGACAACTTTGTACAAAAAAGTTGGCACCATGGTCAACGAACTGAA	GGGGACAACTTTGTACAAGAAAGTTGGCAACTTTCCCTGCTTGCGCT
CG14110	GGGGACAACTTTGTACAAAAAAGTTGGCACCATGGGAGCCACTAGTGTCG	GGGGACAACTTTGTACAAGAAAGTTGGCAAATATTTTTGCACTTTATTGG
CG14111	GGGGACAACTTTGTACAAAAAAGTTGGCACCATGTGCTCTGGCCAGAATG	GGGGACAACTTTGTACAAGAAAGTTGGCAATTGCATTGGGCTATGAAGC
CG14113	GGGGACAACTTTGTACAAAAAAGTTGGCACCATGTCATCCGAAGAAGAGGT	GGGGACAACTTTGTACAAGAAAGTTGGCAATGGATCCCGGGCCAC
CG14117	GGGGACAACTTTGTACAAAAAAGTTGGCACCATGTTAGATGTTAATGATCT	GGGGACAACTTTGTACAAGAAAGTTGGCAAGCATGGTGATCCCTCAGG
CG14118	GGGGACAACTTTGTACAAAAAAGTTGGCACCATGATGCTTCAGTTTATCGG	GGGGACAACTTTGTACAAGAAAGTTGGCAAAGTGAGCAGCTCATCCACTT
CG14125	GGGGACAACTTTGTACAAAAAAGTTGGCACCATGAAGTTGGTCTGGATGTT	GGGGACAACTTTGTACAAGAAAGTTGGCAAGGCACAGGTCTTGTCGC
CG14128	GGGGACAACTTTGTACAAAAAAGTTGGCACCATGTTGCACTGCCAAGTGG	GGGGACAACTTTGTACAAGAAAGTTGGCAAGGAACTGCATTCGAGGC
CG14130	GGGGACAACTTTGTACAAAAAAGTTGGCACCATGATTATCCAGAACAGAAG	GGGGACAACTTTGTACAAGAAAGTTGGCAAGGGTTCGTTGCGACAAA
CG14131	GGGGACAACTTTGTACAAAAAAGTTGGCACCATGGCCCAGCTGAAGAA	GGGGACAACTTTGTACAAGAAAGTTGGCAAGTCATCGGTATTGTTTCTAA
CG14132	GGGGACAACTTTGTACAAAAAAGTTGGCACCATGCAAGTGGATAAAGTTTG	GGGGACAACTTTGTACAAGAAAGTTGGCAACAGCGAGACGATAAAGTCCT
CG14135	GGGGACAACTTTGTACAAAAAAGTTGGCACCATGCGCTGCGCTGTAAA	GGGGACAACTTTGTACAAGAAAGTTGGCAAAAACTGAGATTTCCTTTTTC
CG14141	GGGGACAACTTTGTACAAAAAAGTTGGCACCATGCAGGTTAAGTGCCTGA	GGGGACAACTTTGTACAAGAAAGTTGGCAAGTCGAAGGCAATGGAGAAA
CG14143	GGGGACAACTTTGTACAAAAAAGTTGGCACCATGCGATCCCAGCTAACT	GGGGACAACTTTGTACAAGAAAGTTGGCAATTCCCAACTCGATCGGTT
CG14147	GGGGACAACTTTGTACAAAAAAGTTGGCACCATGAAGTTCTTCGTGTGCA	GGGGACAACTTTGTACAAGAAAGTTGGCAAATAATGGGTCTCGGTGATCC
CG14153	GGGGACAACTTTGTACAAAAAAGTTGGCACCATGAAGCCGCAAACAGGA	GGGGACAACTTTGTACAAGAAAGTTGGCAACTTTTCAACAAAATCCTCGT
CG14154	GGGGACAACTTTGTACAAAAAAGTTGGCACCATGAAAGGAAACAGACAGAA	GGGGACAACTTTGTACAAGAAAGTTGGCAACAAATTTGGTTGCATGTAA
CG1416	GGGGACAACTTTGTACAAAAAAGTTGGCACCATGGCCAAGTGGGGAGA	GGGGACAACTTTGTACAAGAAAGTTGGCAATAAGGCATCAGATATTGAGG
CG14160	GGGGACAACTTTGTACAAAAAAGTTGGCACCATGCCAATGCTGCCTACAA	GGGGACAACTTTGTACAAGAAAGTTGGCAAAGGAACTTTCTTGAACTTCA
CG1418	GGGGACAACTTTGTACAAAAAAGTTGGCACCATGGCACACACTGGCG	GGGGACAACTTTGTACAAGAAAGTTGGCAATGGCAGCCAAAAGCG
CG1418	GGGGACAACTTTGTACAAAAAAGTTGGCACCATGGCACACACTGGCG	GGGGACAACTTTGTACAAGAAAGTTGGCAAGACAACCTGGGCGAGGA
CG14182	GGGGACAACTTTGTACAAAAAAGTTGGCACCATGGATAAACTAACGACAA	GGGGACAACTTTGTACAAGAAAGTTGGCAAGAAGTGCGGCAGGCAG
[truncated: 9,444 more rows]
