# Supplementary material for: Next-generation large-scale binary protein interaction network for Drosophila melanogaster
Source: Nat Commun. 2023 Apr 15;14:2162. doi: 10.1038/s41467-023-37876-0 (PMC10105736; doi:10.1038/s41467-023-37876-0)
Supplement: Supplementary file 14 — Source Data [file 41467_2023_37876_MOESM14_ESM.xlsx]

## Sheet: Fig. 1-3
Source data for Figures 1 and 2 are in Supplementary Data 1-6
Source data for Figure 3 are in Supplementary Data 8

## Sheet: Fig. 4a
		band siganl		Atg8a-II/GAPDH		Normalized Atg8a-II/GAPDH
	experiment 1	dwg8/+	dwg8/dwg8	dwg8/+	dwg8/dwg8	dwg8/+	dwg8/dwg8
	Atg8a-II	12467.9	29367.2	0.347426	1.24005	1	3.56925
	GAPDH	35886.4	23682.3
	experiment 2
	Atg8a-II	6136.08	22649.9	0.406516	3.01314	1	7.41212
	GAPDH	15094.3	7517.02
	experiment 3
	Atg8a-II	15042.5	66711.4	0.697425	2.77685	1	3.98157
	GAPDH	21568.6	24024.2

## Sheet: Fig. 4d
		Atg1	Atg17-promoter	Atg17-intron	Atg3	Atg13
	IP-control	1	1	1	1	1
		1	1	1	1	1
		1	1	1	1	1
	IP-dwg	13.5236	4.44879	9.15369	10.4629	12.7435
		13.1646	4.90946	12.0658	10.6665	18.8309
		13.9907	5.86858	10.338	12.1398	19.899
	Ave	13.5597	5.07561	10.5192	11.0898	17.1578
	SEM	0.239157	0.418195	0.845534	0.528325	2.22857

## Sheet: Fig. 4e
	experiment 1
		Flag	GAPDH			Normalized ave
		18594.2	18996.8		0.978807	1
		8939.23	14626.9		0.61115	0.624382
		15364.1	16377		0.938151	0.958464
		18475.5	18974.4		0.973709	0.994792
		11405.7	17166.5		0.664416	0.678802
		13465.1	17138.7		0.785656	0.802667
	experiment 2
		11784.9	23754.9		0.496103	1
		3241.86	21445.7		0.151166	0.304707
		9340.83	21739.7		0.429668	0.866086
		17415.5	20700.4		0.841315	1.69585
		14462.6	20904.2		0.69185	1.39457
		17866.2	23674.4		0.754666	1.52119
	experiment 3
		20895.8	18062.6		1.15685	1
		4969.47	16336.9		0.304186	0.262943
		14311.9	15902.3		0.899987	0.777963
		19960.9	14627.9		1.36457	1.17956
		15320.2	18005.3		0.850874	0.735509
		16577.6	15685.5		1.05687	0.913578
						Ave	SEM
	dwg-wt Control	1	1	1		1	0
	dwg-wt Rapa	0.624382	0.304707	0.262943		0.397344	0.114157
	dwg-wt Rapa+bafA1	0.958464	0.866086	0.777963		0.867504	0.0521111
	dwg-4A Control	0.994792	1.69585	1.17956		1.29007	0.209784
	dwg-4A Rapa	0.678802	1.39457	0.735509		0.936294	0.229722
	dwg-4A Rapa+bafA1	0.802667	1.52119	0.913578		1.07914	0.223329

## Sheet: Suppl Fig 2,3
Source data for Supplementary Figs 2 and 3 are in Supplementary Data 6

## Sheet: Suppl Fig 7 
		dwg8/+			dwg8/dwg8				Ave	SEM
	Atg1	1	1	1	3.39135	3.06555	3.03569		3.1642	0.113905
	Atg17	1	1	1	3.21933	1.97604	2.20963		2.46833	0.381506
	Atg3	1	1	1	1.46474	1.30413	3.06026		1.94304	0.56053
	Atg13	1	1	1	1.9803	2.0046	2.14708		2.04399	0.052018
